# Supplementary material for: Proteogenomic insights into the biology and treatment of pancreatic ductal adenocarcinoma
Source: J Hematol Oncol. 2022 Nov 25;15:168. doi: 10.1186/s13045-022-01384-3 (PMC9701038; doi:10.1186/s13045-022-01384-3)
Supplement: Supplementary file 23 — Additional file 23: Table S1. Clinicopathologic Information and Multi-omics Data in PDAC Cohort. Table S1A Multi-omics information of PDAC cohort. Table S1B Clinicopathologic information of the 229 PDAC. [file 13045_2022_1384_MOESM23_ESM.xlsx]

## Sheet: Description
Table S1. Clinicopathologic Information and Multi-omics Data in PDAC Cohort. Related to Fig. 1.
Table S1A	Multi-omics information of PDAC cohort
Table S1B	Clinicopathoglogic information of the 229 PDAC

## Sheet: Table S1A 
Sample_ID	Proteome		Phosphproteome		RNA-seq		WES		Proteome			Phosphproteome			RNA-seq			WES
	T	NAT	T	NAT	T	NAT			Sample_ID	Experiment_ID		Sample_ID	Experiment_ID		Sample_ID	Experiment_ID		Sample_ID	Experiment_ID
PDAC_1	√	√							PDAC_1T	Exp070142_PDAC_1T		PDAC_8T	Exp085762_PDAC_8T_phos		PDAC_58T	PDAC_58T_RNA		PDAC_3	PDAC_3_WES
PDAC_2	√	√							PDAC_1NAT	Exp070143_PDAC_1NAT		PDAC_8NAT	Exp085763_PDAC_8NAT_phos		PDAC_58NAT	PDAC_58NAT_RNA		PDAC_8	PDAC_8_WES
PDAC_3	√	√					√		PDAC_2T	Exp070166_PDAC_2T		PDAC_10T	Exp082679_PDAC_10T_phos		PDAC_66T	PDAC_66T_RNA		PDAC_10	PDAC_10_WES
PDAC_4	√	√							PDAC_2NAT	Exp070167_PDAC_2NAT		PDAC_10NAT	Exp082680_PDAC_10NAT_phos		PDAC_66NAT	PDAC_66NAT_RNA		PDAC_12	PDAC_12_WES
PDAC_5	√	√							PDAC_3T	Exp070157_PDAC_3T		PDAC_12T	Exp082671_PDAC_12T_phos		PDAC_68T	PDAC_68T_RNA		PDAC_14	PDAC_14_WES
PDAC_6	√	√							PDAC_3NAT	Exp070158_PDAC_3NAT		PDAC_12NAT	Exp082672_PDAC_12NAT_phos		PDAC_69T	PDAC_69T_RNA		PDAC_15	PDAC_15_WES
PDAC_7	√	√							PDAC_4T	Exp070151_PDAC_4T		PDAC_15T	Exp085748_PDAC_15T_phos		PDAC_69NAT	PDAC_69NAT_RNA		PDAC_16	PDAC_16_WES
PDAC_8	√	√	√	√			√		PDAC_4NAT	Exp070152_PDAC_4NAT		PDAC_15NAT	Exp085749_PDAC_15NAT_phos		PDAC_70T	PDAC_70T_RNA		PDAC_21	PDAC_21_WES
PDAC_9	√	√							PDAC_5T	Exp070179_PDAC_5T		PDAC_16T	Exp081774_PDAC_16T_phos		PDAC_70NAT	PDAC_70NAT_RNA		PDAC_24	PDAC_24_WES
PDAC_10	√	√	√	√			√		PDAC_5NAT	Exp070180_PDAC_5NAT		PDAC_16NAT	Exp081775_PDAC_16NAT_phos		PDAC_74T	PDAC_74T_RNA		PDAC_25	PDAC_25_WES
PDAC_11	√	√							PDAC_6T	Exp070187_PDAC_6T		PDAC_21T	Exp082685_PDAC_21T_phos		PDAC_74NAT	PDAC_74NAT_RNA		PDAC_26	PDAC_26_WES
PDAC_12	√	√	√	√			√		PDAC_6NAT	Exp070188_PDAC_6NAT		PDAC_21NAT	Exp082686_PDAC_21NAT_phos		PDAC_76T	PDAC_76T_RNA		PDAC_28	PDAC_28_WES
PDAC_13	√	√							PDAC_7T	Exp070175_PDAC_7T		PDAC_25T	Exp082681_PDAC_25T_phos		PDAC_76NAT	PDAC_76NAT_RNA		PDAC_29	PDAC_29_WES
PDAC_14	√	√					√		PDAC_7NAT	Exp070176_PDAC_7NAT		PDAC_25NAT	Exp082682_PDAC_25NAT_phos		PDAC_79T	PDAC_79T_RNA		PDAC_31	PDAC_31_WES
PDAC_15	√	√	√	√			√		PDAC_8T	Exp070184_PDAC_8T		PDAC_26T	Exp082550_PDAC_26T_phos		PDAC_79NAT	PDAC_79NAT_RNA		PDAC_32	PDAC_32_WES
PDAC_16	√	√	√	√			√		PDAC_8NAT	Exp070183_PDAC_8NAT		PDAC_26NAT	Exp082551_PDAC_26NAT_phos		PDAC_81T	PDAC_81T_RNA		PDAC_33	PDAC_33_WES
PDAC_17	√	√							PDAC_9T	Exp070864_PDAC_9T		PDAC_28T	Exp083790_PDAC_28T_phos		PDAC_81NAT	PDAC_81NAT_RNA		PDAC_37	PDAC_37_WES
PDAC_18	√	√							PDAC_9NAT	Exp070170_PDAC_9NAT		PDAC_28NAT	Exp083791_PDAC_28NAT_phos		PDAC_94T	PDAC_94T_RNA		PDAC_39	PDAC_39_WES
PDAC_19	√	√							PDAC_10T	Exp070908_PDAC_10T		PDAC_31T	Exp083786_PDAC_31T_phos		PDAC_94NAT	PDAC_94NAT_RNA		PDAC_40	PDAC_40_WES
PDAC_20	√	√							PDAC_10NAT	Exp070909_PDAC_10NAT		PDAC_31NAT	Exp083787_PDAC_31NAT_phos		PDAC_96T	PDAC_96T_RNA		PDAC_41	PDAC_41_WES
PDAC_21	√	√	√	√			√		PDAC_11T	Exp070193_PDAC_11T		PDAC_33T	Exp082554_PDAC_33T_phos		PDAC_96NAT	PDAC_96NAT_RNA		PDAC_42	PDAC_42_WES
PDAC_22	√	√							PDAC_11NAT	Exp070980_PDAC_11NAT		PDAC_33NAT	Exp082555_PDAC_33NAT_phos		PDAC_99T	PDAC_99T_RNA		PDAC_43	PDAC_43_WES
PDAC_23	√	√							PDAC_12T	Exp070160_PDAC_12T		PDAC_37T	Exp080692_PDAC_37T_phos		PDAC_99NAT	PDAC_99NAT_RNA		PDAC_45	PDAC_45_WES
PDAC_24	√	√					√		PDAC_12NAT	Exp070161_PDAC_12NAT		PDAC_37NAT	Exp080693_PDAC_37NAT_phos		PDAC_100T	PDAC_100T_RNA		PDAC_46	PDAC_46_WES
PDAC_25	√	√	√	√			√		PDAC_13T	Exp070171_PDAC_13T		PDAC_39T	Exp082548_PDAC_39T_phos		PDAC_100NAT	PDAC_100NAT_RNA		PDAC_47	PDAC_47_WES
PDAC_26	√	√	√	√			√		PDAC_13NAT	Exp070172_PDAC_13NAT		PDAC_39NAT	Exp082549_PDAC_39NAT_phos		PDAC_101T	PDAC_101T_RNA		PDAC_48	PDAC_48_WES
PDAC_27	√	√							PDAC_14T	Exp070164_PDAC_14T		PDAC_40T	Exp082562_PDAC_40T_phos		PDAC_101NAT	PDAC_101NAT_RNA		PDAC_49	PDAC_49_WES
PDAC_28	√	√	√	√			√		PDAC_14NAT	Exp070165_PDAC_14NAT		PDAC_40NAT	Exp082563_PDAC_40NAT_phos		PDAC_104T	PDAC_104T_RNA		PDAC_53	PDAC_53_WES
PDAC_29	√	√					√		PDAC_15T	Exp070140_PDAC_15T		PDAC_41T	Exp081954_PDAC_41T_phos		PDAC_104NAT	PDAC_104NAT_RNA		PDAC_54	PDAC_54_WES
PDAC_30	√	√							PDAC_15NAT	Exp070141_PDAC_15NAT		PDAC_41NAT	Exp081955_PDAC_41NAT_phos		PDAC_106T	PDAC_106T_RNA		PDAC_55	PDAC_55_WES
PDAC_31	√	√	√	√			√		PDAC_16T	Exp070144_PDAC_16T		PDAC_42T	Exp085780_PDAC_42T_phos		PDAC_106NAT	PDAC_106NAT_RNA		PDAC_56	PDAC_56_WES
PDAC_32	√	√					√		PDAC_16NAT	Exp070145_PDAC_16NAT		PDAC_42NAT	Exp085781_PDAC_42NAT_phos		PDAC_107T	PDAC_107T_RNA		PDAC_58	PDAC_58_WES
PDAC_33	√	√	√	√			√		PDAC_17T	Exp070149_PDAC_17T		PDAC_45T	Exp081942_PDAC_45T_phos		PDAC_107NAT	PDAC_107NAT_RNA		PDAC_66	PDAC_66_WES
PDAC_34	√	√							PDAC_17NAT	Exp070150_PDAC_17NAT		PDAC_45NAT	Exp081943_PDAC_45NAT_phos		PDAC_109T	PDAC_109T_RNA		PDAC_67	PDAC_67_WES
PDAC_35	√	√							PDAC_18T	Exp070178_PDAC_18T		PDAC_46T	Exp085907_PDAC_46T_phos		PDAC_109NAT	PDAC_109NAT_RNA		PDAC_68	PDAC_68_WES
PDAC_36	√	√							PDAC_18NAT	Exp070177_PDAC_18NAT		PDAC_46NAT	Exp085908_PDAC_46NAT_phos		PDAC_110T	PDAC_110T_RNA		PDAC_69	PDAC_69_WES
PDAC_37	√	√	√	√			√		PDAC_19T	Exp070173_PDAC_19T		PDAC_49T	Exp081952_PDAC_49T_phos		PDAC_110NAT	PDAC_110NAT_RNA		PDAC_70	PDAC_70_WES
PDAC_38	√	√							PDAC_19NAT	Exp070174_PDAC_19NAT		PDAC_49NAT	Exp081953_PDAC_49NAT_phos		PDAC_111T	PDAC_111T_RNA		PDAC_71	PDAC_71_WES
PDAC_39	√	√	√	√			√		PDAC_20T	Exp070162_PDAC_20T		PDAC_53T	Exp083709_PDAC_53T_phos		PDAC_111NAT	PDAC_111NAT_RNA		PDAC_73	PDAC_73_WES
PDAC_40	√	√	√	√			√		PDAC_20NAT	Exp070163_PDAC_20NAT		PDAC_53NAT	Exp083710_PDAC_53NAT_phos		PDAC_121T	PDAC_121T_RNA		PDAC_74	PDAC_74_WES
PDAC_41	√	√	√	√			√		PDAC_21T	Exp070155_PDAC_21T		PDAC_58T	Exp082552_PDAC_58T_phos		PDAC_121NAT	PDAC_121NAT_RNA		PDAC_76	PDAC_76_WES
PDAC_42	√	√	√	√			√		PDAC_21NAT	Exp070156_PDAC_21NAT		PDAC_58NAT	Exp082553_PDAC_58NAT_phos		PDAC_122T	PDAC_122T_RNA		PDAC_78	PDAC_78_WES
PDAC_43	√	√					√		PDAC_22T	Exp070153_PDAC_22T		PDAC_66T	Exp083701_PDAC_66T_phos		PDAC_122NAT	PDAC_122NAT_RNA		PDAC_79	PDAC_79_WES
PDAC_44	√	√							PDAC_22NAT	Exp070154_PDAC_22NAT		PDAC_66NAT	Exp083702_PDAC_66NAT_phos		PDAC_125T	PDAC_125T_RNA		PDAC_80	PDAC_80_WES
PDAC_45	√	√	√	√			√		PDAC_23T	Exp070168_PDAC_23T		PDAC_67T	Exp085774_PDAC_67T_phos		PDAC_125NAT	PDAC_125NAT_RNA		PDAC_81	PDAC_81_WES
PDAC_46	√	√	√	√			√		PDAC_23NAT	Exp070169_PDAC_23NAT		PDAC_67NAT	Exp085775_PDAC_67NAT_phos		PDAC_127T	PDAC_127T_RNA		PDAC_83	PDAC_83_WES
PDAC_47	√	√					√		PDAC_24T	Exp070863_PDAC_24T		PDAC_68T	Exp082272_PDAC_68T_phos		PDAC_127NAT	PDAC_127NAT_RNA		PDAC_89	PDAC_89_WES
PDAC_48	√	√					√		PDAC_24NAT	Exp070148_PDAC_24NAT		PDAC_68NAT	Exp083716_PDAC_68NAT_phos		PDAC_130T	PDAC_130T_RNA		PDAC_90	PDAC_90_WES
PDAC_49	√	√	√	√			√		PDAC_25T	Exp070308_PDAC_25T		PDAC_69T	Exp082286_PDAC_69T_phos		PDAC_130NAT	PDAC_130NAT_RNA		PDAC_91	PDAC_91_WES
PDAC_50	√	√							PDAC_25NAT	Exp070309_PDAC_25NAT		PDAC_69NAT	Exp082287_PDAC_69NAT_phos		PDAC_134T	PDAC_134T_RNA		PDAC_92	PDAC_92_WES
PDAC_51	√	√							PDAC_26T	Exp070306_PDAC_26T		PDAC_70T	Exp082284_PDAC_70T_phos		PDAC_134NAT	PDAC_134NAT_RNA		PDAC_94	PDAC_94_WES
PDAC_52	√	√							PDAC_26NAT	Exp070307_PDAC_26NAT		PDAC_70NAT	Exp082285_PDAC_70NAT_phos		PDAC_135T	PDAC_135T_RNA		PDAC_95	PDAC_95_WES
PDAC_53	√	√	√	√			√		PDAC_27T	Exp070303_PDAC_27T		PDAC_71T	Exp081778_PDAC_71T_phos		PDAC_135NAT	PDAC_135NAT_RNA		PDAC_96	PDAC_96_WES
PDAC_54	√	√					√		PDAC_27NAT	Exp070304_PDAC_27NAT		PDAC_71NAT	Exp081779_PDAC_71NAT_phos		PDAC_136T	PDAC_136T_RNA		PDAC_98	PDAC_98_WES
PDAC_55	√	√					√		PDAC_28T	Exp069945_PDAC_28T		PDAC_74T	Exp083707_PDAC_74T_phos		PDAC_136NAT	PDAC_136NAT_RNA		PDAC_99	PDAC_99_WES
PDAC_56	√	√					√		PDAC_28NAT	Exp069967_PDAC_28NAT		PDAC_74NAT	Exp083708_PDAC_74NAT_phos		PDAC_137T	PDAC_137T_RNA		PDAC_100	PDAC_100_WES
PDAC_57	√	√							PDAC_29T	Exp069944_PDAC_29T		PDAC_76T	Exp082691_PDAC_76T_phos		PDAC_138T	PDAC_138T_RNA		PDAC_101	PDAC_101_WES
PDAC_58	√	√	√	√	√	√	√		PDAC_29NAT	Exp069966_PDAC_29NAT		PDAC_76NAT	Exp082692_PDAC_76NAT_phos		PDAC_138NAT	PDAC_138NAT_RNA		PDAC_104	PDAC_104_WES
PDAC_59	√	√							PDAC_30T	Exp070914_PDAC_30T		PDAC_78T	Exp085764_PDAC_78T_phos		PDAC_140T	PDAC_140T_RNA		PDAC_106	PDAC_106_WES
PDAC_60	√	√							PDAC_30NAT	Exp070915_PDAC_30NAT		PDAC_78NAT	Exp085765_PDAC_78NAT_phos		PDAC_140NAT	PDAC_140NAT_RNA		PDAC_107	PDAC_107_WES
PDAC_61	√	√							PDAC_31T	Exp069946_PDAC_31T		PDAC_79T	Exp082693_PDAC_79T_phos		PDAC_142T	PDAC_142T_RNA		PDAC_108	PDAC_108_WES
PDAC_62	√	√							PDAC_31NAT	Exp069947_PDAC_31NAT		PDAC_79NAT	Exp082694_PDAC_79NAT_phos		PDAC_142NAT	PDAC_142NAT_RNA		PDAC_109	PDAC_109_WES
PDAC_63	√	√							PDAC_32T	Exp069937_PDAC_32T		PDAC_80T	Exp085746_PDAC_80T_phos		PDAC_143T	PDAC_143T_RNA		PDAC_110	PDAC_110_WES
PDAC_64	√	√							PDAC_32NAT	Exp070972_PDAC_32NAT		PDAC_80NAT	Exp081945_PDAC_80NAT_phos		PDAC_143NAT	PDAC_143NAT_RNA		PDAC_111	PDAC_111_WES
PDAC_65	√	√							PDAC_33T	Exp069940_PDAC_33T		PDAC_81T	Exp083058_PDAC_81T_phos		PDAC_145T	PDAC_145T_RNA		PDAC_112	PDAC_112_WES
PDAC_66	√	√	√	√	√	√	√		PDAC_33NAT	Exp070973_PDAC_33NAT		PDAC_81NAT	Exp083059_PDAC_81NAT_phos		PDAC_145NAT	PDAC_145NAT_RNA		PDAC_117	PDAC_117_WES
PDAC_67	√	√	√	√			√		PDAC_34T	Exp070912_PDAC_34T		PDAC_83T	Exp081784_PDAC_83T_phos		PDAC_146T	PDAC_146T_RNA		PDAC_118	PDAC_118_WES
PDAC_68	√	√	√	√	√		√		PDAC_34NAT	Exp070913_PDAC_34NAT		PDAC_83NAT	Exp081785_PDAC_83NAT_phos		PDAC_148T	PDAC_148T_RNA		PDAC_120	PDAC_120_WES
PDAC_69	√	√	√	√	√	√	√		PDAC_35T	Exp069942_PDAC_35T		PDAC_90T	Exp083788_PDAC_90T_phos		PDAC_148NAT	PDAC_148NAT_RNA		PDAC_121	PDAC_121_WES
PDAC_70	√	√	√	√	√	√	√		PDAC_35NAT	Exp069943_PDAC_35NAT		PDAC_90NAT	Exp083789_PDAC_90NAT_phos		PDAC_154T	PDAC_154T_RNA		PDAC_122	PDAC_122_WES
PDAC_71	√	√	√	√			√		PDAC_36T	Exp070902_PDAC_36T		PDAC_91T	Exp085768_PDAC_91T_phos		PDAC_154NAT	PDAC_154NAT_RNA		PDAC_124	PDAC_124_WES
PDAC_72	√	√							PDAC_36NAT	Exp070302_PDAC_36NAT		PDAC_91NAT	Exp085769_PDAC_91NAT_phos		PDAC_158T	PDAC_158T_RNA		PDAC_125	PDAC_125_WES
PDAC_73	√	√					√		PDAC_37T	Exp069960_PDAC_37T		PDAC_92T	Exp081780_PDAC_92T_phos		PDAC_158NAT	PDAC_158NAT_RNA		PDAC_127	PDAC_127_WES
PDAC_74	√	√	√	√	√	√	√		PDAC_37NAT	Exp069961_PDAC_37NAT		PDAC_92NAT	Exp081781_PDAC_92NAT_phos		PDAC_162T	PDAC_162T_RNA		PDAC_129	PDAC_129_WES
PDAC_75	√	√							PDAC_38T	Exp070906_PDAC_38T		PDAC_94T	Exp083778_PDAC_94T_phos		PDAC_162NAT	PDAC_162NAT_RNA		PDAC_130	PDAC_130_WES
PDAC_76	√	√	√	√	√	√	√		PDAC_38NAT	Exp070907_PDAC_38NAT		PDAC_94NAT	Exp083779_PDAC_94NAT_phos		PDAC_163T	PDAC_163T_RNA		PDAC_131	PDAC_131_WES
PDAC_77	√	√							PDAC_39T	Exp070903_PDAC_39T		PDAC_95T	Exp081782_PDAC_95T_phos		PDAC_163NAT	PDAC_163NAT_RNA		PDAC_132	PDAC_132_WES
PDAC_78	√	√	√	√			√		PDAC_39NAT	Exp070904_PDAC_39NAT		PDAC_95NAT	Exp081783_PDAC_95NAT_phos		PDAC_164T	PDAC_164T_RNA		PDAC_134	PDAC_134_WES
PDAC_79	√	√	√	√	√	√	√		PDAC_40T	Exp070300_PDAC_40T		PDAC_96T	Exp083052_PDAC_96T_phos		PDAC_164NAT	PDAC_164NAT_RNA		PDAC_135	PDAC_135_WES
PDAC_80	√	√	√	√			√		PDAC_40NAT	Exp070301_PDAC_40NAT		PDAC_96NAT	Exp085747_PDAC_96NAT_phos		PDAC_166T	PDAC_166T_RNA		PDAC_136	PDAC_136_WES
PDAC_81	√	√	√	√	√	√	√		PDAC_41T	Exp069958_PDAC_41T		PDAC_98T	Exp080694_PDAC_98T_phos		PDAC_166NAT	PDAC_166NAT_RNA		PDAC_137	PDAC_137_WES
PDAC_82	√	√							PDAC_41NAT	Exp069959_PDAC_41NAT		PDAC_98NAT	Exp080695_PDAC_98NAT_phos		PDAC_167T	PDAC_167T_RNA		PDAC_138	PDAC_138_WES
PDAC_83	√	√	√	√			√		PDAC_42T	Exp070312_PDAC_42T		PDAC_99T	Exp083048_PDAC_99T_phos		PDAC_167NAT	PDAC_167NAT_RNA		PDAC_139	PDAC_139_WES
PDAC_84	√	√							PDAC_42NAT	Exp070905_PDAC_42NAT		PDAC_99NAT	Exp083049_PDAC_99NAT_phos		PDAC_179T	PDAC_179T_RNA		PDAC_140	PDAC_140_WES
PDAC_85	√	√							PDAC_43T	Exp069971_PDAC_43T		PDAC_100T	Exp083054_PDAC_100T_phos		PDAC_179NAT	PDAC_179NAT_RNA		PDAC_141	PDAC_141_WES
PDAC_86	√	√							PDAC_43NAT	Exp069972_PDAC_43NAT		PDAC_100NAT	Exp083055_PDAC_100NAT_phos		PDAC_181T	PDAC_181T_RNA		PDAC_142	PDAC_142_WES
PDAC_87	√	√							PDAC_44T	Exp069948_PDAC_44T		PDAC_101T	Exp085782_PDAC_101T_phos		PDAC_181NAT	PDAC_181NAT_RNA		PDAC_143	PDAC_143_WES
PDAC_88	√	√							PDAC_44NAT	Exp069949_PDAC_44NAT		PDAC_101NAT	Exp085783_PDAC_101NAT_phos		PDAC_195T	PDAC_195T_RNA		PDAC_145	PDAC_145_WES
PDAC_89	√	√					√		PDAC_45T	Exp069950_PDAC_45T		PDAC_104T	Exp083046_PDAC_104T_phos		PDAC_195NAT	PDAC_195NAT_RNA		PDAC_146	PDAC_146_WES
PDAC_90	√	√	√	√			√		PDAC_45NAT	Exp069951_PDAC_45NAT		PDAC_104NAT	Exp083047_PDAC_104NAT_phos		PDAC_197T	PDAC_197T_RNA		PDAC_147	PDAC_147_WES
PDAC_91	√	√	√	√			√		PDAC_46T	Exp070298_PDAC_46T		PDAC_106T	Exp083718_PDAC_106T_phos		PDAC_197NAT	PDAC_197NAT_RNA		PDAC_148	PDAC_148_WES
PDAC_92	√	√	√	√			√		PDAC_46NAT	Exp070299_PDAC_46NAT		PDAC_106NAT	Exp082700_PDAC_106NAT_phos		PDAC_201T	PDAC_201T_RNA		PDAC_149	PDAC_149_WES
PDAC_93	√	√							PDAC_47T	Exp070910_PDAC_47T		PDAC_107T	Exp083717_PDAC_107T_phos		PDAC_201NAT	PDAC_201NAT_RNA		PDAC_150	PDAC_150_WES
PDAC_94	√	√	√	√	√	√	√		PDAC_47NAT	Exp070911_PDAC_47NAT		PDAC_107NAT	Exp082702_PDAC_107NAT_phos		PDAC_203T	PDAC_203T_RNA		PDAC_151	PDAC_151_WES
PDAC_95	√	√	√	√			√		PDAC_48T	Exp069952_PDAC_48T		PDAC_108T	Exp080662_PDAC_108T_phos		PDAC_203NAT	PDAC_203NAT_RNA		PDAC_152	PDAC_152_WES
PDAC_96	√	√	√	√	√	√	√		PDAC_48NAT	Exp069953_PDAC_48NAT		PDAC_108NAT	Exp080663_PDAC_108NAT_phos		PDAC_209T	PDAC_209T_RNA		PDAC_153	PDAC_153_WES
PDAC_97	√	√							PDAC_49T	Exp069954_PDAC_49T		PDAC_109T	Exp082689_PDAC_109T_phos		PDAC_209NAT	PDAC_209NAT_RNA		PDAC_154	PDAC_154_WES
PDAC_98	√	√	√	√			√		PDAC_49NAT	Exp069955_PDAC_49NAT		PDAC_109NAT	Exp082690_PDAC_109NAT_phos		PDAC_212T	PDAC_212T_RNA		PDAC_155	PDAC_155_WES
PDAC_99	√	√	√	√	√	√	√		PDAC_50T	Exp069977_PDAC_50T		PDAC_110T	Exp083711_PDAC_110T_phos		PDAC_212NAT	PDAC_212NAT_RNA		PDAC_156	PDAC_156_WES
PDAC_100	√	√	√	√	√	√	√		PDAC_50NAT	Exp069978_PDAC_50NAT		PDAC_110NAT	Exp083712_PDAC_110NAT_phos		PDAC_214T	PDAC_214T_RNA		PDAC_158	PDAC_158_WES
PDAC_101	√	√	√	√	√	√	√		PDAC_51T	Exp069973_PDAC_51T		PDAC_111T	Exp085776_PDAC_111T_phos		PDAC_214NAT	PDAC_214NAT_RNA		PDAC_162	PDAC_162_WES
PDAC_102	√	√							PDAC_51NAT	Exp069974_PDAC_51NAT		PDAC_111NAT	Exp085777_PDAC_111NAT_phos		PDAC_215T	PDAC_215T_RNA		PDAC_163	PDAC_163_WES
PDAC_103	√	√							PDAC_52T	Exp069975_PDAC_52T		PDAC_117T	Exp085756_PDAC_117T_phos		PDAC_215NAT	PDAC_215NAT_RNA		PDAC_164	PDAC_164_WES
PDAC_104	√	√	√	√	√	√	√		PDAC_52NAT	Exp069976_PDAC_52NAT		PDAC_117NAT	Exp085757_PDAC_117NAT_phos		PDAC_216T	PDAC_216T_RNA		PDAC_165	PDAC_165_WES
PDAC_105	√	√							PDAC_53T	Exp069956_PDAC_53T		PDAC_121T	Exp083782_PDAC_121T_phos		PDAC_216NAT	PDAC_216NAT_RNA		PDAC_166	PDAC_166_WES
PDAC_106	√	√	√	√	√	√	√		PDAC_53NAT	Exp069957_PDAC_53NAT		PDAC_121NAT	Exp083783_PDAC_121NAT_phos					PDAC_167	PDAC_167_WES
PDAC_107	√	√	√	√	√	√	√		PDAC_54T	Exp069985_PDAC_54T		PDAC_122T	Exp085905_PDAC_122T_phos					PDAC_168	PDAC_168_WES
PDAC_108	√	√	√	√			√		PDAC_54NAT	Exp069986_PDAC_54NAT		PDAC_122NAT	Exp085906_PDAC_122NAT_phos					PDAC_169	PDAC_169_WES
PDAC_109	√	√	√	√	√	√	√		PDAC_55T	Exp069979_PDAC_55T		PDAC_125T	Exp082581_PDAC_125T_phos					PDAC_170	PDAC_170_WES
PDAC_110	√	√	√	√	√	√	√		PDAC_55NAT	Exp069980_PDAC_55NAT		PDAC_125NAT	Exp082582_PDAC_125NAT_phos					PDAC_171	PDAC_171_WES
PDAC_111	√	√	√	√	√	√	√		PDAC_56T	Exp069962_PDAC_56T		PDAC_127T	Exp083703_PDAC_127T_phos					PDAC_172	PDAC_172_WES
PDAC_112	√	√					√		PDAC_56NAT	Exp069963_PDAC_56NAT		PDAC_127NAT	Exp083704_PDAC_127NAT_phos					PDAC_173	PDAC_173_WES
PDAC_113	√	√							PDAC_57T	Exp069983_PDAC_57T		PDAC_130T	Exp083784_PDAC_130T_phos					PDAC_174	PDAC_174_WES
PDAC_114	√	√							PDAC_57NAT	Exp069984_PDAC_57NAT		PDAC_130NAT	Exp083785_PDAC_130NAT_phos					PDAC_175	PDAC_175_WES
PDAC_115	√	√							PDAC_58T	Exp070897_PDAC_58T		PDAC_131T	Exp083792_PDAC_131T_phos					PDAC_177	PDAC_177_WES
PDAC_116	√	√							PDAC_58NAT	Exp070977_PDAC_58NAT		PDAC_131NAT	Exp082576_PDAC_131NAT_phos					PDAC_178	PDAC_178_WES
PDAC_117	√	√	√	√			√		PDAC_59T	Exp070288_PDAC_59T		PDAC_132T	Exp081776_PDAC_132T_phos					PDAC_179	PDAC_179_WES
PDAC_118	√	√					√		PDAC_59NAT	Exp070289_PDAC_59NAT		PDAC_132NAT	Exp081777_PDAC_132NAT_phos					PDAC_181	PDAC_181_WES
PDAC_119	√	√							PDAC_60T	Exp070898_PDAC_60T		PDAC_134T	Exp085758_PDAC_134T_phos					PDAC_183	PDAC_183_WES
PDAC_120	√	√					√		PDAC_60NAT	Exp070899_PDAC_60NAT		PDAC_134NAT	Exp085759_PDAC_134NAT_phos					PDAC_184	PDAC_184_WES
PDAC_121	√	√	√	√	√	√	√		PDAC_61T	Exp069981_PDAC_61T		PDAC_135T	Exp082583_PDAC_135T_phos					PDAC_185	PDAC_185_WES
PDAC_122	√	√	√	√	√	√	√		PDAC_61NAT	Exp069982_PDAC_61NAT		PDAC_135NAT	Exp082584_PDAC_135NAT_phos					PDAC_186	PDAC_186_WES
PDAC_123	√	√							PDAC_62T	Exp070294_PDAC_62T		PDAC_136T	Exp085766_PDAC_136T_phos					PDAC_188	PDAC_188_WES
PDAC_124	√	√					√		PDAC_62NAT	Exp070295_PDAC_62NAT		PDAC_136NAT	Exp085767_PDAC_136NAT_phos					PDAC_190	PDAC_190_WES
PDAC_125	√	√	√	√	√	√	√		PDAC_63T	Exp070110_PDAC_63T		PDAC_137T	Exp083719_PDAC_137T_phos					PDAC_191	PDAC_191_WES
PDAC_126	√	√							PDAC_63NAT	Exp070313_PDAC_63NAT		PDAC_137NAT	Exp082245_PDAC_137NAT_phos					PDAC_192	PDAC_192_WES
PDAC_127	√	√	√	√	√	√	√		PDAC_64T	Exp070290_PDAC_64T		PDAC_138T	Exp085750_PDAC_138T_phos					PDAC_193	PDAC_193_WES
PDAC_128	√	√							PDAC_64NAT	Exp070291_PDAC_64NAT		PDAC_138NAT	Exp085751_PDAC_138NAT_phos					PDAC_195	PDAC_195_WES
PDAC_129	√	√					√		PDAC_65T	Exp070292_PDAC_65T		PDAC_139T	Exp081956_PDAC_139T_phos					PDAC_196	PDAC_196_WES
PDAC_130	√	√	√	√	√	√	√		PDAC_65NAT	Exp070900_PDAC_65NAT		PDAC_139NAT	Exp083065_PDAC_139NAT_phos					PDAC_197	PDAC_197_WES
PDAC_131	√	√	√	√			√		PDAC_66T	Exp070105_PDAC_66T		PDAC_140T	Exp082585_PDAC_140T_phos					PDAC_198	PDAC_198_WES
PDAC_132	√	√	√	√			√		PDAC_66NAT	Exp070106_PDAC_66NAT		PDAC_140NAT	Exp082586_PDAC_140NAT_phos					PDAC_199	PDAC_199_WES
PDAC_133	√	√							PDAC_67T	Exp070107_PDAC_67T		PDAC_142T	Exp083715_PDAC_142T_phos					PDAC_200	PDAC_200_WES
PDAC_134	√	√	√	√	√	√	√		PDAC_67NAT	Exp070108_PDAC_67NAT		PDAC_142NAT	Exp082580_PDAC_142NAT_phos					PDAC_201	PDAC_201_WES
PDAC_135	√	√	√	√	√	√	√		PDAC_68T	Exp069968_PDAC_68T		PDAC_143T	Exp085913_PDAC_143T_phos					PDAC_202	PDAC_202_WES
PDAC_136	√	√	√	√	√	√	√		PDAC_68NAT	Exp069969_PDAC_68NAT		PDAC_143NAT	Exp085914_PDAC_143NAT_phos					PDAC_203	PDAC_203_WES
PDAC_137	√	√	√	√	√		√		PDAC_69T	Exp070296_PDAC_69T		PDAC_145T	Exp085754_PDAC_145T_phos					PDAC_204	PDAC_204_WES
PDAC_138	√	√	√	√	√	√	√		PDAC_69NAT	Exp070297_PDAC_69NAT		PDAC_145NAT	Exp085755_PDAC_145NAT_phos					PDAC_205	PDAC_205_WES
PDAC_139	√	√	√	√			√		PDAC_70T	Exp070310_PDAC_70T		PDAC_146T	Exp085760_PDAC_146T_phos					PDAC_206	PDAC_206_WES
PDAC_140	√	√	√	√	√	√	√		PDAC_70NAT	Exp070311_PDAC_70NAT		PDAC_146NAT	Exp085761_PDAC_146NAT_phos					PDAC_208	PDAC_208_WES
PDAC_141	√	√					√		PDAC_71T	Exp070114_PDAC_71T		PDAC_147T	Exp081948_PDAC_147T_phos					PDAC_209	PDAC_209_WES
PDAC_142	√	√	√	√	√	√	√		PDAC_71NAT	Exp070115_PDAC_71NAT		PDAC_147NAT	Exp081949_PDAC_147NAT_phos					PDAC_210	PDAC_210_WES
PDAC_143	√	√	√	√	√	√	√		PDAC_72T	Exp070185_PDAC_72T		PDAC_148T	Exp083713_PDAC_148T_phos					PDAC_211	PDAC_211_WES
PDAC_144	√	√							PDAC_72NAT	Exp070186_PDAC_72NAT		PDAC_148NAT	Exp083714_PDAC_148NAT_phos					PDAC_212	PDAC_212_WES
PDAC_145	√	√	√	√	√	√	√		PDAC_73T	Exp070929_PDAC_73T		PDAC_149T	Exp081946_PDAC_149T_phos					PDAC_213	PDAC_213_WES
PDAC_146	√	√	√	√	√		√		PDAC_73NAT	Exp070930_PDAC_73NAT		PDAC_149NAT	Exp081947_PDAC_149NAT_phos					PDAC_214	PDAC_214_WES
PDAC_147	√	√	√	√			√		PDAC_74T	Exp070927_PDAC_74T		PDAC_151T	Exp082258_PDAC_151T_phos					PDAC_215	PDAC_215_WES
PDAC_148	√	√	√	√	√	√	√		PDAC_74NAT	Exp070928_PDAC_74NAT		PDAC_151NAT	Exp083066_PDAC_151NAT_phos					PDAC_216	PDAC_216_WES
PDAC_149	√	√	√	√			√		PDAC_75T	Exp070865_PDAC_75T		PDAC_154T	Exp082705_PDAC_154T_phos					PDAC_217	PDAC_217_WES
PDAC_150	√	√					√		PDAC_75NAT	Exp070189_PDAC_75NAT		PDAC_154NAT	Exp082706_PDAC_154NAT_phos
PDAC_151	√	√	√	√			√		PDAC_76T	Exp070134_PDAC_76T		PDAC_158T	Exp085770_PDAC_158T_phos
PDAC_152	√	√					√		PDAC_76NAT	Exp070135_PDAC_76NAT		PDAC_158NAT	Exp085771_PDAC_158NAT_phos
PDAC_153	√	√					√		PDAC_77T	Exp070136_PDAC_77T		PDAC_162T	Exp083056_PDAC_162T_phos
PDAC_154	√	√	√	√	√	√	√		PDAC_77NAT	Exp070960_PDAC_77NAT		PDAC_162NAT	Exp083057_PDAC_162NAT_phos
PDAC_155	√	√					√		PDAC_78T	Exp070314_PDAC_78T		PDAC_163T	Exp085752_PDAC_163T_phos
PDAC_156	√	√					√		PDAC_78NAT	Exp070111_PDAC_78NAT		PDAC_163NAT	Exp085753_PDAC_163NAT_phos
PDAC_157	√	√							PDAC_79T	Exp070112_PDAC_79T		PDAC_164T	Exp082558_PDAC_164T_phos
PDAC_158	√	√	√	√	√	√	√		PDAC_79NAT	Exp070113_PDAC_79NAT		PDAC_164NAT	Exp082559_PDAC_164NAT_phos
PDAC_159	√	√							PDAC_80T	Exp070003_PDAC_80T		PDAC_165T	Exp082240_PDAC_165T_phos
PDAC_160	√	√							PDAC_80NAT	Exp070004_PDAC_80NAT		PDAC_165NAT	Exp082241_PDAC_165NAT_phos
PDAC_161	√	√							PDAC_81T	Exp070069_PDAC_81T		PDAC_166T	Exp082564_PDAC_166T_phos
PDAC_162	√	√	√	√	√	√	√		PDAC_81NAT	Exp070070_PDAC_81NAT		PDAC_166NAT	Exp082565_PDAC_166NAT_phos
PDAC_163	√	√	√	√	√	√	√		PDAC_82T	Exp070067_PDAC_82T		PDAC_167T	Exp081958_PDAC_167T_phos
PDAC_164	√	√	√	√	√	√	√		PDAC_82NAT	Exp070068_PDAC_82NAT		PDAC_167NAT	Exp081959_PDAC_167NAT_phos
PDAC_165	√	√	√	√			√		PDAC_83T	Exp070001_PDAC_83T		PDAC_168T	Exp080682_PDAC_168T_phos
PDAC_166	√	√	√	√	√	√	√		PDAC_83NAT	Exp070002_PDAC_83NAT		PDAC_168NAT	Exp080685_PDAC_168NAT_phos
PDAC_167	√	√	√	√	√	√	√		PDAC_84T	Exp070895_PDAC_84T		PDAC_169T	Exp082246_PDAC_169T_phos
PDAC_168	√	√	√	√			√		PDAC_84NAT	Exp070896_PDAC_84NAT		PDAC_169NAT	Exp082247_PDAC_169NAT_phos
PDAC_169	√	√	√	√			√		PDAC_85T	Exp070022_PDAC_85T		PDAC_170T	Exp082560_PDAC_170T_phos
PDAC_170	√	√	√	√			√		PDAC_85NAT	Exp070023_PDAC_85NAT		PDAC_170NAT	Exp082561_PDAC_170NAT_phos
PDAC_171	√	√	√	√			√		PDAC_86T	Exp070025_PDAC_86T		PDAC_171T	Exp082556_PDAC_171T_phos
PDAC_172	√	√	√	√			√		PDAC_86NAT	Exp070062_PDAC_86NAT		PDAC_171NAT	Exp082557_PDAC_171NAT_phos
PDAC_173	√	√					√		PDAC_87T	Exp070253_PDAC_87T		PDAC_172T	Exp083064_PDAC_172T_phos
PDAC_174	√	√	√	√			√		PDAC_87NAT	Exp070254_PDAC_87NAT		PDAC_172NAT	Exp081951_PDAC_172NAT_phos
PDAC_175	√	√					√		PDAC_88T	Exp070974_PDAC_88T		PDAC_174T	Exp083780_PDAC_174T_phos
PDAC_176	√	√							PDAC_88NAT	Exp070120_PDAC_88NAT		PDAC_174NAT	Exp083781_PDAC_174NAT_phos
PDAC_177	√	√	√	√			√		PDAC_89T	Exp070945_PDAC_89T		PDAC_177T	Exp085772_PDAC_177T_phos
PDAC_178	√	√	√	√			√		PDAC_89NAT	Exp070946_PDAC_89NAT		PDAC_177NAT	Exp085773_PDAC_177NAT_phos
PDAC_179	√	√	√	√	√	√	√		PDAC_90T	Exp070273_PDAC_90T		PDAC_178T	Exp082254_PDAC_178T_phos
PDAC_180	√	√							PDAC_90NAT	Exp070891_PDAC_90NAT		PDAC_178NAT	Exp082255_PDAC_178NAT_phos
PDAC_181	√	√	√	√	√	√	√		PDAC_91T	Exp070280_PDAC_91T		PDAC_179T	Exp085909_PDAC_179T_phos
PDAC_182	√	√							PDAC_91NAT	Exp070281_PDAC_91NAT		PDAC_179NAT	Exp085910_PDAC_179NAT_phos
PDAC_183	√	√	√	√			√		PDAC_92T	Exp070063_PDAC_92T		PDAC_181T	Exp082290_PDAC_181T_phos
PDAC_184	√	√	√	√			√		PDAC_92NAT	Exp070064_PDAC_92NAT		PDAC_181NAT	Exp082291_PDAC_181NAT_phos
PDAC_185	√	√	√	√			√		PDAC_93T	Exp070257_PDAC_93T		PDAC_183T	Exp082250_PDAC_183T_phos
PDAC_186	√	√					√		PDAC_93NAT	Exp070258_PDAC_93NAT		PDAC_183NAT	Exp083067_PDAC_183NAT_phos
PDAC_187	√	√							PDAC_94T	Exp070267_PDAC_94T		PDAC_184T	Exp083060_PDAC_184T_phos
PDAC_188	√	√					√		PDAC_94NAT	Exp070268_PDAC_94NAT		PDAC_184NAT	Exp083061_PDAC_184NAT_phos
PDAC_189	√	√							PDAC_95T	Exp069991_PDAC_95T		PDAC_185T	Exp085778_PDAC_185T_phos
PDAC_190	√	√					√		PDAC_95NAT	Exp069992_PDAC_95NAT		PDAC_185NAT	Exp085779_PDAC_185NAT_phos
PDAC_191	√	√					√		PDAC_96T	Exp070265_PDAC_96T		PDAC_192T	Exp085915_PDAC_192T_phos
PDAC_192	√	√	√	√			√		PDAC_96NAT	Exp070266_PDAC_96NAT		PDAC_192NAT	Exp085916_PDAC_192NAT_phos
PDAC_193	√	√	√	√			√		PDAC_97T	Exp070020_PDAC_97T		PDAC_193T	Exp085911_PDAC_193T_phos
PDAC_194	√	√							PDAC_97NAT	Exp070119_PDAC_97NAT		PDAC_193NAT	Exp085912_PDAC_193NAT_phos
PDAC_195	√	√	√	√	√	√	√		PDAC_98T	Exp070920_PDAC_98T		PDAC_195T	Exp083705_PDAC_195T_phos
PDAC_196	√	√					√		PDAC_98NAT	Exp070921_PDAC_98NAT		PDAC_195NAT	Exp083706_PDAC_195NAT_phos
PDAC_197	√	√	√	√	√	√	√		PDAC_99T	Exp070269_PDAC_99T		PDAC_197T	Exp082298_PDAC_197T_phos
PDAC_198	√	√					√		PDAC_99NAT	Exp070961_PDAC_99NAT		PDAC_197NAT	Exp082299_PDAC_197NAT_phos
PDAC_199	√	√	√	√			√		PDAC_100T	Exp070259_PDAC_100T		PDAC_199T	Exp082248_PDAC_199T_phos
PDAC_200	√	√	√	√			√		PDAC_100NAT	Exp070260_PDAC_100NAT		PDAC_199NAT	Exp082249_PDAC_199NAT_phos
PDAC_201	√	√	√	√	√	√	√		PDAC_101T	Exp069993_PDAC_101T		PDAC_200T	Exp081772_PDAC_200T_phos
PDAC_202	√	√	√	√			√		PDAC_101NAT	Exp069994_PDAC_101NAT		PDAC_200NAT	Exp081773_PDAC_200NAT_phos
PDAC_203	√	√	√	√	√	√	√		PDAC_102T	Exp070916_PDAC_102T		PDAC_201T	Exp082300_PDAC_201T_phos
PDAC_204	√	√					√		PDAC_102NAT	Exp070917_PDAC_102NAT		PDAC_201NAT	Exp082301_PDAC_201NAT_phos
PDAC_205	√	√	√	√			√		PDAC_103T	Exp070247_PDAC_103T		PDAC_202T	Exp081770_PDAC_202T_phos
PDAC_206	√	√					√		PDAC_103NAT	Exp070248_PDAC_103NAT		PDAC_202NAT	Exp081771_PDAC_202NAT_phos
PDAC_207	√	√							PDAC_104T	Exp070261_PDAC_104T		PDAC_203T	Exp082292_PDAC_203T_phos
PDAC_208	√	√					√		PDAC_104NAT	Exp070262_PDAC_104NAT		PDAC_203NAT	Exp082293_PDAC_203NAT_phos
PDAC_209	√	√	√	√	√	√	√		PDAC_105T	Exp070116_PDAC_105T		PDAC_205T	Exp082242_PDAC_205T_phos
PDAC_210	√	√	√	√			√		PDAC_105NAT	Exp069995_PDAC_105NAT		PDAC_205NAT	Exp082243_PDAC_205NAT_phos
PDAC_211	√	√	√	√			√		PDAC_106T	Exp070249_PDAC_106T		PDAC_209T	Exp082683_PDAC_209T_phos
PDAC_212	√	√	√	√	√	√	√		PDAC_106NAT	Exp070250_PDAC_106NAT		PDAC_209NAT	Exp082684_PDAC_209NAT_phos
PDAC_213	√	√					√		PDAC_107T	Exp070889_PDAC_107T		PDAC_210T	Exp083776_PDAC_210T_phos
PDAC_214	√	√	√	√	√	√	√		PDAC_107NAT	Exp070890_PDAC_107NAT		PDAC_210NAT	Exp083777_PDAC_210NAT_phos
PDAC_215	√	√	√	√	√	√	√		PDAC_108T	Exp070015_PDAC_108T		PDAC_211T	Exp083062_PDAC_211T_phos
PDAC_216	√	√	√	√	√	√	√		PDAC_108NAT	Exp070016_PDAC_108NAT		PDAC_211NAT	Exp083063_PDAC_211NAT_phos
PDAC_217	√	√	√	√			√		PDAC_109T	Exp070255_PDAC_109T		PDAC_212T	Exp082687_PDAC_212T_phos
PDAC_218	√								PDAC_109NAT	Exp070256_PDAC_109NAT		PDAC_212NAT	Exp082688_PDAC_212NAT_phos
PDAC_219	√								PDAC_110T	Exp069964_PDAC_110T		PDAC_214T	Exp082675_PDAC_214T_phos
PDAC_220	√								PDAC_110NAT	Exp069965_PDAC_110NAT		PDAC_214NAT	Exp082676_PDAC_214NAT_phos
PDAC_221	√								PDAC_111T	Exp070251_PDAC_111T		PDAC_215T	Exp082673_PDAC_215T_phos
PDAC_222	√								PDAC_111NAT	Exp070252_PDAC_111NAT		PDAC_215NAT	Exp082674_PDAC_215NAT_phos
PDAC_223	√								PDAC_112T	Exp070263_PDAC_112T		PDAC_216T	Exp082677_PDAC_216T_phos
PDAC_224	√								PDAC_112NAT	Exp070264_PDAC_112NAT		PDAC_216NAT	Exp082678_PDAC_216NAT_phos
PDAC_225	√								PDAC_113T	Exp070075_PDAC_113T		PDAC_217T	Exp082238_PDAC_217T_phos
PDAC_226	√								PDAC_113NAT	Exp070076_PDAC_113NAT		PDAC_217NAT	Exp082239_PDAC_217NAT_phos
PDAC_227		√							PDAC_114T	Exp070073_PDAC_114T
PDAC_228		√							PDAC_114NAT	Exp070074_PDAC_114NAT
PDAC_229		√							PDAC_115T	Exp070118_PDAC_115T
									PDAC_115NAT	Exp070019_PDAC_115NAT
									PDAC_116T	Exp070071_PDAC_116T
									PDAC_116NAT	Exp070072_PDAC_116NAT
									PDAC_117T	Exp070284_PDAC_117T
									PDAC_117NAT	Exp070894_PDAC_117NAT
									PDAC_118T	Exp070013_PDAC_118T
									PDAC_118NAT	Exp070014_PDAC_118NAT
									PDAC_119T	Exp070132_PDAC_119T
									PDAC_119NAT	Exp070133_PDAC_119NAT
									PDAC_120T	Exp070123_PDAC_120T
									PDAC_120NAT	Exp070124_PDAC_120NAT
									PDAC_121T	Exp070978_PDAC_121T
									PDAC_121NAT	Exp069970_PDAC_121NAT
									PDAC_122T	Exp070065_PDAC_122T
									PDAC_122NAT	Exp070066_PDAC_122NAT
									PDAC_123T	Exp070017_PDAC_123T
									PDAC_123NAT	Exp070018_PDAC_123NAT
									PDAC_124T	Exp070270_PDAC_124T
									PDAC_124NAT	Exp070963_PDAC_124NAT
									PDAC_125T	Exp070282_PDAC_125T
									PDAC_125NAT	Exp070892_PDAC_125NAT
									PDAC_126T	Exp069996_PDAC_126T
									PDAC_126NAT	Exp069997_PDAC_126NAT
									PDAC_127T	Exp070245_PDAC_127T
									PDAC_127NAT	Exp070246_PDAC_127NAT
									PDAC_128T	Exp069999_PDAC_128T
									PDAC_128NAT	Exp070000_PDAC_128NAT
									PDAC_129T	Exp069998_PDAC_129T
									PDAC_129NAT	Exp070117_PDAC_129NAT
									PDAC_130T	Exp069987_PDAC_130T
									PDAC_130NAT	Exp069988_PDAC_130NAT
									PDAC_131T	Exp070283_PDAC_131T
									PDAC_131NAT	Exp070893_PDAC_131NAT
									PDAC_132T	Exp069989_PDAC_132T
									PDAC_132NAT	Exp069990_PDAC_132NAT
									PDAC_133T	Exp070271_PDAC_133T
									PDAC_133NAT	Exp070272_PDAC_133NAT
									PDAC_134T	Exp070285_PDAC_134T
									PDAC_134NAT	Exp070286_PDAC_134NAT
									PDAC_135T	Exp070901_PDAC_135T
									PDAC_135NAT	Exp070293_PDAC_135NAT
									PDAC_136T	Exp070007_PDAC_136T
									PDAC_136NAT	Exp070008_PDAC_136NAT
									PDAC_137T	Exp070274_PDAC_137T
									PDAC_137NAT	Exp070275_PDAC_137NAT
									PDAC_138T	Exp070009_PDAC_138T
									PDAC_138NAT	Exp070010_PDAC_138NAT
									PDAC_139T	Exp070011_PDAC_139T
									PDAC_139NAT	Exp070012_PDAC_139NAT
									PDAC_140T	Exp070276_PDAC_140T
									PDAC_140NAT	Exp070277_PDAC_140NAT
									PDAC_141T	Exp070005_PDAC_141T
									PDAC_141NAT	Exp070006_PDAC_141NAT
									PDAC_142T	Exp070870_PDAC_142T
									PDAC_142NAT	Exp070871_PDAC_142NAT
									PDAC_143T	Exp070886_PDAC_143T
									PDAC_143NAT	Exp070964_PDAC_143NAT
									PDAC_144T	Exp070198_PDAC_144T
									PDAC_144NAT	Exp070876_PDAC_144NAT
									PDAC_145T	Exp070965_PDAC_145T
									PDAC_145NAT	Exp070213_PDAC_145NAT
									PDAC_146T	Exp070196_PDAC_146T
									PDAC_146NAT	Exp070197_PDAC_146NAT
									PDAC_147T	Exp070872_PDAC_147T
									PDAC_147NAT	Exp070873_PDAC_147NAT
									PDAC_148T	Exp070101_PDAC_148T
									PDAC_148NAT	Exp070102_PDAC_148NAT
									PDAC_149T	Exp070877_PDAC_149T
									PDAC_149NAT	Exp070200_PDAC_149NAT
									PDAC_150T	Exp070866_PDAC_150T
									PDAC_150NAT	Exp070867_PDAC_150NAT
									PDAC_151T	Exp070097_PDAC_151T
									PDAC_151NAT	Exp070098_PDAC_151NAT
									PDAC_152T	Exp070095_PDAC_152T
									PDAC_152NAT	Exp070096_PDAC_152NAT
									PDAC_153T	Exp070103_PDAC_153T
									PDAC_153NAT	Exp070104_PDAC_153NAT
									PDAC_154T	Exp070194_PDAC_154T
									PDAC_154NAT	Exp070195_PDAC_154NAT
									PDAC_155T	Exp070089_PDAC_155T
									PDAC_155NAT	Exp070090_PDAC_155NAT
									PDAC_156T	Exp070884_PDAC_156T
									PDAC_156NAT	Exp070212_PDAC_156NAT
									PDAC_157T	Exp070215_PDAC_157T
									PDAC_157NAT	Exp070966_PDAC_157NAT
									PDAC_158T	Exp070953_PDAC_158T
									PDAC_158NAT	Exp070954_PDAC_158NAT
									PDAC_159T	Exp070241_PDAC_159T
									PDAC_159NAT	Exp070242_PDAC_159NAT
									PDAC_160T	Exp070093_PDAC_160T
									PDAC_160NAT	Exp070094_PDAC_160NAT
									PDAC_161T	Exp070239_PDAC_161T
									PDAC_161NAT	Exp070240_PDAC_161NAT
									PDAC_162T	Exp070243_PDAC_162T
									PDAC_162NAT	Exp070244_PDAC_162NAT
									PDAC_163T	Exp070220_PDAC_163T
									PDAC_163NAT	Exp070967_PDAC_163NAT
									PDAC_164T	Exp070237_PDAC_164T
									PDAC_164NAT	Exp070238_PDAC_164NAT
									PDAC_165T	Exp070210_PDAC_165T
									PDAC_165NAT	Exp070211_PDAC_165NAT
									PDAC_166T	Exp070887_PDAC_166T
									PDAC_166NAT	Exp070888_PDAC_166NAT
									PDAC_167T	Exp070874_PDAC_167T
									PDAC_167NAT	Exp070875_PDAC_167NAT
									PDAC_168T	Exp070091_PDAC_168T
									PDAC_168NAT	Exp070092_PDAC_168NAT
									PDAC_169T	Exp070083_PDAC_169T
									PDAC_169NAT	Exp070084_PDAC_169NAT
									PDAC_170T	Exp070221_PDAC_170T
									PDAC_170NAT	Exp070222_PDAC_170NAT
									PDAC_171T	Exp070224_PDAC_171T
									PDAC_171NAT	Exp070225_PDAC_171NAT
									PDAC_172T	Exp070085_PDAC_172T
									PDAC_172NAT	Exp070086_PDAC_172NAT
									PDAC_173T	Exp070087_PDAC_173T
									PDAC_173NAT	Exp070088_PDAC_173NAT
									PDAC_174T	Exp070223_PDAC_174T
									PDAC_174NAT	Exp070959_PDAC_174NAT
									PDAC_175T	Exp070077_PDAC_175T
									PDAC_175NAT	Exp070078_PDAC_175NAT
									PDAC_176T	Exp070881_PDAC_176T
									PDAC_176NAT	Exp070882_PDAC_176NAT
									PDAC_177T	Exp070879_PDAC_177T
									PDAC_177NAT	Exp070880_PDAC_177NAT
									PDAC_178T	Exp070079_PDAC_178T
									PDAC_178NAT	Exp070080_PDAC_178NAT
									PDAC_179T	Exp070918_PDAC_179T
									PDAC_179NAT	Exp070919_PDAC_179NAT
									PDAC_180T	Exp070081_PDAC_180T
									PDAC_180NAT	Exp070082_PDAC_180NAT
									PDAC_181T	Exp070127_PDAC_181T
									PDAC_181NAT	Exp070315_PDAC_181NAT
									PDAC_182T	Exp070125_PDAC_182T
									PDAC_182NAT	Exp070126_PDAC_182NAT
									PDAC_183T	Exp070099_PDAC_183T
									PDAC_183NAT	Exp070100_PDAC_183NAT
									PDAC_184T	Exp070121_PDAC_184T
									PDAC_184NAT	Exp070122_PDAC_184NAT
									PDAC_185T	Exp070138_PDAC_185T
									PDAC_185NAT	Exp070139_PDAC_185NAT
									PDAC_186T	Exp070208_PDAC_186T
									PDAC_186NAT	Exp070209_PDAC_186NAT
									PDAC_187T	Exp070230_PDAC_187T
									PDAC_187NAT	Exp070231_PDAC_187NAT
									PDAC_188T	Exp070130_PDAC_188T
									PDAC_188NAT	Exp070131_PDAC_188NAT
									PDAC_189T	Exp070128_PDAC_189T
									PDAC_189NAT	Exp070129_PDAC_189NAT
									PDAC_190T	Exp070181_PDAC_190T
									PDAC_190NAT	Exp070182_PDAC_190NAT
									PDAC_191T	Exp070922_PDAC_191T
									PDAC_191NAT	Exp070923_PDAC_191NAT
									PDAC_192T	Exp070316_PDAC_192T
									PDAC_192NAT	Exp070137_PDAC_192NAT
									PDAC_193T	Exp070190_PDAC_193T
									PDAC_193NAT	Exp070191_PDAC_193NAT
									PDAC_194T	Exp070218_PDAC_194T
									PDAC_194NAT	Exp070219_PDAC_194NAT
									PDAC_195T	Exp070968_PDAC_195T
									PDAC_195NAT	Exp070204_PDAC_195NAT
									PDAC_196T	Exp070207_PDAC_196T
									PDAC_196NAT	Exp070883_PDAC_196NAT
									PDAC_197T	Exp070949_PDAC_197T
									PDAC_197NAT	Exp070950_PDAC_197NAT
									PDAC_198T	Exp070226_PDAC_198T
									PDAC_198NAT	Exp070227_PDAC_198NAT
									PDAC_199T	Exp070232_PDAC_199T
									PDAC_199NAT	Exp070233_PDAC_199NAT
									PDAC_200T	Exp070951_PDAC_200T
									PDAC_200NAT	Exp070952_PDAC_200NAT
									PDAC_201T	Exp070931_PDAC_201T
									PDAC_201NAT	Exp070932_PDAC_201NAT
									PDAC_202T	Exp070935_PDAC_202T
									PDAC_202NAT	Exp070936_PDAC_202NAT
									PDAC_203T	Exp070933_PDAC_203T
									PDAC_203NAT	Exp070934_PDAC_203NAT
									PDAC_204T	Exp070941_PDAC_204T
									PDAC_204NAT	Exp070942_PDAC_204NAT
									PDAC_205T	Exp070205_PDAC_205T
									PDAC_205NAT	Exp070206_PDAC_205NAT
									PDAC_206T	Exp070955_PDAC_206T
									PDAC_206NAT	Exp070956_PDAC_206NAT
									PDAC_207T	Exp070203_PDAC_207T
									PDAC_207NAT	Exp070878_PDAC_207NAT
									PDAC_208T	Exp070201_PDAC_208T
									PDAC_208NAT	Exp070202_PDAC_208NAT
									PDAC_209T	Exp070947_PDAC_209T
									PDAC_209NAT	Exp070948_PDAC_209NAT
									PDAC_210T	Exp070943_PDAC_210T
									PDAC_210NAT	Exp070944_PDAC_210NAT
									PDAC_211T	Exp070228_PDAC_211T
									PDAC_211NAT	Exp070229_PDAC_211NAT
									PDAC_212T	Exp070937_PDAC_212T
									PDAC_212NAT	Exp070938_PDAC_212NAT
									PDAC_213T	Exp070214_PDAC_213T
									PDAC_213NAT	Exp070885_PDAC_213NAT
									PDAC_214T	Exp070939_PDAC_214T
									PDAC_214NAT	Exp070940_PDAC_214NAT
									PDAC_215T	Exp070925_PDAC_215T
									PDAC_215NAT	Exp070926_PDAC_215NAT
									PDAC_216T	Exp070957_PDAC_216T
									PDAC_216NAT	Exp070958_PDAC_216NAT
									PDAC_217T	Exp070146_PDAC_217T
									PDAC_217NAT	Exp070147_PDAC_217NAT
									PDAC_218T	Exp070159_PDAC_218T
									PDAC_219T	Exp070192_PDAC_219T
									PDAC_220T	Exp070305_PDAC_220T
									PDAC_221T	Exp069941_PDAC_221T
									PDAC_222T	Exp070216_PDAC_222T
									PDAC_223T	Exp070109_PDAC_223T
									PDAC_224T	Exp070217_PDAC_224T
									PDAC_225T	Exp070924_PDAC_225T
									PDAC_226T	Exp070199_PDAC_226T
									PDAC_227NAT	Exp070862_PDAC_227NAT
									PDAC_228NAT	Exp070979_PDAC_228NAT
									PDAC_229NAT	Exp070236_PDAC_229NAT

## Sheet: Table S1B
Sample ID	Gender	Age	Tumor size	Surgical Location ( H-PDAC: pancreatic head; BT-PDAC: pancreatic body and tail )	Differentiation	TNM Staging	Tumor purity (%)	Estimate_inferred_purity_score	ABSOLUTE_inferred_purity_score	ECM subtype	Hypertension	Diabetes	Smoking	Drinking	Preoperative Jaundice	Vessel invasion	Postoperative Radiotherapy	Postoperative Chemotherapy	CA19-9	Metastasis	Metastasis Site	Transcatheter arterial chemoembolization ( TACE )	KRAS Mutation (WES+ARMS sequencing)	Overall Survival (Months)	Status of OS ( 1: death; 0: survival or loss to follow up )	Disease free Survival (Months)	Status of DFS ( 1: relapse; 0: survival or loss to follow up )
PDAC_1	Male	55	NA	H-PDAC	Poorly	IIB	40	0.351284	NA	Deserted	No	No	NA	No	Yes	Yes	No	No	NA	NA	NA	NA	NA	NA	NA	NA	NA
PDAC_2	Male	68	2*1.5	H-PDAC	Poorly	IA	70	0.633788	NA	Inter	Yes	No	No	No	No	No	No	Yes	NA	No	NA	NA	NA	NA	NA	NA	NA
PDAC_3	Male	52	NA	H-PDAC	Poorly	IIB	60	0.513598	0.415201	Reactive	No	No	No	No	Yes	No	No	Yes	NA	Yes	Liver-metastasis	No	1	15.9333	0	15.9333	1
PDAC_4	Male	58	NA	H-PDAC	Poorly	III	80	0.686313	NA	Inter	No	No	No	No	No	No	NA	NA	NA	No	NA	NA	NA	NA	NA	NA	NA
PDAC_5	Male	74	NA	H-PDAC	Poorly	III	60	0.57102	NA	Inter	No	No	No	No	Yes	Yes	NA	NA	NA	NA	NA	NA	NA	NA	NA	NA	NA
PDAC_6	Female	58	2*1.5	H-PDAC	Poorly	IIB	40	0.416867	NA	Reactive	No	No	No	No	Yes	No	NA	NA	NA	NA	NA	NA	NA	NA	NA	NA	NA
PDAC_7	Male	71	4*2.5	H-PDAC	Poorly	IIA	30	0.348727	NA	Deserted	Yes	Yes	No	No	No	No	NA	NA	NA	NA	NA	NA	NA	NA	NA	NA	NA
PDAC_8	Female	66	NA	H-PDAC	Moderately	IB	70	0.595138	0.527411	Inter	Yes	No	No	No	No	No	No	No	NA	Yes	Lung-metastasis	NA	1	28.4667	0	28.4667	1
PDAC_9	Female	62	NA	H-PDAC	Poorly	IB	40	0.43169	NA	Reactive	No	No	No	No	No	No	NA	NA	NA	NA	NA	NA	NA	NA	NA	NA	NA
PDAC_10	Male	63	NA	BT-PDAC	Poorly	IIB	50	0.437829	0.284091	Inter	No	No	No	No	No	No	NA	NA	NA	Yes	Peritoneal-metastasis	NA	0	24.4	1	6.1	1
PDAC_11	Male	68	2.2*1.5	H-PDAC	Moderately	IB	30	0.314321	NA	Inter	No	No	No	No	No	No	NA	NA	NA	NA	NA	NA	NA	NA	NA	NA	NA
PDAC_12	Female	80	2.5*2	BT-PDAC	Poorly	IB	50	0.338925	0.285313	Reactive	No	No	No	No	No	No	No	No	NA	No	NA	NA	1	80.1667	0	80.1667	0
PDAC_13	Female	71	NA	H-PDAC	Poorly	IIB	40	0.359378	NA	Inter	Yes	Yes	No	No	Yes	No	NA	NA	NA	Yes	Liver-metastasis	No	NA	68.3	0	68.3	1
PDAC_14	Male	65	NA	BT-PDAC	Poorly	IIB	70	0.397759	0.447363	Inter	No	No	No	No	No	No	No	No	NA	Yes	Other-metastasis	NA	1	35.8667	0	35.8667	1
PDAC_15	Male	66	2.5*2	H-PDAC	Poorly	IB	20	0.302272	0.125283	NEC	No	No	No	No	No	No	No	No	48.5	Yes	Peritoneal-metastasis	NA	1	4.46667	0	4.46667	1
PDAC_16	Female	56	NA	H-PDAC	Poorly	IIB	60	0.520027	0.393875	Reactive	Yes	No	No	No	Yes	No	No	No	NA	No	NA	NA	1	15.1667	0	15.1667	0
PDAC_17	Male	50	3.5*3	H-PDAC	Poorly	IIB	30	0.334407	NA	Deserted	No	No	No	No	Yes	Yes	NA	NA	NA	NA	NA	NA	NA	0.7	0	0.7	0
PDAC_18	Male	39	1.5*1	H-PDAC	Moderately	IIB	60	0.523318	NA	Inter	No	No	Yes	No	Yes	No	NA	NA	NA	NA	NA	NA	NA	8.86667	0	8.86667	0
PDAC_19	Male	43	3*2	H-PDAC	Poorly	IB	70	0.62671	NA	Deserted	Yes	No	No	No	Yes	No	No	No	NA	No	NA	NA	NA	73.9	0	73.9	0
PDAC_20	Female	70	3.5*2.2	H-PDAC	Moderately	IIB	50	0.459559	NA	Reactive	No	No	No	No	Yes	No	NA	NA	NA	NA	NA	NA	NA	NA	NA	NA	NA
PDAC_21	Female	56	2.5*2.2	H-PDAC	Poorly	IIB	60	0.523318	0.409902	Reactive	No	No	No	No	No	Yes	No	No	NA	Yes	Liver-metastasis	No	1	5.93333	0	5.93333	1
PDAC_22	Female	61	NA	H-PDAC	Poorly	IIB	80	0.684224	NA	Reactive	Yes	No	No	No	No	No	No	No	NA	Yes	Liver-metastasis	No	NA	15.9	0	15.9	1
PDAC_23	Male	75	1.5*1	H-PDAC	Poorly	IA	80	0.685266	NA	Reactive	No	No	No	No	No	No	NA	NA	NA	NA	NA	NA	NA	NA	NA	NA	NA
PDAC_24	Female	75	NA	H-PDAC	Moderately	IIB	20	0.302909	0.133908	NEC	No	No	No	No	No	No	No	No	NA	No	NA	NA	1	1.43333	0	1.43333	0
PDAC_25	Male	72	NA	BT-PDAC	Poorly	IB	60	0.524601	0.414896	Inter	No	Yes	No	No	No	No	No	Yes	213.1	No	NA	NA	1	68.6333	0	68.6333	0
PDAC_26	Male	54	NA	BT-PDAC	Poorly	IA	40	0.361224	0.276693	Deserted	Yes	No	No	No	No	No	No	Yes	19.8	No	NA	NA	1	67.0667	0	67.0667	0
PDAC_27	Female	49	7*3.5	BT-PDAC	Poorly	IIA	20	0.30576	NA	NEC	No	No	No	No	No	No	NA	NA	90.1	NA	NA	NA	NA	0.8	0	0.8	0
PDAC_28	Female	57	3.5*3	H-PDAC	Moderately	III	50	0.447839	0.33701	Reactive	Yes	No	No	No	No	Yes	No	Yes	NA	No	NA	NA	1	17.4	1	16.1333	1
PDAC_29	Male	73	3*1.5	H-PDAC	Moderately	IB	20	0.304696	0.135323	Inter	No	Yes	No	No	Yes	Yes	NA	NA	143.4	NA	NA	NA	1	31.5	0	31.5	0
PDAC_30	Male	67	4*2.5	BT-PDAC	Poorly	IB	60	0.565449	NA	Reactive	No	No	No	No	No	No	No	Yes	107.6	Yes	Liver-metastasis	No	NA	17	1	6.13333	1
PDAC_31	Male	55	2*1.5	H-PDAC	Poorly	IA	60	0.527417	0.425086	Inter	No	No	No	No	Yes	No	NA	NA	NA	NA	NA	NA	1	6.26667	0	6.26667	0
PDAC_32	Male	76	2.7*2.2	H-PDAC	Poorly	IB	80	0.673754	0.576929	Inter	No	No	No	No	Yes	No	No	No	NA	No	NA	NA	1	7.6	1	7.36667	1
PDAC_33	Male	60	2.5*2	H-PDAC	Poorly	IIB	50	0.447912	0.338973	Reactive	Yes	Yes	Yes	No	No	No	No	No	64.6	No	NA	NA	0	12.1667	1	7.9	1
PDAC_34	Male	67	NA	BT-PDAC	Poorly	IIB	30	0.345184	NA	Deserted	Yes	No	No	No	No	No	No	Yes	NA	No	NA	No	NA	8.36667	0	8.23333	1
PDAC_35	Male	45	2.5*2.5	H-PDAC	Poorly	IIB	70	0.648896	NA	Reactive	Yes	No	Yes	Yes	Yes	No	Yes	Yes	137.3	Yes	Liver-metastasis	Yes	NA	8.06667	0	6.1	1
PDAC_36	Female	70	3*2	BT-PDAC	Poorly	IB	60	0.567036	NA	Reactive	No	No	No	No	No	No	No	Yes	88.9	Yes	Liver-metastasis	No	NA	41.2667	1	34.7333	1
PDAC_37	Female	59	2.5*2	H-PDAC	Poorly	IB	50	0.348633	0.344762	Deserted	No	Yes	No	No	Yes	No	No	Yes	101.4	No	NA	NA	1	61.5333	0	61.5333	0
PDAC_38	Female	65	2*2	BT-PDAC	Moderately	IIB	60	0.568419	NA	Reactive	Yes	No	No	No	No	Yes	NA	NA	672.8	NA	NA	NA	NA	0.133333	0	0.133333	0
PDAC_39	Male	66	NA	BT-PDAC	Poorly	IB	20	0.30576	0.138751	Reactive	No	Yes	No	No	No	Yes	NA	NA	2469	NA	NA	NA	1	1.36667	0	1.36667	0
PDAC_40	Male	62	1*0.8	BT-PDAC	Poorly	IA	20	0.307186	0.147464	Reactive	No	No	No	No	No	Yes	NA	NA	344.6	NA	NA	NA	0	2	0	2	0
PDAC_41	Male	62	3*2	H-PDAC	Poorly	IB	80	0.674058	0.581764	Reactive	Yes	No	No	No	Yes	No	No	No	2114	No	NA	NA	1	14.8667	1	12.1667	1
PDAC_42	Female	50	2.5*2.5	BT-PDAC	Poorly	IB	80	0.675424	0.58484	Inter	No	Yes	No	No	No	No	No	No	361.4	Yes	Liver-metastasis	Yes	1	20.4333	1	8.4	1
PDAC_43	Male	64	4*4	H-PDAC	Poorly	IIB	50	0.448703	0.348543	Reactive	Yes	No	No	Yes	Yes	No	No	No	0.6	NA	NA	NA	1	4.06667	1	0.7	1
PDAC_44	Female	64	5*2	H-PDAC	Moderately	III	40	0.414412	NA	Reactive	Yes	No	No	No	Yes	Yes	NA	NA	113.6	Yes	Liver-metastasis	No	NA	8.06667	1	7.03333	1
PDAC_45	Male	77	3*2.5	H-PDAC	Poorly	IIB	20	0.307229	0.156047	Inter	No	No	Yes	No	No	No	NA	NA	89.3	Yes	Multi-sites-metastasis	NA	0	20.7667	0	20.7667	1
PDAC_46	Male	71	NA	BT-PDAC	Moderately	IB	70	0.606162	0.508492	Deserted	No	No	Yes	Yes	No	No	NA	NA	NA	NA	NA	NA	1	1.13333	0	1.13333	0
PDAC_47	Male	51	NA	BT-PDAC	Moderately	IB	50	0.451375	0.353746	Inter	No	No	No	No	No	No	NA	NA	NA	NA	NA	NA	1	15.4333	0	15.4333	0
PDAC_48	Male	80	3*2	H-PDAC	Moderately	IB	60	0.538457	0.426217	Reactive	No	No	No	No	Yes	No	No	No	NA	No	NA	NA	1	56.7333	0	56.7333	0
PDAC_49	Male	72	3*2	H-PDAC	Poorly	IB	70	0.607955	0.520042	Inter	No	No	No	No	Yes	No	No	No	197.3	No	NA	NA	1	3.06667	1	3.06667	1
PDAC_50	Female	65	3*2.5	H-PDAC	Poorly	III	70	0.653353	NA	NEC	No	No	No	No	No	No	No	No	25.8	No	NA	NA	NA	18.9	1	NA	NA
PDAC_51	Male	73	2.5*2	H-PDAC	Poorly	IIB	40	0.416457	NA	Reactive	No	No	No	No	Yes	Yes	No	No	394.8	Yes	Other-metastasis	NA	NA	23.3333	1	4.46667	1
PDAC_52	Male	43	3*2.5	H-PDAC	Moderately	IIB	50	0.486727	NA	Deserted	No	No	No	No	No	Yes	No	Yes	NA	Yes	Lung-metastasis	NA	NA	34.5	1	18.4333	1
PDAC_53	Male	70	4*3.5	H-PDAC	Poorly	III	80	0.67572	0.588885	Inter	Yes	Yes	No	No	No	No	No	No	1910	Yes	Multi-sites-metastasis	NA	1	30.4333	1	11.8667	1
PDAC_54	Male	79	4.5*3	H-PDAC	Poorly	IIA	20	0.311047	0.157074	Inter	No	No	No	No	No	Yes	No	No	1079	No	NA	NA	0	4.76667	1	0.5	1
PDAC_55	Male	69	3.5*3	H-PDAC	Poorly	III	40	0.362613	0.280222	Inter	No	Yes	No	No	Yes	No	No	No	699.4	Yes	Liver-metastasis	No	1	25.4667	1	2.63333	1
PDAC_56	Male	70	4*2.5	H-PDAC	Poorly	IB	70	0.512376	0.522283	Inter	Yes	No	No	No	Yes	No	No	No	470.4	No	NA	NA	1	46.0667	0	46.0667	0
PDAC_57	Male	59	3.5*2.5	H-PDAC	Poorly	IIB	80	0.69364	NA	Reactive	No	No	Yes	Yes	No	Yes	NA	NA	266.1	NA	NA	NA	NA	13.2333	1	0.766667	1
PDAC_58	Male	70	NA	BT-PDAC	Poorly	IA	30	0.324832	0.199295	Inter	No	No	No	No	No	No	NA	NA	18.6	NA	NA	NA	1	6.23333	0	6.23333	0
PDAC_59	Female	68	2.5*2	BT-PDAC	Moderately	IB	50	0.486862	NA	Inter	Yes	No	No	No	No	No	No	No	NA	No	NA	NA	NA	46.4667	0	46.4667	0
PDAC_60	Female	57	NA	BT-PDAC	Poorly	IB	40	0.41772	NA	Deserted	Yes	No	No	No	No	No	No	Yes	NA	Yes	Liver-metastasis	No	NA	19.3333	1	6.13333	1
PDAC_61	Female	52	2*1.8	H-PDAC	Poorly	IIB	60	0.572105	NA	Reactive	No	No	No	No	No	No	Yes	Yes	429.5	Yes	Peritoneal-metastasis	NA	NA	38.0667	0	13.9	1
PDAC_62	Male	53	5*3.5	BT-PDAC	Poorly	IIB	60	0.572324	NA	Reactive	No	No	No	No	No	No	NA	NA	100.9	NA	NA	NA	NA	2.5	0	2.5	0
PDAC_63	Male	84	2*1.5	H-PDAC	Poorly	IA	50	0.486862	NA	Inter	No	No	Yes	Yes	No	No	No	No	478.8	No	NA	NA	NA	15.5667	1	13.5333	1
PDAC_64	Male	69	2.5*2	BT-PDAC	Poorly	IB	70	0.656069	NA	Deserted	Yes	No	No	No	No	No	No	Yes	NA	No	NA	NA	NA	52.9667	0	52.9667	0
PDAC_65	Female	73	2.5*2	BT-PDAC	Moderately	IB	40	0.424738	NA	Deserted	Yes	No	No	No	No	No	No	Yes	NA	Yes	Liver-metastasis	No	NA	21.5333	1	5.73333	1
PDAC_66	Male	59	NA	H-PDAC	Poorly	IIB	60	0.342256	0.426378	Reactive	Yes	No	Yes	No	Yes	No	No	No	NA	No	NA	NA	1	12.7333	1	5.7	1
PDAC_67	Male	83	NA	H-PDAC	Poorly	IIB	80	0.678791	0.590639	Reactive	Yes	No	No	No	Yes	No	No	No	NA	Yes	Liver-metastasis	No	1	7.23333	1	4.23333	1
PDAC_68	Female	71	NA	H-PDAC	Moderately	IB	40	0.279203	0.281045	Inter	Yes	No	No	No	No	No	No	No	NA	No	NA	NA	1	50.6	0	50.6	0
PDAC_69	Female	58	2.5*2	BT-PDAC	Poorly	IB	80	0.67978	0.591352	Reactive	No	No	No	No	No	No	No	Yes	52.4	Yes	Liver-metastasis	No	1	18.5	1	13.1	1
PDAC_70	Male	58	3*2	BT-PDAC	Moderately	IIB	50	0.459543	0.357176	Inter	No	No	No	No	No	Yes	NA	NA	NA	Yes	Liver-metastasis	NA	1	6.3	0	6.3	1
PDAC_71	Male	64	3.5*2.5	H-PDAC	Poorly	IB	70	0.416867	0.524504	Reactive	No	No	No	No	Yes	No	Yes	Yes	31.8	Yes	Liver-metastasis	Yes	1	34.8	0	15.4333	1
PDAC_72	Male	73	NA	H-PDAC	Poorly	IIB	40	0.42616	NA	Reactive	Yes	No	No	No	Yes	No	NA	NA	3	NA	NA	NA	NA	11.2333	1	0.233333	1
PDAC_73	Female	55	3.5*2.5	H-PDAC	Poorly	IB	30	0.327425	0.203791	Deserted	No	Yes	No	No	Yes	Yes	No	Yes	NA	Yes	Liver-metastasis	Yes	1	19.2333	1	6.43333	1
PDAC_74	Male	65	NA	H-PDAC	Poorly	IIB	30	0.331531	0.209582	Reactive	Yes	No	Yes	No	No	Yes	No	No	NA	Yes	Liver-metastasis	Yes	1	10.0667	1	5.13333	1
PDAC_75	Male	46	NA	H-PDAC	Poorly	IB	60	0.575866	NA	Reactive	No	No	Yes	Yes	No	Yes	No	Yes	NA	Yes	Liver-metastasis	Yes	NA	8.66667	1	2.43333	1
PDAC_76	Female	60	NA	H-PDAC	Poorly	IB	50	0.459559	0.35953	Inter	No	No	No	No	No	Yes	Yes	Yes	1850	Yes	Liver-metastasis	No	1	15.9667	1	8.13333	1
PDAC_77	Female	74	NA	H-PDAC	Moderately	IB	50	0.490805	NA	Inter	No	Yes	No	No	No	No	NA	NA	4603	NA	NA	NA	NA	27.7333	1	12.7667	1
PDAC_78	Male	60	2.5*2	H-PDAC	Poorly	IIB	50	0.463574	0.359781	Reactive	No	No	No	No	Yes	Yes	No	Yes	92.7	Yes	Liver-metastasis	No	1	15.5667	1	7.7	1
PDAC_79	Female	62	NA	H-PDAC	Poorly	IB	70	0.618293	0.526849	Inter	No	No	NA	NA	NA	NA	NA	NA	NA	NA	NA	NA	1	4.66667	0	4.66667	0
PDAC_80	Female	58	NA	H-PDAC	Poorly	IB	10	0.0011098	0.103901	Reactive	No	No	No	No	No	No	No	No	170.4	Yes	Liver-metastasis	No	1	8.66667	1	4.1	1
PDAC_81	Male	57	NA	H-PDAC	Poorly	IB	70	0.618318	0.531511	Reactive	No	NA	NA	NA	NA	NA	NA	NA	NA	NA	NA	NA	0	23.7333	0	23.7333	0
PDAC_82	Female	67	3*2.5	H-PDAC	Moderately	IB	60	0.575866	NA	Reactive	Yes	Yes	No	No	No	No	No	Yes	872.3	Yes	Peritoneal-metastasis	NA	NA	14.6	1	6.06667	1
PDAC_83	Male	72	NA	H-PDAC	Poorly	IIB	50	0.465549	0.362667	Inter	No	No	No	No	Yes	No	NA	NA	199	Yes	Peritoneal-metastasis	NA	1	28.6667	1	20.4667	1
PDAC_84	Female	67	NA	BT-PDAC	Poorly	IIA	60	0.578696	NA	Reactive	No	No	No	No	No	No	NA	NA	3746	NA	NA	NA	NA	0.433333	0	0.433333	0
PDAC_85	Male	60	NA	H-PDAC	Poorly	IA	50	0.497021	NA	Reactive	Yes	No	No	No	No	NA	Yes	Yes	112.9	NA	NA	NA	NA	15.9333	0	6.96667	1
PDAC_86	Female	59	NA	H-PDAC	Poorly	III	50	0.497804	NA	Reactive	No	No	No	No	No	Yes	NA	NA	1074	NA	NA	NA	NA	9.86667	1	3.06667	1
PDAC_87	Female	60	NA	BT-PDAC	Moderately	IB	50	0.497804	NA	Inter	No	No	No	No	No	No	NA	NA	NA	NA	NA	NA	NA	26.5	0	26.5	0
PDAC_88	Male	65	NA	H-PDAC	Poorly	IIB	60	0.5796	NA	Inter	No	No	No	No	No	Yes	Yes	Yes	256	Yes	Peritoneal-metastasis	NA	NA	23.1667	1	4.7	1
PDAC_89	Male	52	NA	H-PDAC	Moderately	IA	20	0.112068	0.157807	Inter	No	No	No	No	Yes	No	Yes	Yes	326.8	Yes	Liver-metastasis	No	1	27.7333	1	10.4	1
PDAC_90	Male	53	3*3	BT-PDAC	Poorly	IIB	60	0.545299	0.433966	Reactive	No	No	Yes	No	No	No	NA	No	226.4	Yes	Liver-metastasis	Yes	1	7.66667	1	3.03333	1
PDAC_91	Male	78	NA	BT-PDAC	Poorly	IIA	30	0.334407	0.212724	Deserted	No	No	Yes	No	No	Yes	NA	NA	182.5	NA	NA	NA	1	1.8	0	1.8	0
PDAC_92	Female	61	NA	H-PDAC	Poorly	IB	70	0.622351	0.532599	Inter	No	No	No	No	No	Yes	Yes	No	49.7	NA	NA	NA	1	16.3333	1	8.5	1
PDAC_93	Female	64	NA	BT-PDAC	Poorly	IIB	50	0.498159	NA	Inter	No	No	No	No	No	No	No	No	291.6	Yes	Liver-metastasis	Yes	NA	24.6333	1	8.9	1
PDAC_94	Male	53	NA	BT-PDAC	Moderately	IIB	60	0.545737	0.434151	Deserted	No	No	Yes	Yes	No	Yes	No	Yes	1163	NA	NA	NA	1	3.03333	0	2.1	1
PDAC_95	Male	66	NA	H-PDAC	Poorly	IIB	70	0.623363	0.533975	Deserted	No	NA	NA	NA	NA	NA	NA	NA	NA	NA	NA	NA	1	1.46667	1	1.46667	1
PDAC_96	Male	60	NA	BT-PDAC	Poorly	IA	70	0.62671	0.537499	Inter	No	Yes	Yes	Yes	No	No	Yes	Yes	71.1	NA	NA	NA	1	28.8333	0	28.8333	0
PDAC_97	Female	60	NA	H-PDAC	Poorly	IA	50	0.498159	NA	Reactive	No	No	No	No	Yes	No	NA	NA	1655	NA	NA	NA	NA	11.9667	1	0.366667	1
PDAC_98	Female	51	NA	H-PDAC	Poorly	IIA	70	0.627321	0.540127	Reactive	No	No	No	No	No	Yes	No	Yes	225.3	Yes	Liver-metastasis	No	1	12.8333	1	3.83333	1
PDAC_99	Female	57	NA	BT-PDAC	Poorly	IIB	80	0.684224	0.599601	Inter	Yes	No	No	No	No	No	No	No	115.6	No	NA	NA	1	38.7	0	38.7	0
PDAC_100	Male	72	NA	BT-PDAC	Moderately	IB	50	0.479036	0.284951	Deserted	No	No	Yes	No	No	No	No	No	NA	No	NA	NA	1	39.1667	0	39.1667	0
PDAC_101	Male	43	NA	H-PDAC	Poorly	IB	70	0.529783	0.436606	Inter	No	No	No	No	Yes	No	No	Yes	275.9	Yes	Peritoneal-metastasis	NA	1	2.83333	1	1.4	1
PDAC_102	Female	65	NA	H-PDAC	Poorly	IB	60	0.5001	NA	Inter	Yes	Yes	No	No	Yes	No	No	Yes	276.3	Yes	Multi-sites-metastasis	Yes	NA	38.4	0	10.3333	1
PDAC_103	Male	62	NA	BT-PDAC	Moderately	IB	60	0.5001	NA	Reactive	No	Yes	No	No	No	No	No	Yes	NA	NA	NA	NA	NA	15.8667	0	15.8667	0
PDAC_104	Male	63	3*2	BT-PDAC	Poorly	IIB	60	0.560165	0.362675	NEC	No	No	No	No	No	No	No	No	136	NA	NA	NA	1	26.0667	1	1.9	1
PDAC_105	Male	75	NA	H-PDAC	Moderately	IB	70	0.585844	NA	Reactive	No	Yes	No	No	No	No	No	Yes	346.5	No	NA	NA	NA	37.8333	0	37.8333	0
PDAC_106	Female	59	NA	BT-PDAC	Poorly	IIB	60	0.565449	0.370383	Reactive	Yes	No	No	No	No	Yes	No	Yes	1864	Yes	Liver-metastasis	NA	0	7.7	0	5.23333	1
PDAC_107	Female	59	NA	BT-PDAC	Poorly	IB	60	0.566114	0.37585	Inter	No	No	No	No	No	No	No	Yes	75	Yes	Liver-metastasis	Yes	1	38.1667	0	22.6667	1
PDAC_108	Female	63	NA	H-PDAC	Moderately	IA	20	0.314321	0.112134	NEC	Yes	No	No	No	No	No	No	No	33.2	Yes	Other-metastasis	NA	1	9.23333	1	7.16667	1
PDAC_109	Male	68	NA	BT-PDAC	Poorly	IIA	70	0.632957	0.438136	Inter	No	No	No	No	No	No	No	No	287.8	No	NA	NA	1	38.1	0	38.1	0
PDAC_110	Male	66	NA	H-PDAC	Moderately	IIB	30	0.336536	0.157847	Inter	No	No	No	Yes	No	No	No	Yes	NA	No	NA	NA	1	37.4	0	37.4	0
PDAC_111	Male	65	NA	BT-PDAC	Poorly	IA	60	0.567036	0.377461	Reactive	Yes	Yes	No	No	No	Yes	No	Yes	245.9	NA	NA	NA	1	4.83333	0	4.6	1
PDAC_112	Male	58	NA	BT-PDAC	Poorly	IIA	40	0.383173	0.219389	NEC	Yes	No	No	No	No	No	No	Yes	323.1	NA	NA	NA	1	8.33333	1	7.33333	1
PDAC_113	Male	59	NA	H-PDAC	Poorly	IIB	30	0.318546	NA	Inter	Yes	No	No	No	Yes	No	No	No	NA	NA	NA	NA	NA	5.1	1	2.93333	1
PDAC_114	Female	56	NA	H-PDAC	Poorly	IIB	30	0.319426	NA	Inter	No	No	No	No	No	Yes	NA	NA	344.7	NA	NA	NA	NA	9.93333	1	2.5	1
PDAC_115	Male	64	NA	H-PDAC	Moderately	IIB	30	0.320742	NA	Reactive	Yes	Yes	No	No	No	No	No	No	117.4	Yes	Liver-metastasis	No	NA	10.9667	1	10.1333	1
PDAC_116	Female	68	3*2	H-PDAC	Moderately	IB	50	0.436781	NA	Reactive	No	No	No	No	Yes	Yes	No	No	10000	NA	NA	NA	NA	1.16667	1	1.16667	1
PDAC_117	Male	74	NA	BT-PDAC	Poorly	IA	40	0.383734	0.221324	Inter	Yes	Yes	Yes	No	No	No	No	Yes	401.5	Yes	Liver-metastasis	No	1	4.3	1	2.93333	1
PDAC_118	Female	58	NA	H-PDAC	Moderately	IIA	70	0.633788	0.44142	Inter	Yes	No	No	No	Yes	No	No	Yes	130.9	Yes	Peritoneal-metastasis	NA	1	13.4667	1	8.2	1
PDAC_119	Female	64	NA	H-PDAC	Moderately	III	30	0.324832	NA	Deserted	Yes	Yes	No	No	Yes	Yes	No	No	466.3	NA	NA	NA	NA	10.9	1	5.63333	1
PDAC_120	Male	67	NA	H-PDAC	Poorly	IIB	30	0.345184	0.164011	Deserted	No	No	No	No	Yes	Yes	No	No	422.4	No	NA	NA	1	27.1667	0	9	1
PDAC_121	Male	59	NA	H-PDAC	Moderately	IIB	40	0.3871	0.224537	Reactive	No	No	Yes	Yes	No	No	No	Yes	38.1	Yes	Lung-metastasis	NA	1	34.1333	0	22.5	1
PDAC_122	Female	54	3*2	H-PDAC	Poorly	IIB	80	0.685266	0.540636	Inter	No	No	No	No	Yes	Yes	No	No	NA	Yes	Multi-sites-metastasis	No	1	7.8	1	4.26667	1
PDAC_123	Male	66	3*2	H-PDAC	Moderately	IB	30	0.331531	NA	Reactive	No	Yes	No	No	Yes	No	No	Yes	352.6	No	NA	NA	NA	33.4	0	33.4	0
PDAC_124	Female	72	NA	BT-PDAC	Poorly	IB	70	0.634341	0.441543	Inter	Yes	Yes	No	No	No	No	Yes	Yes	352.2	Yes	Peritoneal-metastasis	NA	1	5.33333	1	1.26667	1
PDAC_125	Male	53	NA	BT-PDAC	Poorly	IB	40	0.388448	0.227692	Deserted	No	No	No	No	No	Yes	No	Yes	NA	No	NA	NA	1	34.4	0	34.4	0
PDAC_126	Female	56	NA	H-PDAC	Moderately	IIB	50	0.437829	NA	Inter	No	No	No	No	Yes	No	No	Yes	731.7	Yes	Other-metastasis	NA	NA	33.6	0	19.1	1
PDAC_127	Male	64	NA	H-PDAC	Poorly	IIB	60	0.568419	0.379978	Reactive	Yes	Yes	No	No	Yes	No	No	Yes	115.9	No	NA	NA	1	33.7667	0	33.7667	0
PDAC_128	Female	51	NA	H-PDAC	Moderately	IB	60	0.509428	NA	Reactive	No	No	No	No	Yes	Yes	No	Yes	2232	Yes	Multi-sites-metastasis	NA	NA	9.5	1	6.06667	1
PDAC_129	Female	68	NA	H-PDAC	Poorly	III	60	0.57102	0.382108	Reactive	No	No	No	No	Yes	No	No	No	3974	Yes	Liver-metastasis	No	0	12.6333	0	5.6	1
PDAC_130	Male	58	NA	H-PDAC	Poorly	IIB	80	0.685396	0.542871	Reactive	No	No	No	Yes	NA	Yes	No	No	0.7	Yes	Liver-metastasis	No	1	6.73333	1	3.03333	1
PDAC_131	Male	66	NA	BT-PDAC	Poorly	III	70	0.637483	0.446479	Inter	No	No	No	No	No	No	Yes	Yes	590.7	Yes	Peritoneal-metastasis	NA	1	15.9333	0	8.23333	1
PDAC_132	Female	76	NA	H-PDAC	Poorly	IIB	60	0.572105	0.385558	Reactive	No	No	No	No	No	Yes	No	No	NA	No	NA	NA	1	14.6	1	10.2667	1
PDAC_133	Male	70	NA	BT-PDAC	Poorly	IB	50	0.438652	NA	Deserted	No	Yes	Yes	Yes	No	No	No	Yes	187.7	No	NA	NA	NA	33.7667	0	33.7667	0
PDAC_134	Male	72	NA	BT-PDAC	Moderately	IIA	40	0.393972	0.230617	Deserted	No	No	No	No	No	No	Yes	Yes	191	Yes	Lung-metastasis	NA	1	17.3	0	16.7333	1
PDAC_135	Male	59	NA	BT-PDAC	Poorly	IB	50	0.48665	0.285863	Inter	Yes	No	No	No	No	No	NA	Yes	112.1	NA	NA	NA	1	17.1	0	17.1	0
PDAC_136	Female	55	NA	H-PDAC	Poorly	IIB	60	0.572324	0.386205	Reactive	No	No	No	No	Yes	Yes	No	Yes	1330	Yes	Multi-sites-metastasis	NA	1	13.4	0	7.53333	1
PDAC_137	Female	73	NA	BT-PDAC	Poorly	IIA	80	0.686313	0.54357	Deserted	Yes	No	No	No	No	No	No	Yes	NA	No	NA	NA	1	32.3667	0	32.3667	0
PDAC_138	Male	36	3*2.2	H-PDAC	Poorly	IIB	60	0.575866	0.387911	Reactive	No	No	No	No	Yes	Yes	No	No	252.8	Yes	Multi-sites-metastasis	No	1	11.5	0	8.96667	1
PDAC_139	Male	57	NA	H-PDAC	Moderately	IB	50	0.486727	0.288206	Inter	No	No	Yes	No	No	No	NA	NA	0.6	NA	NA	NA	1	23.8	0	23.8	0
PDAC_140	Male	57	NA	BT-PDAC	Poorly	IB	50	0.486862	0.291403	Deserted	Yes	No	No	No	No	Yes	No	Yes	88	Yes	Liver-metastasis	No	1	9.6	1	4.03333	1
PDAC_141	Male	50	NA	H-PDAC	Moderately	IA	40	0.396712	0.232167	NEC	No	No	Yes	Yes	Yes	Yes	No	No	12.1	NA	NA	NA	1	8.7	1	NA	NA
PDAC_142	Female	71	NA	BT-PDAC	Moderately	IB	70	0.638042	0.451453	Deserted	No	No	No	No	No	No	NA	NA	6	NA	NA	NA	1	7.66667	0	7.66667	0
PDAC_143	Male	57	NA	BT-PDAC	NA	IIB	40	0.400407	0.233944	Reactive	No	No	Yes	No	No	Yes	No	No	57.6	Yes	Liver-metastasis	No	1	8.93333	0	6.76667	1
PDAC_144	Male	66	NA	BT-PDAC	Poorly	IIB	40	0.370038	NA	Inter	Yes	Yes	No	No	No	No	NA	NA	78.2	Yes	Multi-sites-metastasis	No	NA	20.3333	0	20.3333	1
PDAC_145	Female	63	NA	BT-PDAC	Moderately	IIA	20	0.317449	0.113849	Inter	No	Yes	No	No	No	No	No	Yes	45.7	No	NA	NA	1	30.8	0	30.8	0
PDAC_146	Male	65	NA	BT-PDAC	Moderately	IIB	40	0.405246	0.237774	Deserted	No	Yes	No	No	Yes	No	Yes	Yes	310.3	No	NA	NA	1	30.3333	0	30.3333	0
PDAC_147	Female	62	NA	H-PDAC	Poorly	IA	40	0.409715	0.237836	Deserted	No	No	No	No	No	No	No	No	NA	Yes	Liver-metastasis	Yes	1	17.4667	1	9.23333	1
PDAC_148	Female	71	NA	H-PDAC	Moderately	IA	40	0.409887	0.238729	Deserted	Yes	No	No	No	No	Yes	NA	NA	28	NA	NA	NA	1	28.5667	0	28.5667	0
PDAC_149	Male	66	NA	BT-PDAC	Poorly	IA	30	0.348727	0.168185	Deserted	Yes	Yes	Yes	No	No	No	Yes	Yes	108.8	No	NA	NA	1	24.4	0	24.4	0
PDAC_150	Male	59	NA	BT-PDAC	Poorly	IA	50	0.486969	0.29148	Reactive	No	No	No	No	No	Yes	No	Yes	98	No	NA	NA	1	29.5667	0	29.5667	0
PDAC_151	Male	68	NA	H-PDAC	Poorly	IB	70	0.438652	0.452691	Reactive	No	No	No	No	No	No	Yes	Yes	214.5	Yes	Multi-sites-metastasis	No	1	18.4	1	17.0333	1
PDAC_152	Male	73	NA	H-PDAC	Moderately	IIB	70	0.644133	0.453257	Reactive	No	Yes	NA	NA	No	No	No	No	127.4	No	NA	NA	0	24.0333	0	24.0333	0
PDAC_153	Female	65	NA	H-PDAC	Moderately	IB	40	0.411974	0.241491	Deserted	Yes	No	No	No	No	No	No	No	113.4	No	NA	NA	1	27.9667	0	27.9667	0
PDAC_154	Male	74	NA	BT-PDAC	Poorly	III	40	0.312855	0.245214	Deserted	Yes	Yes	No	No	No	No	No	No	466.8	No	NA	NA	1	26.2	0	26.2	0
PDAC_155	Female	67	NA	H-PDAC	Poorly	IIB	60	0.578696	0.388163	Reactive	No	No	No	No	No	No	No	Yes	78.5	No	NA	NA	1	28.3333	0	28.3333	0
PDAC_156	Female	78	NA	BT-PDAC	Moderately	IIB	50	0.489343	0.301838	Deserted	No	No	No	No	No	No	No	Yes	NA	No	NA	NA	1	28.8333	0	28.8333	0
PDAC_157	Male	60	NA	BT-PDAC	Moderately	IIA	40	0.3871	NA	Inter	No	No	Yes	No	No	Yes	No	Yes	NA	NA	NA	NA	NA	12.1333	0	12.1333	0
PDAC_158	Female	63	3*1.5	H-PDAC	Moderately	IIB	40	0.416457	0.252887	Reactive	No	No	No	No	No	Yes	No	Yes	741.8	Yes	Lung-metastasis	NA	1	27.1	0	9.83333	1
PDAC_159	Female	70	NA	BT-PDAC	Poorly	IB	60	0.512755	NA	Reactive	No	No	No	No	No	No	No	Yes	143	Yes	Multi-sites-metastasis	No	NA	8.03333	0	8.03333	1
PDAC_160	Male	70	NA	H-PDAC	Poorly	IIB	60	0.513598	NA	NEC	No	No	No	No	No	Yes	No	No	1020	No	NA	NA	NA	1.4	1	0.4	1
PDAC_161	Female	68	NA	BT-PDAC	Poorly	III	60	0.520027	NA	Reactive	No	No	No	No	No	No	Yes	Yes	NA	No	NA	NA	NA	24.2333	0	24.2333	0
PDAC_162	Male	55	NA	BT-PDAC	Poorly	IIB	50	0.490805	0.306373	Reactive	No	No	No	No	No	Yes	No	Yes	NA	No	NA	NA	1	7.76667	1	6.73333	1
PDAC_163	Male	61	NA	BT-PDAC	Poorly	IB	70	0.64541	0.45827	Inter	No	No	No	No	No	No	NA	NA	79.6	Yes	Liver-metastasis	No	1	14.2333	0	7.76667	1
PDAC_164	Female	66	NA	BT-PDAC	Poorly	IIB	50	0.497021	0.307207	Inter	No	No	No	No	No	Yes	No	Yes	618.8	Yes	Liver-metastasis	No	1	9.3	1	4.13333	1
PDAC_165	Male	66	NA	H-PDAC	Poorly	IA	40	0.416462	0.253642	Deserted	No	No	No	No	Yes	No	No	Yes	478.9	Yes	Multi-sites-metastasis	NA	1	12.1667	1	6.33333	1
PDAC_166	Male	56	NA	BT-PDAC	Poorly	IIB	50	0.498159	0.307842	Inter	Yes	No	No	No	No	Yes	No	Yes	634.3	Yes	Liver-metastasis	No	1	19.3333	0	19.3333	1
PDAC_167	Female	60	NA	H-PDAC	Poorly	IIB	50	0.5001	0.314487	Reactive	No	No	No	No	Yes	Yes	No	No	112.3	NA	NA	NA	1	8.16667	1	NA	NA
PDAC_168	Female	72	NA	H-PDAC	Poorly	IIB	80	0.687237	0.548621	Inter	Yes	No	No	No	Yes	No	NA	NA	109.9	NA	NA	NA	1	17.7333	0	17.7333	0
PDAC_169	Male	54	2*1.5	H-PDAC	Poorly	IIB	60	0.581473	0.398649	Inter	No	No	No	No	Yes	No	Yes	Yes	118.6	Yes	Liver-metastasis	No	1	11	0	7.26667	1
PDAC_170	Male	73	NA	BT-PDAC	Poorly	IIB	70	0.648896	0.459662	Deserted	Yes	No	No	No	No	Yes	Yes	Yes	387.8	Yes	Peritoneal-metastasis	NA	1	9.96667	0	9.96667	1
PDAC_171	Male	62	1.5*1	BT-PDAC	Poorly	IIB	40	0.41772	0.254264	Inter	Yes	No	Yes	Yes	No	No	No	Yes	NA	No	NA	NA	0	26.7667	0	26.7667	0
PDAC_172	Male	58	NA	H-PDAC	Moderately	IA	30	0.349286	0.176482	Inter	No	Yes	No	No	No	No	No	No	NA	No	NA	NA	1	25.8	0	25.8	0
PDAC_173	Female	60	NA	H-PDAC	Moderately	IA	50	0.500178	0.324669	Inter	No	No	No	No	Yes	No	No	Yes	52.1	Yes	Liver-metastasis	No	1	22.3333	0	21.4333	1
PDAC_174	Female	53	NA	BT-PDAC	Poorly	IIB	70	0.651675	0.461683	Deserted	No	No	No	No	No	No	Yes	Yes	476.9	Yes	Multi-sites-metastasis	No	1	24.6333	1	12.4	1
PDAC_175	Female	70	NA	H-PDAC	Moderately	IIB	80	0.493465	0.549025	Reactive	Yes	Yes	No	No	Yes	No	No	No	168.8	Yes	Multi-sites-metastasis	NA	1	17.3667	0	16.4	1
PDAC_176	Female	69	NA	BT-PDAC	Poorly	IB	50	0.459543	NA	Reactive	No	No	No	No	No	No	No	Yes	293.5	No	NA	NA	NA	24.7	0	24.7	0
PDAC_177	Female	61	NA	BT-PDAC	Poorly	IB	20	0.318546	0.128119	Deserted	No	No	No	No	No	Yes	No	Yes	NA	Yes	Multi-sites-metastasis	No	1	14.3	1	9.73333	1
PDAC_178	Male	49	NA	H-PDAC	Moderately	IB	80	0.69364	0.55772	Reactive	Yes	No	No	No	No	No	NA	NA	13.1	NA	NA	NA	1	17.2333	0	17.2333	0
PDAC_179	Female	63	NA	H-PDAC	Poorly	IIB	70	0.653353	0.461905	Reactive	Yes	No	No	No	Yes	No	No	No	153.3	No	NA	NA	1	16.8667	0	16.8667	0
PDAC_180	Male	59	NA	H-PDAC	Poorly	IIA	60	0.524601	NA	Reactive	Yes	No	No	No	No	Yes	No	No	261.1	No	NA	NA	NA	24.4333	0	24.4333	0
PDAC_181	Male	65	NA	H-PDAC	Poorly	IIB	60	0.582694	0.400362	Reactive	Yes	Yes	No	No	Yes	No	No	No	14.2	Yes	Multi-sites-metastasis	NA	1	16.4	0	14.9	1
PDAC_182	Male	46	NA	H-PDAC	Poorly	III	40	0.393972	NA	Deserted	No	No	Yes	Yes	No	No	No	No	195.2	NA	NA	NA	NA	14.3667	1	12.0667	1
PDAC_183	Male	71	2.2*2	H-PDAC	Poorly	IIB	40	0.223669	0.2547	NEC	No	No	No	No	Yes	No	No	No	2.3	No	NA	NA	1	23.3667	0	23.3667	0
PDAC_184	Male	77	NA	H-PDAC	Poorly	IIB	50	0.507965	0.328596	Reactive	Yes	Yes	No	No	Yes	Yes	No	No	179.1	Yes	Multi-sites-metastasis	No	1	3.5	1	2.56667	1
PDAC_185	Male	62	NA	H-PDAC	Moderately	IA	40	0.424738	0.25887	Reactive	No	Yes	Yes	No	Yes	No	No	No	182.7	No	NA	NA	1	24.3	0	24.3	0
PDAC_186	Female	66	NA	BT-PDAC	Moderately	IIB	40	0.42616	0.26091	Deserted	No	No	No	No	No	Yes	NA	NA	NA	NA	NA	NA	0	1.26667	0	1.26667	0
PDAC_187	Female	61	NA	BT-PDAC	Moderately	IB	70	0.618318	NA	Reactive	No	No	No	No	No	No	NA	NA	299.6	NA	NA	NA	NA	7	0	7	0
PDAC_188	Female	77	NA	H-PDAC	Poorly	IB	70	0.656069	0.471651	Inter	Yes	No	No	No	No	No	No	No	238.2	No	NA	NA	1	20.1	0	20.1	0
PDAC_189	Male	79	NA	H-PDAC	Moderately	IIB	70	0.623363	NA	Reactive	Yes	No	No	No	No	No	No	No	347.8	Yes	Liver-metastasis	Yes	NA	15.8667	0	7.46667	1
PDAC_190	Female	66	NA	H-PDAC	Moderately	III	30	0.351284	0.184378	Deserted	Yes	No	No	No	No	Yes	No	Yes	NA	Yes	Liver-metastasis	No	1	12.5333	1	11.0667	1
PDAC_191	Male	57	NA	H-PDAC	Poorly	IIB	70	0.657175	0.473188	Reactive	Yes	No	No	No	Yes	Yes	No	Yes	NA	Yes	Multi-sites-metastasis	No	1	15.7333	0	6.9	1
PDAC_192	Male	45	NA	H-PDAC	Poorly	III	60	0.585844	0.406536	Reactive	No	No	No	No	No	No	Yes	Yes	180.9	No	NA	No	1	9.3	1	6.8	1
PDAC_193	Male	67	NA	H-PDAC	Poorly	IIB	70	0.457908	0.477102	Inter	No	No	No	No	Yes	No	Yes	Yes	131.4	Yes	Other-metastasis	NA	1	15.4333	0	8.96667	1
PDAC_194	Male	55	NA	H-PDAC	Moderately	IB	20	0.302272	NA	Inter	Yes	No	No	No	Yes	Yes	No	No	24	Yes	Lung-metastasis	NA	NA	15.7333	0	11.5667	1
PDAC_195	Male	60	NA	BT-PDAC	Poorly	IIA	70	0.658734	0.484477	Inter	No	No	No	No	No	No	Yes	Yes	430.1	No	NA	NA	1	24.7333	0	24.7333	0
PDAC_196	Female	69	NA	BT-PDAC	Moderately	IB	80	0.696365	0.56521	Deserted	No	Yes	No	No	No	No	NA	Yes	56	NA	NA	NA	1	12.9667	0	12.9667	0
PDAC_197	Male	61	NA	H-PDAC	Poorly	IIB	80	0.697442	0.572626	Reactive	No	Yes	No	No	No	No	NA	NA	267.8	Yes	Lung-metastasis	NA	1	6.6	1	2.9	1
PDAC_198	Female	74	NA	BT-PDAC	Poorly	IIB	30	0.351388	0.185768	Inter	Yes	Yes	No	No	No	No	NA	NA	432.3	Yes	Other-metastasis	NA	1	1.5	0	1.5	1
PDAC_199	Male	66	NA	BT-PDAC	Poorly	IIB	20	0.319426	0.132331	Deserted	Yes	Yes	No	No	No	No	No	Yes	NA	Yes	Liver-metastasis	No	1	17.0333	1	7.9	1
PDAC_200	Female	59	NA	H-PDAC	Poorly	IB	60	0.586501	0.408355	Deserted	No	No	No	No	Yes	No	No	Yes	299.6	No	NA	NA	1	21.6	0	21.6	0
PDAC_201	Female	70	NA	H-PDAC	Poorly	IB	50	0.509428	0.329471	Reactive	No	No	No	No	Yes	No	NA	NA	45.8	Yes	Peritoneal-metastasis	NA	1	13.5	0	13.0333	1
PDAC_202	Male	64	NA	H-PDAC	Poorly	IIB	50	0.510068	0.329473	Deserted	No	Yes	No	No	No	Yes	No	Yes	8.7	Yes	Liver-metastasis	No	1	12.7	1	10.2667	1
PDAC_203	Female	65	NA	H-PDAC	Poorly	IA	70	0.658855	0.48461	Reactive	Yes	No	No	No	No	No	No	No	61.7	No	NA	NA	1	22.1	0	22.1	0
PDAC_204	Female	65	1.7*1.5	H-PDAC	Poorly	IA	70	0.660108	0.493875	NEC	Yes	No	No	No	No	Yes	No	Yes	238.3	No	NA	NA	1	21.6	0	21.6	0
PDAC_205	Female	74	NA	BT-PDAC	NA	IB	80	0.497804	0.573878	Inter	No	No	No	No	No	No	No	No	162.7	Yes	Liver-metastasis	Yes	1	17	0	5.36667	1
PDAC_206	Male	66	NA	H-PDAC	Poorly	III	40	0.43169	0.26247	Inter	No	No	No	No	Yes	No	Yes	No	8.6	No	NA	NA	1	20.6333	0	20.6333	0
PDAC_207	Female	63	NA	BT-PDAC	Moderately	IIB	40	0.400407	NA	Deserted	No	Yes	No	No	No	Yes	NA	NA	NA	NA	NA	NA	NA	2.6	0	2.6	0
PDAC_208	Female	63	NA	BT-PDAC	Moderately	IB	50	0.512162	0.330264	Inter	No	No	No	No	No	No	Yes	Yes	156	Yes	Peritoneal-metastasis	NA	1	14.2333	1	10.4667	1
PDAC_209	Male	69	NA	H-PDAC	Poorly	IIB	70	0.462552	0.499427	Inter	Yes	Yes	No	No	No	No	No	Yes	145.4	Yes	Liver-metastasis	No	1	20.6667	0	9	1
PDAC_210	Female	65	NA	H-PDAC	Moderately	IIB	30	0.351516	0.191199	Inter	No	No	No	No	No	Yes	No	Yes	52.3	Yes	Liver-metastasis	No	1	14.5333	0	6.56667	1
PDAC_211	Male	60	NA	BT-PDAC	Moderately	IB	50	0.512755	0.330808	NEC	No	No	No	No	No	No	No	Yes	164.8	No	NA	NA	0	21.7333	0	21.7333	0
PDAC_212	Female	61	NA	H-PDAC	Poorly	IIB	60	0.589117	0.410216	Inter	No	No	No	No	No	Yes	Yes	No	140.3	No	NA	NA	1	19.8333	0	19.8333	0
PDAC_213	Female	72	NA	BT-PDAC	Poorly	IIB	40	0.432748	0.264734	Deserted	Yes	No	No	No	No	Yes	No	Yes	117.1	NA	NA	NA	1	3.93333	0	3.93333	0
PDAC_214	Female	67	NA	H-PDAC	Moderately	IA	50	0.512786	0.331986	Deserted	Yes	No	No	No	No	Yes	No	No	48	No	NA	NA	1	12.4333	0	12.4333	0
PDAC_215	Male	49	NA	H-PDAC	Poorly	IA	60	0.592998	0.41447	Deserted	No	No	No	No	Yes	No	No	No	220	No	NA	NA	1	12.4	0	12.4	0
PDAC_216	Male	66	NA	H-PDAC	Moderately	IB	40	0.436667	0.269447	Reactive	No	No	Yes	Yes	No	No	No	No	27.2	No	NA	NA	1	12.4	0	12.4	0
PDAC_217	Female	58	NA	H-PDAC	Moderately	IA	40	0.436781	0.271714	Reactive	No	No	No	No	No	No	No	Yes	163	No	NA	NA	1	12.2	0	12.2	0
PDAC_218	Male	64	3.5*3.5	H-PDAC	Poorly	IB	70	0.638042	NA	Inter	No	Yes	No	No	Yes	No	NA	NA	NA	NA	NA	NA	NA	NA	NA	NA	NA
PDAC_219	Male	55	NA	H-PDAC	Poorly	III	50	0.476359	NA	Reactive	No	No	Yes	No	No	Yes	NA	NA	NA	NA	NA	NA	NA	NA	NA	NA	NA
PDAC_220	Male	68	3.6*3	BT-PDAC	Poorly	IB	70	0.644133	NA	Inter	No	No	No	No	No	No	NA	NA	2466	NA	NA	NA	NA	1.43333	0	1.43333	0
PDAC_221	Male	59	4*3	H-PDAC	Poorly	IB	70	0.644133	NA	NEC	No	No	No	No	Yes	No	NA	No	78.9	Yes	Liver-metastasis	Yes	NA	14.6	0	5.93333	1
PDAC_222	Female	59	NA	BT-PDAC	Poorly	IB	70	0.64541	NA	NEC	No	No	No	No	No	No	NA	NA	180.2	NA	NA	NA	NA	0.233333	0	0.233333	0
PDAC_223	Female	60	2.5*2	H-PDAC	Poorly	IIB	40	0.409887	NA	Deserted	No	No	No	No	Yes	No	NA	NA	NA	NA	NA	NA	NA	41.5333	0	41.5333	0
PDAC_224	Male	47	2.5*2	H-PDAC	Poorly	IB	60	0.545299	NA	Inter	No	No	No	No	Yes	No	No	Yes	78.6	Yes	Liver-metastasis	Yes	NA	19.9	0	14.2	1
PDAC_225	Female	67	NA	H-PDAC	Poorly	IB	60	0.545737	NA	NEC	No	No	No	No	No	No	Yes	Yes	NA	Yes	Liver-metastasis	No	NA	14.9667	1	4	1
PDAC_226	Male	63	NA	BT-PDAC	Poorly	IIB	40	0.411974	NA	NEC	No	No	No	No	No	Yes	NA	NA	120.2	NA	NA	NA	NA	0.866667	0	0.866667	0
PDAC_227	Male	63	2.5*1.8	H-PDAC	Poorly	IB	NA	NA	NA	NA	No	No	No	No	Yes	No	NA	NA	NA	NA	NA	NA	NA	NA	NA	NA	NA
PDAC_228	Female	58	NA	H-PDAC	Poorly	IIA	NA	NA	NA	NA	No	No	No	No	Yes	No	NA	NA	NA	NA	NA	NA	NA	NA	NA	NA	NA
PDAC_229	Female	59	NA	BT-PDAC	Moderately	III	NA	NA	NA	NA	Yes	No	No	No	No	No	No	Yes	634	NA	NA	NA	NA	NA	NA	NA	NA
