# Supplementary material for: Proteogenomic insights into the biology and treatment of pancreatic ductal adenocarcinoma
Source: J Hematol Oncol. 2022 Nov 25;15:168. doi: 10.1186/s13045-022-01384-3 (PMC9701038; doi:10.1186/s13045-022-01384-3)
Supplement: Supplementary file 24 — Additional file 24: Table S2. The Impacts of Somatic Copy Number Alterations in PDAC Cohort. Table S2A Matrix of amplification peaks, followed by the genes contained in them, 95% confidence level. Table S2B Matrix of deletion peaks, followed by the genes contained in them, 95% confidence level. Table S2C Matrix of the top 10 mutated genes in PDAC of Fudan cohort. Table S2D Matrix of the 10 mutated genes used in Figure 1C of ICGC, 2012 cohort. Table S2E Matrix of the 10 mutated genes used in Figure 1C of ICGC, 2016 cohort. Table S2F Matrix of the 10 mutated genes used in Figure 1C of TCGA, 2018 cohort. Table S2G Matrix of the 10 mutated genes used in Figure 1C of UTSW, 2015 cohort. Table S2H Matrix of the 10 mutated genes used in Figure 1C of CPTAC, 2021 cohort. [file 13045_2022_1384_MOESM24_ESM.xlsx]

## Sheet: Description
Table S2. The Impacts of Somatic Copy Number Alterations in PDAC Cohort. Related to Fig. 1-2.
Table S2A	Matrix of amplification peaks, followed by the genes contained in them, 95% confidence level
Table S2B	Matrix of deletion peaks, followed by the genes contained in them, 95% confidence level
Table S2C	Matrix of the top 10 mutated genes in PDAC of Fudan cohort
Table S2D	Matrix of the 10 mutated genes used in Figure 1C of ICGC,2012 cohort
Table S2E	Matrix of the 10 mutated genes used in Figure 1C of ICGC,2016 cohort
Table S2F	Matrix of the 10 mutated genes used in Figure 1C of TCGA,2018 cohort
Table S2G	Matrix of the 10 mutated genes used in Figure 1C of UTSW,2015 cohort
Table S2H	Matrix of the 10 mutated genes used in Figure 1C of CPTAC,2021 cohort

## Sheet: Table S2A
cytoband	17q21.2	14q32.33	8q24.3	2q32.3	22q13.1	21q22.3	1q21.3	19q13.41	14q32.12	20q13.33	10q26.3	20q11.23	10q21.2	11p15.5	2q37.1	7p11.2	15q24.1	9q34.3	1p36.32	10q11.23	8q24.22	4p16.1	5q35.3	7q22.1	18q11.2	7p22.3	16p11.2	2p13.3	6p21.33	12q24.11	5p15.33	8p11.22	21q22.12	3q21.3	1q31.3	3p25.2	13q34	19q13.2	18p11.32	5q35.1	11q13.3	12p13.33	12p13.31	6p21.1	19p13.3	11q24.1	12q13.13	18q21.1	3q26.2
q value	1.3839e-20	5.2041e-22	7.6984e-23	3.7553e-16	1.6394e-16	2.088e-13	3.0604e-14	1.1129e-17	1.8777e-15	2.9975e-11	8.5535e-13	3.293e-10	5.0347e-10	7.7186e-10	7.7186e-10	1.311e-12	1.4075e-08	1.311e-12	3.1708e-08	5.4908e-10	1.3093e-16	4.9737e-08	6.5299e-11	1.8275e-09	2.9879e-07	3.293e-10	4.3411e-07	6.8947e-08	4.3411e-07	2.9879e-07	3.3354e-05	2.3677e-06	1.3172e-05	1.8336e-05	3.3303e-06	1.8336e-05	0.00015536	4.7458e-12	0.00019743	3.6212e-05	0.00037929	2.2574e-09	0.00011634	0.00037929	1.8257e-05	0.00028617	0.00028411	0.00093884	0.00014419
residual q value	1.3839e-20	2.5113e-19	1.0714e-18	1.5096e-15	3.9047e-15	3.3511e-13	8.4966e-13	3.0125e-11	8.5097e-11	2.244e-10	2.3725e-10	7.7186e-10	1.0698e-09	1.1734e-09	1.5282e-09	2.7858e-09	2.314e-08	2.9758e-08	3.1708e-08	3.5487e-08	3.8819e-08	4.9737e-08	6.8605e-08	1.0269e-07	2.9879e-07	4.3141e-07	3.585e-06	4.3849e-06	6.5687e-06	1.3105e-05	3.3354e-05	6.2002e-05	7.5896e-05	0.00010555	0.0001155	0.00014541	0.00015536	0.00015536	0.00019743	0.00093884	0.00093884	0.00093884	0.00094206	0.0012747	0.0016708	0.0020381	0.0031563	0.0031897	0.0033099
wide peak boundaries	chr17:39520001-39639999	chr14:106310001-106379999	chr8:143760001-143879999	chr2:197050001-197139999	chr22:37590001-37719999	chr21:45770001-46129999	chr1:152460001-153029999	chr19:51590001-52239999	chr14:92910001-93139999	chr20:61830001-62139999	chr10:134560001-135049999	chr20:36730001-36809999	chr10:64110001-64229999	chr11:1050001-1289999	chr2:233170001-233369999	chr7:56400001-63219999	chr15:74200001-74549999	chr9:138520001-138699999	chr1:790001-6549999	chr10:49740001-50159999	chr8:133990001-134119999	chr4:6070001-6629999	chr5:178530001-178789999	chr7:100520001-100709999	chr18:20760001-20889999	chr7:1590001-2269999	chr16:32460001-34329999	chr2:69270001-69419999	chr6:31930001-32079999	chr12:109000001-109249999	chr5:1-159999	chr8:39020001-39689999	chr21:36210001-36269999	chr3:126180001-127559999	chr1:185050001-198839999	chr3:12200001-12489999	chr13:114220001-114819999	chr19:39200001-39619999	chr18:2530001-2789999	chr5:169650001-169799999	chr11:68730001-69649999	chr12:160001-289999	chr12:9800001-10029999	chr6:45370001-45649999	chr19:1-219999	chr11:121330001-121479999	chr12:52740001-53259999	chr18:43990001-44349999	chr3:168780001-170859999
genes in wide peak	KRT31	[KIAA0125]	PSCA	HECW2	RAC2	TRPM2	IVL	hsa-mir-125a	RIN3	hsa-mir-4326	INPP5A	TGM2	ZNF365	MUC2	ALPI	hsa-mir-4283-2	ISLR	KCNT1	hsa-mir-4252	WDFY4	SLA	PPP2R2C	ADAMTS2	MUC12	TMEM241	MAD1L1	hsa-mir-1826	hsa-mir-3126	C4A	hsa-mir-619	PLEKHG4B	ADAM3A	RUNX1	MCM2	hsa-mir-181a-1	PPARG	ATP4B	ACTN4	NDC80	LCP2	hsa-mir-3164	IQSEC3	CD69	RUNX2	hsa-mir-1302-11	SORL1	KRT1	ST8SIA5	hsa-mir-569
	KRT32		LY6D		SSTR3	TSPEAR	SMCP	CD33	SLC24A4	CHRNA4	UTF1			MUC5B	ALPP	hsa-mir-3147	LOXL1	GLT6D1	hsa-mir-551a	ARHGAP22	TG	WFS1		MUC17	CABLES1	PSMG3	TP53TG3	ANTXR1	C4B	SELPLG		ADAM2		PLXNA1	hsa-mir-1278	SYN2	GAS6	ECH1	SMCHD1	KCNIP1	CCND1	LOC574538	CLEC2B		OR4F17		KRT2	LOXHD1	MECOM
	KRT33B		C8orf55		CYTH4	LRRC3	SPRR1A	SIGLEC6		EEF1A2	TTC40				ALPPL2	hsa-mir-4283-1	PML	LCN9	hsa-mir-4251	LRRC18		MAN2B2				KIAA1908	SLC6A10P	MIR3126	CYP21A2	CORO1C		ADAM18		MGLL	F13B	TIMP4	GRK1	HNRNPL	METTL4	C5orf58	FGF3		CLEC2D		WASH5P		KRT3	RNF165	CLDN11
	KRT34		LY6K			C21orf90	SPRR1B	ETFB		KCNQ2	GPR123				ECEL1	ZNF479	STOML1	SOHLH1	hsa-mir-429			JAKMIP1				TMEM184A	LOC390705		CYP21A1P	SSH1		ADAM32		PODXL2	CFH		TFDP1	LGALS4	CBX3P2	LOC257358	FGF4		KLRF1		FLJ45445		KRT4		PRKCI
	KRT35		SLURP1			KRTAP12-2	SPRR2A	HAS1		YTHDF1	NKX6-2				DIS3L2	DKFZp434L192	ISLR2		CDK11B			LOC285484				TFAMP1	LINC00273		DOM3Z			ADAM5P		ZXDC	CFHR1		RASA3	LGALS7			FGF19		CLECL1		FAM138F		KRT5		SKIL
	KRT38		LYNX1			KRTAP12-1	SPRR2D	LIM2		ARFGAP1	KNDC1				ECEL1P2	ZNF716	STRA6		DFFB							ELFN1	TP53TG3C		SKIV2L			LOC100130964		ABTB1	CFHR2		FAM70B	NFKBIB			MYEOV		LOC374443		FAM138A		KRT6A		SLC2A2
	KRT37		LYPD2			KRTAP10-10	SPRR3	NKG7		COL20A1	LOC399829					GUSBP10	CCDC33		DVL1							MIR4655	TP53TG3B		TNXA					CHCHD6	PDC		FLJ44054	MRPS12			MRGPRD						KRT6B		TERC
	LOC100505782		LOC100288181			KRTAP10-4	LCE2B	ZNF175		BIRC7						LOC643955	LOC283731		MEGF6										TNXB					TXNRD3	PLA2G4A		FLJ41484	PAK4			MRGPRF						KRT82		SEC62
						KRTAP10-6	CRCT1	SIGLEC5		NKAIN4						LOC650226	GOLGA6A		GABRD										STK19					TPRA1	PTGS2		LINC00552	SIRT2			TPCN2						KRT84		TNIK
						KRTAP10-7	LCE3D	SIGLEC7		FLJ16779						LOC100130849	LOC100287616		GNB1										LOC100293534					UROC1	PTPRC		LOC100506394	SARS2			ORAOV1						KRT85		GPR160
						KRTAP10-9	SPRR4	SIGLEC9		MIR4326						LOC100287704			PEX10															C3orf22	RGS1			FBXO17									KRT75		MYNN
						KRTAP10-1	LCE4A	SIGLEC8		MIR3196						LOC100287834			PRKCZ															CHST13	RGS2			RINL									KRT76		EIF5A2
						KRTAP10-11	LCE5A	SIGLEC10								MIR4283-2			RPL22															NUP210P1	RGS13			FBXO27									KRT71		SLC7A14
						KRTAP10-2	LCE1A	SIGLEC12								MIR4283-1			SCNN1D															TXNRD3NB	RNF2			CAPN12									KRT74		LRRC31
						KRTAP10-5	LCE1B	CTU1								MIR3147			SKI																TROVE2			PAPL									KRT72		PHC3
						KRTAP10-8	LCE1C	CLDND2											TP73																TPR			LOC643669									KRT78		ARPM1
						KRTAP10-3	LCE1D	VSIG10L											TNFRSF4																B3GALT2			LGALS7B									KRT6C		LRRC34
						KRTAP12-3	LCE1E	LOC147646											MMP23B																PRG4												KRT73		RPL22L1
						KRTAP12-4	LCE1F	LINC00085											MMP23A																IVNS1ABP												KRT79		LRRIQ4
						KRTAP10-12	LCE2A	SIGLECP3											KCNAB2																CFHR4												KRT77		SAMD7
							LCE2C	C19orf75											TNFRSF25																CFHR3														MIR569
							LCE2D	IGLON5											TNFRSF14																OCLM														LOC100128164
							LCE3A	MIRLET7E											TNFRSF18																CRB1
							LCE3B	MIR125A											ISG15																GLRX2
							LCE3C	MIR99B											PLCH2																UCHL5
							LCE3E	CEACAM18											CEP104																SWT1
							KPRP	FLJ30403											SLC35E2																C1orf27
							LCE6A	SIGLEC14											RER1																LHX9
							C1orf68	LOC100129083											ACOT7																RGS18
																			ICMT																CDC73
																			CHD5																CFHR5
																			NOC2L																TRMT1L
																			ARHGEF16																HMCN1
																			SSU72																ATP6V1G3
																			WRAP73																NEK7
																			SDF4																DENND1B
																			MXRA8																ASPM
																			HES2																FAM5C
																			CPSF3L																KCNT2
																			C1orf159																ZBTB41
																			AURKAIP1																C1orf53
																			MRPL20																MIR181B1
																			ATAD3A																MIR181A1
																			PANK4																RGS21
																			AJAP1																LOC440704
																			TP73-AS1																LOC100131234
																			PLEKHG5																LOC100288079
																			LRRC47																MIR1278
																			HES4																MIR548F1
																			PRDM16																MIR4735
																			VWA1
																			NADK
																			MMEL1
																			MORN1
																			GLTPD1
																			CCNL2
																			ESPN
																			TAS1R3
																			ATAD3B
																			PLEKHN1
																			C1orf170
																			KIAA1751
																			LOC115110
																			ACAP3
																			UBE2J2
																			PUSL1
																			B3GALT6
																			TPRG1L
																			FAM213B
																			ACTRT2
																			MIB2
																			SAMD11
																			LOC148413
																			CCDC27
																			CALML6
																			C1orf86
																			ATAD3C
																			LOC254099
																			TTLL10
																			NPHP4
																			FAM41C
																			LOC284661
																			C1orf174
																			KLHL17
																			TMEM240
																			TMEM52
																			AGRN
																			GPR153
																			FAM132A
																			HES5
																			LOC388588
																			RNF207
																			HES3
																			RNF223
																			MIR200A
																			MIR200B
																			FLJ42875
																			ANKRD65
																			MIR429
																			TMEM88B
																			C1orf233
																			MIR551A
																			CDK11A
																			SLC35E2B
																			LOC728716
																			LOC100129534
																			LOC100130417
																			LOC100133445
																			LOC100133612
																			TTC34
																			MIR4251
																			MIR4252
																			MIR4689
																			MIR4417
[truncated: 34 more columns]

## Sheet: Table S2B
cytoband	10q25.3	16p12.3	3q24	13q14.3	8p22	14q32.12	9p21.3	19p13.3	4p16.1	9q31.3	6p22.2	19p12	8q21.2	8q23.2	1p36.22	4q35.1	2p25.3	9q34.3	15q24.2	7p14.3	17q12	3p21.2	1q21.1	7q32.2	21q22.3	3q21.2	4q13.2	12q13.13	1q42.13	2q35	6q14.3	11p13	16q23.1	19q13.42	5q35.1	14q24.1	2q37.3	4q13.3	18p11.31	19q13.12	20p13	14q32.33	12p13.31	18q21.2	22q12.1	3p14.1	4q35.2	7q22.1	12q24.11
q value	2.2598e-11	1.2814e-12	1.159e-11	7.0211e-10	1.246e-08	6.2886e-09	1.964e-06	1.8647e-06	1.1008e-05	1.5698e-05	1.2875e-05	5.7245e-05	0.00012023	0.00012781	0.00046157	9.5534e-05	0.0010156	0.002689	0.00047684	0.0069033	0.0063141	0.0041482	0.013563	0.003234	0.0063782	0.0069867	0.0049733	0.013563	0.028454	0.024266	0.027734	0.027734	0.027734	0.027793	0.016309	0.00046157	0.053997	0.015217	0.055363	0.053997	0.053997	0.015058	0.11277	0.11359	0.11277	0.053997	0.0048996	5.8497e-05	0.053997
residual q value	2.2598e-11	1.2814e-12	2.7111e-10	7.0211e-10	1.246e-08	5.2638e-08	2.3117e-06	2.3117e-06	1.259e-05	2.5792e-05	3.2513e-05	5.5604e-05	0.00012298	0.00012799	0.00046157	0.0010039	0.0010156	0.0049733	0.0055393	0.0062346	0.0062346	0.012138	0.013563	0.015058	0.015058	0.027659	0.027659	0.027659	0.029627	0.029627	0.029627	0.029627	0.029627	0.029627	0.03802	0.03802	0.053997	0.055739	0.055739	0.055739	0.055739	0.095204	0.11277	0.11277	0.11277	0.14635	0.14635	0.14635	0.14635
wide peak boundaries	chr10:118130001-118439999	chr16:20080001-20429999	chr3:147130001-148709999	chr13:52120001-52389999	chr8:17270001-17789999	chr14:92190001-92439999	chr9:21550001-22449999	chr19:200001-4509999	chr4:8950001-9789999	chr9:111910001-112139999	chr6:25930001-26019999	chr19:19880001-21939999	chr8:86390001-87069999	chr8:110530001-110979999	chr1:1-31979999	chr4:186260001-187229999	chr2:1-779999	chr9:138980001-140459999	chr15:76080001-76509999	chr7:1-72449999	chr17:35950001-36209999	chr3:46590001-52579999	chr1:121310001-143689999	chr7:129410001-129659999	chr21:42810001-43219999	chr3:122490001-130279999	chr4:69210001-70069999	chr12:52380001-52679999	chr1:227500001-228789999	chr2:217340001-220779999	chr6:3830001-171115067	chr11:1-134139999	chr16:75150001-75489999	chr19:53990001-54389999	chr5:171710001-172389999	chr14:68260001-69349999	chr2:238820001-243199373	chr4:71890001-72609999	chr18:2890001-3249999	chr19:36720001-38379999	chr20:110001-259999	chr14:104510001-106389999	chr12:1-8079999	chr18:47920001-49869999	chr22:28350001-29469999	chr3:63650001-65339999	chr4:190940001-191154276	chr7:100770001-102459999	chr12:72180001-133851895
genes in wide peak	PNLIP	GP2	AGTR1	DHRS12	hsa-mir-548v	FBLN5	CDKN2A	hsa-mir-637	hsa-mir-548i-2	EPB41L4B	HIST1H1A	hsa-mir-1270-2	REXO1L1	EBAG9	hsa-mir-1976	F11	ACP1	hsa-mir-4292	FBXO22	hsa-mir-4283-2	HNF1B	hsa-mir-135a-1	hsa-mir-3118-3	hsa-mir-183	TMPRSS2	hsa-mir-1280	UGT2B7	NR4A1	ARF1	hsa-mir-4268	hsa-mir-1913	hsa-mir-3167	CTRB1	hsa-mir-373	DUSP1	ZFP36L1	hsa-mir-3133	SLC4A4	MYOM1	ZFP30	DEFB126	hsa-mir-203	hsa-mir-141	SMAD4	XBP1	ATXN7	DUX4	hsa-mir-548o	hsa-mir-4304
	PNLIPRP1	UMOD	CPA3	WDFY2	FGL1	TC2N	CDKN2B	hsa-mir-4321	DRD5		TRIM38	hsa-mir-1270-1	REXO1L2P	SYBU	hsa-mir-3115	KLKB1	SH3YL1	hsa-mir-126	UBE2Q2	hsa-mir-3147	DDX52	hsa-mir-566	hsa-mir-3118-2	UBE2H	LINC00112	hsa-mir-548i-1	UGT2B10	KRT7	GUK1	hsa-mir-3132	hsa-mir-1202	hsa-mir-100	BCAR1	hsa-mir-1283-2	NEURL1B	RAD51B	hsa-mir-149		LPIN2	ZNF345	DEFB127	AKT1	APOBEC1	ME2	CHEK2	PSMD6	DUX2	hsa-mir-4285	hsa-mir-1178
	PNLIPRP2	PDILT	CPB1	MIR4703	PDGFRL		MTAP	hsa-mir-1909	USP17L6P			ZNF708			hsa-mir-4253	TLR3	TMEM18	ABCA2	C15orf27	hsa-mir-4283-1		hsa-mir-4271	hsa-mir-3118-1	MIR182	LINC00111	hsa-mir-544b	UGT2B15	C12orf44	WNT9A	hsa-mir-153-1	hsa-mir-1273c	hsa-mir-4301	CFDP1	ZNF331	ERGIC1		hsa-mir-4269		LOC727896	ZNF571	DEFB129	CRIP1	C1R	MAPK4	TTC28	ADAMTS9	DUX4L4	AP1S1	hsa-mir-620
	PNLIPRP3				SLC7A2		C9orf53	hsa-mir-3187	USP17			ZNF85			hsa-mir-1256	SORBS2	FAM150B	C8G	NRG4	hsa-mir-1200		hsa-mir-191	LOC375010	MIR183	RIPK4	ADCY5	UGT2B17	KRT80	HIST3H3	hsa-mir-3131	hsa-mir-3145	hsa-mir-34c	ZFP1	NLRP12	SH3PXD2B		AGXT			ZFP14	DEFB128	CRIP2	C1S	MEX3C	C22orf31	THOC7	FRG2	CUX1	hsa-mir-1302-1
	C10orf82				MTUS1		CDKN2B-AS1	AES	DEFB131			ZNF90			hsa-mir-1290	FAM149A	FAM110C	ENTPD2	FBXO22-AS1	hsa-mir-548n		hsa-mir-711		MIR96	LINC00479	GATA2	TMPRSS11E	GRASP	TRIM17	hsa-mir-26b	hsa-mir-548a-2	hsa-mir-1260b	CTRB2	MYADM	LOC100268168		KIF1A			ZNF529	DEFB132	ELK2AP	CACNA1C	ELAC1	ZNRF3	C3orf49	DUX4L6	SERPINE1	hsa-mir-619
								AMH	LOC650293			ZNF253			hsa-mir-1273d	PDLIM3		FUT7		hsa-mir-550-2		hsa-mir-2115				GP9	UGT2A3	LOC283403	GJC2	AAMP	hsa-mir-588	hsa-mir-548l		LOC284379			BOK			ZNF527		BRF1	CCND2	MRO	HSCB	PRICKLE2	DUX4L5	POLR2J	hsa-mir-1827
								ATP5D	LOC728369			ZNF430			hsa-mir-34a	UFSP2		GRIN1		hsa-mir-550-1		hsa-mir-1226				ITGB5		LOC283404	JMJD4	BCS1L	hsa-mir-3144	hsa-mir-1304		MIR371A			DTYMK			ZNF607		JAG2	CD4	LOC100287225	CCDC117	MIR548A2	DUX4L3	VGF	hsa-mir-4303
								AZU1	LOC728373			ZNF93			hsa-mir-4252	LRP2BP		NOTCH1		hsa-mir-196b		ACY1				MCM2			C1orf35	CRYBA2	hsa-mir-548b	hsa-mir-1261		MIR372			GPC1			ZNF382		MTA1	CD9			LOC100287879	DUX4L2	PLOD3	hsa-mir-135a-2
								HCN2	LOC728379			ZNF486			hsa-mir-551a	CCDC110		PTGDS		hsa-mir-148a		ALAS1				MYLK			TRIM11	CYP27A1	hsa-mir-587	hsa-mir-3166		MIR373			GPR35			ZNF566		SIVA1	CD27			LOC100507062	LOC100288255	RASA4	hsa-mir-1251
								BSG	USP17L5			ZNF682			hsa-mir-4251	CYP4V2		SNAPC4		hsa-mir-1183		AMT				PLXNA1			OBSCN	DES	hsa-mir-2113	hsa-mir-4300		DPRX			HDLBP			ZNF461		PACS2	CHD4			ADAMTS9-AS2		ZNHIT1	hsa-mir-331
								CDC34	LOC728393			ZNF738			hsa-mir-429	ANKRD37		TRAF2		hsa-mir-3146		APEH				RHO			WNT3A	DNAJB2	hsa-mir-4282	hsa-mir-708		MIR512-1			NDUFA10			ZNF585B		KIF26A	ATN1			LOC100652759		SH2B2	hsa-mir-492
								CIRBP	LOC728400			ZNF714			hsa-mir-1302-2	C4orf47		LHX3		hsa-mir-1302-6		RHOA				RPN1			HIST3H2A	IGFBP2	hsa-mir-30a	hsa-mir-326		MIR512-2			2021-09-02			ZNF573		GPR132	ENO2					CLDN15	hsa-mir-618
								CNN2	LOC728405			ZNF431			ALPL	FLJ38576		SSNA1		hsa-mir-589		SLC25A20				TRH			SNAP47	IGFBP5	hsa-mir-30c-2	hsa-mir-139		MIR498			PDCD1			ZNF420		CDCA4	FGF6					FIS1	hsa-mir-617
								CSNK1G2	MIR548I2			ZNF626			RERE			EDF1		hsa-mir-339		CAMP				UMPS			MRPL55	IHH	hsa-mir-548u	hsa-mir-3165		MIR520E			PPP1R7			ZNF569		INF2	FKBP4					ALKBH4	hsa-mir-1252
								DAPK3				ZNF493			C1QA			CLIC3		ACTB		CDC25A				CNBP			HIST3H2BB	CXCR1	hsa-mir-133b	hsa-mir-548k		MIR515-1			PER2			ZNF570		TMEM121	FOXM1					RABL5	ACACB
								CFD				ZNF429			C1QB			SEC16A		ADCY1		CISH				ZNF148			RNF187	CXCR2	hsa-mir-586	hsa-mir-3164		MIR519E			HDAC4			ZNF567		BTBD6	GAPDH					PRKRIP1	ACADS
								ARID3A				LOC400680			C1QC			TUBB4B		ADCYAP1R1		COL7A1				RAB7A			IBA57	CXCR2P1	hsa-mir-1275	hsa-mir-3163		MIR520F			FARP2			ZNF383		AHNAK2	GNB3					ORAI2	ALDH2
								EEF2				ZNF506			CA6			AGPAT2		AEBP1		DAG1				RUVBL1			ZNF678	INHA	hsa-mir-219-1	hsa-mir-612		MIR515-2			STK25			ZNF781		C14orf79	KCNA1					MYL10	APAF1
								EFNA2				LOC641367			CAPZB			SDCCAG3		AHR		DOCK3				SNX4			PRSS38	PTPRN	hsa-mir-1236	hsa-mir-194-2		MIR519C			CAPN10			ZNF540		PLD4	KCNA5					EMID2	ARL1
								ELANE				ZNF826P			CASP9			NOXA1		AMPH		DUSP7				MBD4			ZNF847P	RPL37A	hsa-mir-877	hsa-mir-1237		MIR520A			PASK			ZNF585A		ADSSL1	KCNA6					LRWD1	ASCL1
								GAMT				ZNF737			RUNX3			MAN1B1		AOAH		CELSR3				H1FX			DUSP5P	SLC4A3	hsa-mir-3143	hsa-mir-1908		MIR526B			ATG4B			ZFP82		MGC23270	LAG3					FAM185A	ATP2A2
								GNA11				MIR1270-1			TNFRSF8			PMPCA		AQP1		GNAI2				KALRN			LOC100130093	SLC11A1	hsa-mir-548a-1	hsa-mir-3162		MIR519B			SNED1			LOC284408		NUDT14	LTBR					POLR2J2	ATP2B1
								GNA15				MIR1270-2			CDA			COBRA1		ASL		GNAT1				ALDH1L1			MIR3620	TNP1	ABCF1	hsa-mir-130a		MIR525			TRAF3IP1			LOC284412		KIAA0284	NDUFA9					MOGAT3	BCL7A
								GNG7							CDK11B			NELF		BLVRA		GPX1				PDIA5			MIR4666A	TNS1	ACAT2	hsa-mir-3161		MIR523			ANO7			HKR1		C14orf80	NINJ2					NAT16	BTG1
								MKNK2							CDC42			GPSM1		CAMK2B		GRM2				MGLL				TUBA4A	CRISP1	hsa-mir-3160-2		MIR518F			THAP4			ZNF260		ASPG	NOP2					SPDYE2	SCARB1
								GPX4							CD52			DKFZP434A062		CCT6A		HYAL1				COPG				VIL1	AGER	hsa-mir-129-2		MIR520B			ANKMY1			ZNF850		TMEM179	NTF3					POLR2J3	CMKLR1
								GZMM							RCC1			NDOR1		2021-09-07		IMPDH2				TMCC1				WNT6	AIF1	hsa-mir-610		MIR518B			SCLY			ZNF829		C14orf180	PTMS					SPDYE6	COX6A1
								MATK							CLCN6			PHPT1		CHN2		LAMB2				PLXND1				ZNF142	AIM1	hsa-mir-3159		MIR526A1			ASB1			ZNF568		MIR203	PTPN6					UPK3BL	CRY1
								GADD45B							CLCNKA			ANAPC2		CLK2P		MAP4				C3orf27				STK16	AMD1	hsa-mir-4299		MIR520C			HES6			ZNF790		TEX22	PEX5					LOC100289561	CSRP2
								NFIC							CLCNKB			DPP7		CRHR2		MST1				SEC22A				CDK5R2	ARG1	hsa-mir-302e		MIR518C			RNPEPL1			ZNF793		ZBTB42	RAD52					SPDYE2L	DAO
								OAZ1							CNR2			EGFL7		DGKB		MST1R				ACAD9				RQCD1	ATP6V1G2	hsa-mir-483		MIR524			GAL3ST2			LOC644189		MIR3545	KDM5A					MIR4285	DCN
								PALM							CORT			FBXW5		DDC		MYL3				KLF15				TTLL4	BAI3	hsa-mir-675		MIR517A			C2orf54			LOC644554		MIR4710	SCNN1A					MIR4653	EPYC
								POLR2E							DDOST			C9orf167		DFNA5		PFKFB4				SEC61A1				ABCB6	BAK1	hsa-mir-4298		MIR519D			ILKAP			LOC728752			SLC6A12					MIR4467	DTX1
								POLRMT							DFFA			EXD3		EGFR		PLXNB1				PODXL2				ARPC2	BCKDHB	hsa-mir-210		MIR521-2			ING5			LOC100134317			SLC6A13					LOC100630923	DUSP6
								MAP2K2							DFFB			C9orf86		ERV3-1		PRKAR2A				SEMA5B				SPEG	CFB	ACAT1		MIR520D			MGC16025			LOC100506930			VAMP1						EIF2B1
								PRTN3							DVL1			INPP5E		ETV1		PTH1R				ROPN1				OBSL1	PRDM1	ACP2		MIR517B			TWIST2			LOC100507433			TEAD4						ELK3
								PTBP1							E2F2			NPDC1		EVX1		QARS				SLC41A3				DNPEP	BMP5	ACRV1		MIR520G			NEU4			LOC100631378			TNFRSF1A						STX2
								RPS15							ECE1			CARD9		GARS		RPL29				IFT122				PNKD	BMP6	ACTN3		MIR516B2			MTERFD2						TPI1						GOLGA3
								SGTA							MEGF6			MRPL41		GBAS		SEMA3F				MUC13				CNPPD1	DST	ADM		MIR526A2			UBE2F						TULP3						GTF2H3
								SH3GL1							EPHA2			KIAA1984		GCK		SMARCC1				C3orf37				STK36	BTN1A1	ADRBK1		MIR518E			OTOS						VWF						HAL
								STK11							ENO1			SNHG7		GHRHR		TCTA				ISY1				GMPPA	BYSL	AP2A2		MIR518A1			MYEOV2						FGF23						HPD
								TBXA2R							EPB41			TMEM141		GLI3		TDGF1				HEG1				PRKAG3	C2	APLNR		MIR518D			OR6B3						USP5						IGF1
								TCF3							EPHA8			SAPCD2		GNA12		TNNC1				KIAA1257				FEV	C4A	ALDH3B1		MIR516B1			LOC150935						MLF2						KCNC2
								THOP1							EPHB2			C9orf69		GPER		UBA7				EEFSEC				ANKZF1	C4B	ALDH3B2		MIR518A2			LOC151171						DYRK4						LTA4H
								TLE2							EXTL1			UAP1L1		GRB10		USP4				CCDC14				ACCN4	DDR1	AMPD3		MIR517C			LOC151174						CD163						LUM
								MADCAM1							EYA3			TMEM203		GUSB		UQCRC1				ZXDC				USP37	RUNX2	APBB1		MIR520H			LOC200772						GDF3						KITLG
								SF3A2							FABP3			LCN8		HNRNPA2B1		IFRD2				CCDC48				CTDSP1	CCNC	BIRC2		MIR521-1			CXXC11						CLSTN3						MMP17
								PPAP2C							FGR			FAM69B		HOXA1		MAPKAPK3				ABTB1				TMBIM1	CCND3	BIRC3		MIR522			DUSP28						NCAPD2						MSI1
								S1PR4							MTOR			SLC34A3		HOXA2		SEMA3B				CHCHD6				RNF25	CDC5L	APLP2		MIR519A1			ESPNL						LPCAT3						MVK
								AP3D1							FUCA1			C9orf163		HOXA3		MANF				SLC12A8				ATG9A	CDKN1A	APOA1		MIR527			AQP12A						LRRC23						MYBPC1
								APBA3							IFI6			MAMDC4		HOXA4		BAP1				DIRC2				FAM134A	CDSN	APOA4		MIR516A1			KLHL30						EMG1						MYF5
								MED16							GABRD			LCN6		HOXA5		HYAL3				LOC90246				GLB1L	CGA	APOC3		MIR516A2			OR6B2						LEPREL2						MYF6
								CHAF1A							GALE			QSOX2		HOXA6		HYAL2				C3orf25				CHPF	CLIC1	ARCN1		MIR519A2			FLJ43879						AKAP3						MYL2
								EBI3							GNB1			LCN12		HOXA7		BSN				TXNRD3				NHEJ1	CLPS	RHOG		MIR1283-2			MIR149						RAD51AP1						PPP1R12A
								FSTL3							SFN			C9orf142		HOXA9		RRP9				OSBPL11				TUBA4B	CCR6	ARHGAP1		MIR1323			LOC643387						TSPAN9						NAP1L1
								APC2							GPR3			TPRN		HOXA10		CACNA2D2				TPRA1				WNT10A	CNR1	PHOX2A		MIR1283-1			PRR21						PHB2						NFYB
								ABCA7							ZBTB48			PNPLA7		HOXA11		VPRBP				UROC1				PLCD4	COL9A1	ARL2		MIR371B			AQP12B						ERC1						NOS1
								HMG20B							HMGN2			C9orf169		HOXA13		IP6K1				RPL32P3				STK11IP	COL10A1	ARNTL					D2HGDH						IFFO1						NTS
								UQCR11							HMGCL			ENTPD8		HPVC1		PARP3				H1FOO				TMEM198	COL11A2	ARRB1					LOC728323						GALNT8						OAS1
								SBNO2							HSPG2			LCN15		HUS1		RBM6				ROPN1B				ZFAND2B	COL12A1	ART1					PP14571						GPR162						OAS2
								ZFR2							HTR1D			C9orf172		ICA1		RBM5				C3orf22				SLC23A3	COL19A1	ASCL2					BOK-AS1						COPS7A						OAS3
								PIP5K1C							HTR6			LRRC26		IGFBP1		NME6				DNAJB8				LOC151300	COX7A2	ATM					MIR4269						ING4						P2RX4
								HMHA1							ID3			LCNL1		IGFBP3		TRAIP				CHST13				GPBAR1	ATF6B	FXYD2					UBE2F-SCLY						MRPL51						P2RX7
								SHC2							TNFRSF9			C9orf139		IL6		ARIH2				KBTBD12				CCDC108	MAPK14	BAD					MIR2467						C1RL						PEBP1
								TIMM13							STMN1			FAM166A		INHBA		NPRL2				ALG1L				RUFY4	CSNK2B	BBS1					MIR4440						TAPBPL						PAH
								DAZAP1							MATN1			MIR126		ITGB8		CSPG5				PTPLB				C2orf62	CTGF	CCND1					MIR4786						PLEKHG6						PAWR
								SNORD37							MFAP2			LCN10		LFNG		USP19				NUP210P1				RESP18	CYP21A2	BDNF					MIR4441						ITFG2						CDK17
								FGF22							MTHFR			C9orf173		MEOX2		SLC38A3				COL6A5				MIR153-1	CYP21A1P	CXCR5											PRMT8						SLC25A3
								TJP3							NBL1			NRARP		NUDT1		CYB561D2				DNAJB8-AS1				MIR26B	DAXX	SERPING1											PARP11						PLA2G1B
								ITGB1BP3							NPPA			RNF224		NDUFA4		TMEM115				RAB43				MIR375	DNAH8	CAPN5											ANO2						PMCH
								SLC39A3							NPPB			SNORA17		NPY		WDR6				H1FX-AS1				DIRC3	DOM3Z	C11orf2											C12orf4						POLE
								THEG							OPRD1			SNORA43		OGDH		RASSF1				CCDC37				LOC100129175	DSP	MRPL49											C12orf5						PPP1CC
								ZBTB7A							PAFAH2			RNF208		PDE1C		NISCH				ALG1L2				MIR3131	E2F3	ZNHIT2											LPAR5						PRKAB1
								FZR1							PAX7			DNLZ		PDGFA		TREX1				TXNRD3NB				MIR4268	EDN1	MPPED2											WNK1						PSMD9
								SIRT6							PEX10			LOC100128593		PGAM2		TUSC2				COL6A4P2				MIR3132	EEF1A1	C11orf9											ADIPOR2						PTPN11
								PIAS4							PEX14			LOC100129722		PHKG1		TWF2				LOC653712					SLC29A1	C11orf10											NANOG						PXMP2
								LSM7							PGD			LOC100131193		PMS2P4		DHX30				SNORA7B					EPB41L2	DAGLA											WNT5B						PXN
								MBD3							PIK3CD			LOC100289341		PMS2		SCAP				FAM86HP					EPHA7	CALCA											CDCA3						RAN
								MIER2							PLA2G2A			MIR4292		POLD2		LAMB2P1				LOC100125556					EYA4	CALCB											C12orf32						RFC5
								PCSK4							PLA2G5			MIR3621		PPIA		RAD54L2				LOC100129550					ESR1	CAPN1											NRIP2						RFX4
								C19orf24							PLOD1			MIR4673		PRKAR1B		STAB1				MIR1280					F13A1	CARS											RBP5						RPL6
								PLEKHJ1							EXOSC10			MIR4674		PSMA2		NBEAL2				MIR548I1					FABP7	CASP1											CCDC77						RPLP0
								STAP2							PPP1R8			MIR4479		PSPH		KLHL18				MYLK-AS1					FANCE	CASP4											ACRBP						CLIP1
								BTBD2							PRKCZ					PURB		NAT6				LOC100507032					FKBP5	CASP5											SPSB2						ATXN2
								RNF126							PTAFR					RAC1		ABHD14A				ISY1-RAB43					FOXO3	CAT											EFCAB4B						SELPLG
								CCDC94							RAP1GAP					RALA		POC1A									FRK	CBL											CACNA2D4						SFSWAP
								NCLN							RHCE					RP9		NDUFAF3									FUCA2	SERPINH1											C12orf57						SNRPF
								SPPL2B							RHD					RPA3		PTPN23									FYN	CCKBR											SLC2A14						SYT1
								SHD							RPA2					SFRP4		DNAH1									GABBR1	CD3D											FBXL14						TBX5
								WDR18							RPL11					FSCN1		SETD2									GABRR1	CD3E											CLEC4C						TBX3
								REXO1							RPL22					SP4		PRSS50									GABRR2	CD3G											ZNF384						HNF1A
								ZNF77							RPS6KA1					TWIST1		RBM15B									GCNT2	CD5											DSTNP2						TDG
								C19orf29							RSC1A1					UPP1		GMPPB									GJA1	CD6											C12orf53						TMPO
								CELF5							SCNN1D					ZNF12		C3orf18									GCLC	MS4A1											DCP1B						NR2C1
								FSD1							SDHB					ZNF138		SHISA5									GLO1	MS4A3											MATL2963						HSP90B1
								TLE6							SRSF4					AIMP2		ZMYND10									GLP1R	CD44											CD163L1						TXNRD1
								LPPR3							SKI					MAFK		TEX264									GMPR	CD59											RPL13P5						UBC
								ZNF556							SLC2A5					MAD1L1		CCDC72									GNL1	CD81											B4GALNT3						UBE2N
								UBXN6							SLC9A1					TPST1		ZNF589									GPLD1	CD151											LOC283440						UNG
								FAM108A1							SRM					CDK13		HEMK1									GPR6	CDKN1C											ACSM4						ZNF10
								DOHH							TAF12					EIF3B		IP6K2									GPR31	CFL1											DPPA3						ZNF26
								KLF16							TCEA3					DNAH11		NCKIPSD									GPX5	CTSC											NANOGNB						ZNF84
								DOT1L							TCEB3					TAX1BP1		PHF7									GRIK2	CHEK1											MIR141						ZNF140
								KISS1R							TNFRSF1B					SKAP2		TLR9									GRM1	CHKA											MIR200C						ALX1
								CREB3L3							TP73					TBRG4		P4HTM									GRM4	CHRM1											IQSEC3						CDK2AP1
								HDGFRP2							TNFRSF4					STK17A		C3orf75									GSTA1	CHRM4											LOC574538						BRAP
								LMNB2							ZBTB17					CYTH3		QRICH1									GSTA2	TPP1											LRTM2						ULK1
								RAX2							SLC30A2					CREB5		DALRD3									GSTA3	CLNS1A											SCARNA12						EEA1
								MUM1							LUZP1					NFE2L3		SEMA3G									GSTA4	CNGA4											SCARNA11						RASAL1
								MPND							PRDM2					PHF14		PCBP4									GTF2H4	CNTF											FAM138D						PPFIA2
								ATCAY							LAPTM5					HDAC9		RNF123									GUCA1A	COPB1											LOC678655						MAPKAPK5
								MIDN							ARID1A					RAPGEF5		KIF9									GUCA1B	COX8A											SCARNA10						DENR
								R3HDM4							SNHG3					SCRN1		CCDC71									HIST1H1C	CPT1A											LOC100271702						OASL
								C19orf6							NR0B2					KIAA0087		NT5DC2									HIST1H1D	CRY2											LOC100288778						DYNLL1
								TPGS1							MMP23B					ELMO1		SLC26A6									HIST1H1E	CRYAB											LOC100292680						SRSF9
								REEP6							MMP23A					TRIL		CAMKV									HIST1H1B	CST6											MIR3649						GALNT4
								IZUMO4							KCNAB2					POM121		CCDC51									HIST1H1T	CSTF3											LOC100507424						CRADD
								SCAMP4							FCN3					KIAA0415		WDR82									HIST1H2AE	CTNND1											LOC100652846						HRK
								ADAT3							AKR7A2					ARL4A		ATRIP									HIST1H2AD	CTSD																	ADAM1
								ZNF554							ALDH4A1					RAMP3		NICN1									HIST1H2BD	CTSW																	LIN7A
								GRIN3B							EIF4G3					IKZF1		MON1A									HIST1H2BB	DDB1																	SOCS2
								MRPL54							TNFRSF25					NOD1		ABHD14B									HIST1H1A	DDB2																	HCAR3
								TMIGD2							TNFRSF14					GPNMB		UCN2									HCRTR2	DDX6																	HIP1R
								ZNF57							TNFRSF18					AGR2		GPR62									HDAC2	DDX10																	RASSF9
								JSRP1							PER3					IGF2BP3		IQCF1									HFE	DHCR7																	PIWIL1
								MOB3A							MAP3K6					YKT6		GLYCTK									HIVEP1	DLAT																	CABP1
								MFSD12							DHRS3					ZNF273		PPM1M									HIVEP2	DLG2																	NCOR2
								GIPC3							VAMP3					PPP1R17		C3orf45									HLA-A	DPAGT1																	WSCD2
								C19orf21							SNRNP40					KDELR2		CCDC12									HLA-B	DRD2																	SART3
								PLK5							C1orf38					ADAP1		KLHDC8B									HLA-C	DRD4																	KNTC1
								C2CD4C							H6PD					ZPBP		ALS2CL									HLA-DMA	DUSP8																	MLEC
								CIRBP-AS1							ISG15					NUPL2		TMIE									HLA-DMB	EEF1G																	GIT2
								C19orf25							PLCH2					HIBADH		FBXW12									HLA-DOA	EIF4G2																	NUAK1
								ATP8B3							SDC3					INMT		FLJ39534									HLA-DOB	ELF5																	RBM19
								DIRAS1							CROCC					POU6F2		CCDC36									HLA-DPA1	MARK2																	RNF10
								ZNF555							PUM1					FKBP9		PRSS42									HLA-DPB1	CTTN																	NR1H4
								ANKRD24							CEP104					CBX3		C3orf62									HLA-DPB2	ESRRA																	SH2B3
								C19orf26							KLHL21					HECW1		PRSS45									HLA-DQA1	ETS1																	ARPC3
								CSNK1G2-AS1							SLC35E2					AVL9		AMIGO3									HLA-DQA2	EXT2																	PLXNC1
								C19orf77							ZBTB40					NACAD		CDHR4									HLA-DQB1	F2																	MPHOSPH9
								ODF3L2							MFN2					SNX13		FAM212A									HLA-DQB2	FANCF																	CAMKK2
								ADAMTSL5							PTPRU					COBL		IQCF2									HLA-DRA	FAU																	ZNF268
								TMPRSS9							CELA3A					IQCE		IQCF5									HLA-DRB1	MS4A2																	TRAFD1
								NDUFS7							WASF2					DPY19L1		IQCF3									HLA-DRB5	FDX1																	TMED2
								C19orf35							ANGPTL7					SUN1		MIRLET7G									HLA-DRB6	FEN1																	ERP29
								ONECUT3							HNRNPR					KIAA0895		MIR135A1									HLA-E	FGF3																	CKAP4
								MEX3D							SRRM1					NUDCD3		MIR191									HLA-F	FGF4																	GCN1L1
								PRSS57							CNKSR1					SEC61G		TMEM89									HLA-G	FKBP2																	METAP2
								C19orf29-AS1							UBE4B					LSM5		IQCF6									HLA-H	FLI1																	SDS
								LINGO3							MAD2L2					SUMF2		C3orf78									HLA-J	FOLH1																	GLIPR1
								MIR637							PDPN					SOSTDC1		MIR425									HLA-L	FOLR1																	RAB35
								C19orf71							GMEB1					KBTBD2		SPINK8									HMGA1	FOLR2																	SNRNP35
								LOC100288123							NUDC					OSBPL3		C3orf71									HSF2	FOLR3																	KERA
								MIR1909							MASP2					AUTS2		LOC646498									HSPA1A	FSHB																	KRR1
								MIR1227							SRSF10					WIPI2		C3orf74									HSPA1B	FTH1																	PRDM4
								MIR3187							UTS2					INTS1		NRADDP									HSPA1L	FUT4																	CIT
								MIR4321							RER1					VPS41		LOC100132146									HSP90AB1	SLC37A4																	PWP1
								MIR4746							RCAN3					TSPAN13		BSN-AS2									HTR1B	LRRC32																	FICD
								MIR4745							MST1P2					EIF2AK1		PRSS46									HTR1E	GAS2																	NUDT4
															MST1P9					BBS9		MIR1226									ID4	GIF																	FZD10
															PADI2					CRCP		MIR711									IFNGR1	GNG3																	PHLDA1
															LYPLA2					RABGEF1		MIR4271									IGF2R	GRIA4																	MLXIP
															PARK7					POLM		IQCF4									IL17A	GRIK4																	RPH3A
															CTRC					BZW2		ABHD14A-ACY1									IMPG1	GRM5																	P2RX2
															ACOT7					DBNL		MIR4793									ITPR3	GSTP1																	FBXO21
															DNAJC8					NPC1L1		MIR4787									JARID2	GTF2H1																	SETD1B
															CLSTN1					SNX8		MIR4443									KIFC1	GUCY1A2																	UHRF1BP1L
															AKR7A3					SNX10		LUST									KIF25	H2AFX																	ANKLE2
															SPEN					TRA2A											KPNA5	HBB																	CUX2
															KDM1A					FTSJ2											LAMA2	HBBP1																	KIAA1033
															WDTC1					NXPH1											LAMA4	HBD																	MED13L
															KIAA0090					SBDS											LPA	HBE1																	ZDHHC17
															KIF1B					CHCHD2											LTA	HBG1																	SIRT4
															PLEKHM2					NT5C3											LTB	HBG2																	ABCB9
															OTUD3					TXNDC3											MARCKS	HMBS																	ISCU
															KAZN					ZNF117											MAK	SLC29A2																	RIMBP2
															CAMTA1					MRPS17											MAN1A1	HPX																	ATP6V0A2
															DNAJC16					ZNF107											MAS1	HRAS																	CORO1C
															UBR4					GET4											MCM3	HSPA8																	MGAT4C
															ATP13A2					UBE2D4											MDFI	HSPB2																	FBXW8
															TARDBP					CCZ1											ME1	DNAJC4																	HSPB8
															CELA3B					MPP6											MEA1	HTR3A																	HCAR1
															ICMT					CYCS											MAP3K4	IGF2																	UTP20
															PADI4					ANLN											MAP3K5	IGHMBP2																	MRPL42
															TMEM50A					MIOS											MEP1A	IL10RA																	IFT81
															STX12					RNF216											MICB	IL18																	CCDC59
															CLIC4					CPVL											MLN	ILK																	FAM216A
															SYF2					TOMM7											MLLT4	INCENP																	HCFC2
															CHD5					DDX56											MOCS1	INS																	TRHDE
															C1orf144					TMEM106B											MOG	INPPL1																	SYCP3
															LDLRAP1					EPDR1											MSH5	IRF7																	CHST11
															NOC2L					ZNF853											MUT	STT3A																	GALNT9
															FBXO2					CYP2W1											MYB	CD82																	CCDC53
															FBXO6					HEATR2											MYO6	KCNA4																	CCDC41
															PLA2G2D					FKBP14											RPL10A	KCNC1																	GPN3
															OR4F3					C7orf42											NEDD9	KCNJ1																	GLTP
															RNU11					ZDHHC4											NEU1	KCNJ5																	C12orf47
															HSPB7					TYW1											NFKBIE	KCNJ11																	ARL6IP4
															ARHGEF16					CHST12											NFKBIL1	KCNQ1																	TAOK3
															AHDC1					CDCA7L											NFYA	KRTAP5-9																	POP5
															SMPDL3B					URGCP											NMBR	LDHA																	ANAPC5
															PRO0611					RADIL											NOTCH4	LDHC																	ANAPC7
															LINC00339					C7orf44											NT5E	FADS1																	TRIAP1
															SSU72					LANCL2											OPRM1	FADS3																	NT5DC3
															UBIAD1					KLHL7											PARK2	LMO1																	VPS29
															PADI1					STK31											PBX2	LMO2																	TPCN1
															PLA2G2E					PAPOLB											PCMT1	VWA5A																	SSH1
															WRAP73					C1GALT1											PDCD2	LRP4																	RHOF
															SLC45A1					FAM20C											ENPP1	LRP5																	VSIG10
															HP1BP3					YAE1D1											ENPP3	LSP1																	TESC
															CELA2B					ANKMY2											PEX6	LTBP3																	PARPBP
															ZNF593					TBX20											PEX7	CAPRIN1																	SLC6A15
															MECR					RBAK											PGC	MAP6																	RIC8B
															SDF4					MYL7											PGK2	MCAM																	APPL2
															MRTO4					NEUROD6											PGM3	MDK																	SBNO1
															YTHDF2					FIGNL1											PHF1	MEN1																	DRAM1
															ZCCHC17					MYO1G											PIM1	SCGB2A1																	SVOP
															PADI3					NPVF											PKHD1	SCGB2A2																	STAB2
															ERRFI1					HERPUD2											PLAGL1	MAP3K11																	VEZT
															WNT4					WBSCR17											PLG	MLL																	GOLGA2P5
															FBXO42					TNS3											PLN	MMP1																	ZCCHC8
															RNF186					STAG3L4											POLH	MMP3																	SCYL2
															MXRA8					MRPS24											POU3F2	MMP7																	POLR3B
															HES2					MRPL32											POU5F1	MMP8																	CHFR
															GPN2					GGCT											PPARD	MMP10																	FGD6
															FBLIM1					C7orf25											PPP1R10	MMP12																	WSB2
															MED18					C7orf26											PPP2R5D	MMP13																	NDUFA12
															PQLC2					MICALL2											PREP	MRE11A																	DIABLO
															CASZ1					C7orf10											PRIM2	MTNR1B																	ANKS1B
															TRNAU1AP					FBXL18											PKIB	MUC2																	CHPT1
															CPSF3L					C7orf69											MAPK13	MUC6																	TMCC3
															C1orf159					TTYH3											PRL	MYBPC3																	PITPNM2
															AURKAIP1					EEPD1											PSMB1	MYO7A																	EP400
															MRPL20					VOPP1											PSMB8	MYOD1																	DHX37
															AIM1L					CCM2											PSMB9	NAP1L4																	FBRSL1
															TMEM51					ZMIZ2											PTK7	NCAM1																	DDX55
															XKR8					CALN1											PTPRK	NDUFC2																	NTN4
															ARHGEF10L					STARD3NL											RGL2	NDUFS3																	TRPV4
															VPS13D					USP42											PRPH2	NDUFV1																	LHX5
															ATAD3A					FAM188B											REV3L	NDUFS8																	SUDS3
															TMEM57					PSMG3											TRIM27	NELL1																	ACTR6
															PANK4					C7orf50											RHAG	NFRKB																	TBC1D15
															CAMK2N1					CARD11											RING1	NNMT																	C12orf43
															ASAP3					TNRC18											BRD2	NPAT																	VPS33A
															PNRC2					FAM126A											RNF5	NRGN																	RSRC2
															PIGV					PLEKHA8											RNY4	NUCB2																	AACS
															NBPF1					C7orf70											ROS1	NUMA1																	NUP37
															NECAP2					POLR2J4											RPS6KA2	NUP98																	DDX54
															DNAJC11					LINC00525											RPS10	OMP																	NOC4L
															RCC2					SCIN											RPS12	OPCML																	GNPTAB
															AJAP1					ZFAND2A											RPS18	SLC22A18																	B3GNT4
															FAM54B					COX19											RREB1	SLC22A18AS																	TCTN1
															CTNNBIP1					CCDC126											RXRB	OSBP																	ACSS3
															C1orf63					ZNF479											VPS52	OVOL1																	OGFOD2
															AGTRAP					H2AFV											ATXN1	P2RX3																	VPS37B
															PITHD1					GLCCI1											SRSF3	P2RY2																	BBS10
															MAN1C1					KIAA1908											SGK1	P2RY6																	C12orf49
															NIPAL3					GPR146											SIM1	PAFAH1B2																	TCTN2
															SEPN1					C7orf30											SKIV2L	PAK1																	NAA25
															TP73-AS1					C7orf57											SLC17A1	PAX6																	SLC24A6
															PLEKHG5					C7orf11											SLC22A1	PC																	CEP290
															LRRC47					C7orf31											SLC22A3	PDE2A																	RNF34
															PTCHD2					ABCA13											SLC22A2	PDE3B																	CCDC92
															KIF17					VKORC1L1											SMPD2	PGA5																	MTERFD3
															HES4					KCTD7											SNRPC	PGR																	PUS1
															GRHL3					AMZ1											SOD2	PIK3C2A																	ACAD10
															IL22RA1					SBDSP1											SOX4	PLCB3																	GLT8D2
															MIIP					AGR3											SRF	POLR2G																	KCTD10
															CELA2A					ZNF92											SRPK1	POLR2L																	USP44
															GPATCH3					ZNF679											SSR1	POU2AF1																	SLC41A2
															PRDM16					CDC14C											ELOVL4	PPP1CA																	LRRIQ1
															PLA2G2F					PKD1L1											T	PPP2R1B																	C12orf26
															CEP85					BMPER											TAF11	PPP2R5B																	TCHP
															NMNAT1					PER4											MAP3K7	PRCP																	COQ5
															VWA1					TMEM184A											TAP1	PRG2																	HVCN1
															PINK1					VWDE											TAP2	PRKRIR																	SRRM4
															PRAMEF1					PRPS1L1											TAPBP	PSMA1																	CCDC62
															PRAMEF2					TWISTNB											TBCC	PSMC3																	KDM2B
															NADK					SP8											TBP	PSMD13																	CAPS2
															PHACTR4					HOXA11-AS1											TCF19	PTH																	UNC119B
															C1orf135					JAZF1											TCF21	PTPRCAP																	USP30
															EFHD2					BRAT1											TCP1	PTPRJ																	ORAI1
															MMEL1					SDK1											TCP10	PTS																	RNFT2
															RSG1					FOXK1											TCP11	PVRL1																	C12orf34
															OR4F5					MMD2											TCTE3	PYGM																	C12orf52
															NKAIN1					DAGLB											PPP1R11	RAB3IL1																	MGC14436
															MUL1					CCZ1B											DYNLT1	RAB6A																	ANKRD13A
															NOL9					THSD7A											TEAD3	MAP4K2																	NAV3
															LIN28A					VSTM2A											TFAP2A	RAD9A																	TMEM116
															AGMAT					DKFZp434L192											TFAP2B	RAG1																	UBE3B
															LINC00115					TMED4											THBS2	RAG2																	C12orf23
															MORN1					DKFZP586I1420											NR2E1	RAPSN																	C12orf29
															FAM110D					C7orf41											TNF	RARRES3																	C12orf65
															DHDDS					PRR15											TNFAIP3	RBM4																	TMEM132C
															GPR157					FERD3L											TNXA	RCN1																	CCDC64
															SPSB1					RPL23P8											TNXB	RDX																	SDSL
															GLTPD1					SLC29A4											TPBG	RELA																	TMEM132B
															ZNF436					RSPH10B											TPD52L1	DPF2																	OSBPL8
															TAS1R2					CCDC129											TPMT	RNH1																	IQCD
															TAS1R1					ZNRF2											CRISP2	SNORD15A																	LOC116437
															OR4F16					FLJ35390											TSPYL1	ROM1																	DEPDC4
															ACTL8					TMEM196											TTK	MRPL23																	CCDC38
															CCNL2					STEAP1B											TULP1	RPL27A																	C12orf45
															SH3BGRL3					RPS2P32											UTRN	RPLP2																	TMEM132D
															SESN2					SUN3											VARS	RPS3																	SLC15A4
															ESPN					NSUN5P2											VEGFA	RPS6KB2																	TPH2
															TAS1R3					TFAMP1											EZR	RPS13																	NEDD1
															ATAD3B					POM121L12											VIP	RPS25																	SLC9A7P1
															TMEM222					LOC285878											ZNF76	RRM1																	IKBIP
															PLEKHN1					INTS4L1											ZNF165	SAA1																	ASCL4
															USP48					LINC00174											TRIM26	SAA2																	BTBD11
															NBPF3					C7orf71											ZNF184	SAA3P																	SPIC
															ZDHHC18					LOC285954											ZNF187	SAA4																	ANO4
															SLC25A33					SPDYE1											ZNF192	SC5DL																	ALKBH2
															DDI2					SNHG15											ZNF193	SCN2B																	FOXN4
															LZIC					ZNF680											ZNF204P	SCN4B																	SPPL3
															TRIM63					UNCX											PTP4A1	SCT																	BRI3BP
															C1orf170					COL28A1											DEK	SDHD																	AMDHD1
															CROCCP2					ABCB5											ALDH5A1	ST3GAL4																	GLIPR1L2
															SYTL1					C7orf46											PRRC2A	SIPA1																	FAM101A
															IGSF21					FAM183B											BAG6	SLC1A2																	ZNF664
															SNHG12					2021-09-14											GPANK1	SLC3A2																	TMEM120B
															KIAA1751					MACC1											DDX39B	SLN																	WDR66
															KIAA2013					ZNF713											ABHD16A	SMPD1																	GLT1D1
															THAP3					LINC00265											SLC39A7	SORL1																	TSPAN19
															C1orf201					GPR141											HSD17B8	SPI1																	E2F7
															UBXN11					FKBP9L											OR2H2	SPTBN2																	LOC144481
															C1orf158					VWC2											RDBP	SRPR																	LOC144486
															FBXO44					NPSR1											LST1	TRIM21																	RAD9B
															ATPIF1					LOC389458											PLA2G7	SSRP1																	FAM109A
															CROCCP3					LOC389493											TFEB	ST5																	LOC144742
															FHAD1					ELFN1											STL	ST14																	KRT19P2
															LOC115110					AGMO											EPM2A	STIM1																	TMTC2
															RAB42					GRID2IP											HIST1H4I	STX3																	TMTC3
															FAM46B					ZNF815											HIST1H2AI	STX5																	C12orf50
															RBP7					LOC401320											HIST1H2AK	ABCC8																	ALDH1L2
															ACAP3					LOC401321											HIST1H2AJ	TAGLN																	SLC5A8
															UBE2J2					LOC401324											HIST1H2AL	TAF10																	PPTC7
															C1orf172					RASA4P											HIST1H2AC	TALDO1																	CCDC63
															LRRC38					C7orf65											HIST1H2AB	TCN1																	CCDC60
															AADACL3					FLJ45974											HIST1H2AM	TEAD1																	PGAM5
															PUSL1					AAA1											HIST1H2BG	TECTA																	RILPL2
															B3GALT6					MIR148A											HIST1H2BL	TH																	DNAH10
															IFFO2					RNF216P1											HIST1H2BN	THRSP																	PLBD2
															TPRG1L					PMS2CL											HIST1H2BM	THY1																	FAM71C
															FAM213B					LOC441204											HIST1H2BF	TSPAN4																	RMST
															MYOM3					ZNRF2P1											HIST1H2BE	TM7SF2																	C12orf12
															KLHDC7A					RP9P											HIST1H2BH	TNNI2																	SLC17A8
															VWA5B1					ZNF716											HIST1H2BI	TNNT3																	GNN
															UBXN10					LOC441242											HIST1H2BC	TPH1																	LRRC43
															ARHGEF19					TYW1B											HIST1H2BO	TRAF6																	TCP11L2
															ACTRT2					SPDYE7P											HIST1H3A	TRPC2																	LOC255480
															MIB2					FLJ44511											HIST1H3D	TRPC6																	LOC256021
															C1orf127					ZNF727											HIST1H3C	TSG101																	GLIPR1L1
															SAMD11					LOC442497											HIST1H3E	PHLDA2																	POC1B
															LOC148413					DPY19L2P3											HIST1H3I	TUB																	OTOGL
															PHF13					MIR339											HIST1H3G	TYR																	GPR133
															CCDC27					MIR196B											HIST1H3J	UCP2																	MORN3
															C1orf213					TARP											HIST1H3H	UCP3																	LOC283392
															LOC149086					LOC493754											HIST1H3B	SCGB1A1																	GAS2L3
															PDIK1L					LOC541473											HIST1H4A	UPK2																	LINC00485
															C1orf64					DPY19L2P1											HIST1H4D	UVRAG																	MYO1H
															SLC2A7					LOC641746											HIST1H4F	VEGFB																	C12orf51
															CALML6					SEPT7P2											HIST1H4K	BEST1																	KSR2
															IL28RA					GUSBP10											HIST1H4J	WEE1																	GATC
															FAM43B					CCT6P3											HIST1H4C	WNT11																	HNF1A-AS1
															PAQR7					CCT6P1											HIST1H4H	WT1																	DDX51
															FAM76A					LOC643955											HIST1H4B	SF1																	MMAB
															TMEM201					WIPF3											HIST1H4E	ZFPL1																	HCAR2
															C1orf86					INTS4L2											HIST1H4L	ZNF143																	LOC338758
															C1orf126					ZNF890P											HIST1H4G	ZBTB16																	TMEM119
															ATAD3C					LOC646762											STX7	ZNF195																	LOC338799
															AKR7L					LOC646999											CMAHP	ZNF202																	C12orf74
															LOC254099					LOC649395											DHX16	ZNF214																	EP400NL
															TTLL10					LOC650226											SUPT3H	ZNF215																	RILPL1
															TMCO4					OCM											PEX3	RASSF7																	PTPRQ
															ZNF683					SNORA5A											GCM1	CSRP3																	C12orf42
															MDS2					SNORA5B											DDO	PDHX																	IL31
															NPHP4					SNORA5C											RNASET2	FOSL1																	C12orf75
															FAM41C					SNORA9											KCNK5	CUL5																	CCDC42B
															LOC284632					SNORA15											STX11	PICALM																	TMEM233
															LOC284661					SNORA22											B3GALT4	FZD4																	SETD8
															SLC25A34					SNORD93											SNX3	BBOX1																	LOC387895
															ESPNP					MIR550A1											RNGTT	PPFIBP2																	MKRN9P
															C1orf174					MIR550A2											CD164	PPFIA1																	C12orf76
															KLHL17					MIR589											SYNGAP1	SLC43A1																	LOC400084
															TMEM240					RSPH10B2											WISP3	IFITM1																	FLJ37505
															TMEM52					ZNF736											STK19	DGKZ																	MIR135A2
															LOC339505					LOC729156											IER3	CHST1																	C12orf37
															AADACL4					LOC729852											SYNJ2	BARX2																	PLEKHG7
															PRAMEF5					ISPD											VNN2	API5																	LOC440117
															HNRNPCL1					ZNF735											VNN1	MADD																	FLJ31485
															PRAMEF9					JAZF1-AS1											PRPF4B	OR7E2P																	NUDT4P1
															PRAMEF10					LOC100129427											WASF1	OR6A2																	MIR331
															SERINC2					DPY19L1P1											HIST1H3F	DCHS1																	EID3
															FAM131C					LOC100130673											HIST1H2AG	EIF3F																	ATXN7L3B
															PADI6					LOC100130849											HIST1H2BJ	JRKL																	CLLU1OS
															C1orf187					C7orf72											RNF8	CTSF																	CLLU1
															SPATA21					LOC100131257											TAAR5	EED																	MIR492
															AGRN					LOC100133311											MAP7	FADD																	MAP1LC3B2
															APITD1					ZNRF2P2											TBX18	BANF1																	LOC643339
															CATSPER4					LOC100287704											LATS1	ZNF259																	LOC643770
															GPR153					LOC100287834											GCM2	MTMR2																	LOC647589
															FAM132A					LOC100288524											WDR46	RPS6KA4																	SNORA49
															HES5					MIR1200											ZBTB22	BRSK2																	SNORA53
															LOC388588					HOTTIP											TAAR2	AIP																	MIR617
															RNF207					MIR4283-2											TAAR3	SYT7																	MIR618
															TMEM82					MIR4283-1											CD83	SART1																	MIR620
															TRNP1					MIR3147											HMGN3	USP2																	LOC728084
															CD164L2					MIR3146											PPT2	SLC6A5																	C12orf73
															HES3					MIR3943											CDYL	FIBP																	LOC728739
															PRAMEF12					MIR550B2											NCR2	PCSK7																	MRS2P2
															PRAMEF21					MIR3914-1											MED23	HTR3B																	LOC100128191
															PRAMEF8					MIR550B1											QKI	ZW10																	LOC100128554
															PRAMEF18					MIR3914-2											LY86	MTA2																	LOC100130238
															PRAMEF17					LOC100506025											FHL5	UBE2L6																	LOC100131138
															PLA2G2C					LRRC72											AKAP7	SNORD29																	LOC100131733
															TMEM200B					LOC100506050											ATG5	SNORD31																	LOC100190940
															PRAMEF4					LOC100506178											MED20	SNORD30																	LINC00173
															PRAMEF13					HOTAIRM1											SLC25A27	SNORD28																	LOC100287944
															SH2D5					LOC100506497											TBPL1	SNORD27																	ZNF605
															C1orf130					LOC100506776											EEF1E1	SNORD26																	MIR1252
															RNF223					LOC100506895											BAG2	SNORD25																	MIR1827
															PRAMEF3					INMT-FAM188B											POLR1C	SNORD22																	MIR1178
															LDLRAD2					RBAK-LOC389458											MAD2L1BP	MMP20																	MIR1251
															MIR200A					HOXA10-HOXA9											WTAP	UBE4A																	MIR4303
															MIR200B					URGCP-MRPS24											AKAP12	SLC22A6																	MIR4304
															MIR34A					MIR4648											MDC1	SLC22A8																	MIR3685
															FLJ42875					MIR4655											TRAM2	NRXN2																	MIR3612
															PRAMEF11					MIR4650-1											KIAA0408	LPXN																	MIR3652
															PRAMEF6					MIR4650-2											PHACTR2	PEX16																	MIR3922
															LOC440563					MIR4649											FAM65B	FADS2																	MIR3908
															UQCRHL					MIR550A3											ZSCAN12	MED17																	LOC100505978
															MINOS1					MIR4657											BCLAF1	MAPK8IP1																	LOC100506649
															ANKRD65					MIR4656											CUL7	TP53I11																	LOC100506668
															PRAMEF7					KLHL7-AS1											ZBTB24	EI24																	LOC100507055
															MIR429																KIAA0319	PITPNM1																	LOC100507066
															FAM138F																SNAP91	RIN1																	LOC100507091
															LOC643837																FIG4	MTL5																	LOC100507206
															TMEM88B																NUP153	FEZ1																	LOC100507377
															C1orf233																CASP8AP2	MICAL2																	POC1B-GALNT4
															LOC644961																RANBP9	CTR9																	ZNF664-FAM101A
															C1orf200																SLC17A4	CEP57																	MIR4699
															PRAMEF19																UST	ARHGAP32																	MIR4498
															PRAMEF20																TRIM10	ATG13																	MIR548AL
															FAM138A																FLOT1	SPCS2																	MIR4472-2
															LOC646471																RCAN2	CKAP5																	MIR4700
															LOC649330																SLC17A2	ARHGEF17																	MIR4497
															LOC653566																HCG9	GAB2
															PRAMEF22																PRSS16	C2CD2L
															PRAMEF15																CRISP3	TRIM66
															WASH7P																TRDN	FCHSD2
															PRAMEF16																CITED2	FGF19
															SCARNA1																BTN3A3	CCS
															SNORA44																BTN2A2	RCE1
															SNORA61																ECI2	NAALAD2
															SNORA59B																PFDN6	NAALADL1
															SNORA59A																HMGN4	KCNE3
															SNORA16A																TRIM38	NR1H3
															SNORD85																CAP2	IL18BP
															SNORD99																SYNCRIP	DPP3
															SNORD103A																UBD	TSPAN32
															SNORD103B																AGPAT1	TSSC4
															MIR551A																SLC35A1	USH1C
															CDK11A																SCGN	KCNK7
															SLC35E2B																C6orf108	HIPK3
															LOC728716																C6orf10	RBM7
															LOC729059																FARS2	PRMT3
															PRAMEF14																FUT9	MPZL2
															FLJ37453																CNPY3	RASGRP2
															LOC729737																TRAF3IP2	GLYAT
															OR4F29																HBS1L	CDK2AP2
															LOC100129196																SLC17A3	TCIRG1
															LOC100129534																RPP40	RTN3
															LOC100130417																FRS3	MRVI1
															LOC100132062																PDE10A	TRIM22
															LOC100132287																SLC22A7	PRG3
															LOC100133331																HCP5	IFITM3
															LOC100133445																EHMT2	YAP1
															LOC100133612																SMPDL3A	SPON1
															DDX11L1																APOBEC2	RBM14
															TTC34																PNRC1	CDC42EP2
															LOC100288069																ASCC3	EIF3M
															MIR1976																RAB32	NXF1
															NPPA-AS1																TRIM31	DEAF1
															MIR3115																KATNA1	KAT5
															MIR4253																FGFR1OP	HYOU1
															MIR4251																BTN3A2	IPO7
															MIR4252																BTN3A1	SSSCA1
															MIR3917																BTN2A1	HTATIP2
															MIR3675																CAPN11	IFITM2
															ENO1-AS1																BVES	DRAP1
															LOC100506730																NUDT3	TRIM3
															LOC100506801																SEC63	TAF6L
															LOC100506963																NRM	ATP5L
															APITD1-CORT																STK38	SCGB1D2
															C1orf151-NBL1																SCAF8	SCGB1D1
															MIR4695																KIAA1009	CELF1
															MIR4420																ICK	POLD3
															MIR4684																ENPP4	OR5I1
															MIR4689																ANKRD6	STARD10
															MIR4632																RIMS1	OR7E14P
															MIR4417																DOPEY1	OR7E12P
															MIR378F																ZNF292	NEU3
															RCAN3AS																FTSJD2	ME3
																															CDK19	GPR83
																															CUL9	LYVE1
																															TAB2	YIF1A
																															MDN1	SRSF8
																															TSPYL4	EHD1
																															ANKS1A	C11orf58
																															UBR2	STIP1
																															SASH1	CLP1
																															SYNE1	KCNQ1OT1
																															UFL1	SF3B2
																															SIRT5	CCDC85B
																															PHF3	B3GNT1
																															HEY2	ADAMTS8
																															DAAM2	PRSS23
																															KIAA0240	PLA2G16
																															DDAH2	TREH
																															HEBP2	PKP3
																															ORC3	HPS5
																															CD2AP	PTGDR2
																															BRD7P3	SLCO2B1
																															MTCH1	RRAS2
																															ZNF318	CEP164
																															SPDEF	ZP1
																															MTO1	SHANK2
																															ASF1A	KDM2A
																															YIPF3	IGSF9B
																															USP49	ENDOD1
																															CCDC28A	SWAP70
																															MTHFD1L	EXPH5
																															PNISR	ATG2A
																															IBTK	PHLDB1
																															MOXD1	GANAB
																															IPCEF1	FAM168A
																															ZNF451	DTX4
																															SENP6	SIK2
																															OR2B6	DENND5A
																															TIAM2	NUP160
																															FBXL4	NCAPD3
																															C6orf123	FNBP4
																															FAM50B	ARHGEF12
																															FBXO9	RRP8
																															FBXO5	SIK3
																															SLC17A5	SIRT3
																															OR12D2	CLCF1
																															OR11A1	OR52A1
																															RGS17	VSIG2
																															OR2W1	BACE1
																															OR2J2	FAM89B
																															OR2H1	SNHG1
																															SNORD52	ARFIP2
																															SNORD50A	POLA2
																															SNORD48	TRIM29
																															PDE7B	RAB38
																															FILIP1	CADM1
																															BRPF3	FLRT1
																															GNMT	MTCH2
																															TNFRSF21	PANX1
																															SESN1	FJX1
																															TINAG	C11orf41
																															DLL1	PRDX5
																															OSTM1	POU2F3
																															MRPS18B	ABTB2
																															TMEM14A	BRMS1
																															MRPL18	C11orf20
																															NDUFAF4	CHRDL2
																															C6orf15	PAMR1
																															MYLIP	C11orf51
																															ABT1	ZDHHC5
																															DSE	ATL3
																															PRICKLE4	TSKU
																															PACSIN1	HINFP
																															ZNRD1	REXO2
																															CLDN20	C2CD3
																															NOX3	DAK
																															DEF6	ODZ4
																															C6orf48	DKFZP434K028
																															SLC35B3	B3GAT3
																															HDDC2	FBXO3
																															GMNN	SERGEF
																															MRPL2	EHF
																															TFB1M	OR5L2
																															CYB5R4	OR5E1P
																															TUBE1	PPP1R14B
																															C6orf203	OR8G2
																															TBC1D7	OR8B8
																															NRN1	OR8G1
																															CYP39A1	OR10A3
																															CDC40	FXC1
																															RWDD1	TIMM10
																															AIG1	TIMM8B
																															NOL7	MYEOV
																															SNX9	BSCL2
																															FAM8A1	OR8B2
																															UBE2J1	ELP4
																															DCDC2	CHORDC1
																															ETV7	ACAD8
																															TMEM14C	DKK3
																															VTA1	RBMXL2
																															LGSN	RAB30
																															TDP2	PGAP2
																															CUTA	PRPF19
																															PPIL1	DCPS
																															BRP44L	C11orf54
																															HECA	C11orf67
																															RAB23	MACROD1
																															COQ3	SLC43A3
																															CLIC5	ZBTB44
																															IL20RA	THYN1
																															TREM2	COMMD9
																															TREM1	DDX25
																															UNC93A	C11orf21
																															HCG4	PACSIN3
																															GFOD1	TRPM5
																															HMGCLL1	SAC3D1
																															MTRF1L	SNX15
																															CCHCR1	RHOD
																															GTPBP2	EFEMP2
																															BTN2A3P	NOX4
																															AHI1	UBQLN3
																															UHRF1BP1	KCNK4
																															ELOVL2	RNF141
																															CDKAL1	NTM
																															PAK1IP1	CDON
																															RMND1	UBXN1
																															PHIP	APIP
																															SOBP	TMX2
																															AKIRIN2	GAL
																															CENPQ	SIDT2
																															MRPS18A	SUV420H1
																															MRPS10	HSD17B12
																															LRRC1	IGF2-AS1
																															PHF10	TMEM216
																															QRSL1	BET1L
																															VNN3	CEND1
																															TMEM63B	CHCHD8
																															AKIRIN2-AS1	SLC15A3
																															DDX43	PHF21A
																															FAM46A	MS4A4A
																															LRRC16A	WT1-AS
																															TBC1D22B	TRAPPC4
																															TMEM30A	PPME1
																															SAYSD1	CABP2
																															C6orf70	C11orf73
																															LMBRD1	CWC15
																															TRERF1	TRMT112
																															ACOT13	TMEM138
																															ECHDC1	PCF11
																															APOM	MRPL48
																															BTNL2	CYB5R2
																															KCNQ5	RSF1
																															TRIM39	SPA17
																															AGPAT4	FXYD6
																															TULP4	C11orf24
																															RARS2	TRIM34
																															HYMAI	CDHR5
																															PDSS2	CNTN5
																															GOPC	SIAE
																															LYRM4	TOLLIP
																															C6orf162	C11orf71
																															VARS2	ZDHHC13
																															GPR126	ROBO4
																															KIAA1244	WDR74
																															NHSL1	SLC35F2
																															LYRM2	RAB39A
																															SNX14	TRIM44
																															MRS2	BTG4
																															PLEKHG1	FAM55D
																															ARID1B	SYTL2
																															LRFN2	ANKRD49
																															AARS2	MS4A12
																															XPO5	MRPL16
																															SERINC1	SDHAF2
																															HACE1	SSH3
																															FAM135A	TTC12
																															TMEM181	TMEM132A
																															ZBTB2	HRASLS2
																															BEND3	LAMTOR1
																															KIAA1586	USP47
																															CPNE5	VPS37C
																															LSM2	ANO1
																															C6orf47	TRIM68
																															LY6G5B	NADSYN1
																															C6orf115	FAM86C1
																															RRAGD	C11orf57
																															LY6G6D	NAT10
																															ENPP5	CCDC87
																															PRDM13	PPP6R3
																															PBOV1	UEVLD
																															BACH2	RNF121
																															ELOVL5	LIN7C
																															TRMT11	ACER3
																															SMAP1	SLC35C1
																															ZFAND3	TCP11L1
																															C6orf164	LGR4
																															MUTED	PIDD
																															CCDC90A	ELMOD1
																															GPSM3	KCNQ1DN
																															FKBPL	SOX6
																															KIF13A	CDC42BPG
																															PERP	FOXRED1
																															SMOC2	OTUB1
																															POPDC3	AMBRA1
																															ZNF323	PACS1
																															ALDH8A1	KDM4D
																															C6orf106	KBTBD4
																															MICAL1	PARVA
																															MRPL14	TTC17
																															DLK2	SCN3B
																															LY6G6E	VPS11
																															ULBP3	TMEM126B
																															OR2A4	SLC22A11
																															C6orf211	TEX12
																															OGFRL1	CRTAM
																															FAM184A	MMP26
																															ZDHHC14	TMPRSS4
																															ZNF322	AKIP1
																															MANEA	C11orf16
																															ADGB	TMEM9B
																															TREML2	NRIP3
																															RPP21	ASCL3
																															LINC00472	GPR137
																															ATAT1	IFT46
																															FRMD1	C11orf75
																															AGPAT4-IT1	C11orf30
																															C6orf208	PRDM10
																															C6orf97	PRDM11
																															MYCT1	CABP4
																															ZKSCAN3	CHRNA10
																															ULBP2	SLC17A6
																															ULBP1	TRIM49
																															ZSCAN16	PNPLA2
																															LPAL2	CD248
																															RNF39	CORO1B
																															SLC44A4	SCYL1
																															VWA7	DSCAML1
																															C6orf25	GRAMD1B
																															LY6G6C	USP35
																															LY6G5C	KIAA1377
																															PRR3	ARHGAP20
																															KHDC1	CARNS1
																															ZNRD1-AS1	SYT13
																															PRRT1	USP28
																															EGFL8	PHRF1
																															HCG4B	LRRC4C
																															GPR63	SCUBE2
																															TXNDC5	POLD4
																															COL21A1	KRTAP5-8
																															C6orf62	PLEKHB1
																															OR5V1	MS4A7
																															OR2B2	ZBED5
																															PPP1R14C	CREBZF
																															OR12D3	CARD18
																															SPACA1	SIGIRR
																															RNF146	CCDC90B
																															TMEM14B	CCDC81
																															SF3B5	AASDHPPT
																															TAAR8	ALX4
																															SH3BGRL2	RIC8A
																															RIOK1	MRPL17
																															TFAP2D	PKNOX2
																															KCNK16	FAM111A
																															RSPH3	TP53AIP1
																															TTLL2	ANO3
																															DTNBP1	MMP27
																															ARMC2	ABCG4
																															FBXO30	ROBO3
																															RPF2	MS4A6A
																															MNF1	MS4A5
																															L3MBTL3	C11orf1
																															FAM120B	EPS8L2
																															MCHR2	KLC2
																															PGBD1	TUT1
																															FAXC	MRPL11
																															FNDC1	TMEM135
																															TTBK1	STK33
																															GJA10	KCTD14
																															RTN4IP1	C11orf95
																															ADTRP	CHID1
																															RSPO3	LRFN4
																															LRP11	AHNAK
																															LTV1	ALG8
																															SERAC1	PRRG4
																															USP45	TMEM223
																															REPS1	TMEM109
																															HIST1H2AH	CCDC86
																															HIST1H2BK	C11orf48
																															PPIL4	C11orf49
																															PAQR8	TRIM48
																															SLC22A16	TAF1D
																															RRP36	RNF26
																															C6orf7	OR51G1
																															KCNK17	OR51B4
																															ABCC10	OR51B2
																															TRIM15	OR52N1
																															KLC4	FAM118B
																															UBE2CBP	RIC3
																															MLIP	DYNC2H1
																															LINC00473	NLRX1
																															KIAA1919	C11orf61
																															TJAP1	C11orf80
																															ARHGAP18	NARS2
																															POM121L2	E2F8
																															SYTL3	SLC25A22
																															GTF3C6	CCDC82
																															MRAP2	ALG9
																															RWDD2A	ZNF408
																															IL17F	CLMP
																															FAM54A	NAA40
																															SFT2D1	QSER1
																															EFHC1	AGBL2
																															BTBD9	ZBTB3
																															KLHL32	PDZD3
																															TMEM200A	C11orf63
																															SCAND3	CPSF7
																															MB21D1	PRR5L
																															FOXP4	CCDC15
																															KLHDC3	ASRGL1
																															NUS1	ATHL1
																															C6orf72	MOGAT2
																															SLC26A8	TMEM134
																															IL22RA2	MUS81
																															MAS1L	PAAF1
																															C6orf192	PDGFD
																															SLC16A10	INTS5
																															IP6K3	ZFP91
																															TAGAP	TMPRSS5
																															TAF8	OR8J3
																															ADAT2	OR51G2
																															RIPPLY2	OR51E2
																															IRAK1BP1	OR4P4
																															CLVS2	OR4C15
																															TAAR9	OR4A5
																															TAAR1	OR4A16
																															STXBP5	OR4A15
																															NCOA7	OR10W1
																															HINT3	OR10V2P
																															PACRG	PTDSS2
																															B3GAT2	MOB2
																															C6orf57	GDPD5
																															CD109	CLPB
																															RAET1E	UNC93B1
																															PM20D2	SBF2
																															SRSF12	RAB1B
																															C6orf141	KIF18A
																															TRIM40	PUS3
																															DPCR1	MFRP
																															NRSN1	C11orf68
																															LOC153910	MS4A8B
																															ZC2HC1B	JAM3
																															SNRNP48	FERMT3
																															CNKSR3	TRPT1
																															RAET1L	RBM4B
																															SAMD3	FRMD8
																															MGC34034	BCO2
																															SLC2A12	TMEM133
																															LOC154092	TMPRSS13
																															MBOAT1	FAM160A2
																															HDGFL1	RNASEH2C
																															PNLDC1	FAR1
																															RNF217	TMEM126A
																															NKAIN2	DCUN1D5
																															C6orf221	BTBD10
																															C6orf165	EIF1AD
																															BVES-AS1	NUDT22
																															LOC154449	ARFGAP2
																															CCDC167	KIAA1826
																															PRSS35	MAML2
																															LCA5	SYVN1
																															OLIG3	KIRREL3
																															TXLNB	DGAT2
																															DACT2	ACCS
																															C6orf118	MS4A14
																															PSORS1C1	SPRYD5
																															PSORS1C2	BUD13
																															PPP1R18	TMEM25
																															PTCRA	PTPN5
																															OSTCP1	RPUSD4
																															TCTE1	TBRG1
																															KHDRBS2	MICALCL
																															TRIM39-RPP21	RELT
																															TUBB	UBASH3B
																															C6orf163	C11orf70
																															PIP5K1P1	LGALS12
																															CCDC162P	TRIM5
																															AKD1	TNKS1BP1
																															NT5DC1	DIXDC1
																															FAM26D	KIAA1731
																															ZUFSP	ZC3H12C
																															FAM162B	GAL3ST3
																															C6orf170	NAV2
																															BEND6	ATG16L2
																															GSTA5	SYT8
																															OPN5	TSPAN18
																															GPR115	ESAM
																															GPR116	CREB3L1
																															TDRD6	DKFZp761E198
																															SPATS1	CCDC34
																															C6orf223	SLC39A13
																															RSPH9	DEPDC7
																															LRRC73	SYT12
																															TREML2P1	ACY3
																															LOC221442	ALKBH8
																															C6orf130	FDXACB1
																															KIF6	C11orf52
																															TMEM217	INTS4
																															FGD2	GLYATL1
																															PI16	PRKCDBP
																															C6orf89	VPS26B
																															ARMC12	CDCA5
																															C6orf1	RPLP0P2
																															LEMD2	SAAL1
																															ZBTB9	ODF3
																															ZBTB12	SLC22A9
																															C6orf136	SNORD15B
																															ZSCAN12P1	TIRAP
																															HIST1H2AA	CARD16
																															KDM1B	OSBPL5
																															RBM24	C1QTNF4
																															RNF182	C1QTNF5
																															PHACTR1	TMEM123
																															C6orf228	PTPMT1
																															SYCP2L	LRRC56
																															LINC00518	BATF2
																															HS3ST5	SLC22A12
																															GPRC6A	PANX3
																															RFX6	MRGPRD
																															SLC35F1	APOA5
																															FAM83B	MRGPRE
																															GPR111	MRGPRF
																															TSPO2	ART5
																															UNC5CL	ARAP1
																															KCTD20	CATSPER1
																															PXT1	MRGPRX2
																															LHFPL5	MRGPRX3
																															SCUBE3	MRGPRX4
																															ZSCAN23	HRASLS5
																															NKAPL	TRIM78P
																															TOB2P1	TRIM6
																															FAM217A	OR52E2
																															VGLL2	OR52J3
																															DEFB110	OR51L1
																															DEFB112	OR51A7
																															DEFB113	OR51S1
																															DEFB114	OR51F2
																															LACE1	OR52R1
																															HCG27	C11orf74
																															C6orf191	OR4C46
																															MMS22L	OR4X2
																															WDR27	OR4B1
																															FAM26E	OR52M1
																															MCM9	OR52K2
																															RNF144B	OR5P2
																															HIST1H2BA	OR5P3
																															SCML4	GYLTL1B
																															GPX6	SLC36A4
																															SHPRH	FAT3
																															NCR3	TRIM64
																															LY6G6F	TMEM45B
																															MDGA1	CYP2R1
																															GPR110	DBX1
																															ZNF311	C11orf93
																															LINC00326	PIH1D2
																															LOC285740	FAM55A
																															CEP57L1	FAM55B
																															PPIL6	AMICA1
																															LOC285758	DNAJC24
																															FLJ34503	C11orf46
																															DCBLD1	OR8I2
																															LOC285762	OR2D3
																															LY86-AS1	OR2D2
																															CAGE1	OR52W1
																															LOC285796	OR56A4
																															PRR18	OR56A1
																															LOC285819	LOC120824
																															HLA-F-AS1	SYT9
																															HCG22	LDLRAD3
																															LOC285847	OR52B4
																															PNPLA1	C11orf40
																															TREML4	OR52I2
																															RPL7L1	OR51E1
																															RNF5P1	XRRA1
																															TAAR6	UBQLNL
																															SLC35D3	MUC15
																															ZC3H12D	LOC143666
																															DPPA5	C11orf94
																															IFITM4P	FAM76B
																															CLPSL1	SESN3
																															TREML1	PIWIL4
																															TREML3	ARHGAP42
																															RSPH4A	KBTBD3
																															ECT2L	CWF19L2
																															EYS	KDELC2
																															ZNF391	LAYN
																															ZFP57	TTC36
																															SLC35B2	C11orf84
																															C6orf52	PLEKHA7
																															NUP43	SPTY2D1
																															HCG26	TMEM86A
																															C6orf58	OR10A5
																															RAET1G	OR2AG1
																															KAAG1	DNHD1
																															GUSBP4	SCGB1C1
																															GJB7	AMOTL1
																															NHLRC1	SLC5A12
																															ZKSCAN4	CCDC67
																															GUSBP2	PATE1
																															HMGA1P7	C11orf65
																															SNHG5	LDHAL6A
																															SUMO4	C11orf42
																															C6orf147	GPHA2
																															CENPW	ADAMTS15
																															C6orf174	NLRP6
																															LINC00222	NS3BP
																															CEP85L	B3GNT6
																															C6orf120	METTL15
																															VN1R10P	MPZL3
																															HIST1H2APS1	IMMP1L
																															THEMIS	OR56B4
																															SFTA2	ANO5
																															CLPSL2	OR8U1
																															C6orf222	OR4C16
																															GLYATL3	OR4C11
																															GFRAL	OR4S2
																															LIN28B	OR4C6
																															SAMD5	OR5D14
																															IYD	OR5L1
																															MUC21	OR5D18
																															FLJ23152	OR7E5P
																															LINC00340	OR5AS1
																															LOC401242	OR8K5
																															MCCD1	OR5T2
																															SAPCD1	OR8H1
																															LINC00336	OR8K3
																															FLJ41649	OR8J1
																															CRIP3	OR5R1
																															KLHL31	OR5M3
																															DKFZp451B082	OR5M8
																															TCP10L2	OR5M11
																															LINC00242	OR5AR1
																															DEFB133	OR5AK4P
																															C6orf201	LRRC55
																															GTF2H5	SMTNL1
																															ERVFRD-1	YPEL4
																															MIR206	MED19
																															MIR219-1	FOLH1B
																															MIR30A	C11orf45
																															MIR30C2	HYLS1
																															HCG23	TMEM218
																															HCG25	SLC37A2
																															HCG18	OR8B12
																															C6orf226	OR8G5
																															TMEM151B	OR10G8
																															OOEP	OR10G9
																															FAM26F	OR10S1
																															FLJ46906	OR6T1
																															LOC441177	OR4D5
																															OR2B3	TBCEL
																															OR2J3	TMEM136
																															OR14J1	MRPL21
																															OR10C1	TPCN2
																															ATP6V0CP3	SPATA19
																															PTCHD4	OR6Q1
																															MCART3P	OR9I1
																															GSTM2P1	OR9Q1
																															RFPL4B	OR9Q2
																															MIR133B	OR1S2
																															GGNBP1	OR1S1
																															HCG11	OR10Q1
																															LOC554223	OR5B17
																															SNORD101	OR5B21
																															SNORD100	GLYATL2
																															SNORA33	MPEG1
																															C6orf225	OR5A2
																															TSG1	OR5A1
																															LOC643623	OR4D6
																															TRAF3IP2-AS1	OR4D11
																															CTAGE9	PATL1
																															LOC645434	PLAC1L
																															RAET1K	MS4A15
																															C6orf132	VWCE
																															RPS16P5	CYBASC3
																															PPP1R3G	PPP1R32
																															MLLT4-AS1	GDPD4
																															SNORA20	C11orf82
																															SNORA29	CCDC83
																															SNORA38	ORAOV1
																															SNORD50B	LRTOMT
																															SNORD32B	HEPACAM
																															SNORD84	OAF
																															SNORD117	TIGD3
																															MIR548A1	FAM181B
																															MIR548B	CCDC89
																															MIR586	LRRN4CL
																															LOC728012	HNRNPUL2
																															TPI1P3	ALKBH3
																															C6orf186	LOC221122
																															HULC	MS4A6E
																															LOC729176	DEFB108B
																															LOC729177	PELI3
																															LOC729178	ANGPTL5
																															TMEM242	LOC254100
																															LOC729603	EHBP1L1
																															LOC730101	SNX32
																															GSTA7P	TSGA10IP
																															TDRG1	RNF169
																															TMEM170B	CNIH2
																															SCARNA27	ZDHHC24
																															MIR877	C11orf86
																															HGC6.3	NUDT8
																															LOC100128176	ANKK1
																															BET3L	LOC255512
																															KHDC1L	OR52B2
																															LOC100129518	OR4C3
																															LOC100129636	OR4S1
																															LOC100130275	C11orf35
																															LOC100130357	EML3
																															PSORS1C3	TMEM151A
																															LOC100130890	OR51F1
																															C6orf99	RNF214
																															LOC100131047	SVIP
																															LOC100131289	MRGPRX1
																															LINC00271	NPAS4
																															LOC100132354	C11orf31
																															LOC100132735	AQP11
																															LINC00240	OR51B5
																															TOMM6	OR10AG1
																															LOC100270746	OR5J2
																															LOC100287632	OR4C13
																															LOC100287718	OR4C12
																															LOC100288198	KRT8P41
																															LOC100289495	LOC283104
																															LOC100293534	CSNK2A1P
																															LOC100294145	OR51V1
																															NHEG1	LOC283116
																															MIR1275	H19
																															MIR1913	C11orf85
																															MIR2113	SLC25A45
																															MIR1236	NEAT1
																															MIR548H3	LOC283143
																															LOC100422737	BCL9L
																															MIR3143	FOXR1
																															MIR3145	CCDC153
																															MIR4282	OR8D1
																															MIR3918	OR8D2
																															MIR3939	OR8B4
																															MIR3668	KIRREL3-AS3
																															MIR3662	LOC283174
																															MIR3925	OR9G4
																															MIR3692	LOC283194
																															MIR3691	LINC00301
																															LOC100506207	P4HA3
																															LOC100506409	PGM2L1
																															LOC100506804	KLHL35
																															LOC100507173	LOC283214
																															LOC100507203	KCTD21
																															LOC100507254	EFCAB4A
																															LOC100507362	TMEM80
																															MICA	CCDC88B
																															LOC100507462	TTC9C
																															LOC100507463	SLC22A24
																															LOC100507489	RCOR2
																															LOC100507547	HARBI1
																															LOC100507557	LINC00294
																															LOC100507584	IGSF22
																															MUC22	OR10A4
																															CAHM	OLFML1
																															MUTED-TXNDC5	LOC283299
																															EEF1E1-MUTED	C11orf36
																															RPS10-NUDT3	NLRP10
																															MSH5-SAPCD1	NLRP14
																															ATP6V1G2-DDX39B	ANO9
																															PPT2-EGFL8	LUZP2
																															MIR4464	LOC338651
																															MIR4647	CCDC84
																															MIR4466	TMEM225
																															MIR4643	OR8D4
																															MIR4641	OR5F1
																															MIR4465	OR5AP2
																															MIR4646	ANKRD13D
																															MIR4640	ANKRD42
																															MIR4639	B4GALNT4
																															MIR4642	LOC338739
																															MIR4462	OR52L1
																															MIR4644	OR2AG2
																															LOC100652739	OR52B6
																																DCDC1
																																C11orf53
																																LOC341056
																																MS4A10
																																OR2AT4
																																HEPHL1
																																OR10A2
																																OVCH2
																																TBX10
																																PDDC1
																																C11orf34
																																RTN4RL2
																																GALNTL4
																																B7H6
																																DKFZp779M0652
																																FAM111B
																																TMEM179B
																																TBC1D10C
																																DNAJB13
																																MALAT1
																																ZFP91-CNTF
																																MRGPRG
																																KRTAP5-1
																																KRTAP5-3
																																KRTAP5-4
																																KRTAP5-10
																																SLC22A25
																																IFITM5
																																FAM99A
																																OR56B1
																																GVINP1
																																INSC
																																FIBIN
																																C11orf96
																																SLC22A10
																																SPDYC
																																LIPT2
																																VSTM5
																																OR52K1
																																OR52I1
																																OR51D1
																																OR52A5
																																OR51B6
																																OR51M1
																																OR51Q1
																																OR51I1
																																OR51I2
																																OR52D1
																																OR52H1
																																OR52N4
																																OR52N5
																																OR52N2
																																OR52E6
																																OR52E8
																																OR52E4
																																OR56A3
																																OR56A5
																																OR10A6
																																ACCSL
																																OR4X1
																																OR5D13
																																OR5D16
																																OR5W2
																																OR8H2
																																OR8H3
																																OR5T3
																																OR5T1
																																OR8K1
																																OR5M9
																																OR5M10
																																OR5M1
																																OR9G1
																																OR5AK2
																																OR5B2
																																OR5B12
																																OR5AN1
																																OR4D10
																																OR4D9
																																OR10V1
																																LRRC10B
																																GPR152
																																DOC2GP
																																GUCY2E
																																TRIM77P
																																FOLR4
																																KDM4DL
																																BSX
																																OR6X1
																																OR6M1
																																OR10G4
																																OR10G7
																																OR8B3
																																OR8A1
																																NAV2-AS4
																																HNRNPKP3
																																FAM180B
																																PCNXL3
																																FLJ42102
																																LOC399939
																																LOC399940
																																C11orf87
																																C11orf92
																																C11orf88
																																MIR100HG
																																PATE2
																																PATE4
																																FLJ39051
																																SNX19
																																OR51T1
																																OR51A4
																																OR51A2
																																IFITM10
																																OR4A47
																																OR4C45
																																SCGB1D4
																																MIRLET7A2
																																MIR100
																																MIR125B1
																																MIR129-2
																																MIR130A
																																MIR139
																																MIR192
																																MIR194-2
																																MIR210
																																MIR34B
																																MIR34C
																																DDI1
																																BLID
																																KRTAP5-5
																																KRTAP5-2
																																KRTAP5-6
																																TMEM41B
																																LOC440028
																																DKFZp686K1684
																																LOC440040
																																LOC440041
																																SLC22A20
																																KRTAP5-7
																																KRTAP5-11
																																CARD17
																																LINC00167
																																LOC441601
																																OR5B3
																																MIR326
																																TRIM6-TRIM34
																																CCDC73
																																LOC494141
																																BDNF-AS1
																																MS4A13
																																OR8U8
																																OR9G9
																																SCARNA9
																																MIR483
																																SNORA3
																																SNORA52
																																HEPN1
																																TRIM64B
																																TRIM53P
																																TRIM49L2
																																UBTFL1
																																LOC643037
																																BTBD18
																																LOC643733
																																PGA3
																																PGA4
																																LOC643923
																																LOC644656
																																CLDN25
																																RASSF10
																																FAM86C2P
																																TRIM64C
																																LOC646813
																																LOC649133
																																RPL23AP64
																																LOC650368
																																LOC653486
																																SNORA8
																																SNORA1
																																SNORA18
																																SNORA23
																																SNORA40
																																SNORA45
																																SNORA54
																																SNORA25
																																SNORA32
																																SNORD5
																																SNORD6
																																SNORD67
																																SNORA57
																																SNORD97
																																MIR610
																																MIR611
																																MIR612
																																INS-IGF2
																																MUC5B
																																LOC729013
																																TRIM49L1
																																LOC729799
																																METTL12
																																C11orf83
																																MIR675
																																MIR708
																																LOC100126784
																																LOC100128239
																																LOC100129216
																																MRVI1-AS1
																																LOC100130348
																																LOC100130987
																																C11orf91
																																LOC100132078
																																FAM99B
																																LOC100133161
																																LOC100133315
																																MRPL23-AS1
																																PATE3
																																LOC100288077
																																LOC100288346
																																MIR1304
																																MIR1908
																																MIR1237
																																MIR548K
																																MIR670
																																SNORA70E
																																BACE1-AS
																																MIR4300
																																MIR3160-2
																																MIR3160-1
																																MIR4301
																																MIR3162
																																MIR3167
																																MIR3165
																																MIR1260B
																																MIR4298
																																MIR4299
																																MTRNR2L8
																																LOC100499227
																																MIR3654
																																MIR3920
																																MIR3656
																																MIR3664
																																MIR3680-1
																																LOC100500938
																																MIR210HG
																																LOC100506233
																																LOC100506305
																																LOC100506368
																																LOC100506540
																																DCDC5
																																CASP12
																																LOC100507050
																																LOC100507205
																																LOC100507300
																																LOC100507392
																																LOC100507401
																																RBM14-RBM4
																																LOC100526771
																																TMX2-CTNND1
																																SAA2-SAA4
																																ARL2-SNX15
																																HSPB2-C11orf52
																																NDUFC2-KCTD14
																																FXYD6-FXYD2
																																HNRNPUL2-BSCL2
																																MIR4486
																																MIR4697
																																MIR4686
																																MIR4490
																																MIR4485
																																MIR4489
																																MIR4690
																																MIR3973
																																MIR4493
																																MIR4491
																																MIR4688
																																MIR4492
																																MIR4696
																																MIR4691
																																MIR4692
																																MIR4694
																																MIR1343
																																MIR4687
																																MIR4693
																																MIR4488
																																LOC100652768
[truncated: 8 more columns]

## Sheet: Table S2C
Gene Symbol	Frame_Shift_Del	Frame_Shift_Ins	In_Frame_Del	In_Frame_Ins	Missense_Mutation	Nonsense_Mutation	Nonstop_Mutation	Splice_Site	total	MutatedSamples	AlteredSamples
KRAS	0	0	0	0	142	0	0	0	142	142	142
TP53	4	5	3	0	46	11	0	6	75	73	73
TTN	7	0	10	1	54	4	0	0	76	48	48
MUC16	4	0	7	0	33	1	0	1	46	34	34
CDKN2A	4	3	2	0	11	6	0	1	27	27	27
SMAD4	5	3	3	0	3	8	0	3	25	25	25
MUC17	1	0	7	0	17	1	0	1	27	19	19
MUC5B	2	0	0	0	16	0	0	0	18	17	17
OBSCN	0	0	1	0	22	1	0	0	24	16	16
MUC4	4	1	0	2	11	0	0	0	18	15	15

## Sheet: Table S2D
Gene Symbol	Frame_Shift_Del	Frame_Shift_Ins	In_Frame_Del	In_Frame_Ins	Missense_Mutation	Nonsense_Mutation	Nonstop_Mutation	Splice_Site	Translation_Start_Site	total	MutatedSamples	AlteredSamples
KRAS	0	0	0	0	95	0	0	0	0	95	94	94
TP53	3	3	0	0	16	7	0	4	0	33	33	33
SMAD4	1	2	0	0	8	4	0	1	0	16	16	16
TTN	0	0	0	0	11	0	0	1	0	12	12	12
MUC16	0	0	0	0	5	0	0	0	0	5	5	5
CDKN2A	1	0	0	0	0	1	0	0	0	2	2	2
MUC4	0	0	0	0	2	0	0	0	0	2	2	2
OBSCN	0	0	0	0	0	1	0	1	0	2	2	2
MUC17	0	0	0	0	1	0	0	0	0	1	1	1
MUC5B	0	0	0	0	1	0	0	0	0	1	1	1

## Sheet: Table S2E
Gene Symbol	Frame_Shift_Del	Frame_Shift_Ins	In_Frame_Del	In_Frame_Ins	Missense_Mutation	Nonsense_Mutation	Nonstop_Mutation	Splice_Site	Translation_Start_Site	total	MutatedSamples	AlteredSamples
KRAS	0	0	0	0	348	0	0	0	0	348	344	344
TP53	17	12	5	2	164	39	0	14	0	253	250	250
SMAD4	10	12	1	1	41	16	3	3	0	87	85	85
CDKN2A	15	9	3	0	21	23	0	1	0	72	69	69
TTN	1	1	1	0	40	10	0	1	0	54	49	49
MUC16	0	0	0	0	21	0	0	1	0	22	20	20
OBSCN	0	0	0	0	15	1	0	1	0	17	16	16
MUC4	1	0	0	0	16	0	0	0	0	17	15	15
MUC17	0	0	0	0	7	0	0	0	0	7	5	5
MUC5B	0	0	1	0	4	0	0	0	0	5	5	5

## Sheet: Table S2F
Gene Symbol	Frame_Shift_Del	Frame_Shift_Ins	In_Frame_Del	In_Frame_Ins	Missense_Mutation	Nonsense_Mutation	Nonstop_Mutation	Splice_Site	Translation_Start_Site	total	MutatedSamples	AlteredSamples
KRAS	0	0	0	0	119	0	0	0	0	119	117	117
TP53	12	7	0	1	66	17	0	4	0	107	107	107
SMAD4	7	3	1	0	15	11	0	1	0	38	37	37
CDKN2A	8	2	5	1	9	12	0	0	0	37	35	35
TTN	0	0	1	0	73	6	0	0	0	80	29	29
MUC16	1	1	0	0	37	2	0	0	0	41	13	13
OBSCN	0	0	0	0	12	1	0	1	0	14	8	8
MUC17	1	0	0	0	6	0	0	0	0	7	6	6
MUC5B	0	0	0	0	14	1	0	1	0	16	3	3
MUC4	0	0	0	0	4	2	0	0	0	6	2	2

## Sheet: Table S2G
Gene Symbol	Frame_Shift_Del	Frame_Shift_Ins	In_Frame_Del	Missense_Mutation	Nonsense_Mutation	Splice_Site	Translation_Start_Site	total	MutatedSamples	AlteredSamples
KRAS	0	0	0	103	0	0	0	103	100	100
TP53	5	1	0	39	10	0	0	55	55	55
SMAD4	1	3	0	8	10	0	0	22	21	21
MUC16	0	0	0	20	0	0	0	20	17	17
TTN	0	2	0	16	1	0	0	19	15	15
MUC5B	1	0	0	10	0	0	0	11	10	10
OBSCN	0	0	0	8	1	0	0	9	9	9
MUC17	0	0	0	7	0	0	0	7	7	7
MUC4	0	0	0	7	0	0	0	7	7	7
CDKN2A	1	0	0	3	3	0	0	7	6	6

## Sheet: Table S2H
Gene Symbol	Frame_Shift_Del	Frame_Shift_Ins	In_Frame_Del	In_Frame_Ins	Missense_Mutation	Nonsense_Mutation	Nonstop_Mutation	Splice_Site	total	MutatedSamples	AlteredSamples
KRAS	0	0	0	0	136	0	0	0	136	135	135
TP53	9	2	4	0	67	13	0	10	105	105	105
CDKN2A	10	2	1	0	7	9	0	2	31	29	29
SMAD4	3	3	1	0	10	5	0	2	24	24	24
MUC4	0	0	0	0	13	1	0	0	14	13	13
TTN	0	1	0	0	12	2	0	1	16	12	12
MUC16	0	0	0	0	7	0	0	0	7	7	7
OBSCN	0	1	0	0	4	0	0	0	5	5	5
MUC5B	1	0	0	0	3	0	0	0	4	4	4
MUC17	0	0	0	0	1	0	0	0	1	1	1
