# Supplementary material for: Proteogenomic insights into the biology and treatment of pancreatic ductal adenocarcinoma
Source: J Hematol Oncol. 2022 Nov 25;15:168. doi: 10.1186/s13045-022-01384-3 (PMC9701038; doi:10.1186/s13045-022-01384-3)
Supplement: Supplementary file 25 — Additional file 25: Table S3. Integrated Multi-omics Features in Tumor Tissues Compared with NATs of the PDAC. Table S3A Matrix of 7,055 protein groups and their relative intensities in at least 1/6 of the samples (226 tumors and 220 NATs). Table S3B 19,992 mRNA and their ratio of tumors/NATs (54 tumors and 51 NATs). Table S3C A list of protein identified both in protein and mRNA level. Table S3D A list of phosphosites used for KSEA analyses. [file 13045_2022_1384_MOESM25_ESM.xlsx]

## Sheet: Description
Table S3. Integrated Multi-omics Features in Tumor Tissues Compared with NATs of the PDAC. Related to Fig. 3.
Table S3A	Matrix of 7,055 protein groups and their relative intensities in at least 1/6 of the samples (226 tumors and 220 NATs)
Table S3B	19,992 mRNA and their ratio of tumors/NATs (54 tumors and 51 NATs)
Table S3C	A list of protein identified both in protein and mRNA level
Table S3D	A list of phosphosites used for KSEA analyses

## Sheet: Table S3A 
Symbol	PDAC_1T	PDAC_2T	PDAC_3T	PDAC_4T	PDAC_5T	PDAC_6T	PDAC_7T	PDAC_8T	PDAC_9T	PDAC_10T	PDAC_11T	PDAC_12T	PDAC_13T	PDAC_14T	PDAC_15T	PDAC_16T	PDAC_17T	PDAC_18T	PDAC_19T	PDAC_20T	PDAC_21T	PDAC_22T	PDAC_23T	PDAC_24T	PDAC_25T	PDAC_26T	PDAC_27T	PDAC_28T	PDAC_29T	PDAC_30T	PDAC_31T	PDAC_32T	PDAC_33T	PDAC_34T	PDAC_35T	PDAC_36T	PDAC_37T	PDAC_38T	PDAC_39T	PDAC_40T	PDAC_41T	PDAC_42T	PDAC_43T	PDAC_44T	PDAC_45T	PDAC_46T	PDAC_47T	PDAC_48T	PDAC_49T
A1BG	12.4069	17.2016	31.5985	2.2087	35.9733	12.5202	13.6632	0.9314	14.3707	20.0495	26.5705	3.4536	63.5096	3.9792	1.6404	9.5563	7.0497	17.9667	13.1795	125.241	15.2523	4.0058	37.8853	16.1711	6.9286	13.0948	6.2926	16.1745	12.0453	0.3316	47.0443	22.2709	5.3898	18.9276	17.0136	11.8573	32.7334	4.3491	9.0563	5.6403	23.7556	6.6817	4.2948	30.0679	6.2472	9.8603	10.1804	16.7783	9.968
A1CF	NA	NA	NA	NA	NA	NA	NA	NA	NA	NA	NA	NA	NA	NA	NA	NA	NA	NA	NA	NA	NA	NA	NA	NA	NA	NA	NA	NA	NA	NA	NA	NA	NA	NA	NA	NA	NA	NA	NA	NA	NA	NA	0.1046	NA	NA	NA	NA	NA	NA
A2M	4.1581	8.5314	5.146	4.822	4.051	6.5894	7.9075	6.1621	10.2133	9.3715	12.3149	4.9909	25.0717	4.2571	4.9653	8.5576	6.0505	8.9734	4.6055	25.1479	14.3977	3.4305	4.8655	7.7988	5.2093	5.377	5.559	6.7022	20.4795	11.8327	6.9297	5.682	9.3039	5.1815	4.3374	3.7474	9.2313	2.8655	3.7387	4.6739	18.1421	4.6229	5.5729	8.5215	7.7288	6.7822	4.4934	6.744	7.3473
AAAS	0.501	0.1248	0.3754	1.2349	0.2354	0.4742	0.0813	0.3053	0.2664	0.5366	0.0504	0.8645	2.2688	1.5128	1.7089	0.1094	1.8126	0.0047	0.2529	1.5882	1.3173	1.0538	2.4354	0.7966	1.5794	0.2793	0.3965	0.1714	1.8127	NA	0.2221	0.4902	0.2195	0.2913	0.6092	0.2165	0.3045	1.4803	0.3159	0.323	0.2115	0.3899	0.8723	0.2025	1.9656	1.843	0.5069	0.3336	4.4106
AACS	0.1511	0.1677	NA	0.2639	0.0737	0.0593	0.0289	0.1422	0.1482	0.0241	0.3115	0.0603	0.1952	0.1551	0.0897	0.0993	0.0539	NA	0.1665	0.197	0.1575	0.1578	0.3842	NA	0.0921	0.0273	0.0448	0.0545	0.0559	NA	0.1929	0.3506	NA	NA	NA	NA	0.3646	0.1614	0.1734	0.0726	0.1489	0.0725	0.0682	0.0286	0.0638	0.0581	NA	0.2124	0.3604
AAGAB	0.8085	0.2262	NA	1.423	2.6266	0.4841	0.8039	2.3991	1.2357	0.0655	NA	0.4121	0.4779	0.1572	NA	0.268	0.3361	0.27	0.8888	0.505	0.0654	NA	0.2783	NA	0.187	NA	NA	0.2945	0.1338	0.3111	1.4971	NA	1.6375	2.8306	0.5506	0.6127	NA	0.0662	NA	NA	0.2374	0.3893	NA	NA	NA	0.1496	0.0555	0.0632	0.1162
AAK1	0.0256	0.1415	0.0383	0.0407	0.0877	0.03	0.607	0.0164	0.1939	0.0301	0.1805	3.1584	0.0946	0.3273	0.1265	0.1455	0.107	0.075	0.1139	0.096	0.1754	0.2897	0.4573	0.0157	0.045	0.1374	0.0273	0.1808	0.1459	0.467	0.1722	0.0432	0.7422	0.0256	1.3648	0.2098	1.4347	0.0632	0.1884	0.0919	0.3905	0.6209	0.3044	1.508	0.126	0.0069	0.0361	0.1468	1.1894
AAMDC	0.8722	0.4838	3.6816	1.3683	0.9961	0.4143	1.0385	0.5004	1.744	1.2801	1.0059	2.1463	1.4834	2.7606	0.1643	0.3016	1.7579	0.6285	0.5405	3.5524	NA	0.3275	1.4662	1.8688	1.8869	NA	NA	2.7131	NA	NA	1.8828	3.7636	2.4764	NA	1.0486	0.7138	0.7799	0.7606	1.2085	NA	3.5325	0.2376	1.0543	0.3247	1.8042	0.1499	0.2227	6.5064	1.633
AAMP	0.1429	1.049	0.17	0.6367	0.3883	0.1057	0.2348	0.0257	0.2254	1.1392	NA	0.5922	0.3804	NA	NA	1.2982	NA	0.1722	0.61	0.3949	0.1073	0.8959	0.0866	NA	0.3244	0.3243	0.4086	NA	NA	0.0859	0.5473	0.1298	NA	NA	0.853	NA	0.0317	0.031	0.2169	NA	NA	0.0092	0.0337	0.0841	NA	0.3426	NA	3.1348	0.1191
AARS	2.0062	1.9512	0.8456	4.0962	4.1569	3.9162	1.5679	1.2135	2.0345	1.3437	4.3526	1.8439	1.2743	2.971	2.6187	1.724	1.6773	0.8898	2.5232	1.5358	2.2868	4.2034	2.1881	0.3767	1.8468	2.3371	0.3856	1.7177	1.4842	0.931	1.8673	1.4954	1.6523	2.1411	2.4018	0.7388	2.0008	1.5698	0.2647	1.3569	2.592	0.4566	2.977	1.8671	2.1314	1.1469	0.5252	3.1067	3.6625
AARS2	0.2915	0.0264	0.0319	0.2329	0.2727	0.412	0.1503	0.3291	0.2737	0.1366	0.2481	0.0957	0.2227	0.0373	0.2007	0.3455	0.0691	0.0329	0.8183	0.5382	0.2999	0.2642	0.3579	NA	0.1351	0.0896	0.1257	0.1259	1.8018	1.721	0.1848	0.1655	1.8703	0.0305	0.4896	0.1353	0.0846	0.3597	0.16	0.2834	4.5543	0.0817	0.6175	2.596	1.831	0.0291	0.0625	2.2814	3.4839
AASDHPPT	0.6628	0.7303	0.9009	0.9172	1.0353	0.4667	0.1994	0.613	0.4877	0.7478	0.7104	1.2234	0.4195	0.1991	0.6031	0.7142	0.9688	0.2036	0.5688	0.162	1.1687	1.8506	0.6863	NA	1.1323	0.3725	0.3872	0.076	0.4269	NA	0.4278	0.5497	0.3372	0.3414	0.6757	0.4579	0.5837	1.3504	0.1773	0.672	0.6772	0.6227	0.4925	0.4302	0.405	0.3171	0.395	0.4194	0.8266
AATF	NA	1.6545	NA	NA	NA	0.4796	NA	0.009	NA	NA	0.1333	0.1078	NA	NA	0.0453	0.0147	NA	NA	NA	NA	NA	NA	0.0172	NA	1.1343	0.0072	NA	NA	NA	1.8192	0.0612	0.0226	0.0248	0.0375	0.1461	0.0538	0.0184	NA	NA	NA	0.1601	0.0117	0.045	NA	NA	NA	NA	NA	NA
ABAT	0.2316	0.4706	0.7082	1.82	3.9504	44.7989	0.1833	2.1319	1.5671	0.156	3.487	0.45	1.6138	0.2702	0.4862	0.8319	8.8387	0.2749	1.8671	0.3399	2.8702	1.4439	0.5309	0.0314	1.3581	3.2899	0.9478	0.0841	1.1898	0.269	0.0448	0.2991	0.2867	0.153	0.9125	0.2206	3.0093	0.7669	0.2377	3.4551	1.6987	0.2789	12.9251	3.4162	1.9565	0.5765	0.0448	1.0275	3.8622
ABCB10	0.0527	NA	0.0409	0.0567	0.0381	0.0294	NA	0.1895	0.0307	NA	0.0417	0.0342	0.0558	0.015	0.0383	0.0744	NA	0.0111	0.0928	0.0509	0.0375	0.1764	0.0494	NA	0.1763	0.0626	0.0344	0.1269	0.0899	0.0863	0.0886	0.0787	0.0358	0.0185	NA	0.051	0.1239	0.0166	NA	0.0495	0.0917	NA	0.1254	0.0989	0.0725	0.1604	0.0068	0.0182	0.1304
ABCB6	0.1531	0.0453	NA	0.1509	0.0047	0.2003	0.0545	0.2492	0.0315	0.1716	0.0421	0.3862	0.2125	0.1464	0.0695	0.0342	0.0261	0.0061	0.0566	0.0231	0.0501	0.0295	0.1351	NA	0.072	0.0977	0.0077	0.0793	0.1788	0.0112	0.2275	0.0235	0.0914	0.1317	0.0503	0.0283	0.2501	0.0843	NA	0.0075	NA	0.2674	0.0543	NA	0.0123	0.1115	0.0436	0.1142	0.0998
ABCB7	NA	0.135	0.0082	0.0578	NA	0.1536	0.1594	0.1144	0.2271	0.0655	0.0811	0.2262	0.1686	NA	0.026	0.0959	NA	NA	0.133	0.2278	0.0991	0.2364	0.0582	NA	0.0556	0.0306	0.0684	0.129	0.1044	0.1918	NA	0.0777	NA	0.0117	0.0772	0.0093	0.3283	0.05	0.0478	0.2353	0.0563	NA	0.1179	0.0687	0.1906	0.0767	0.0256	0.0257	0.105
ABCB8	0.0377	0.0569	NA	0.3504	NA	0.076	NA	0.0508	0.0088	NA	0.0167	0.0398	0.0784	0.0451	0.0537	0.1055	NA	0.2341	0.095	NA	NA	0.0975	0.029	NA	0.0695	0.0229	0.2642	NA	NA	NA	0.0723	4.7271	0.0952	NA	NA	NA	0.0948	0.0887	NA	0.4114	0.1371	NA	0.0543	1.2355	0.1691	0.0433	NA	NA	0.2513
ABCC1	0.1	0.1912	NA	0.1093	NA	NA	0.0218	0.0421	NA	0.0173	0.2697	0.3761	0.0573	0.0711	0.0239	0.1974	0.0642	0.0271	0.2075	0.0206	NA	0.2349	0.0805	NA	0.0827	0.0333	0.0332	0.0824	NA	0.0501	0.076	0.0515	0.1137	0.1242	0.1374	0.026	0.0789	0.0353	NA	0.0089	0.0926	0.0216	0.0778	0.0053	0.0617	0.0421	0.0188	0.5547	0.2913
ABCC3	0.3018	0.1589	0.0169	0.1523	0.0694	0.4355	0.0234	0.7156	0.019	NA	0.7703	0.6319	0.1755	0.1411	0.1759	0.398	0.3092	0.0587	0.6583	0.0984	0.3698	0.3321	0.446	0.0143	0.2327	0.0558	0.0397	0.1637	0.2416	0.2986	0.254	0.0744	0.1619	0.0835	0.1771	0.0129	0.3783	0.1804	0.0041	0.0323	0.1558	0.0462	0.5033	0.0772	0.3279	0.0597	0.0144	0.1767	0.3308
ABCD3	0.9698	0.5467	0.0378	1.3549	0.2589	0.3647	0.0527	1.0646	0.4584	0.3106	0.1626	1.0985	0.186	0.133	0.2872	1.2383	0.328	0.2944	0.7395	0.1209	0.772	2.9579	0.3773	NA	0.2684	0.5864	0.0615	0.2938	0.3968	1.022	0.3369	0.3831	0.1892	0.5026	0.9246	0.1462	0.4811	0.3728	0.0062	0.1429	0.2949	0.3514	3.978	0.1785	0.3025	0.1388	0.1163	0.2096	0.644
ABCD4	0.021	0.0485	NA	0.0153	9.618	0.051	NA	0.0762	NA	0.0104	NA	0.0347	0.0391	0.0141	0.02	0.0194	0.023	0.018	NA	NA	0.0138	0.0034	0.0278	0.0173	0.0208	0.0349	NA	0.0065	NA	NA	0.0332	NA	NA	NA	0.022	0.0073	NA	NA	NA	NA	0.0191	0.0188	0.019	0.0116	NA	NA	NA	0.018	NA
ABCE1	1.5549	1.6542	0.227	1.7301	1.7771	1.3323	0.6033	1.0296	0.7671	0.4382	0.7057	2.4953	0.1346	0.4655	1.1476	1.1038	0.6662	0.8078	0.8028	0.6103	2.5174	2.0395	1.2302	0.675	1.9117	0.6916	0.6666	1.1594	0.8181	0.1215	1.1373	1.6412	0.6402	1.2503	1.6456	0.5102	0.5715	1.5793	0.4695	1.1288	1.539	1.251	2.0544	1.58	1.9321	0.354	0.4356	1.6637	1.8064
ABCF1	1.0374	0.6051	0.19	1.2382	1.5838	0.9405	0.2239	0.8119	1.1057	0.1598	0.4052	0.6474	0.6114	0.296	0.5381	0.7676	0.7819	0.3388	0.8315	0.4196	1.5374	1.0889	1.0016	0.121	0.5335	0.8339	0.3736	1.472	1.1939	0.8556	1.4589	0.6734	1.0158	0.3586	0.6634	0.3594	1.5223	0.8662	0.5294	0.6009	1.003	0.6157	2.0515	0.4559	1.4014	0.3565	0.1273	1.0546	2.3344
ABCF2	1.286	1.2824	0.0483	1.5509	2.8001	0.2234	0.1127	1.4296	0.2076	0.2011	1.0952	1.8288	NA	0.117	NA	0.5461	2.0641	NA	0.8516	0.0799	2.0691	0.5263	1.4262	0.0251	0.5906	0.5486	0.0441	0.1378	0.1626	1.1702	1.2669	0.4133	0.8812	0.3229	1.3758	0.2069	0.1485	0.2173	0.0547	0.8399	0.7517	0.6473	0.2093	1.1076	2.0018	1.8386	1.1766	0.7998	4.4866
ABCF3	0.5146	0.4528	0.0949	0.616	0.2246	0.5113	0.0887	0.2426	0.2308	0.5572	0.6785	1.9478	0.8276	0.309	0.7162	0.9005	0.8147	0.35	1.1195	0.4842	0.3934	1.736	0.4101	0.1086	0.6248	1.7114	0.5757	0.3651	0.149	1.883	1.2061	0.674	0.5532	0.3573	0.6734	0.2552	0.3229	0.3302	0.148	0.2399	0.1983	0.2655	0.2006	0.2537	0.172	1.2676	0.0656	0.4631	0.574
ABHD10	2.6229	2.1963	0.2536	2.1666	2.5462	4.5286	0.9933	6.2773	4.5639	2.4776	1.8144	4.0801	1.9462	0.4126	1.1929	2.0123	3.055	6.9642	2.5599	1.7993	3.6454	8.0992	1.8072	0.7098	1.4358	2.9847	3.5512	0.7651	1.633	0.5582	1.954	1.0667	1.3292	0.8775	1.2579	1.3715	2.6332	2.3225	1.2304	3.2328	1.4279	1.6232	2.5343	1.2844	1.9862	2.8951	1.0668	1.5454	2.9794
ABHD11	10.7209	10.3959	1.3957	1.211	3.0658	2.6265	1.2825	4.7655	4.0129	5.6816	1.2036	5.3497	6.6589	5.0734	3.4709	4.6304	4.1352	1.0653	3.602	0.8127	6.0185	6.7551	5.6654	1.0171	5.3497	4.9325	1.3977	5.4185	2.1692	14.8572	3.4214	7.1411	2.6125	0.3802	2.3534	1.7348	6.2853	4.5272	1.1323	9.4324	4.8992	0.6654	2.649	2.4931	2.0365	2.6374	0.5659	2.2568	11.6453
ABHD12	0.5853	0.4551	0.5227	0.9255	0.4386	0.8894	0.3654	0.8054	0.4923	0.1592	0.1767	0.5099	1.1944	0.3501	0.3254	0.5963	1.5375	0.6566	1.0577	0.5114	0.4542	0.8209	0.4122	0.2372	0.6709	0.7729	0.2662	0.5281	0.4575	0.201	0.4253	0.2528	0.0777	0.1879	0.8021	0.0187	1.0695	0.1156	0.2098	0.2666	0.4559	0.184	1.6344	0.6974	0.8746	0.2871	0.0969	0.5169	0.6093
ABHD14B	10.8666	10.3385	20.6897	13.2268	9.7802	50.5219	11.8396	9.3079	34.3909	11.8736	21.657	15.7495	12.4363	8.5639	12.7358	13.0314	30.2892	12.1551	16.9091	7.0248	20.6025	17.7779	10.5381	10.4291	5.5877	9.1997	9.6753	12.5181	16.6784	49.0533	13.9096	10.5566	22.2204	10.8985	10.3376	7.3799	19.7556	24.6354	30.0237	16.6656	14.1963	10.2212	9.4041	11.7915	13.096	10.2482	17.1192	15.6321	22.5815
ABHD16A	0.8871	0.5593	0.3982	0.9087	1.0001	0.5707	0.6176	0.6395	0.8943	0.1079	0.4434	0.2554	0.6977	0.2357	0.5799	0.9838	0.3292	0.2604	0.8923	0.5719	0.7743	0.7893	0.5385	0.1178	0.6117	0.5374	0.6272	0.4827	0.3532	1.3035	0.2959	0.635	0.3279	0.151	0.5693	0.3299	0.53	0.394	0.376	0.538	0.4595	0.3901	0.7019	0.5479	0.4569	0.6097	0.214	0.7939	1.3964
ABHD17C	0.8088	0.0507	NA	0.24	0.027	0.0589	0.0505	0.1012	0.0748	0.1999	0.1716	NA	0.284	0.0554	0.0217	0.0331	NA	0.0134	0.0795	0.0385	0.0333	0.0558	1.4281	NA	0.0687	NA	NA	0.1371	0.0356	0.0114	0.0299	0.3673	0.0355	NA	0.1321	NA	0.2184	NA	NA	NA	0.0243	0.0108	NA	NA	NA	0.0455	NA	0.1127	0.1064
ABHD4	0.0803	NA	NA	NA	NA	NA	NA	0.0404	NA	NA	NA	NA	0.0273	NA	NA	NA	NA	NA	NA	NA	0.0398	NA	NA	NA	NA	0.0448	0.0271	0.0087	NA	NA	0.0215	NA	NA	0.0204	NA	NA	NA	NA	NA	NA	NA	0.0517	NA	NA	NA	0.016	NA	0.0491	NA
ABI1	1.5131	0.618	0.4091	0.7618	2.516	7.3341	0.7399	2.4512	2.1509	0.5493	3.1189	2.7837	1.1461	1.508	3.4761	1.1209	0.6393	0.929	2.7074	1.5288	1.1228	2.9636	3.9176	0.3069	0.9959	2.0148	1.2929	1.1614	1.9154	0.1295	1.2687	1.242	0.7385	0.4965	0.503	0.4778	0.7303	0.9588	0.769	0.7514	0.5357	0.6175	1.4337	1.6115	1.1014	1.3342	0.8548	1.6858	2.2789
ABI2	NA	NA	NA	NA	NA	NA	NA	NA	NA	NA	NA	NA	NA	NA	0.03	0.0484	NA	NA	NA	NA	NA	NA	0.209	NA	0.0263	0.0415	0.1495	0.1163	NA	NA	NA	NA	0.3749	NA	0.0421	NA	NA	NA	0.1892	NA	0.04	NA	NA	0.1805	0.1474	NA	0.0138	0.245	NA
ABI3	0.7197	7.7063	1.2404	0.505	0.825	0.3828	0.9842	1.5222	0.2847	0.0183	7.012	1.5649	0.4015	NA	52.6003	0.1199	1.9312	13.6613	0.527	0.6636	0.3335	40.4852	4.9334	0.117	16.3009	0.3515	0.672	0.2097	1.803	0.2396	0.3649	9.2411	5.2304	28.5823	0.457	0.0929	16.5263	0.0821	0.384	26.1891	0.6319	NA	0.5901	0.5379	1.5306	1.3382	11.0908	14.568	17.9251
ABI3BP	0.0544	0.5635	0.4454	0.0055	0.0527	0.4473	0.4877	0.0179	0.1227	0.0566	1.1819	0.0796	0.4459	0.0548	0.2201	0.0602	0.1219	0.224	0.8815	0.3191	0.2026	0.0269	NA	1.0269	0.363	0.0377	0.4555	0.0601	0.9533	0.0855	0.385	0.1642	0.1902	0.6823	NA	0.5285	0.5015	0.0301	0.6223	0.1483	0.1881	0.0649	0.0153	0.574	0.2285	0.14	0.0101	0.0228	0.6488
ABLIM1	0.2213	0.3321	0.0711	0.2793	0.3691	0.6675	0.0527	0.1092	0.1768	0.0091	0.2598	1.6769	0.1279	0.3729	0.1924	0.2421	0.8693	0.1134	0.3562	0.0644	0.3013	0.2976	1.0239	NA	0.2608	0.0411	0.0774	0.5645	1.1477	2.7051	1.3083	0.1908	0.1063	0.0886	0.3103	0.2207	0.8861	0.0286	0.1249	0.506	0.1903	0.0331	0.7126	0.1713	0.4227	0.0492	NA	0.4341	2.1419
ABLIM2	NA	NA	NA	NA	NA	0.0328	NA	NA	NA	NA	NA	0.3154	NA	NA	NA	NA	NA	NA	NA	NA	0.046	NA	0.0269	NA	NA	NA	1.4416	NA	0.156	NA	NA	0.0708	NA	NA	NA	0.9767	NA	NA	0.0976	NA	NA	NA	0.0192	NA	NA	0.0065	0.1564	NA	0.0227
ABLIM3	NA	0.8794	NA	NA	0.052	0.0343	0.037	0.024	NA	NA	0.0156	1.0837	0.0548	NA	0.3793	0.7685	NA	NA	0.0127	NA	0.5002	NA	0.0313	NA	0.0187	0.0224	0.0159	NA	0.1757	0.0579	0.3547	0.2938	0.1276	NA	NA	0.0123	NA	0.0105	NA	NA	NA	0.3027	0.006	0.0133	NA	0.0067	0.0322	0.0051	NA
ABR	0.2942	2.3899	0.1339	NA	0.4538	1.4265	0.0717	0.5138	0.4725	0.58	0.4671	0.7162	0.1277	0.2477	0.5101	2.3427	NA	0.1646	0.2077	0.1066	0.1063	0.4599	0.6329	NA	1.6308	0.2064	0.1748	0.2356	2.8177	0.5429	0.4751	0.9502	0.5701	0.0644	1.8674	4.7588	2.2881	0.2022	NA	0.5107	0.2892	NA	0.1334	0.2	1.7585	2.1406	0.0652	0.0738	1.2475
ABRACL	17.6485	30.8701	12.9934	16.5932	47.3169	11.8237	18.4892	17.043	31.0483	11.1788	15.3808	10.4369	38.3656	6.0021	8.3643	31.3039	4.762	8.9667	4.1807	6.8389	21.4014	28.2624	16.6233	5.7044	27.4491	31.0432	1.8316	19.1978	5.4702	49.4471	13.8956	14.7779	15.7929	9.8778	25.8171	12.9605	8.6334	14.6758	10.8174	3.7753	17.282	7.1898	19.3188	11.8078	6.5841	21.2628	13.7669	6.4193	13.8756
ACAA1	6.6598	1.5369	0.3428	1.889	1.0101	2.2857	0.4658	2.6392	0.8549	1.7805	1.4154	2.219	2.0299	0.3954	0.7165	2.0787	1.1278	0.3647	1.4434	0.8747	1.3157	2.5446	1.9543	0.2309	1.9789	3.0954	0.6078	0.7408	4.3184	1.1277	9.2731	0.3248	0.8932	0.7417	0.9322	1.7056	6.8162	0.6613	0.6214	0.8148	1.0902	0.8059	1.5381	1.1162	3.2039	0.432	0.5718	9.4776	3.3395
ACAA2	8.9809	5.3653	5.8368	5.4969	4.5386	11.0631	2.1116	26.2721	6.0516	3.0534	13.8064	7.6459	5.6129	3.3514	7.4851	10.9751	9.4153	2.3911	7.3593	3.7896	7.5076	9.5743	4.3146	1.386	7.1525	6.9611	9.8139	4.5464	12.8957	10.6999	5.6144	2.6766	1.9591	3.1308	3.3543	2.9276	21.1291	5.3083	5.2277	9.2217	4.4494	5.6217	8.0522	4.7529	9.5158	4.3187	1.7194	4.7761	30.2099
ACACA	0.2901	0.1772	0.036	0.3678	0.0906	0.1825	0.0915	0.1967	0.0884	0.04	0.1535	0.1903	0.0415	0.2727	0.08	0.0857	0.0344	0.2298	0.318	0.1004	0.2401	0.4702	0.7866	0.0112	0.2412	0.0766	0.0514	0.2646	0.1789	0.1853	0.0519	0.0416	0.3116	0.0995	0.4889	0.0274	0.1175	0.1136	0.0243	0.0168	0.1152	0.1348	0.0654	0.1525	0.2155	0.0333	NA	0.2246	0.0802
ACACB	NA	NA	NA	NA	NA	0.0121	NA	NA	NA	NA	NA	NA	NA	NA	NA	NA	NA	NA	NA	NA	NA	NA	NA	NA	0.052	0.6515	NA	NA	NA	NA	0.002	NA	NA	NA	NA	NA	NA	NA	NA	NA	NA	NA	NA	NA	NA	NA	NA	NA	NA
ACAD10	0.1366	0.1357	NA	0.3969	0.0148	0.2693	0.0058	0.0478	0.0697	0.1461	NA	0.1219	0.0191	NA	0.1661	0.2402	0.1138	NA	0.1769	0.0147	0.0253	0.2056	0.0668	NA	0.0644	0.2446	0.0258	NA	0.0108	0.1992	0.0163	0.011	0.0297	0.01	0.0059	NA	0.1072	0.0152	NA	0.0735	0.0336	NA	0.2825	NA	0.0292	0.0728	NA	NA	0.246
ACAD11	NA	NA	NA	NA	NA	0.0895	0.0759	NA	NA	NA	NA	NA	NA	NA	NA	0.0862	NA	NA	0.0137	NA	NA	NA	NA	NA	NA	NA	NA	NA	NA	NA	NA	0.036	0.0376	NA	NA	NA	NA	NA	NA	NA	NA	0.0572	0.027	NA	NA	0.0113	NA	NA	NA
ACAD8	0.2201	0.2813	0.2573	0.3381	0.7182	1.8108	0.081	1.4148	2.2739	0.3282	0.7515	1.469	0.2351	NA	0.2807	0.4264	0.8554	0.0401	2.1319	0.1076	1.0409	0.5571	0.3896	0.2732	0.6875	0.5419	0.5897	0.2284	0.259	NA	0.1132	0.1413	0.0862	0.0303	0.1898	0.1497	0.9174	0.539	0.427	0.1301	0.2544	0.1176	0.4719	0.4252	0.6122	NA	0.2867	0.7366	1.1293
ACAD9	0.6315	0.938	0.4491	1.3157	1.2358	1.1181	0.8542	0.9891	2.2299	0.2668	0.8931	2.4179	1.2914	1.8136	0.4595	0.7601	0.7216	0.6511	1.6533	1.0995	1.315	2.6223	1.3673	0.5092	0.8908	0.8168	0.8755	0.6116	1.0723	0.2507	0.9642	0.3123	0.5882	0.7977	0.7776	0.5968	1.0332	0.7164	0.4349	1.3111	1.1788	0.5782	1.3802	0.3663	1.3329	0.647	0.1389	1.0291	1.1232
ACADM	1.1907	1.2482	1.8756	2.7839	2.6508	4.716	1.0819	5.8652	1.2154	1.674	2.3495	2.7032	2.2759	0.6515	2.4837	2.0407	3.9762	1.0831	3.3618	1.7046	3.7023	3.8117	2.7634	0.4276	1.4307	1.4402	2.1751	2.0446	2.2747	1.1306	0.9979	0.5159	1.0719	0.9627	1.2947	0.5944	3.8125	2.6336	1.9633	2.5135	3.5368	2.1653	5.1756	1.928	2.225	1.7777	1.0712	2.937	2.9861
ACADS	2.552	0.4413	1.354	1.099	1.7791	2.6814	0.9651	3.9968	2.825	0.5031	4.4247	1.1555	1.6241	0.6755	0.9022	2.3904	2.4984	0.7031	3.0081	1.227	1.7472	1.8382	1.5868	0.8674	0.7724	2.0126	1.8518	0.1802	4.6777	1.6332	0.3976	0.4678	0.3544	0.3144	0.4735	0.4013	4.0305	0.7124	0.5129	1.1293	1.9635	0.2077	1.8618	1.1342	0.6072	0.6883	0.4859	1.3853	6.5255
ACADSB	0.3596	0.0662	NA	0.2653	0.3743	0.5139	0.1912	0.5846	0.1704	0.0415	0.6721	0.1003	0.3665	0.1029	0.5865	0.4659	0.5072	0.0957	0.6184	0.0932	0.1813	0.6256	0.2153	0.0263	0.334	0.3534	0.0227	0.1599	0.1271	NA	NA	NA	4.3946	0.0326	0.4473	0.617	0.8802	0.0896	0.044	0.6809	0.5906	0.0121	1.2422	0.21	0.9175	0.8631	0.5607	0.3085	0.4711
ACADVL	6.0281	6.9795	6.6029	9.1189	17.0788	19.9677	3.3106	17.5924	11.1238	6.9353	9.875	10.4468	21.4941	7.3219	8.2763	13.5634	14.0532	2.8975	14.3841	14.369	13.0213	26.908	9.8216	5.8618	6.2675	15.4072	8.3593	5.245	11.7024	9.675	5.6789	3.7711	5.9725	4.0629	7.5423	4.1221	39.6884	6.4215	7.327	11.7572	8.8949	5.7097	17.045	7.4467	12.64	6.723	8.1077	6.2194	13.5112
ACAN	0.0374	0.0146	NA	NA	0.0714	NA	0.2565	0.0297	NA	NA	NA	NA	0.0063	0.0066	NA	0.0071	NA	0.0054	NA	NA	NA	NA	0.0438	2.3331	1.4942	0.0722	0.0624	NA	0.1245	NA	0.0434	0.1482	0.0327	NA	0.0713	0.064	0.4757	0.03	0.0247	0.06	0.1015	0.0034	NA	0.6996	0.0017	0.0373	NA	0.1077	NA
ACAP2	NA	0.2658	0.1076	0.0442	0.0339	0.2938	0.0501	0.0419	0.0916	0.0121	0.1738	0.1472	0.1704	0.1654	0.2941	0.0954	0.0232	0.0201	0.1556	0.0605	0.0249	0.0817	0.0962	NA	0.1467	0.1312	0.0699	0.3944	0.2703	0.3175	0.1066	0.2929	0.1876	NA	0.1467	0.0379	0.1531	0.0175	0.0135	0.0595	0.4349	0.0645	0.5984	0.287	0.2657	0.037	0.0249	0.2906	0.0987
ACAT1	4.1711	1.2767	8.7145	7.2272	7.1966	9.6379	1.9432	3.0998	0.9069	0.6603	3.1447	2.8892	2.1729	1.3694	3.023	2.8858	9.1333	0.5765	5.5227	2.7033	1.522	5.1292	5.63	1.5169	2.405	3.9997	2.5029	3.2943	9.3158	1.5656	2.4103	2.9609	5.1659	0.9231	2.3265	4.1988	3.8848	6.5947	2.9359	2.5006	5.8302	0.4084	15.6292	10.092	8.4556	1.5538	1.6157	5.4959	4.7978
ACAT2	1.4709	1.4394	2.9068	2.7207	1.08	1.6212	0.9413	1.158	1.6007	1.1259	0.6367	2.7285	3.0375	1.8627	2.297	0.9481	2.6464	0.6697	1.4829	1.1503	1.8172	1.6449	4.1125	0.8242	1.6081	1.3465	1.4551	2.4058	1.0617	0.6127	0.8914	2.1448	0.6168	1.1084	1.6113	0.709	1.7626	1.2927	0.4628	1.0414	0.6283	1.7863	1.6185	1.0631	3.3246	1.0195	0.6213	2.0754	2.108
ACBD3	1.8338	0.395	0.635	10.5228	1.3802	0.1564	0.6963	0.6929	1.5905	0.6258	1.0192	1.4758	0.7399	2.0989	0.9754	0.7639	1.111	0.4075	1.5216	1.1438	1.3036	1.056	2.2369	0.6057	0.2024	2.0234	0.4304	1.5741	0.4734	0.8027	0.8251	1.7546	0.5323	0.8096	3.0379	0.9655	6.3487	1.2635	0.4144	1.895	0.5819	1.6343	1.327	0.5877	0.8899	0.7377	0.216	1.1073	3.4263
ACBD5	0.2143	1.8164	0.1271	2.1174	0.452	NA	0.259	0.6478	0.5114	0.518	0.3035	0.6473	0.5569	0.9823	0.2046	0.0286	0.5021	0.0428	0.6194	0.0435	0.2835	NA	1.2796	NA	0.4408	NA	0.2493	0.1347	0.8026	NA	0.7509	0.5626	0.4551	0.1266	0.3488	0.3201	1.5212	0.5985	NA	NA	0.7526	0.6335	0.6952	1.019	0.9284	0.2222	0.399	0.9047	1.7468
ACE	0.2419	0.1525	NA	0.2761	0.1103	0.1804	6.4414	0.2323	NA	0.2245	0.0109	0.0788	0.4687	NA	0.0567	0.3379	0.1232	0.0176	2.722	0.0364	4.2533	0.0638	0.1638	0.0365	0.1036	0.1393	0.1285	0.0622	2.007	0.1939	0.0931	3.6395	NA	0.0149	NA	2.8927	10.6984	0.231	1.4896	0.2056	0.1527	2.4333	0.0484	0.1692	1.5909	0.0729	0.2976	0.072	5.2291
ACIN1	0.3066	0.8016	0.4181	0.7462	0.3819	1.1822	0.3596	0.5259	0.249	0.443	0.9842	0.9979	0.3115	0.5906	0.7902	0.3952	0.7812	0.3379	0.4393	0.3434	0.3675	1.7353	0.5353	0.131	0.6218	0.9569	0.0682	0.6518	0.9897	0.4186	1.0161	0.9019	1.1691	0.4321	0.908	0.5909	1.2436	0.5134	0.2501	0.6473	0.696	0.3019	0.7396	1.8117	1.3189	0.2978	0.0894	0.2124	1.554
ACLY	3.8155	5.9546	1.8625	11.3533	5.3443	7.1976	1.4043	2.6031	5.2643	2.5375	8.6279	4.355	1.4677	1.6782	8.1231	6.3404	5.1726	1.2467	3.8864	2.3807	8.2273	12.7569	4.6329	0.6957	5.4198	5.475	9.8198	4.4804	6.0919	5.0908	2.111	4.3188	3.2384	3.397	6.1223	1.72	2.6346	3.5663	2.1554	7.043	3.8254	7.8901	7.7211	4.3857	5.8804	3.0657	3.2609	4.0135	4.1938
ACO1	7.2276	2.2589	1.0576	6.6603	6.9939	5.8186	1.6416	2.9894	4.0802	2.6099	8.9087	3.1241	4.5935	1.426	3.4878	5.5302	4.4209	0.8202	3.5687	2.6182	4.7319	5.1846	4.5905	1.2872	2.7931	3.6333	1.4088	3.941	4.072	3.7996	3.9156	3.2615	4.5002	2.8636	2.6107	1.3389	5.5278	4.2142	1.4899	3.6076	5.9347	2.2802	7.5083	4.7203	4.5787	0.8593	1.5287	5.1607	5.9886
ACO2	13.8694	5.2687	3.5442	7.7117	8.4321	9.6256	5.1489	11.5408	7.3353	8.6122	9.1231	13.026	9.289	7.1274	6.053	8.6067	7.5798	2.5991	11.1148	7.2865	9.8709	21.0445	16.0775	3.2532	6.3954	7.3473	4.4121	7.0863	7.4646	5.818	7.034	4.0112	5.9219	4.0647	7.5119	3.962	7.4996	4.5752	5.3185	6.4152	7.5544	2.8434	11.5545	4.8824	7.7126	9.3899	2.6167	10.5532	13.3372
ACOT1	NA	NA	NA	NA	0.766	NA	NA	NA	0.4527	NA	1.7218	NA	1.2342	NA	NA	0.5022	NA	NA	1.5444	NA	0.8313	NA	1.0419	NA	NA	NA	1.5685	NA	NA	NA	NA	NA	NA	NA	NA	NA	NA	NA	1.3551	1.3578	NA	1.1031	0.7757	NA	NA	NA	NA	NA	NA
ACOT11	0.2848	0.0418	NA	0.4969	NA	0.1908	0.0692	0.4062	0.1579	0.1158	0.155	0.2696	0.5081	0.176	0.0385	0.0918	NA	NA	0.2062	0.1121	0.0187	NA	0.4706	NA	0.1413	0.0361	0.0235	0.0913	0.0728	NA	0.0357	39.5922	NA	NA	0.1823	NA	0.403	0.0526	0.0596	0.0625	0.1388	0.0929	0.0678	0.0623	0.0678	0.1369	NA	0.2037	13.1649
ACOT13	6.4298	2.4229	7.0333	1.605	2.4701	8.8007	1.4179	2.8465	8.2216	1.5178	3.097	5.0414	8.88	2.624	1.5193	1.8551	3.1867	1.1689	3.1075	3.1011	5.2585	9.9331	1.8664	1.6705	1.6119	2.6107	2.0051	38.8058	2.1339	NA	1.0626	26.573	1.3926	1.3613	20.8438	NA	4.2074	1.6648	21.6534	1.8494	3.0422	1.5123	3.1308	4.6013	5.2214	2.3063	1.2459	3.973	7.0801
ACOT2	0.5724	0.2173	NA	NA	0.6409	0.2237	0.6206	1.4818	NA	0.5224	0.8446	0.6829	NA	NA	0.2672	0.5358	NA	NA	NA	NA	NA	1.054	0.4373	NA	0.1977	0.4534	NA	NA	NA	NA	NA	NA	NA	NA	NA	NA	NA	0.3849	NA	NA	NA	NA	NA	NA	NA	0.8945	0.1833	NA	NA
ACOT7	0.4995	6.8691	0.9132	3.2412	4.934	1.5444	1.5713	2.262	3.6445	0.696	2.8773	5.36	1.604	0.5483	4.0548	4.3865	0.7756	2.003	3.1782	1.9414	3.1459	10.0395	2.3822	0.871	10.7167	6.8249	1.156	5.6776	0.8071	3.5552	7.4084	5.7536	1.0387	1.1698	6.7772	1.3844	13.7758	1.2948	0.4186	3.845	18.8132	2.8537	3.0847	6.1942	1.5441	2.2087	0.9949	22.8838	5.5417
ACOT8	0.175	4.9488	2.3975	1.2419	0.019	NA	3.3332	0.2489	0.0644	NA	0.7453	4.213	6.1737	NA	0.0334	NA	NA	0.1685	1.8881	NA	NA	0.063	4.331	NA	1.6406	0.0736	0.0134	0.044	0.0316	0.3145	0.1778	0.5168	0.0652	NA	0.0634	0.0182	0.1013	0.0294	NA	NA	NA	3.315	0.0443	NA	0.0384	0.041	NA	0.084	0.7748
ACOT9	5.4021	6.3641	0.7516	2.9626	3.7736	5.9674	2.1458	3.0968	3.3778	2.4457	4.3008	8.5969	3.6916	2.918	2.2812	4.0666	1.11	1.4165	3.7676	2.1327	1.3055	5.6444	5.1106	0.7325	2.2865	3.3725	1.5777	3.4196	4.0433	3.5124	2.9147	5.4283	1.0702	1.388	3.339	2.554	4.5129	1.5373	1.4124	2.153	4.22	2.9659	3.1068	1.4509	3.8681	2.4224	0.8633	4.2856	4.3081
ACOX1	4.7095	0.3464	0.1724	4.3013	2.975	3.387	0.014	2.0026	0.9118	1.8297	4.5624	4.5395	0.4425	NA	0.6273	9.3566	2.0647	0.0553	0.1878	0.8244	1.8563	4.5212	1.9685	NA	1.7769	1.8514	0.0603	0.5297	1.1451	0.3088	1.1289	0.461	0.489	0.7493	1.2606	0.2808	1.3654	0.416	NA	0.1714	0.2414	0.6518	2.4455	0.0816	2.0039	1.1908	1.0283	0.1104	1.7868
ACOX3	0.8797	0.2907	0.0248	1.1357	0.2805	0.3554	0.0232	0.8085	0.0514	0.1109	0.3596	0.6693	0.0584	NA	0.1743	0.4182	0.062	0.0542	0.2011	0.0602	0.1607	0.8047	0.0599	0.0051	0.3598	0.2013	0.0643	0.0613	0.2463	0.9473	0.0677	0.2704	0.0575	0.0642	0.4065	0.0574	0.2858	0.1154	0.0456	0.2163	0.2486	0.1487	0.4634	0.082	0.1842	0.1508	0.0139	0.2679	0.6558
ACP1	11.8623	5.9223	11.4572	25.7783	23.2223	7.5299	5.9835	14.0518	23.4087	11.7445	17.1533	12.6966	13.9809	16.137	3.854	2.6378	15.178	15.9314	19.7198	19.9573	10.4447	3.478	13.7869	12.1922	3.9776	3.3341	9.3264	9.9477	15.8423	5.8272	12.1734	8.5505	10.8376	9.595	21.0277	7.6658	17.6277	17.1265	7.1223	12.3584	8.7734	19.2482	7.7438	10.6159	8.3579	2.212	3.2604	7.8149	9.4295
ACP2	1.4974	2.5683	1.7995	2.5582	3.0804	1.6253	1.2511	2.0057	2.6912	1.4023	1.1668	4.5758	1.8988	1.3899	1.0325	2.205	1.9776	0.9824	1.947	1.2554	2.4075	2.1052	2.0593	0.6379	1.4789	2.1255	0.8177	1.8331	2.1121	1.0315	1.8293	2.0256	1.2846	0.8318	1.7661	1.0852	2.3128	2.0555	0.4717	1.1287	1.7812	2.1842	2.0729	1.2486	1.3547	1.4653	1.0014	1.7564	2.8868
ACP5	0.285	1.2244	0.2176	0.0956	1.5255	0.6335	0.2258	0.7866	0.4616	1.135	0.1086	2.2228	1.5494	NA	0.9964	0.8145	0.0532	0.2112	1.326	1.6808	0.0761	0.1977	0.5814	NA	0.484	0.5648	0.229	0.7397	1.6734	NA	1.4374	0.1376	0.2388	0.0903	0.303	0.1542	1.8895	0.5798	0.7169	0.3704	0.8324	0.2399	0.8746	1.0879	1.3219	2.918	NA	1.7397	2.6256
ACSF2	0.7681	0.101	0.0434	0.1405	0.589	0.2352	0.1845	0.0846	0.1902	0.1077	0.6981	0.6233	0.3798	0.1648	0.1435	0.186	0.2667	0.0205	0.7274	0.1956	0.4565	0.4283	0.1763	0.0072	0.3052	0.2845	0.2832	NA	1.2369	NA	0.0749	0.1328	0.1195	0.2045	0.1548	0.0071	0.6058	0.7338	NA	0.5498	0.0734	0.0942	0.4842	0.1577	0.529	0.0672	0.0621	0.2345	1.5224
ACSF3	0.2883	0.3411	NA	0.1597	0.3189	0.2179	0.0276	0.8843	0.5097	0.1235	0.268	0.5757	0.1736	0.2508	0.1254	0.3488	NA	0.1369	0.6356	0.1353	0.1615	0.5406	1.6481	NA	0.1388	0.1353	0.1733	0.0272	0.2384	0.3691	0.2596	0.2875	0.1241	0.039	0.1512	0.7341	2.1709	0.1085	0.057	0.1053	0.2925	0.0509	0.3109	0.2023	0.5871	0.1431	0.0802	0.2803	0.6525
ACSL1	1.4275	14.9539	2.0978	1.869	2.5637	1.5354	2.9487	1.5355	2.456	1.0502	7.1949	2.5241	4.9244	2.2446	1.6333	1.8435	1.4069	1.0563	5.1717	1.4041	5.3895	1.8554	18.9298	1.0704	3.8525	1.3091	1.3491	2.0671	3.2275	1.0659	0.6733	1.2188	1.2443	7.6037	1.3557	1.074	1.2665	6.3517	1.4536	1.3474	1.6152	0.967	2.2703	1.5274	1.5391	2.7407	0.9936	3.8036	3.6261
ACSL3	1.0626	0.5661	0.089	1.6281	1.4385	0.5467	0.4096	0.4179	2.5846	2.3676	2.814	0.2565	0.3467	0.12	0.2418	0.7061	1.3976	1.78	2.3552	2.2956	0.6735	0.8153	0.4336	0.1381	0.899	0.5663	1.047	0.6019	0.4222	0.3953	0.2061	0.204	0.2424	0.4223	0.346	0.0699	1.6541	1.2272	2.8462	0.7623	0.3876	1.8339	0.8295	0.5182	0.9485	0.2353	0.0661	0.6165	0.7781
ACSL4	0.6473	0.3914	NA	1.1119	0.9828	0.1281	NA	0.1674	NA	2.2383	2.2094	0.2204	NA	NA	0.0686	0.1759	NA	1.6433	2.1188	1.9804	0.2367	0.5292	0.2301	NA	0.2816	0.476	0.9503	1.0009	0.4925	0.2365	0.1764	0.1012	NA	0.3149	0.4287	0.0825	1.5751	1.078	2.6883	1.1257	1.1092	1.5963	0.8614	1.9133	0.846	0.1158	0.0452	0.2638	1.9979
ACSL5	1.2934	0.6546	NA	1.0152	0.2668	0.7933	0.5154	2.8457	1.6562	0.8248	2.353	1.1933	1.3885	0.9073	0.4298	4.1526	0.0999	0.245	1.0343	0.0693	0.3183	0.0489	1.3198	0.1333	1.0464	0.2825	NA	0.7861	1.6111	0.2333	0.6655	1.8484	0.5869	0.3209	0.2907	0.1655	1.9361	0.1867	0.09	0.0319	3.5668	0.0949	0.7522	0.979	0.7065	0.2845	0.0617	0.4211	1.5808
ACSS1	NA	0.4002	NA	0.4732	1.0192	1.7383	0.0473	2.6525	1.3328	NA	0.9355	0.2394	0.8413	NA	0.3788	0.4089	1.1278	0.104	1.4472	1.364	0.6359	1.605	0.1999	NA	0.2436	0.3427	0.7191	0.1643	0.4508	0.544	0.0093	0.1099	0.1756	NA	NA	0.0186	1.0506	0.443	0.3049	0.6898	0.6467	NA	1.3388	0.5399	0.5738	0.3436	0.0393	0.2378	3.1698
ACSS2	0.4619	0.0297	NA	0.1531	NA	0.1464	0.0838	0.2822	0.0785	0.176	1.34	0.6978	0.2999	0.1919	0.0505	0.6542	0.1375	1.2787	0.6706	0.147	NA	0.0452	0.0936	0.0931	0.0704	0.0402	0.1966	0.281	0.7433	0.869	0.0829	0.3144	NA	0.0332	NA	NA	2.166	0.0601	0.1126	0.0146	0.1069	0.0792	0.3524	1.0049	0.115	0.0339	0.0334	0.1212	1.607
ACTA1	NA	838.664	NA	777.859	NA	NA	1095.58	NA	NA	NA	NA	NA	915.27	NA	NA	1553.79	447.501	577.515	NA	NA	NA	NA	NA	1207.72	987.791	NA	407.586	NA	776.519	NA	647.811	NA	586.538	369.338	938.178	NA	NA	NA	NA	NA	2163.38	NA	570.428	NA	NA	NA	593.552	2426.12	NA
ACTBL2	446.703	419.586	288.218	340.459	317.655	379.449	343.944	647.308	362.616	316.525	361.867	347.481	364.667	254.585	326.366	760.92	221.488	205.07	314.514	276.709	229.748	424.797	440.606	389.545	473.368	315.114	174.115	438.23	342.927	328.724	282.149	397.064	264.889	234.998	412.069	203.848	269.476	339.452	294.204	344.111	834.987	298.997	280.301	231.821	329.62	273.294	296.976	1127.06	477.514
ACTL6A	0.8254	1.5307	0.1729	2.2801	1.4469	1.47	0.5726	4.0005	0.8657	0.9116	1.1084	0.9833	0.6848	0.4067	0.753	1.3984	0.7889	0.513	1.0505	0.8575	0.8209	1.6833	1.3259	0.4101	0.9348	5.0229	1.3631	1.5734	1.3311	1.8866	2.9154	0.6832	0.6354	1.036	2.854	1.2135	1.1305	0.9002	0.1895	0.4959	4.4427	0.6743	5.2452	0.6569	1.4026	0.4116	0.3772	1.3183	1.4045
ACTN1	118.689	138.125	22.792	61.132	80.2028	60.7918	61.952	112.517	71.7259	71.5814	74.6326	107.239	57.2403	77.2825	68.4967	215.818	39.7657	38.9178	53.2846	49.3153	62.4003	242.368	123.209	58.3774	97.9666	86.3698	28.4916	136.221	75.2674	100.404	63.2137	135.225	51.848	50.4308	141.634	34.4013	58.2937	72.3269	35.4579	33.2073	238.899	40.948	82.8195	39.7568	72.6556	33.4042	61.3245	172.448	88.4867
ACTN2	NA	NA	3.6733	6.7235	NA	NA	NA	NA	14.4455	NA	16.446	NA	NA	9.6356	NA	35.0064	4.6146	5.6378	NA	NA	9.8938	26.4467	27.5411	5.9851	16.7493	11.8022	4.6143	26.9221	9.7391	NA	10.771	27.391	10.2499	6.8336	26.5396	NA	9.161	NA	7.4539	10.9072	30.5861	NA	19.4691	6.9304	12.5551	6.6621	NA	37.7514	24.562
ACTN4	114.37	126.977	23.4971	63.9789	101.794	74.5675	47.6183	83.1506	56.8188	45.1908	78.9005	96.9661	52.1846	76.3102	60.1583	174.286	44.376	42.7733	50.4694	35.6054	67.1506	267.8	98.2105	43.7053	92.1441	66.7058	22.0645	109.334	56.4763	94.3138	67.2047	112.495	50.5056	50.3921	136.851	26.0365	64.0244	56.8318	26.505	31.7208	147.195	28.3102	79.2158	40.2521	66.4515	30.2653	62.9064	114.905	76.684
ACTR10	0.2979	0.5084	0.2561	0.23	0.0714	0.0958	0.2526	1.3678	0.2493	0.2628	0.4746	0.4216	0.2926	0.0818	0.3085	0.4207	0.2399	0.0614	0.4606	0.1207	0.2898	0.3202	0.5816	0.0711	0.2517	0.3812	0.1858	0.1564	0.1544	0.023	0.3297	0.2166	0.2433	0.0578	0.2032	0.1768	0.2317	0.153	0.0308	0.0711	0.3205	0.4188	1.2284	0.2868	0.3513	0.3761	0.3837	0.2384	0.274
ACTR1A	10.6664	6.125	3.2457	5.2132	9.7526	8.4006	2.9833	12.7911	6.7821	4.948	6.8305	10.7171	7.8883	2.4078	7.8835	7.1814	7.6786	2.7423	8.196	2.7623	6.8211	10.1735	8.5118	2.7492	7.9872	8.0384	5.3861	6.9697	4.113	22.6723	5.5498	2.1552	8.1951	3.9184	5.2488	2.3265	4.5919	5.0759	2.6832	3.0708	5.5981	3.918	8.6914	7.093	10.1517	2.0675	3.3398	11.0598	7.9454
ACTR1B	0.8846	1.0399	0.8465	0.3736	0.5255	0.9979	0.3412	1.3095	0.6291	0.9129	1.0027	0.7976	0.5011	0.1351	0.2592	0.3476	1.592	0.4957	0.8277	0.1183	0.6103	0.9727	0.6195	0.1407	1.0247	1.5692	0.1333	0.5259	0.4121	0.4448	1.029	0.2446	1.1097	0.0688	0.3792	0.1727	1.0999	0.4454	0.4895	0.1514	0.8478	0.1873	0.9747	0.5692	0.6604	NA	0.461	0.9306	1.394
ACTR2	112.484	115.432	35.8972	60.4333	76.3201	54.7789	57.2155	91.187	80.6501	107.203	60.5684	103.287	67.1579	27.1571	54.7347	58.5747	50.4355	26.6454	70.7735	42.9646	71.5377	100.688	89.9892	33.5971	96.6962	81.8031	29.0219	56.0236	65.4608	146.554	48.52	31.4369	29.4513	44.9815	55.6005	30.8243	41.1688	98.0797	38.9011	44.973	36.1422	41.5087	59.6855	43.289	60.1679	55.3187	79.1839	44.687	112.087
ACTR3	34.7401	69.1993	31.4922	32.8298	47.5016	59.5135	43.6781	84.1378	40.2072	51.7564	37.5774	48.4406	40.0504	25.6878	31.2949	30.3992	21.18	16.6799	47.3069	27.336	42.6478	48.0283	39.7462	13.1096	59.1342	41.1968	36.4161	35.5635	43.4802	156.456	29.0992	34.8635	14.1195	28.9236	42.4819	36.2608	32.6444	52.5761	47.6744	74.552	17.4081	48.5057	57.3836	31.0447	59.8875	34.1701	34.5986	30.3148	67.9703
ACTR3B	1.9272	NA	0.8008	2.5675	NA	NA	1.6038	1.6735	1.2958	NA	NA	NA	1.4469	NA	NA	3.4704	NA	NA	2.3433	NA	0.785	1.6416	1.3329	NA	2.7471	2.3024	0.6605	2.3321	NA	0.7109	2.3553	NA	NA	1.273	NA	NA	1.8336	1.7436	NA	1.425	1.9455	0.8728	2.1791	NA	1.4174	0.7155	0.464	NA	NA
ACTR5	NA	0.1752	NA	0.0182	NA	0.1862	NA	NA	0.0671	NA	0.0228	NA	NA	NA	NA	NA	NA	NA	0.0145	NA	NA	0.0276	0.0095	NA	NA	0.012	NA	0.0043	NA	NA	0.012	0.0581	NA	NA	NA	NA	NA	NA	NA	NA	NA	NA	0.0104	0.0914	0.0042	NA	NA	NA	0.0118
ACY1	1.3947	1.1985	0.2007	2.5554	0.9802	0.5202	0.7603	0.4629	0.2311	0.2103	1.1737	0.7007	1.5251	1.6312	0.5971	1.7452	0.3065	0.1604	0.7642	0.5772	0.2814	0.2023	1.9575	NA	0.8878	0.8215	0.0553	1.2808	0.8003	1.5665	1.4411	2.1069	1.9343	1.2798	1.5045	0.3157	3.2681	0.2712	0.4	0.8367	0.5243	0.4805	0.1931	0.7148	0.2755	0.4392	0.1962	1.0078	2.0868
ACYP1	0.1445	0.2232	0.3524	0.5932	0.647	1.1464	0.5493	0.195	0.2972	0.1787	0.95	1.4913	0.0837	1.2285	0.5284	0.0885	0.632	0.5013	0.6562	0.1124	0.9222	0.5013	0.1775	0.4982	2.3322	0.3514	0.4033	0.8004	0.4387	0.417	0.7781	0.9782	1.4065	0.4919	NA	0.2857	0.2625	0.3435	NA	0.2856	0.2432	1.0444	0.2336	0.5029	0.4305	NA	NA	1.5058	0.4248
ACYP2	NA	NA	0.0944	0.2344	1.6358	0.4112	0.254	0.3423	0.4316	NA	0.2774	1.2353	0.824	NA	0.1854	NA	0.2047	0.7375	0.7977	0.5549	0.2203	NA	0.3949	0.3866	0.1119	NA	0.2519	0.0928	0.3028	NA	0.2452	0.3269	0.6545	0.7184	NA	0.3554	0.6318	NA	0.3125	0.5753	1.6056	NA	0.3807	0.8351	0.6421	0.2477	NA	0.2835	0.4905
ADAM10	0.3098	0.1054	0.6409	0.4221	0.2667	0.1512	0.3998	0.189	0.5362	0.1273	0.3954	1.0615	1.4145	0.2677	0.0696	0.1283	0.8012	0.2736	1.3157	0.9698	0.263	0.1091	0.2596	0.1851	0.1067	0.1027	0.0828	0.7631	0.3484	0.0543	1.0502	0.4906	0.3161	0.1014	0.3838	0.0678	1.0521	0.1425	0.2696	0.2996	0.3424	0.16	0.8461	0.6098	0.3185	0.0638	0.0581	0.4148	0.4425
ADAM15	NA	NA	NA	0.068	NA	NA	0.0148	NA	NA	0.1346	NA	NA	NA	0.0415	NA	0.0113	NA	NA	NA	NA	NA	NA	NA	NA	0.2135	NA	NA	0.0139	0.2243	NA	0.0053	0.0087	0.0041	NA	NA	NA	NA	0.0475	0.061	NA	0.173	0.0524	0.0182	NA	0.0125	0.0413	NA	NA	0.0082
ADAM17	0.2856	0.081	0.0474	0.5339	0.3744	0.2004	0.1143	0.1284	0.1047	0.0476	0.1213	0.2187	0.2559	0.1274	0.0663	0.0929	0.1238	0.371	0.2184	0.1736	0.0646	0.0762	0.2357	0.0223	0.0377	0.0705	0.247	NA	0.1161	NA	0.028	0.0379	0.1484	0.1059	0.1064	0.0332	0.0734	0.0787	0.1545	0.081	0.0443	NA	0.0651	0.0524	0.0668	0.036	0.0283	0.0891	0.1227
ADAM9	NA	NA	NA	2.0413	0.0725	NA	NA	0.004	NA	0.0577	NA	NA	NA	NA	0.0025	NA	NA	NA	0.0441	0.0131	NA	0.0391	0.0436	NA	0.0233	0.0188	NA	NA	NA	NA	0.1579	0.0986	0.0676	NA	0.0603	NA	0.0256	NA	NA	NA	0.0319	0.0082	NA	NA	0.0255	NA	NA	0.0283	NA
ADAP1	NA	0.1961	NA	NA	0.046	NA	0.1584	0.1918	NA	NA	NA	0.5625	0.2872	0.4089	0.0313	0.8975	NA	0.0283	0.3871	0.076	NA	NA	NA	NA	0.3969	0.2404	0.0737	0.2187	NA	0.4844	NA	0.5476	NA	NA	NA	NA	NA	NA	NA	NA	0.418	NA	NA	NA	NA	0.0953	0.0461	0.2415	0.3614
ADAP2	NA	NA	0.0125	NA	NA	NA	0.1334	NA	NA	NA	0.0523	NA	NA	NA	NA	NA	NA	NA	0.1411	NA	NA	NA	NA	NA	NA	0.164	0.2062	NA	NA	0.3078	NA	NA	NA	NA	NA	0.2833	NA	0.0179	NA	NA	NA	NA	0.0549	NA	NA	0.0785	0.0261	NA	NA
ADAR	1.6189	1.5677	0.2933	2.5311	0.8648	1.0418	0.713	1.7724	0.8614	0.2915	1.7667	1.0239	0.3865	2.8413	1.4182	1.5397	1.2576	0.4041	1.162	1.3939	0.8744	1.6953	1.2733	0.0882	1.1391	2.5888	0.2366	2.2692	1.0057	1.0429	1.7923	0.6608	0.7416	0.4876	3.658	0.7416	1.162	0.5297	0.3175	0.6885	1.1685	0.7583	1.8854	1.16	1.1254	0.7966	0.3056	1.6234	1.1579
ADCK3	0.1362	0.1556	0.4148	0.5873	0.2756	1.5208	0.2234	1.2382	0.8524	0.0331	1.2101	0.4655	0.3136	NA	0.345	0.3949	0.661	0.1658	1.108	0.2949	0.7053	0.1755	0.1758	0.0441	0.1178	0.1964	0.4115	0.3851	0.8084	NA	0.0805	0.1051	0.3584	0.1978	0.0443	0.0742	0.5342	0.3479	0.4836	0.2513	0.3274	0.1697	0.3471	0.4311	0.5364	0.5262	NA	0.3699	0.6269
ADCK4	0.1745	0.0721	NA	0.1553	NA	0.0828	0.0079	0.1135	0.1093	NA	0.0413	0.2517	0.0495	NA	NA	0.0293	NA	0.0469	0.0942	0.0582	NA	0.1603	0.0358	NA	0.0928	0.0848	0.072	0.0562	0.0367	0.0497	0.043	0.0694	NA	0.0584	0.1271	0.0308	NA	0.0368	NA	0.0478	0.0434	0.0344	0.084	0.0117	0.0466	0.0928	0.0076	NA	NA
ADD1	1.593	0.569	3.5033	1.1395	1.1946	2.7159	1.1062	1.3762	1.4824	0.5703	4.2163	1.058	2.7421	1.1971	1.9798	1.3518	2.0756	0.809	1.8748	2.374	0.1343	0.6657	1.3003	0.8599	0.6857	1.2534	1.2858	0.2857	2.6509	1.802	0.842	1.1959	1.4801	0.4647	1.2114	0.2739	2.6597	1.0225	1.3164	1.5418	1.1954	0.5088	0.9157	3.1022	2.8031	0.3923	0.249	1.9781	2.7522
ADD3	1.5752	0.5336	2.4683	2.9389	1.296	6.2844	0.911	6.3672	1.5487	0.587	3.4061	6.1513	2.4466	1.1572	1.8721	0.5713	2.0509	1.1636	1.8295	2.8921	1.5228	0.6745	1.1342	1.6488	0.477	2.6809	2.064	1.8719	4.2059	1.689	2.2789	1.0283	1.8259	0.7931	2.7184	1.5798	3.1294	0.5723	2.4825	1.8091	1.1601	0.7553	2.509	2.9233	1.8388	0.3237	0.1084	2.7144	2.7012
ADH1B	NA	0.9376	17.731	2.4051	8.5697	15.8301	4.8289	5.9999	16.7756	1.8005	8.7239	6.3579	12.4858	2.3848	2.1313	7.1681	14.03	7.0649	14.1631	21.1205	6.8832	0.2199	NA	11.4719	2.527	3.4433	6.9397	1.3022	21.4373	0.4534	5.7905	2.7935	7.7914	2.6414	2.9918	7.5028	12.8396	1.8649	16.3073	10.147	6.83	1.5199	6.6323	14.0155	8.2983	1.0889	3.3234	5.4465	7.0208
ADH1C	0.0793	NA	7.4228	0.3219	2.0678	10.8657	1.0991	8.9945	4.0744	0.1094	3.8489	0.531	3.7933	3.2318	1.4509	6.1759	3.4777	1.7293	3.3962	6.1161	NA	0.2375	NA	1.1645	1.2206	NA	1.7186	0.7439	14.0251	NA	1.6639	1.1722	3.0305	NA	1.6475	NA	6.095	0.443	1.6662	2.3317	4.3436	0.4787	4.7256	9.7442	5.3333	0.3994	1.4796	5.0105	3.8863
ADH5	2.3994	4.181	3.1673	1.817	2.6735	3.9329	1.8237	3.4878	2.338	2.2341	2.6416	3.6616	2.6023	5.4358	1.1953	5.2602	3.7272	1.4363	2.9763	3.0341	3.1256	1.4876	2.9465	2.0244	3.4565	3.1851	1.3906	2.2666	3.531	5.0089	1.8326	3.4515	1.4186	2.1229	2.5387	1.9138	3.4541	2.4988	4.4491	5.6821	4.0997	2.8495	3.1797	2.3613	2.5568	1.9646	2.0832	3.9388	4.3652
ADI1	0.2339	NA	0.2426	2.1699	0.9797	1.059	0.5652	0.736	1.5162	0.9767	0.4247	1.1738	0.5986	0.0719	1.1964	0.5392	0.5314	0.1019	0.6791	0.6103	1.3054	0.4147	2.9908	0.3161	0.4325	NA	0.1354	0.2836	NA	NA	0.997	0.3023	0.0983	0.7915	1.0825	0.2847	NA	0.7621	NA	0.2678	0.0755	NA	1.0949	0.3575	NA	0.8513	0.267	NA	4.104
ADIRF	NA	NA	3.1523	5.4078	NA	0.4314	1.1643	0.8049	0.7453	0.0501	1.8096	NA	0.8908	1.4843	0.3852	0.6127	0.9932	NA	NA	1.1671	0.3746	3.1378	0.3416	17.935	2.3026	1.8865	NA	1.7656	1.1074	2.8164	2.1574	NA	1.7622	0.1503	1.4115	0.5017	1.3383	0.1674	NA	0.2656	5.1692	NA	NA	0.5591	0.2064	NA	0.0551	0.674	1.1755
ADK	0.0462	0.5289	1.0741	1.4949	0.3672	0.4549	0.6571	0.2296	0.2971	0.0448	0.3619	0.2763	0.5194	0.3712	0.2207	0.5366	1.4644	0.5021	1.0207	0.7474	0.0609	0.4811	0.2604	0.559	0.331	0.2068	0.4036	0.6097	0.4726	0.1447	3.0453	0.7557	4.5439	0.0735	0.6495	0.5664	1.7777	0.0408	0.186	0.0699	0.7385	0.4764	6.7258	0.7879	1.5987	0.131	0.1028	0.4167	0.1463
ADO	2.2978	NA	0.1686	0.1919	1.3013	0.3302	0.1115	0.193	2.31	0.0683	1.8426	0.3473	1.3001	0.5127	NA	0.2231	0.1499	1.553	1.699	1.8843	0.6923	NA	1.7691	0.137	0.3172	0.3362	1.2737	0.9929	0.116	NA	0.2414	0.2306	0.1342	NA	0.3494	1.1943	0.67	0.2175	0.0972	0.0234	1.4846	0.0481	0.9616	0.1574	0.6568	NA	NA	1.2393	0.8403
ADPGK	0.4867	0.6446	0.1283	0.5512	0.4483	0.4741	0.2239	0.3745	0.4771	0.3343	0.3886	0.377	0.2415	NA	0.3295	0.5802	0.1707	0.0465	0.3625	0.1139	0.3104	1.1863	0.4776	0.1077	0.7932	1.004	0.1892	0.4489	0.0781	NA	0.3321	NA	0.253	0.4337	0.3194	0.2547	0.291	0.538	NA	0.2565	0.3882	0.3211	0.7071	0.4273	0.3	0.6598	0.2708	0.4571	0.1876
ADPRH	0.2227	1.9066	0.1446	0.0897	0.6093	0.6026	0.1291	1.0234	0.0523	0.0767	0.2218	0.2281	0.2922	0.0767	0.3233	0.9615	0.3004	0.0707	0.3916	0.1135	0.222	0.9181	0.7367	0.3332	2.096	1.005	0.0496	0.0733	0.087	NA	0.0547	0.1064	0.1535	0.1201	0.1631	0.117	0.1798	0.5826	NA	0.2148	0.2431	0.1005	1.5132	0.137	0.1545	0.8103	0.5758	0.3372	0.3105
ADPRHL2	0.619	1.5488	1.3107	1.4993	2.4264	1.8233	1.1392	0.9923	2.0012	1.2879	2.037	1.3017	0.7744	3.7249	2.4737	0.7899	1.2843	0.4465	0.8951	0.8151	1.2206	1.9984	1.0142	0.9148	1.7113	0.303	0.4654	1.9282	1.1374	2.3638	0.8412	1.3427	0.8545	0.119	0.8252	0.4727	1.3449	0.8759	2.0377	1.2918	0.9254	0.9566	1.2579	1.8648	1.3381	1.6359	0.5931	2.1203	1.4731
ADRBK1	1.1485	1.2452	0.1376	0.393	1.5726	0.47	0.1923	0.6319	0.538	0.2504	0.2325	0.7075	0.104	0.2728	0.3254	0.9513	0.0911	0.1651	0.5401	0.223	0.388	0.5916	1.9129	NA	0.5684	0.1881	0.4075	0.4956	0.5216	0.0597	0.4299	0.485	2.5914	0.2424	1.7557	0.5085	1.1277	0.3617	0.273	1.047	0.3825	2.4313	0.5091	0.3369	0.2786	0.2676	0.2695	1.2198	1.5344
ADRM1	3.2239	2.1702	0.625	2.0105	1.0149	0.6646	0.8285	2.2959	3.6242	1.2602	0.8988	2.3657	3.0666	1.5988	2.1942	1.9911	1.9552	0.8184	1.4546	1.5653	2.8427	2.5255	1.8582	0.8467	2.3857	2.1219	0.9727	1.1611	0.9745	0.9563	0.9489	0.8312	1.296	2.8812	2.1774	1.295	3.8408	2.4001	1.0833	2.3297	2.3425	3.4608	2.6285	1.5778	1.0706	2.4271	1.1774	1.0695	1.8038
ADSL	0.9983	0.8181	0.9862	0.6917	0.8004	0.4418	0.4361	0.4732	0.9776	0.6504	5.1965	0.7971	0.4969	0.7449	0.7944	1.8018	0.877	0.2638	0.7582	0.4007	1.736	2.722	1.6689	0.3627	1.4407	1.6279	0.5585	1.4012	0.4587	0.0755	7.3343	1.6548	1.1316	1.2064	0.7467	0.1857	1.1549	0.6967	0.1213	0.5241	3.6354	0.3612	1.0006	1.1796	0.8946	1.3094	0.4975	0.6915	1.1863
ADSS	3.2978	3.1638	1.2135	2.1647	2.3628	1.7474	1.5645	2.6759	1.6664	2.2733	0.6958	2.7176	3.6107	1.1293	1.3083	2.3613	0.589	0.3905	2.8133	1.0719	0.9524	3.8428	3.3271	0.5687	4.5557	3.4552	0.3392	3.6444	0.5638	1.2711	1.7242	2.5177	1.5681	7.5003	3.8095	0.997	2.8646	2.4822	0.7306	1.5298	2.2825	2.1689	2.4238	1.9862	1.15	1.5119	0.8812	4.3151	1.2745
ADSSL1	NA	0.0543	NA	NA	0.0771	2.4636	0.7914	NA	NA	NA	0.0838	0.0444	NA	NA	1.1879	0.0559	NA	NA	NA	NA	NA	1.8841	NA	NA	0.3133	NA	NA	NA	NA	NA	1.6302	0.0973	NA	2.8494	NA	NA	NA	NA	NA	NA	NA	1.5616	NA	NA	NA	NA	0.0998	NA	NA
AEBP1	11.9896	6.3135	1.2758	2.5273	2.6652	1.0119	12.1174	1.2277	5.9009	10.6771	6.0082	9.2489	5.1549	10.5562	2.3334	2.2939	0.9266	4.0733	5.4252	4.475	1.0262	1.9085	6.1552	4.9822	4.4751	3.0179	2.0962	5.1289	5.1732	7.451	2.97	12.2251	2.1853	12.8054	12.3427	4.3107	4.3948	3.9994	0.9767	2.0393	2.9158	3.8611	2.3301	3.2837	3.526	2.0043	3.1174	3.0457	3.6688
AFAP1	0.3589	0.127	NA	0.015	0.0803	0.0166	0.0062	0.0417	0.1115	0.1824	0.2466	0.1061	0.008	NA	0.0651	0.1616	NA	0.0226	0.0642	NA	0.0295	0.2122	0.0703	NA	0.1057	0.0513	0.0156	0.1819	0.0265	0.0959	0.0338	0.0395	0.0674	0.1928	0.2504	0.0167	0.0219	0.2801	NA	NA	0.1585	0.0087	0.0786	0.0416	0.1068	0.0162	0.029	0.0758	0.0235
AFG3L2	0.743	1.0716	0.2683	1.5595	1.0146	3.4506	0.2391	2.0342	0.3278	0.1441	1.2291	2.8163	0.6978	0.3369	0.4842	1.0342	0.7967	0.3908	1.8801	1.0457	0.6206	1.05	2.1915	0.1936	0.5832	1.7246	0.4103	1.1132	1.0806	1.1877	0.7788	0.8606	1.2845	0.4446	1.7421	0.3736	2.3644	0.3573	0.0657	0.8938	1.1879	0.0948	1.3265	0.7085	1.3797	0.3447	0.1105	0.9937	3.5362
AFM	0.6524	1.6668	1.2737	NA	1.1278	0.9193	0.6128	0.8929	0.7903	0.9971	1.2354	0.2774	0.0185	0.1756	0.4231	1.5915	0.5247	1.2957	0.781	2.2863	0.1427	0.378	2.1786	1.3795	0.3108	0.4949	0.0311	0.5839	0.2437	NA	0.8351	0.835	0.5171	0.9473	0.5891	0.255	1.8125	0.1592	0.0558	0.0801	0.8465	0.2028	0.3243	0.711	0.1023	0.5002	0.1557	0.4001	0.1235
AFMID	NA	NA	NA	12.3498	NA	0.4161	NA	NA	NA	NA	NA	NA	NA	NA	NA	NA	NA	NA	NA	NA	4.8089	NA	NA	NA	NA	NA	NA	0.8806	NA	0.543	0.0143	0.5646	NA	NA	NA	NA	NA	NA	NA	NA	NA	NA	1.1631	NA	0.2833	0.0085	NA	NA	NA
AGA	0.4088	3.8154	1.0413	1.8985	2.9962	3.1342	NA	0.8033	0.9917	NA	1.8832	0.6777	0.288	0.9792	0.74	NA	2.9186	0.6619	1.17	0.666	0.6708	1.4677	0.532	0.3569	1.0179	0.8706	0.3146	1.5323	0.2924	2.5496	1.1121	5.1529	2.9763	1.0541	0.926	0.5042	1.4049	1.1073	1.0696	0.9821	1.2796	0.4024	1.6418	2.8094	2.3695	0.5032	0.0815	1.269	1.3628
AGAP3	NA	0.0207	0.014	0.04	0.0523	0.0312	NA	0.5766	0.0461	0.0136	0.1206	0.1339	0.2283	0.0358	NA	NA	0.0177	NA	0.0573	NA	0.0051	NA	0.0933	NA	0.0583	0.0239	0.0503	0.0209	0.0567	NA	0.0079	0.0764	0.0433	NA	NA	0.0345	NA	0.1119	0.0242	0.0408	0.24	NA	0.0338	0.0818	0.006	0.0028	0.0057	0.0967	0.0573
AGFG1	0.7516	0.6338	0.1456	1.3663	1.005	0.366	0.4955	0.4943	0.9091	0.2598	0.6699	0.8675	0.7166	0.2378	0.304	0.4535	0.1588	0.2167	0.7576	0.4927	0.4136	0.6365	0.481	NA	0.3571	0.2599	0.2948	0.4311	0.6127	0.2141	0.5248	0.2277	0.7951	0.0372	0.2738	0.1992	0.2384	0.3255	0.2634	0.1396	5.7188	0.7411	0.3503	4.2801	3.5174	0.1223	0.0805	0.4919	0.6098
AGFG2	0.2732	0.0819	0.0402	NA	0.052	0.0619	0.0675	0.2201	0.2115	0.0227	0.3125	0.1146	0.1499	0.0223	NA	0.4498	NA	NA	0.1816	0.1357	0.0176	0.5292	0.1512	NA	0.196	0.3659	NA	0.094	0.1756	0.3221	0.1701	0.0415	NA	0.2418	0.1418	0.0044	0.695	0.0229	0.0594	NA	0.3847	NA	0.1748	0.0134	0.0459	0.0986	0.0132	NA	0.04
AGK	2.4964	0.4683	1.3596	2.0996	2.4804	0.4825	1.1709	0.6333	2.8171	0.2969	1.0913	1.5516	0.871	0.1896	0.3094	0.7774	0.9413	0.2724	1.5548	1.0656	0.5998	1.8029	1.7746	0.3577	0.2199	0.3639	0.5598	0.8652	0.9234	0.3499	0.4745	3.2165	0.7626	0.1236	0.082	0.2261	0.5961	0.2771	0.2422	0.3746	0.3135	0.2145	2.6231	0.3925	1.069	0.4479	0.2766	0.6462	0.8208
AGL	0.4711	0.3971	0.8206	0.5816	1.1433	0.5444	0.5223	0.4749	1.356	1.2232	0.6601	0.6325	0.558	0.6071	0.5843	0.3383	0.2932	0.4565	2.3018	0.5928	0.7204	1.5395	0.6735	0.4762	0.3795	0.3067	0.261	1.2208	1.2856	0.7992	0.1597	0.3801	0.5726	0.4958	0.4786	0.1797	0.5578	0.4435	1.593	0.7373	1.6729	1.422	0.7981	0.8358	0.8911	0.5276	0.5026	0.4194	0.6929
AGO1	0.2862	1.3357	0.3769	0.4005	1.0933	11.2386	0.4441	1.5108	0.6169	1.254	1.1656	2.0936	0.4375	0.0779	0.7398	0.5977	0.2325	0.247	1.5509	0.0711	0.7047	1.1938	1.1047	0.5785	1.3913	6.9584	0.4318	0.8643	0.969	2.3483	0.5274	0.4997	0.3445	0.2041	1.2687	0.7245	0.7639	1.2294	1.2644	0.3247	0.6113	0.9129	1.5391	0.978	1.3306	2.7122	0.9051	1.3343	1.3179
AGO2	0.758	0.4333	0.4081	0.4009	0.7012	0.8071	0.2468	0.4201	0.7057	0.3623	0.4833	0.987	0.4382	0.2466	0.2415	0.4371	0.2931	0.324	0.7574	0.361	0.5029	0.4797	0.7509	0.4105	0.8529	1.5801	0.148	0.3439	1.2315	0.9488	0.5809	0.4335	0.7533	0.321	0.457	0.526	0.4282	0.2876	0.1771	1.0873	0.3788	0.403	0.6196	0.7065	0.3634	0.2995	0.1624	0.6323	0.409
AGO3	0.3343	0.2119	0.1035	0.084	0.5797	0.0888	0.0407	0.4184	0.1821	0.3515	0.489	0.5477	0.533	0.0222	0.154	0.1913	0.7718	0.1176	0.3089	0.052	0.2386	0.1702	0.6936	0.3208	0.2564	0.2632	0.2717	0.0671	0.535	0.2291	3.0085	0.0804	0.2989	0.11	0.3666	0.3506	0.2729	0.4535	0.1414	0.1193	0.2147	0.4222	0.6482	0.1958	0.3087	0.326	0.0883	0.2782	0.129
AGPAT1	0.5494	NA	NA	0.3274	0.2602	0.351	0.2547	0.2535	0.3546	0.0983	1.2881	1.1411	0.0776	0.1155	0.2704	1.1081	0.4036	0.061	0.4777	0.0494	0.4367	0.3255	0.0581	0.4376	0.4829	0.5199	0.2694	0.2773	0.4981	NA	0.568	0.0996	0.2442	0.2151	0.4784	0.2522	0.1952	0.2685	NA	NA	0.2418	NA	0.5717	0.4873	0.7228	0.0053	0.1409	0.5949	0.4548
AGPAT2	0.6897	0.3155	0.2298	NA	0.6087	0.5647	NA	0.6047	0.505	0.0344	0.1881	0.5192	1.5073	0.29	NA	0.1523	0.9651	0.2003	0.4032	NA	0.1379	0.3548	0.1632	NA	0.759	0.3276	0.0544	0.3692	0.2685	2.4334	0.7176	0.13	NA	0.5491	2.0437	0.2998	1.2313	0.1882	0.1247	0.047	0.0857	NA	0.7885	NA	1.0811	0.2782	NA	0.3277	0.3339
AGPAT3	0.1753	NA	0.0346	0.0454	0.3408	0.1245	NA	0.6916	0.4519	NA	0.5978	0.6393	0.1942	NA	0.5848	0.1334	NA	0.0619	0.0971	0.0523	0.2495	0.3626	0.0637	0.0114	0.3368	NA	NA	NA	0.0775	NA	0.1338	NA	0.0814	NA	NA	0.0953	0.3114	0.077	0.1551	0.2755	NA	0.054	1.2116	0.4069	0.3468	0.1867	0.0272	0.5761	0.6263
AGPAT5	0.16	0.299	0.1465	0.2041	0.2476	0.4458	NA	1.3699	0.2313	0.1008	0.0688	0.6624	0.3437	0.5351	NA	0.7966	0.1372	0.0313	0.767	0.2829	0.2221	0.2638	0.1146	0.0296	0.2192	0.0284	NA	0.0866	0.1475	NA	0.0628	0.233	0.1458	0.0901	0.2019	0.1042	0.6009	0.0534	NA	0.1685	0.0861	0.1241	0.0753	0.1618	0.0897	0.3698	0.0549	0.1554	NA
AGPS	1.8412	1.368	0.2299	1.0764	1.1505	1.0732	0.341	1.0512	1.0696	0.492	0.6466	1.5236	0.6999	0.2732	0.2291	0.6287	0.3438	0.4622	0.9255	0.4048	0.6732	1.0316	1.0336	0.1662	1.2069	1.33	0.1543	1.0213	0.4783	0.683	0.6351	0.197	0.3733	0.7423	0.6567	0.1239	0.7437	0.5745	0.2591	0.1468	0.5786	0.2632	0.8623	0.3098	1.9861	0.486	0.5034	0.3764	1.7474
AGR2	106.314	37.0098	15.8198	1853.35	44.8239	20.9259	47.6885	745.236	78.8703	110.863	132.451	36.3323	119.711	32.6448	48.2429	612.379	22.6984	1.7683	45.438	122.237	251.321	96.1372	68.8468	39.8861	42.8652	67.7058	4.5196	257.925	53.4539	48.9494	30.2118	166.571	32.9313	25.3196	102.441	3.4698	523.384	52.6267	8.9921	11.8581	72.3411	51.6659	107.106	62.0159	28.558	137.939	4.2721	191.98	254.586
AGR3	48.5479	23.9504	11.1688	626.328	28.5964	12.372	18.0551	370.19	50.5472	78.0441	37.3683	24.7519	36.5597	20.6592	24.1061	246.066	13.8221	NA	23.0035	40.1424	128.583	55.7495	45.0266	25.7849	24.2932	23.5878	3.4789	130.611	26.6464	NA	12.3262	81.594	18.2723	15.8355	68.0814	2.2212	209.239	33.3744	7.1171	9.9415	37.8121	34.6219	48.4877	32.0596	16.4652	103.057	2.0357	96.6547	107.269
AGRN	3.0645	3.0765	2.7242	3.4248	2.6416	3.1973	1.1654	0.9521	1.2124	1.3913	2.1559	4.5763	2.6677	0.7281	4.7375	1.5117	5.8621	1.5672	4.7094	0.3928	1.8252	6.1603	1.3503	3.1081	2.9234	2.001	2.3358	0.9074	2.4222	2.9673	3.291	3.1196	1.8527	4.4026	2.7741	1.2302	3.5107	2.6127	5.437	2.0356	0.9962	4.2226	2.7832	1.804	2.8836	1.0809	0.6396	0.7548	2.5826
AGT	4.5823	8.3187	5.4146	2.1119	3.9117	6.999	2.4628	1.8288	5.6312	6.5545	2.7986	2.9471	3.7418	3.7315	2.3623	3.4008	0.7312	1.9236	3.4778	9.6117	3.2485	2.7383	5.6588	3.3405	3.5571	4.5017	1.579	1.723	3.9394	0.5641	5.1199	6.1759	2.7063	5.2078	1.5035	2.5713	2.4912	2.463	0.9884	1.8753	6.1979	3.3558	1.1455	1.5108	1.1703	6.7128	3.4855	1.3171	1.7518
AGTRAP	0.8475	1.7567	0.1776	1.5102	0.5234	0.2913	0.4093	0.4103	0.5491	0.4459	NA	2.1381	0.8787	0.3496	0.1676	0.5613	0.2282	0.3122	0.8228	0.4781	0.6657	2.7671	1.2425	NA	0.9744	1.6056	0.2839	1.253	0.2779	1.2159	0.396	3.1068	0.2075	NA	1.7648	0.3264	3.3468	0.9022	NA	0.4376	0.7343	0.5832	1.9017	0.5677	0.4552	0.4089	NA	0.6935	0.9563
AHCTF1	NA	0.1365	NA	0.0036	0.1053	0.0474	0.0222	0.0101	0.046	NA	0.1063	0.0475	0.0238	NA	0.0533	NA	NA	0.0128	NA	NA	0.0091	0.0764	0.0199	NA	NA	0.013	0.0147	0.0266	NA	NA	0.015	0.017	0.0097	NA	0.0102	NA	0.0043	NA	0.0156	0.0174	NA	NA	1.5383	NA	0.0049	0.0268	0.0008	NA	0.0356
AHCY	15.0372	18.1995	14.6073	19.4863	14.298	10.6173	12.9997	15.2784	20.9999	10.4274	18.9245	19.3171	14.6751	14.9271	14.6082	13.508	34.221	3.8078	22.549	30.7686	24.2695	21.2074	25.0122	7.3453	12.8668	11.7782	10.9094	16.8659	23.2445	16.5764	21.1909	23.2043	8.4866	6.3952	24.2553	9.375	23.6768	16.4064	3.0726	16.754	14.0481	16.5942	18.6374	17.3479	17.8558	11.6705	7.0533	21.373	23.4122
AHCYL1	0.1748	0.2475	1.3866	0.9542	0.6066	1.1952	0.2042	0.2208	1.2297	0.4342	2.1056	0.8121	0.735	0.3644	0.242	0.5238	1.7191	0.4034	0.6988	1.4983	0.9033	0.7527	0.2615	1.1055	0.2436	0.3608	1.0526	1.1021	0.7814	NA	1.3707	6.1687	0.932	0.0689	1.5143	0.5819	1.1787	0.7985	0.5811	0.3187	0.6946	0.3413	3.551	0.9113	0.9662	0.1403	0.0461	2.0725	1.9067
AHCYL2	1.7109	0.0185	1.476	2.6481	0.9157	0.2185	0.454	0.4294	1.2251	0.6154	3.144	NA	NA	1.6952	0.5447	0.7349	2.6124	0.925	1.4769	3.8419	0.9473	0.6156	0.3905	2.8206	NA	0.4878	1.1146	1.2139	1.3602	0.272	0.8497	1.7552	0.9189	NA	NA	NA	1.1585	0.8126	0.5603	0.2806	1.8274	NA	1.6609	1.9941	0.971	0.1737	0.2027	1.1631	2.0774
AHNAK	3.8839	7.3569	2.6184	1.4812	5.7649	10.1948	7.1358	3.2158	4.809	1.4377	15.1063	10.0099	5.272	1.6769	8.2629	10.2853	4.1451	5.5595	2.5906	5.486	2.1671	4.9667	6.9152	3.157	3.341	4.0567	3.1088	5.6347	5.8097	8.7161	2.103	4.4929	3.545	3.3158	3.2424	1.2124	6.3016	1.6458	3.6918	1.9946	6.09	2.3093	3.4743	2.6126	6.0419	1.6065	1.3318	5.9695	4.6706
AHNAK2	0.0774	0.6399	NA	NA	0.1789	0.3235	0.1837	0.0418	0.131	0.0067	0.5141	1.8428	0.1299	3.3686	0.0649	0.7411	NA	0.2775	0.0839	0.0377	0.0184	0.0242	0.705	0.0209	0.4351	0.0287	0.0058	1.203	0.013	1.0709	1.4576	0.4106	1.3126	0.3578	0.0893	0.0267	0.0947	0.1132	NA	0.0464	0.5308	0.0803	0.0089	0.0982	0.4809	0.0008	0.0026	0.38	0.0546
AHR	0.0037	NA	NA	NA	0.0587	0.0907	0.0525	0.0247	0.0821	NA	0.1084	0.1119	0.0742	0.0238	0.0529	0.0824	NA	0.0448	0.0666	NA	0.0732	0.1174	0.071	NA	NA	0.0654	0.0226	NA	0.0914	0.4272	NA	0.0366	NA	NA	0.4486	NA	0.0795	0.0195	0.053	NA	0.0788	NA	NA	0.0825	0.1675	NA	NA	0.0391	NA
AHSA1	3.0814	2.6938	0.5706	1.9314	2.1565	1.3439	1.1963	1.7199	1.4429	0.9109	1.6427	1.696	1.211	1.3825	1.2658	2.8635	0.9272	0.6378	1.0535	0.944	2.6615	5.7463	2.783	0.4758	6.6564	1.5116	0.4944	24.1002	28.2934	8.6339	12.8408	12.0351	2.0483	0.8665	2.4054	0.4563	25.4815	1.2184	1.0002	0.8038	2.0493	0.6996	2.0487	21.5095	0.9215	0.6198	0.2145	22.6542	20.344
AHSG	5.9524	7.6724	12.6354	1.8267	1.663	0.2753	4.3293	1.5269	2.2945	8.8029	6.0898	4.1134	3.0923	3.4469	1.9598	3.9611	0.7512	2.5045	1.8206	17.5044	8.0714	7.3742	8.9815	7.704	3.3823	5.5406	2.6842	6.9779	7.0854	3.7901	9.4043	12.9957	2.2	3.6712	2.4752	2.435	8.634	1.4071	3.4444	2.3618	6.0258	1.2593	1.5035	5.6759	4.1479	1.5981	1.3826	6.2401	3.5431
AIDA	1.3623	2.1231	1.5796	1.2475	1.2059	2.3426	1.023	2.159	1.5441	0.595	1.9938	1.3118	1.8837	2.0742	2.3698	1.1425	1.5129	0.6802	0.961	1.332	1.2791	2.7217	1.4947	1.1795	1.3827	2.087	0.7927	2.6996	1.5062	1.0464	1.6815	1.8338	1.4525	1.1319	1.5581	0.5256	2.0568	0.8858	1.4162	0.7302	2.2318	1.9925	1.01	2.0547	1.913	1.3711	0.897	3.0026	1.1043
AIF1	1.0665	2.457	4.5687	1.803	1.9322	1.8196	5.266	2.542	3.261	2.6221	5.8054	2.8387	5.1507	0.0561	1.7962	4.1944	3.9136	1.3771	6.8203	4.3057	2.1594	2.8116	3.5603	2.8534	3.7855	2.9467	1.3046	3.0125	5.4371	2.8756	2.8613	2.0322	5.6866	2.1745	3.2174	2.5147	3.2801	2.9791	6.3627	2.5618	4.5691	0.9076	9.279	7.6155	4.5518	2.9938	2.2043	2.6615	3.2792
AIFM1	4.9252	3.1053	1.1232	3.2828	3.4954	7.8861	2.0181	14.0313	2.2996	1.7195	4.4731	6.8152	3.0799	0.2183	2.7705	4.1857	2.8571	0.9733	4.0731	2.5392	4.722	10.3298	3.645	0.7115	1.7126	4.7543	0.9599	6.2252	8.1091	8.465	2.1324	1.7777	2.6883	0.9955	2.5402	1.2961	10.5549	2.486	2.4645	3.4759	7.9426	1.3781	8.3265	6.0035	6.41	2.897	1.1517	4.8309	9.7267
AIMP1	2.7407	2.1388	0.3504	2.2196	1.809	2.8699	0.6684	2.1959	0.6849	0.4418	2.745	1.3897	2.2763	2.0933	1.1748	2.3365	1.5081	0.2693	1.8313	0.4248	1.7582	2.4508	1.4338	0.4369	0.8696	1.5728	1.0509	1.2013	1.2335	5.0438	1.4426	2.9472	2.0059	0.7119	1.9774	0.376	2.3612	0.7669	0.5617	0.458	0.9181	0.7855	2.6088	1.2713	1.4421	0.6391	0.3823	2.0307	2.7055
AIMP2	0.5671	0.739	0.1232	0.2892	0.4983	0.5595	0.0384	0.3742	0.3536	0.1388	0.0131	0.6572	0.0751	0.2786	0.4332	1.1982	0.5038	0.0358	0.0542	0.0893	0.1918	0.1945	0.4456	NA	0.3965	0.4722	NA	0.2601	0.1759	0.3958	0.7425	0.5806	NA	0.0699	0.8872	0.023	0.9629	0.1977	0.1454	0.1888	3.0293	0.062	0.2644	0.2957	0.5387	0.1487	0.0523	0.5872	0.8422
AIP	0.3029	1.0071	1.1083	1.0254	0.7101	0.7831	0.72	0.8726	0.8995	0.6772	1.7084	1.5792	0.6949	1.1258	0.7965	0.6271	0.6434	0.4177	0.9008	0.9037	0.3987	0.9766	1.9461	0.5885	0.8978	0.7818	0.5379	1.721	0.9953	1.1783	1.2541	0.8956	1.4624	0.4138	1.304	0.3526	1.7664	0.6723	NA	0.6718	0.7777	0.5095	0.6765	1.3799	0.9274	0.4862	0.3594	0.9335	1.3247
AK1	15.1018	15.4356	6.1214	11.1239	9.8163	20.9485	7.9844	14.6563	20.6118	10.0875	13.058	22.5088	19.4314	6.5345	15.7638	19.8131	12.245	4.2579	10.9614	12.2687	9.3358	8.2113	15.9354	9.7849	11.903	8.4718	8.9406	8.8812	9.8208	12.8357	20.985	39.6297	6.962	7.8901	10.185	9.7124	22.506	10.6393	10.3551	14.4933	15.6315	16.8299	5.5546	9.7082	9.2812	7.3013	17.3055	14.0505	6.1
AK2	5.5194	6.2282	2.1909	8.2495	6.4598	12.6829	2.1894	13.7593	4.5819	2.4891	9.159	7.1042	5.5123	3.0538	5.3325	5.2604	7.0574	1.6805	14.7226	3.2972	2.3285	11.8637	4.199	1.0574	4.082	6.2835	2.9503	6.6053	9.8056	26.824	3.4335	3.7809	3.7274	0.9777	3.2032	2.4526	13.365	3.1178	6.1307	4.7567	7.0105	2.2352	11.4533	5.234	4.5612	2.5983	1.0876	10.0723	16.7284
AK3	3.6254	3.0197	2.1293	3.7277	4.677	6.0216	4.0829	3.8765	3.291	7.1438	2.8766	3.9418	5.7119	3.4886	1.4793	2.7785	3.6363	3.2963	5.7139	4.4257	1.7404	4.0728	5.9344	1.4922	2.0428	1.9765	1.2317	5.0108	2.8007	2.7916	8.0506	14.6605	2.5211	1.2784	3.8486	2.6424	6.1569	3.5087	3.2885	2.7556	4.2727	1.4637	4.2299	4.3782	6.0079	1.357	1.4013	6.2261	6.8361
AKAP12	0.2728	0.5763	1.3011	0.5499	0.7555	1.1072	0.4868	0.2198	0.6131	0.3336	0.7789	0.8562	0.8673	0.3398	1.4155	0.5044	0.6038	0.2096	0.3196	3.0756	0.0541	0.4133	0.8381	1.2234	0.286	0.3356	0.5479	0.3794	1.4777	0.2306	0.2536	0.3313	0.4887	0.1577	1.6888	0.2909	0.9457	0.6246	0.919	0.6893	1.1566	0.0881	0.293	0.8024	0.8673	0.0533	0.1746	1.5839	0.5766
AKAP13	0.0533	0.0769	NA	0.0272	0.1273	0.0471	0.016	0.0591	0.022	0.0839	0.2181	0.0866	0.0958	0.0804	0.033	0.0507	0.0786	0.0235	0.2527	0.0495	0.1075	0.0867	0.7793	0.0072	0.0534	0.0422	0.1817	0.1549	0.0432	0.0374	0.231	0.0319	0.1356	0.0458	0.3053	0.0265	0.0698	0.0599	0.0041	0.0285	0.1046	NA	0.2287	0.0414	0.1015	0.0146	0.0084	0.4109	0.0815
AKAP8	0.1784	NA	NA	0.063	NA	NA	NA	0.3116	0.1973	NA	0.5663	NA	0.1287	0.0736	NA	0.032	NA	NA	0.244	0.1912	0.0498	0.0942	0.1274	NA	0.1019	0.0133	0.1069	NA	0.3437	0.0886	0.4012	NA	NA	NA	NA	0.0759	0.4279	0.086	NA	0.0815	NA	NA	NA	NA	1.0311	0.0539	0.014	NA	0.4618
AKAP9	NA	NA	NA	NA	0.0049	0.0115	NA	NA	NA	NA	0.0522	0.0516	NA	NA	NA	0.0057	0.0129	NA	NA	NA	NA	0.0054	0.0044	NA	0.0053	0.0241	0.0018	0.0032	NA	NA	NA	NA	0.0084	NA	0.0149	0.016	NA	NA	0.0003	NA	0.0163	NA	0.0262	NA	NA	NA	NA	0.0183	0.0035
AKR1A1	3.0859	12.6075	10.7927	43.1967	13.6387	23.8634	35.6487	10.1973	33.024	12.3862	22.2979	14.2282	25.2264	10.5295	10.485	11.2408	71.0153	5.6315	33.7256	54.0347	9.9979	16.7421	5.776	87.9772	9.0945	8.76	7.0532	9.0725	37.0926	15.56	27.245	62.8048	39.8138	8.7394	18.646	27.2835	45.988	9.8008	29.7332	21.888	45.6644	12.3687	21.4001	11.9743	27.814	7.6967	4.6468	12.8157	39.626
AKR1B1	7.4013	9.003	22.7594	12.0321	13.6376	12.7293	23.1889	19.268	16.4709	9.0688	7.8262	8.9097	22.4906	5.0364	10.8958	7.3657	10.8758	3.5487	19.3031	9.252	19.098	30.3175	8.3863	6.3449	12.9602	17.9603	10.1914	9.5724	13.5921	0.3247	3.983	9.5033	11.4272	5.3811	12.881	4.6491	12.0323	15.7282	17.5311	24.7524	16.4108	23.9203	12.1835	15.2614	13.9643	13.0746	11.8699	16.4762	24.7413
AKR1B10	0.3983	0.3338	1.9963	2.9154	NA	9.9885	1.6608	31.6625	0.2423	NA	6.8493	1.2672	5.277	NA	4.9544	8.2607	0.1445	0.8434	3.2023	2.5222	17.8663	0.6497	0.1212	0.4533	0.0892	0.1699	0.5226	3.0423	6.7576	1.8872	1.6686	2.7086	3.4411	0.8258	5.5394	0.0937	20.8169	0.2308	0.3834	NA	4.455	2.6425	4.4377	3.987	0.5914	0.3489	NA	10.8137	28.4313
AKR1C3	2.8252	1.1418	1.6205	6.825	1.3997	1.5822	1.8543	5.7452	3.1258	4.5526	3.0442	4.983	1.6025	1.8536	1.0902	3.7964	2.1612	0.5025	6.1478	1.3772	13.5339	2.3828	1.0277	0.9098	0.757	0.6559	1.9078	0.9934	2.2227	1.1761	2.247	2.7026	0.9928	1.7895	6.3853	0.8656	4.7275	2.1581	0.5391	0.4947	1.8786	3.549	4.715	1.4912	0.9881	0.5021	NA	2.1942	14.4842
AKR1E2	NA	0.0616	28.5938	11.3089	0.27	0.153	5.1541	NA	7.0622	0.0491	0.1902	0.053	13.1815	2.9219	0.0355	NA	16.2032	8.6839	7.28	4.5273	0.1614	0.0836	0.054	2.7951	0.1878	0.5173	0.2314	11.2342	3.2659	NA	2.3284	5.0833	4.019	0.0452	2.9113	0.3531	3.9732	0.0251	3.6884	0.3095	4.2092	0.0587	7.2317	3.7556	3.0986	0.0297	NA	1.2049	3.0606
AKR7A2	5.2014	8.1091	6.5672	11.8279	5.4035	5.8879	5.6662	9.2741	9.9657	10.5514	8.7342	15.8639	8.095	5.8098	5.9025	5.215	7.8441	4.8709	11.4332	7.1216	6.2806	10.0618	10.2563	3.857	6.2652	7.2207	5.918	8.7127	9.5239	1.1122	5.443	7.7972	3.7013	3.8371	5.7031	3.2107	12.1285	7.8737	4.0356	5.8067	9.7348	4.7925	10.97	6.3207	9.2499	4.0645	4.3898	16.2154	25.856
AKR7A3	0.6243	2.4197	1.3778	19.2258	6.0551	6.261	0.4945	5.8458	2.4206	0.2277	2.2307	1.8027	10.0504	1.1593	2.0612	5.3501	17.7848	1.7714	12.3985	2.3466	10.6177	1.1972	1.1056	0.6923	1.1503	5.8505	0.6834	4.9787	7.7513	2.6087	0.8391	8.3864	1.0614	0.2514	0.6626	0.038	20.3766	1.31	0.3247	0.3627	2.0637	0.0497	8.6857	7.4459	3.9042	0.5622	0.0165	13.0838	23.4597
AKT1	0.7052	0.3863	0.0333	0.2953	0.5602	0.419	0.3369	0.4308	0.6254	0.0945	0.3747	0.3897	0.459	0.1054	0.2337	0.6794	0.1563	0.1925	0.4655	0.3675	0.2359	0.6571	0.9241	0.1397	0.4236	0.3652	0.6674	0.8616	0.26	0.6789	0.6754	0.2993	0.3358	0.6033	0.2595	0.2553	0.2113	0.2024	0.1173	0.2347	0.306	0.0961	0.4644	0.3949	0.2623	0.1911	0.2908	0.3178	0.6041
AKT1S1	1.4127	0.3223	0.0419	1.744	0.4304	NA	0.2559	0.2121	3.0593	0.1959	0.1688	1.3341	1.664	0.1951	8.5648	0.6427	0.3614	0.2008	9.0838	0.2837	1.1671	1.9377	0.6262	0.5455	0.6704	0.6091	0.0407	0.4189	0.1679	NA	0.1922	1.2512	0.4362	0.0906	1.36	0.2275	0.7173	0.5673	0.4396	NA	0.4477	0.6102	0.1831	0.2611	0.3762	0.1841	0.1692	0.2086	0.0619
AKT2	0.5255	0.3264	0.2131	0.1558	0.4489	0.2945	NA	0.215	0.5077	0.1649	0.1809	0.5824	0.2149	0.4416	0.3381	0.4918	0.0843	0.1189	0.2322	NA	0.0886	0.8481	0.4045	0.1149	0.2389	0.2033	0.2284	0.2386	0.3247	0.0954	0.5956	0.4139	0.3978	0.3289	0.486	0.141	0.3796	0.1728	0.1383	0.0407	0.223	NA	0.1152	0.2574	0.7083	0.0645	0.2258	NA	NA
AKT3	0.0409	NA	NA	NA	NA	0.085	NA	NA	0.0831	0.0133	0.0212	0.0834	NA	NA	0.1254	0.0828	NA	NA	NA	NA	NA	NA	0.0603	0.0116	0.0526	0.0687	NA	NA	0.1086	0.2295	NA	0.1761	NA	NA	0.0947	NA	0.0154	0.0172	0.0509	0.0206	0.0691	0.0186	0.088	NA	0.0638	0.0336	NA	NA	0.0344
AKTIP	0.2285	0.2901	0.0382	NA	0.0472	NA	NA	NA	NA	0.0303	0.0375	NA	NA	NA	NA	0.0613	NA	NA	0.0256	NA	NA	NA	0.1561	NA	0.1042	0.0213	NA	NA	0.0241	NA	0.0416	0.4801	NA	NA	NA	NA	NA	NA	NA	NA	NA	NA	0.1332	NA	0.023	0.0327	NA	NA	0.0297
ALAD	7.7007	5.0875	2.1315	4.546	4.0113	6.936	3.6197	4.1075	7.0188	3.2449	12.4598	5.4013	6.2144	4.2996	3.677	3.3969	8.9263	2.7832	5.009	3.8464	3.6442	5.5385	4.2652	3.3284	3.9306	5.4886	4.04	2.91	5.7343	7.7897	3.4409	4.7395	2.0565	2.8154	3.0208	3.271	8.4559	4.2608	6.0504	4.2989	4.0556	2.5307	9.6924	6.1577	4.4305	5.3987	3.8845	5.9335	4.7562
ALB	3035.94	7280.6	2553.23	1046.53	3551.75	7010.06	4040.71	1533.81	2384.45	4257.13	5712.52	1635.4	2395.23	2092.41	2605.34	4229.47	1202.69	3353.88	1606.44	5866.37	1635.77	2609.47	2993.49	3788.06	2043.24	2062.98	1444.34	2795.7	2507.28	497.237	2753.28	5744.56	2631.7	4965.47	1699.63	1473.94	3869.6	1339.78	2070.07	1527.83	4109.66	2044.91	853.958	2720.82	1596.77	1783.95	1190.61	1536.5	1410.78
ALCAM	0.0176	0.8407	0.5778	NA	2.1187	0.5401	1.0829	3.1642	0.9574	0.0425	5.4058	1.1098	2.0886	0.1611	1.4861	1.2038	0.9541	1.2946	3.2221	0.616	0.2393	0.3689	1.6562	0.6947	0.4611	0.314	1.6096	NA	0.848	NA	1.332	NA	0.9414	1.8122	0.024	0.519	2.5098	0.083	0.202	0.8878	0.1564	1.1195	0.6676	1.0869	0.6087	1.7056	0.012	0.3912	0.3996
ALDH16A1	1.2065	1.4486	4.0859	2.5925	1.2902	2.4512	1.137	1.9934	1.4756	1.4544	1.588	1.0441	1.4003	0.2244	0.5343	1.3873	2.1941	0.7559	2.1756	1.2631	1.8578	2.9647	1.3218	0.7184	1.1512	2.862	1.1714	0.8741	0.7981	2.0273	1.6827	0.7694	1.2275	2.7145	1.2469	1.5576	1.7799	1.1346	0.7862	1.3163	1.3081	0.5591	1.1122	1.8637	1.9298	1.014	1.2854	2.7206	2.4328
ALDH18A1	5.255	2.7626	0.6065	15.885	3.4858	4.7342	1.135	8.6875	4.3361	3.6207	4.1949	6.5803	5.3305	2.3038	4.063	4.2649	1.436	0.688	4.0576	1.9877	6.3576	4.9202	2.271	2.2494	2.563	4.0485	1.6106	5.1462	2.4568	2.6778	1.1045	1.7266	1.2453	2.382	3.903	2.5833	11.2348	3.8851	4.4924	2.5184	2.3209	4.5233	5.058	1.7768	2.2459	2.0865	1.186	1.5056	5.5151
ALDH1A1	7.4035	24.7126	44.7574	40.2237	83.4953	165.201	23.4832	89.7139	74.7493	7.2381	126.058	38.3595	47.4685	4.4101	54.0442	59.3588	96.9229	15.4356	49.3188	11.9075	45.0752	55.7087	18.3528	9.4508	23.8009	56.8534	34.768	14.3124	62.2383	51.194	8.0711	32.1926	31.6451	17.9261	36.0008	16.9162	115.577	20.8759	79.2696	68.6912	88.0067	9.4332	109.413	62.4208	49.5369	40.8517	17.956	84.6527	60.8891
ALDH1A2	NA	NA	0.5082	NA	0.1429	0.6269	NA	0.2175	NA	0.0173	0.108	0.1574	NA	NA	0.0831	0.5917	0.331	0.013	0.1245	0.0725	0.7389	0.2708	NA	NA	0.0707	NA	NA	NA	0.1352	0.1668	0.1123	0.8517	NA	NA	NA	NA	1.3937	0.0242	NA	NA	0.1737	NA	0.7846	NA	0.4851	NA	0.1179	1.5022	0.7594
ALDH1A3	4.1089	14.162	0.7583	0.833	4.4435	13.6942	0.9426	1.7721	1.8565	1.2147	3.8842	NA	2.6954	0.5626	1.0694	3.4238	2.0604	0.263	1.89	1.9609	0.3874	6.4875	5.6208	0.4839	0.5061	1.1016	0.7842	0.8993	0.8771	0.391	2.5592	0.6404	1.8348	4.1152	0.9404	0.4128	1.3645	0.5257	1.1484	0.4253	1.6035	1.1569	0.8439	0.2708	1.7054	0.7392	1.803	4.1611	2.2238
ALDH1B1	4.7476	2.0055	0.3039	5.263	2.137	2.511	5.7107	13.7931	7.4354	1.3224	1.7335	2.1034	2.2304	2.9684	0.8153	10.0417	1.6601	1.3385	2.3153	3.9091	3.3566	3.4328	8.9555	6.9149	4.7269	2.9892	3.2855	8.1095	3.203	6.5847	1.7892	5.4733	1.405	2.166	7.3318	1.5891	4.545	4.4147	0.7982	1.2306	13.3435	1.5616	2.7883	0.8723	3.6975	1.5635	6.2489	28.0517	6.0356
ALDH1L1	0.1298	NA	NA	NA	0.4538	0.0761	0.0861	NA	0.0019	NA	0.4175	NA	NA	0.1021	NA	NA	0.1936	NA	0.1635	NA	0.2171	2.4314	NA	NA	NA	0.2399	0.0907	NA	NA	0.052	NA	NA	0.2012	0.2727	1.2382	NA	0.0534	0.0778	NA	0.2051	0.1067	NA	0.6811	0.0368	0.1122	NA	NA	0.0139	0.1366
ALDH1L2	0.6634	0.3075	0.042	0.7648	2.4132	2.8389	0.7815	0.2287	0.4903	0.8469	2.7697	0.285	0.1583	1.3385	0.4438	0.5055	3.3192	0.1768	3.7112	0.2795	0.8683	1.9539	1.1016	0.0792	0.9106	1.7084	0.4864	0.403	1.2883	NA	0.0687	0.0499	0.2834	0.4923	1.9265	1.0184	3.9924	0.76	0.6621	1.4772	0.8156	0.828	3.9669	2.4009	0.9808	0.1641	0.2313	0.9125	0.6632
ALDH2	41.3939	6.0755	2.5075	24.0259	1.6176	5.2727	8.1846	14.7296	29.7685	4.8349	9.1946	4.2222	31.9076	3.2464	5.1242	21.3394	14.2121	2.5829	6.5211	3.5281	15.6648	11.2904	6.016	5.9218	3.6734	39.3727	7.752	12.8026	10.5634	27.5114	15.5004	9.8523	11.2722	5.5998	66.0069	3.179	32.1086	14.8441	8.904	17.8411	84.349	4.2198	21.3427	12.8335	35.1494	32.5712	3.7776	37.4695	173.401
ALDH3A1	0.3242	NA	NA	28.8249	NA	1.4912	0.2441	0.5353	0.1757	0.2412	0.5198	0.7742	0.361	0.1214	0.7301	0.1257	NA	0.0523	0.0883	0.2252	1.105	0.2528	NA	0.0814	NA	NA	NA	1.7264	0.0486	NA	0.16	0.2076	NA	0.5733	3.9638	0.1379	NA	NA	NA	0.0723	0.1455	NA	0.1869	0.168	NA	0.0862	NA	5.6395	0.3779
ALDH3A2	0.4743	1.2217	4.2099	35.027	4.6769	1.4824	0.1624	0.8871	13.4116	0.3553	10.0291	6.2966	1.1944	21.479	0.6367	1.0276	29.969	0.1492	26.6247	0.6104	0.9341	2.175	0.447	0.1275	2.0039	0.7738	1.1541	4.3697	0.6894	4.2889	0.6773	0.8588	2.0303	2.428	1.5131	0.3641	3.7536	0.7122	0.8681	4.8888	0.5252	1.3548	10.9993	2.2788	2.8199	0.3673	0.1943	1.5836	2.8726
ALDH3B1	1.1086	0.6391	0.2947	1.3856	0.2417	0.2475	0.2695	0.5077	0.6052	0.5941	0.3723	0.5021	0.7058	1.0497	0.1645	0.1968	0.2383	NA	0.536	0.5516	0.2324	0.2198	0.3122	0.1079	0.256	0.2012	0.2398	0.7363	0.2291	1.477	2.1087	0.4821	0.3236	1.2772	NA	NA	0.1755	NA	0.2008	0.34	0.3999	0.1409	0.405	0.1154	0.3189	NA	0.1925	0.2409	0.4408
ALDH4A1	0.6266	NA	3.4682	0.631	0.2479	0.4118	0.1181	0.4139	1.8741	0.1504	2.7172	0.6227	0.5453	0.4328	0.6721	0.4609	0.1344	0.237	0.8718	0.4842	0.2875	0.561	0.293	0.0952	0.473	1.4562	0.3482	0.4961	0.3392	0.275	0.2622	0.2078	0.3765	0.1799	0.356	0.2363	1.5388	0.2805	0.296	0.2891	0.8403	0.2978	0.8556	0.2752	0.5942	0.0339	0.0936	0.9577	0.6208
ALDH5A1	3.0842	0.3123	0.554	0.4249	0.4058	0.9825	0.2239	0.939	0.2749	0.1427	0.3882	0.4641	0.5468	0.184	0.3914	0.4586	0.7147	0.1031	0.6921	0.5617	0.3452	0.5174	0.0353	0.0625	0.1926	0.3374	0.5887	0.0658	0.2443	0.415	0.1083	0.2853	0.129	0.0821	0.2463	0.1485	0.6717	0.2408	0.2665	0.4102	0.1723	0.1809	0.6807	0.2704	0.8756	0.2065	0.0996	0.2121	2.3157
ALDH6A1	2.0853	1.0261	0.9748	4.1278	11.2901	7.3545	1.9329	4.3872	4.9975	1.6095	7.4494	3.6821	2.1203	1.3786	2.8775	3.062	7.566	1.2042	4.2795	2.7828	5.3953	4.4332	1.7436	1.2276	1.284	2.1571	3.5454	1.4188	2.5005	2.9308	0.7014	1.486	1.4753	1.1173	1.4498	0.8959	3.4172	2.1746	2.7674	6.5464	1.913	2.0998	6.8221	2.8809	3.0077	1.3556	0.5685	3.9879	4.6372
ALDH7A1	7.2643	5.0141	2.4502	11.5492	6.8575	12.0741	5.3059	7.0716	13.5403	3.6738	8.5236	18.9827	4.7065	2.7683	5.6141	4.7558	8.7486	2.996	7.1915	4.0253	8.5468	10.4534	5.9645	3.2086	3.7029	3.6292	6.0929	6.5909	4.176	6.0556	2.0995	2.477	4.1938	4.7369	10.9165	3.3705	4.0251	4.4042	3.7817	5.9751	4.371	7.5751	6.1096	4.3786	5.6271	5.5681	2.1225	4.8463	6.8233
ALDH9A1	5.1272	1.1932	5.6677	10.1356	7.0946	3.7918	6.1577	2.9228	10.4109	4.3978	5.2659	2.9423	5.9769	3.4931	4.5383	3.3757	10.4277	2.6845	8.3513	3.7232	5.4445	4.911	1.2212	4.2595	1.1154	1.4825	6.9901	2.1163	6.663	9.3231	2.671	27.7545	3.916	3.3456	4.4048	6.3735	7.0675	6.8878	11.1232	14.8217	3.8217	4.9872	5.1742	8.8842	4.6686	2.9867	0.9559	10.915	11.1344
ALDOA	102.927	91.4031	64.9324	343.249	114.579	27.4487	97.7461	73.2145	104.393	105.3	44.5204	168.452	99.7843	171.606	40.1536	82.0432	32.5111	36.1827	98.2468	67.7925	110.468	201.145	115.261	25.4844	124.953	78.4535	28.5629	164.954	72.9195	484.567	141.918	164.698	68.9943	77.5937	164.36	43.3084	94.0468	86.4957	32.1667	17.846	113.054	89.5962	86.7374	71.3254	85.8276	49.3287	40.6055	135.073	105.263
ALDOB	0.3863	NA	4.7769	0.6314	0.5616	0.1904	0.9959	19.2155	0.3903	NA	0.1479	0.0397	4.3519	NA	0.5681	20.9327	NA	0.0814	2.253	2.6681	0.7719	0.5868	0.3735	1.7049	NA	0.0635	0.015	0.0328	3.2706	0.877	0.2565	0.2876	0.0594	NA	0.6271	NA	0.7808	0.4707	0.2614	NA	2.0367	NA	0.7604	0.3314	0.4008	0.6549	NA	0.2039	0.7351
ALDOC	7.9443	6.1289	4.2126	38.1839	1.8566	3.6326	6.6969	2.117	9.1594	3.2681	8.5235	9.9342	5.6005	13.7628	4.208	10.6002	3.4699	1.8759	2.784	4.4351	2.3054	13.3021	8.9977	2.399	10.1256	5.9925	0.9518	11.7798	3.8031	81.1239	10.5366	7.2083	12.5088	8.0099	13.4901	1.5478	7.259	3.6264	9.6793	3.712	13.0607	2.6797	4.2654	2.8165	3.2598	1.6758	3.39	8.6124	5.2062
ALG1	0.3325	0.5672	0.3266	0.5573	0.6949	0.1964	0.2295	0.3021	0.4626	0.217	0.4909	1.5211	0.6669	0.8749	0.2303	0.4142	0.2358	0.2479	0.6534	0.3792	0.582	0.5559	0.2551	0.0674	0.2213	0.1922	0.3796	0.1423	0.1804	0.3344	0.3745	0.3308	0.1619	0.318	0.2181	0.0773	0.6123	0.2629	NA	0.3772	0.2204	0.0269	0.9813	0.1547	0.292	0.3445	0.0076	0.14	0.8693
ALG11	0.2057	0.0717	NA	0.2632	0.4591	0.0716	0.1477	0.7456	0.2482	NA	1.0372	0.5591	0.4934	NA	0.2418	0.4543	0.5763	0.0777	0.2552	0.1218	0.2586	0.265	1.784	0.0985	0.3768	0.1315	0.0246	0.3595	0.2079	NA	0.1653	0.0897	0.1855	0.3194	0.3284	0.0104	0.5926	0.462	0.0334	0.0345	0.1273	0.0212	0.2671	0.2615	0.2285	0.1474	0.0435	0.1699	0.2306
ALG2	4.0563	1.5626	2.6534	5.0706	9.8622	6.2128	1.4377	3.0839	7.3266	2.5206	6.2653	5.6219	3.2954	1.9079	1.9145	11.1457	3.9212	1.0423	6.4558	4.5487	3.9596	6.9426	6.812	0.0426	3.5224	7.6235	1.9057	1.5167	0.3065	5.9869	3.6973	2.5978	1.2813	1.8975	1.3138	1.5192	2.4298	7.4858	4.6862	2.6601	0.9151	3.4091	7.8695	6.1896	2.9022	1.8424	0.1699	1.9686	4.062
ALG3	0.168	NA	0.0617	0.2807	0.2836	NA	0.074	0.2805	0.1565	0.0636	0.2584	0.3544	0.1208	0.098	NA	0.3144	0.217	0.029	0.0982	0.2003	0.1583	0.5715	0.2874	0.0485	0.2848	0.4072	NA	0.1864	0.1343	NA	0.1201	0.1939	0.0803	0.2634	0.1739	NA	0.1711	0.1418	0.0766	NA	0.1305	NA	0.1645	0.0498	0.1011	0.3128	NA	0.085	0.0723
ALG5	2.1647	1.1031	0.5188	1.8391	2.6288	3.5159	0.5318	2.2157	0.9605	0.326	1.1596	0.7347	0.5389	NA	0.4591	1.7331	1.3289	0.1826	1.0569	0.4453	2.4174	4.6305	2.4789	0.1458	1.7131	3.5084	0.5385	1.2359	0.3019	4.4302	0.9672	NA	0.0191	1.7054	0.7468	0.4969	2.7253	1.1083	0.6983	0.2696	0.3021	0.1268	3.3323	0.3754	1.0575	1.4951	0.2777	1.1341	1.2251
ALG6	0.0062	0.2907	NA	NA	0.6566	0.3812	NA	0.0863	0.033	NA	NA	NA	NA	NA	0.0527	0.1016	0.0826	NA	0.3617	NA	0.2743	0.2912	0.1115	NA	NA	NA	NA	0.1379	0.0654	NA	NA	NA	0.0269	NA	0.0298	NA	0.0747	0.0466	NA	0.2044	0.031	0.181	0.1359	0.0495	0.0626	0.3061	NA	0.1534	0.1373
ALKBH4	NA	NA	NA	NA	0.0168	NA	NA	NA	NA	NA	NA	NA	NA	NA	NA	NA	NA	NA	0.0395	NA	NA	NA	NA	0.9533	NA	NA	NA	NA	0.0589	NA	0.0735	0.0236	NA	NA	NA	0.3793	NA	0.149	NA	NA	0.0292	NA	NA	NA	0.0311	NA	NA	NA	NA
ALKBH5	0.0791	0.162	NA	0.6331	0.2219	0.2434	0.0724	0.131	NA	NA	NA	0.25	0.1019	0.2013	0.131	0.0873	0.1003	0.4163	0.5972	0.0937	0.2215	0.1653	0.1881	0.0537	0.7595	0.1479	NA	0.0715	0.0939	NA	NA	0.3371	0.0719	NA	0.2584	NA	0.1894	0.2107	0.9833	0.2506	0.0757	NA	0.0798	0.1544	0.009	0.1449	0.0543	NA	NA
ALOX5	2.5961	7.5618	1.3269	0.4557	1.5219	3.228	16.3865	4.0344	2.1706	3.708	1.6829	5.6181	1.8532	23.387	2.7795	3.3959	11.9822	0.2617	2.2036	12.2697	1.294	2.03	4.4016	0.5708	5.9922	3.5826	1.0628	2.6076	12.7186	1.9783	12.422	11.8762	12.0171	6.4669	2.1837	11.5717	9.8798	2.0419	0.6257	4.0577	9.5049	1.1688	1.6692	2.6243	2.3997	2.3015	0.3964	7.6099	2.3519
ALOX5AP	2.1223	3.7444	1.3495	0.6748	1.0405	0.4798	NA	1.6461	4.8855	NA	2.9794	2.965	5.0805	1.2117	1.4818	7.0307	1.2876	1.098	1.6246	2.8936	3.0909	2.2516	4.269	1.0936	3.4996	5.7622	1.8977	9.4225	5.301	NA	13.217	8.6211	3.814	6.7075	6.4238	3.4072	14.7898	2.3723	2.4117	8.4224	6.723	2.9909	7.9752	8.3541	6.4176	2.3933	2.5698	3.19	11.4553
ALYREF	1.5911	6.8232	26.6966	12.2361	3.8306	3.8511	1.931	12.4655	4.2014	2.6845	2.1345	9.4661	4.7616	7.8162	1.831	2.5924	9.5057	1.7896	6.6914	6.2129	3.8321	8.1506	3.8704	1.6089	2.8108	7.8581	5.5303	2.4235	3.4421	6.4484	5.979	4.1989	2.3091	1.2677	3.9396	3.9241	3.8455	4.7171	9.0774	1.8923	1.4988	4.2411	2.546	3.3278	4.277	0.9375	1.2981	3.5085	5.835
AMACR	0.4826	NA	NA	0.1046	0.1418	0.0921	0.0068	0.1391	0.031	NA	NA	0.3303	NA	NA	NA	NA	NA	NA	NA	NA	NA	NA	0.2195	NA	0.0819	NA	NA	0.0488	NA	NA	NA	NA	NA	NA	0.0771	0.0846	0.2511	NA	NA	NA	NA	0.1346	NA	NA	0.0835	0.208	NA	NA	0.6583
AMBP	16.7675	5.2597	4.3721	7.5536	3.3987	8.8366	78.458	2.938	10.4699	18.0678	21.3953	10.9015	8.9488	12.6397	4.6889	5.3281	7.7729	5.7892	11.3121	10.1599	7.6762	3.0975	6.0078	41.2206	31.7588	8.0649	21.6755	3.1213	16.2265	5.6913	6.2153	18.2044	9.7397	28.16	3.1109	7.7118	12.6746	9.6599	1.3774	21.4805	12.2858	5.7644	2.5683	4.8011	12.5788	18.0233	8.7076	4.6763	4.4214
AMDHD2	0.5424	0.7913	1.1574	0.5162	0.4127	0.5257	0.6502	0.6629	0.8156	0.6436	0.3914	0.7911	0.9588	0.7274	0.614	0.4943	0.7947	0.2227	1.1595	0.2767	0.4783	0.1887	0.6534	0.7148	0.5566	0.5123	0.4679	0.4027	0.407	0.197	0.7369	0.5383	0.2819	0.2272	0.4864	0.4162	0.6425	0.4684	0.5006	0.8173	0.3176	0.7466	0.2587	0.4053	0.5524	0.6384	0.4741	0.6689	0.7157
AMPD2	0.4376	0.5259	0.8584	1.8369	0.6084	0.8441	0.4597	0.4451	1.8861	0.3449	0.8282	1.3452	1.6181	1.8954	0.4116	0.4923	2.4491	0.3831	1.2131	0.963	1.1422	0.5747	1.1309	0.1965	0.2205	0.7502	0.4684	1.3215	1.4701	0.0972	0.4819	1.8848	1.0185	2.302	3.0706	1.075	1.2702	0.7436	1.7945	0.7991	0.7698	0.4196	0.8929	1.1973	0.6822	0.5639	0.2115	0.5451	2.036
AMPD3	0.5047	0.911	0.3745	0.014	0.4687	0.5223	0.3925	0.2324	0.7093	0.5789	0.4509	0.5543	0.5934	0.4678	0.2971	0.5061	NA	0.147	0.3721	0.3911	0.3448	0.7594	0.6729	0.4096	0.7869	0.057	0.2362	3.1479	0.453	0.2795	0.0735	0.348	0.254	0.2907	0.5219	0.1223	0.7408	0.359	0.2496	0.4342	0.8737	0.5022	0.4979	0.2797	0.8425	0.2513	0.7121	0.9714	0.6679
AMY2A	1.5799	2.4335	1.3001	22.697	157.249	783.37	0.1484	0.2954	93.9754	0.184	79.8016	1.2336	4.4314	0.5675	4.396	0.6243	462.827	10.2989	4.0854	0.6883	52.8723	6.8409	0.6541	4.0399	14.7483	146.607	21.5556	0.1374	0.3802	0.6812	0.3962	0.149	38.667	2.4488	0.0078	0.3129	7.4442	17.7435	0.2699	55.0837	6.1094	7.1614	23.3836	149.062	1.2421	0.8548	0.5202	6.72	0.4045
ANAPC1	0.078	0.0227	NA	0.0936	0.0236	0.0178	NA	0.0095	NA	0.0073	0.0397	NA	NA	NA	0.0032	0.0383	0.0076	NA	0.0448	NA	0.1813	0.0735	0.1072	NA	0.0186	0.0169	NA	0.0964	NA	NA	0.0076	0.1258	0.0413	NA	0.0244	0.0094	0.01	0.0137	NA	0.0178	0.0066	0.0088	0.0595	0.0173	0.1052	0.0102	NA	0.0151	0.013
ANAPC13	0.3054	0.4829	0.2217	1.1265	0.356	NA	NA	0.64	0.8781	0.2896	NA	NA	NA	NA	0.2039	0.3428	NA	NA	NA	0.2855	0.1301	0.5074	0.3374	0.2177	0.6318	0.2807	0.5548	NA	NA	NA	NA	0.8556	NA	NA	NA	0.3021	NA	0.3064	NA	0.5285	NA	0.8422	0.142	NA	NA	NA	0.5562	0.1552	NA
ANAPC2	NA	0.0369	NA	0.0135	0.2573	0.0538	NA	0.0377	0.0958	0.0065	0.0254	0.0344	NA	0.0086	0.0231	0.0147	0.0723	NA	0.0285	0.03	0.0155	0.0935	0.1204	NA	0.0148	0.0251	0.2521	NA	0.0078	0.0611	NA	0.0776	0.0193	NA	NA	0.1014	0.0052	0.0607	NA	NA	NA	0.0583	0.1188	0.0218	0.0153	0.0122	NA	0.0407	0.0162
ANAPC4	0.0094	NA	NA	0.0302	0.0746	0.0507	NA	0.0365	0.042	0.0038	0.0249	0.029	NA	NA	NA	0.0433	NA	NA	0.0215	NA	0.1224	0.2064	NA	NA	0.0911	NA	0.046	NA	NA	NA	NA	0.0087	NA	0.045	0.0475	0.0166	NA	NA	NA	NA	NA	0.0609	0.0188	NA	0.0339	NA	NA	0.0744	NA
ANAPC5	0.0278	0.3268	NA	NA	0.6245	NA	NA	0.0151	NA	NA	NA	0.0226	NA	NA	NA	NA	0.0622	NA	NA	NA	0.138	0.261	0.1526	NA	0.0385	0.0909	0.0225	NA	NA	NA	NA	NA	NA	NA	0.0922	NA	NA	NA	NA	0.0035	NA	0.0259	0.0457	NA	NA	NA	0.0037	NA	NA
ANAPC7	NA	0.0255	NA	NA	0.1493	NA	NA	0.0961	NA	0.3409	0.5733	2.0167	NA	0.0608	0.1205	NA	NA	0.0974	0.12	NA	0.3739	0.2774	0.0279	0.0786	0.1103	0.041	NA	0.0197	0.2221	NA	NA	NA	NA	0.3469	0.1905	NA	NA	0.7283	0.0554	0.0257	0.0508	NA	0.0792	0.2425	NA	NA	0.0702	0.4847	1.2437
ANGPTL2	1.3997	0.3449	NA	NA	0.0493	NA	0.4707	NA	NA	0.8904	NA	0.0591	0.2027	0.1445	NA	0.1809	NA	NA	0.1557	0.1039	0.3062	NA	0.364	0.1725	0.6889	0.1206	NA	0.1469	0.1275	0.25	0.304	0.9332	NA	0.8077	NA	NA	NA	0.2294	NA	0.0887	0.3774	0.5751	NA	NA	0.12	0.1022	0.3565	0.4276	NA
ANK1	0.3008	NA	NA	NA	NA	NA	0.0396	0.1106	NA	0.4669	0.196	NA	0.0192	0.2906	0.2743	0.302	NA	0.6881	NA	0.3763	NA	NA	0.0094	0.2338	0.5965	0.7796	0.9503	NA	0.5424	0.081	0.4476	NA	0.392	0.4419	0.0874	0.5158	NA	0.0495	0.4868	0.569	0.2643	0.5977	0.033	0.248	0.0412	0.5859	0.6786	0.0146	NA
ANK2	NA	NA	NA	NA	NA	0.4413	NA	0.0964	0.0306	NA	0.0888	NA	NA	NA	0.375	0.4341	NA	0.32	0.0408	0.0377	NA	0.1262	0.0803	NA	0.0386	0.0839	NA	NA	0.0661	NA	NA	NA	0.0357	NA	NA	NA	0.7927	NA	0.0039	0.0194	0.0975	NA	0.0095	0.0969	0.0357	0.0117	0.0325	0.0241	NA
ANK3	0.0062	0.1304	NA	0.0106	0.0699	1.2715	NA	0.1041	0.0255	NA	0.2221	0.0879	0.0727	NA	0.2314	0.1084	0.1694	0.0816	0.0332	0.0246	0.0298	0.2711	0.1183	NA	0.178	0.062	0.0373	0.1312	0.0762	0.1651	NA	0.2179	0.1204	NA	0.1657	0.0162	1.0385	0.0254	0.0135	0.0609	0.1009	NA	0.2049	0.1635	0.0653	0.0444	0.0207	0.1087	0.3706
ANKFY1	0.6028	1.5651	0.4715	0.3769	1.2316	2.3524	0.4386	0.4495	0.7459	0.6371	1.1849	1.0054	0.3483	0.1634	0.6966	0.8624	1.1156	0.2143	1.09	0.5949	0.9776	1.7481	1.0445	0.2502	1.2712	0.5895	0.5644	0.6862	0.5982	1.2594	0.8973	0.2884	0.5693	0.9552	1.5035	0.5236	0.5934	0.758	0.883	0.6349	0.751	0.5191	0.5762	0.6237	0.9238	0.5228	0.7936	0.6086	0.7243
ANKIB1	NA	NA	NA	NA	0.4625	NA	0.034	0.1327	0.0331	NA	NA	0.0159	NA	0.0398	NA	NA	NA	NA	0.1109	0.0128	0.0127	NA	NA	NA	0.8543	NA	NA	NA	0.0462	0.2015	NA	0.1013	NA	NA	NA	NA	NA	NA	NA	NA	NA	NA	NA	NA	NA	NA	NA	NA	0.0426
ANKRD13A	0.096	0.4203	0.5329	0.0863	0.5597	0.4663	0.0668	0.2586	0.3399	0.2415	0.3348	0.3422	0.2453	0.1646	0.9832	0.1689	0.1723	0.0442	0.3685	0.2568	0.0826	0.3092	0.2072	NA	0.204	0.3126	0.7188	0.485	0.1105	0.0656	0.115	0.1745	0.2382	0.1886	0.1298	0.1161	0.0321	0.3941	0.0189	0.1508	0.1784	0.0614	0.2871	0.1737	0.2165	0.0917	0.0724	0.5916	0.3653
ANKRD13D	NA	NA	0.3094	NA	0.0246	0.3247	0.0362	NA	NA	NA	NA	NA	NA	NA	NA	0.0885	NA	NA	0.0909	NA	NA	0.4588	NA	NA	0.0949	0.0902	NA	NA	NA	0.0325	NA	NA	NA	NA	NA	NA	0.1803	0.0062	NA	NA	NA	NA	NA	NA	NA	0.2385	NA	0.0527	NA
ANKRD17	0.0208	0.0372	0.0368	0.071	0.015	0.039	NA	0.0233	0.0936	NA	0.0238	NA	0.0286	0.0095	0.0502	0.301	0.0465	0.0059	0.038	0.0394	0.1314	0.088	0.0381	NA	0.0151	0.0404	0.0136	0.3128	0.204	NA	0.0245	NA	0.1764	0.0072	0.0405	0.0174	0.0548	NA	0.0105	NA	NA	0.0522	0.0362	NA	0.196	NA	NA	0.1551	0.1296
ANKRD22	0.2838	1.1982	0.0954	0.1411	0.5614	0.3734	0.3358	1.4041	0.687	0.3765	1.0019	1.1209	0.3239	0.6639	0.4196	0.8545	NA	NA	0.6517	0.3733	0.4158	NA	0.5397	NA	1.8406	NA	0.0897	2.9016	0.3839	1.3974	0.8371	0.6599	0.7693	0.2559	1.1444	0.3997	0.9929	0.6461	NA	NA	1.4353	0.0373	1.5956	2.6947	1.7398	0.5039	0.1663	0.4093	0.5356
ANKRD28	0.2564	0.1339	0.0494	0.0708	0.0656	0.0918	0.0279	NA	0.0342	NA	NA	0.0583	0.0204	0.166	NA	0.1015	0.0727	0.0545	0.1374	0.2339	NA	NA	0.1497	NA	0.0931	0.0085	0.0299	NA	0.0486	NA	0.0154	NA	0.0289	0.1177	0.0744	NA	0.0223	0.0927	0.0714	NA	0.026	0.0575	0.0777	0.0785	NA	0.0596	NA	NA	0.0691
ANKRD44	0.0425	0.1754	0.3162	0.0208	0.2615	0.1735	0.1346	0.3876	0.2326	0.0689	0.2017	0.1675	0.0329	0.0391	0.1844	0.15	0.0434	0.057	0.179	0.1309	0.176	0.054	0.2105	0.0212	0.2367	0.0751	0.0983	0.1025	0.2737	0.203	NA	0.0738	0.1201	NA	0.1592	0.0737	0.0784	0.0161	0.0972	0.2328	0.1385	0.0936	0.0869	0.1434	0.1722	0.0797	0.0251	0.1333	0.2277
ANKS1A	0.0669	0.0631	NA	0.0419	0.0376	0.0646	0.0155	0.1153	0.0203	0.0119	0.0049	0.0407	NA	NA	NA	0.1249	NA	0.0223	0.0141	0.0164	0.0331	0.1551	0.0572	NA	0.0496	0.0085	NA	0.1061	0.0784	0.012	0.2407	0.1051	0.027	0.0437	0.1138	NA	0.0106	0.0194	0.4228	NA	0.0271	NA	0.0515	0.0495	NA	0.0135	0.024	0.1122	0.0353
ANKZF1	NA	0.0697	NA	0.0726	0.0456	0.0495	NA	NA	NA	NA	NA	0.0536	NA	NA	NA	0.0223	NA	NA	NA	0.0197	0.0337	0.239	NA	NA	0.0462	0.0341	NA	NA	NA	NA	0.0119	0.0109	NA	0.3806	0.2625	0.0085	NA	NA	NA	NA	NA	NA	NA	NA	0.0126	0.011	NA	0.0122	0.0196
ANO10	0.2177	0.2236	0.0362	0.1148	0.2599	NA	0.0438	0.3362	0.1837	NA	0.3329	0.2819	0.0695	NA	0.2184	0.4187	0.0802	0.0464	0.0928	NA	0.1831	0.2401	0.2384	NA	0.1137	0.0434	0.0768	1.3103	0.1381	0.5831	0.036	0.0863	0.0792	0.1162	NA	NA	0.0478	NA	0.0364	0.2392	0.1331	0.2252	0.1525	NA	0.1713	0.1586	0.0676	0.1375	0.1273
ANO6	0.1831	0.0087	NA	NA	NA	0.2623	1.1118	0.0619	0.1222	0.1754	0.1541	0.2117	0.0783	NA	0.0521	0.0476	NA	0.0391	0.0614	NA	NA	0.0352	0.1279	NA	0.1019	0.0878	0.0986	NA	0.1982	0.1354	0.4371	0.1329	0.0642	0.1257	NA	0.04	0.2201	0.0048	0.1797	0.0939	0.1073	0.0587	0.0289	NA	0.2192	0.0196	NA	0.0452	0.0526
ANP32A	NA	6.4011	NA	9.3316	8.87	7.7213	1.9033	4.0623	4.8232	NA	4.5872	NA	NA	NA	NA	6.0127	5.0318	NA	4.2532	NA	8.4435	12.2715	14.8873	NA	3.3368	3.3398	2.6318	9.4131	6.0162	3.962	10.7429	8.7553	8.2917	1.5838	14.1103	NA	5.1464	NA	NA	5.8701	4.4576	2.571	9.8833	5.9795	6.563	3.4813	NA	8.2718	11.4908
ANP32B	10.9906	15.3318	10.581	22.7875	22.6383	14.3557	4.891	7.8961	17.493	4.5205	17.8253	21.9494	7.9618	14.3728	7.0765	12.6426	26.9025	9.8807	12.315	16.5113	18.1699	23.7999	25.5915	3.4892	5.6014	5.8811	4.581	16.1929	8.5164	NA	18.1647	27.8504	12.3748	5.3141	34.5591	15.6624	14.1543	19.9885	NA	7.5005	14.4907	14.0744	14.2738	12.5548	17.9977	9.8515	3.6596	10.9384	16.8971
ANP32E	10.9483	18.235	3.6413	9.0278	6.4379	12.3639	0.7743	12.5842	7.7888	4.902	1.9182	7.9716	1.3596	7.0551	11.6799	12.3042	3.5716	1.4282	3.1185	6.7862	3.7285	18.49	7.567	2.5495	11.8578	13.7772	2.353	5.9667	7.1468	0.9602	11.7477	10.619	5.9883	3.4864	16.4369	7.6749	10.5485	6.5795	1.3071	8.2182	6.3101	3.6884	7.2739	4.7079	6.2354	3.1001	4.1513	5.7213	10.5365
ANPEP	0.3357	2.0924	1.2438	0.4178	0.8893	1.4743	0.5296	4.9568	0.6312	0.9325	0.9123	0.712	0.5468	0.2452	0.6494	4.0159	2.1018	0.1185	0.9135	0.4599	0.6755	1.2236	0.9659	0.2646	0.8378	1.6182	0.2433	4.3621	5.0288	2.7739	3.4349	0.6174	2.3277	0.8072	1.308	0.5193	1.7172	0.913	0.4673	1.8754	2.4791	0.9152	5.786	3.4564	0.8281	0.676	0.2548	1.597	0.6305
ANTXR1	0.5308	0.4482	NA	0.1031	0.0762	0.0325	0.276	0.1258	0.2833	0.2453	0.1806	0.2799	0.2151	NA	0.0906	0.2857	0.0519	0.0196	0.222	NA	0.0727	0.182	0.7323	0.0814	0.2176	0.2616	0.0761	0.0777	0.0544	NA	0.0124	0.0667	0.0224	0.2494	0.1665	NA	0.0714	0.1893	0.1954	NA	0.0546	0.0472	0.0225	0.0379	3.7015	0.0995	0.159	0.5227	0.335
ANTXR2	NA	0.4374	0.0328	NA	0.6237	0.145	0.1086	0.0406	0.2311	0.1206	0.0734	0.9761	0.1749	0.0592	0.0327	0.2026	0.0781	0.0439	0.0922	0.0284	0.0397	0.151	0.1917	NA	0.2554	0.2316	0.0372	0.06	0.0722	NA	0.0677	0.1738	0.0384	0.0768	0.0392	0.0218	0.0665	0.1673	0.0948	0.0252	0.1227	0.0967	0.0064	0.0151	0.4686	0.1074	0.0667	0.4428	0.067
ANXA1	124.203	392.635	77.449	81.3332	84.3152	112.636	60.5021	67.7121	239.026	79.1827	114.263	237.873	116.525	82.2123	123.728	143.489	72.7219	42.1667	69.5495	81.3756	189.483	391.593	145.778	77.2009	207.896	308.343	28.0431	125.265	72.5387	112.846	84.7472	65.7155	155.101	46.6929	153.196	47.0224	70.4518	78.6064	104.764	120.483	93.8674	44.6994	63.2877	56.9715	77.884	53.8557	30.5494	57.5014	70.4072
ANXA10	0.0431	14.8303	NA	14.7794	10.2649	15.2015	1.7591	106.681	4.87	0.8525	14.0807	7.4761	86.9788	2.741	10.802	11.5042	0.8745	6.5298	15.2253	17.4544	1.7298	0.7533	10.8291	0.9622	1.8883	3.7458	0.437	2.1333	10.649	2.8433	1.738	26.3096	5.4972	4.9097	6.053	0.3207	31.9628	3.7187	0.3356	0.6038	6.0611	31.3673	1.946	13.2385	4.1534	0.4371	1.8651	52.3924	47.4393
ANXA11	14.593	12.2489	17.3532	27.0422	18.6591	14.2718	13.2518	17.0654	28.9952	24.756	14.8779	29.4915	22.0749	32.9316	13.4947	14.9731	22.2822	9.5761	25.2023	18.5962	16.597	14.8288	25.9277	7.3509	12.5145	9.4414	13.3475	18.1458	12.8019	24.7991	15.4816	23.1642	12.6055	51.8047	27.3407	13.5682	17.6534	20.2677	22.8911	18.3574	11.5813	12.7383	15.372	19.492	29.274	9.7065	3.8047	10.6311	26.4102
ANXA13	NA	0.0746	0.2509	NA	NA	0.8629	NA	2.2099	0.0459	NA	0.6222	NA	0.0427	NA	NA	1.0961	0.0159	NA	0.4609	0.3641	0.3196	NA	0.4246	NA	NA	NA	0.0648	0.171	NA	NA	0.5839	0.2471	NA	NA	0.338	NA	0.929	NA	NA	NA	NA	NA	NA	0.0211	NA	0.3299	NA	0.0274	0.8043
ANXA2	886.561	662.745	195.075	271.894	531.453	603.307	587.278	357.609	534.799	141.851	1185.45	1508.15	554.302	303.846	455.418	883.133	374.036	551.484	466.309	262.275	403.331	699.709	687.548	151.156	419.987	364.427	156.107	875.875	422.787	1266.98	586.618	605.056	568.801	633.707	716.633	117.666	536.63	211.623	202.726	158.197	428.781	222.87	333.233	384.38	491.963	186.094	113.604	381.706	681.02
ANXA3	23.706	63.1636	16.8545	64.3198	28.6159	18.9648	8.4073	46.9285	103.773	37.2182	23.6479	39.6863	59.2963	92.4988	25.2326	19.3312	40.0858	17.5558	49.9814	23.3381	29.4631	48.8212	22.2472	3.8324	35.5929	12.8155	6.7481	102.191	22.6421	96.8756	83.5336	87.131	30.0333	17.3564	22.0322	23.9521	32.4277	43.171	7.603	17.6577	23.3108	6.3672	38.0053	30.1481	24.265	10.2459	11.4543	40.6047	40.3731
ANXA4	53.5578	134.511	359.697	152.936	239.69	876.498	83.3552	402.611	225.08	36.2434	637.439	522.611	275.778	140.107	267.408	165.991	1131.55	113.277	485.745	146.287	486.513	482.369	84.7427	44.9959	205.806	143.599	257.829	144.24	142.482	470.774	175.153	118.58	48.5303	57.2814	266.339	25.0255	357.968	215.69	117.041	110.394	102.75	71.1103	469.847	252.168	312.407	78.7527	32.8522	120.558	237.564
ANXA5	387.616	783.628	354.243	343.193	522.957	648.771	443.448	486.025	600.709	339.468	542.504	1013.28	550.417	317.26	603.09	611.671	626.704	300.882	602.454	370.556	553.585	499.71	656.975	294.529	548.623	386.89	307.857	481.337	499.049	520.305	360.629	778.801	230.411	412.474	495.098	199.133	485.486	401.75	297.862	521.169	404.563	489.469	390.705	458.519	654.366	318.176	358.473	722.2	619.665
ANXA6	48.7519	111.214	46.5414	37.7538	56.4307	110.838	22.48	105.704	89.5616	68.0018	86.4934	45.689	44.8704	17.7736	70.4367	89.2975	35.0848	31.5548	68.0788	52.1131	55.0113	95.0212	69.501	48.4929	68.0811	60.9926	35.225	63.3994	55.1682	49.7299	13.4655	52.3001	43.8051	28.4956	50.418	41.0176	36.9518	54.3663	36.3757	56.5254	61.7553	40.7861	45.6014	30.4655	70.833	60.3559	56.2612	76.1797	52.5503
ANXA7	5.7596	2.8627	6.0505	5.5985	7.3001	3.3692	6.9421	3.8959	7.7809	5.1631	9.0866	6.8573	6.8418	5.1135	5.4699	4.2348	7.0321	4.182	8.1247	3.9519	3.7872	3.292	4.5639	3.0773	2.3456	2.5791	3.9556	5.8399	6.5391	14.3831	4.3241	5.7405	5.0459	4.4888	7.3508	2.9319	5.6506	6.0191	3.1019	6.6986	3.7827	5.1456	9.0348	6.8449	7.2036	4.5028	3.2555	7.4955	8.4942
AOC1	1.3576	0.079	NA	0.3628	0.056	0.1576	NA	0.9602	0.0692	0.5184	0.4247	0.1654	1.783	0.2919	0.012	1.2697	0.2806	NA	0.8621	0.2863	0.4918	0.3886	0.1015	NA	NA	0.0237	NA	0.017	0.8373	0.0897	0.5401	1.0566	NA	0.0307	0.0373	NA	0.7601	0.1541	NA	NA	0.2709	NA	0.0622	0.5363	0.0986	0.164	NA	0.0804	0.3495
AOC3	12.2122	1.9244	3.901	3.4244	8.9243	6.0565	41.8492	48.1847	18.1186	9.2472	3.3193	1.3048	10.5785	2.7448	7.047	33.9073	11.1709	24.7576	28.9737	2.8473	3.8471	1.5632	2.9458	28.1875	34.6913	15.4578	4.2893	1.8719	23.5456	5.5668	7.8673	16.3221	16.2977	17.6715	5.1976	4.9646	14.9007	2.4801	53.2409	10.3761	58.3047	4.676	2.8449	4.7537	7.6655	11.7031	11.2469	29.6429	7.5641
AP1B1	7.7726	5.6177	1.819	3.8831	5.3932	6.0239	1.7587	5.422	4.3339	2.3452	7.0916	6.6004	3.9789	2.0632	4.8391	6.8076	7.0496	1.7223	4.1745	2.8631	4.377	8.8686	7.582	1.0744	4.6026	5.0836	2.5393	5.5956	4.1744	2.7928	3.9065	4.4686	8.756	2.9634	8.1325	2.1928	4.0611	2.8224	2.6543	2.6585	5.7927	2.0524	7.5973	5.8655	6.1288	1.6562	2.615	3.5874	9.149
AP1G1	1.9589	1.7495	0.9771	3.3655	1.9476	1.1922	0.8297	1.3388	1.7669	0.6363	1.4559	3.1077	1.553	1.3304	0.6966	2.4915	1.0799	0.6062	1.778	0.9102	1.4204	2.8406	2.3524	0.2926	1.248	1.1734	0.6638	2.2938	1.7555	0.5935	1.3987	1.8439	1.7453	1.3282	2.335	0.6363	2.4856	0.8994	0.5046	1.0306	1.135	0.5725	1.5969	0.9477	1.7363	1.2837	0.4002	1.2256	1.4681
AP1G2	0.2232	0.5074	0.2277	0.0553	0.2672	0.2301	0.1727	0.324	0.2718	0.1829	0.1494	0.5785	0.2132	0.4616	0.2269	0.7259	0.1731	0.1733	0.1713	0.1317	0.2908	0.7718	0.6537	0.0253	0.4829	0.4024	NA	0.4117	0.1918	0.3664	0.5962	1.3875	0.5476	0.2642	0.6745	0.0796	0.2051	0.141	0.1597	0.1197	0.5339	0.0957	0.2406	0.2035	0.3086	0.4216	0.1942	0.2328	0.3848
AP1M1	1.3342	1.9999	0.4418	0.5525	1.9748	2.675	1.4176	1.8985	1.9547	0.845	2.0343	3.7564	1.6282	1.2295	0.7562	3.1175	0.9854	0.7264	2.2944	0.6855	1.0957	2.2718	2.7556	0.2469	2.026	1.6006	1.238	2.02	1.8786	2.8597	1.6833	1.5306	2.5782	1.181	1.4245	1.0187	0.9983	0.9452	2.0025	1.2181	2.0413	1.0451	1.6537	1.3038	1.9664	1.117	0.9628	1.5191	2.5524
AP1M2	7.4338	1.9021	3.2877	7.0306	5.5444	1.9282	0.5365	4.2045	1.5905	0.5861	1.7004	3.9699	6.4057	1.2947	3.5571	4.6852	0.8016	1.5115	4.7609	0.8813	1.2381	2.2916	4.2089	0.0836	1.8519	0.7143	1.85	4.9058	0.8634	2.1754	4.9215	4.0729	1.7307	1.2087	2.5903	0.5703	2.4073	0.374	1.0858	1.1148	0.9913	0.4698	3.9922	0.6842	2.2207	3.0444	NA	5.6566	5.8606
AP1S1	0.5854	NA	NA	1.0153	1.255	0.0612	0.3491	0.9859	0.4743	0.4501	0.8591	1.467	1.3308	1.0523	0.3372	0.6346	2.4583	0.6418	0.8175	0.6472	1.0578	1.4492	1.0854	1.9068	0.0887	0.307	0.3306	0.3932	0.6673	0.3489	1.9352	0.7691	1.2782	0.2965	1.79	0.5584	0.75	0.3932	0.1242	NA	0.3335	0.9122	0.874	1.4963	0.5494	0.5327	0.2128	1.2688	1.4637
AP1S2	0.2834	NA	NA	0.3964	0.5701	NA	0.364	NA	0.636	0.2732	0.3948	0.6277	0.5821	0.5227	0.5149	0.0762	NA	NA	0.7544	NA	0.4318	0.0571	0.3991	0.3054	0.0379	0.0488	0.7034	0.5972	0.6011	0.1309	0.5036	0.2564	0.6317	0.2541	0.4491	0.5668	NA	0.4444	0.546	0.7393	0.3942	0.4263	NA	0.5944	0.6265	0.0127	0.0594	0.2382	0.4069
AP2A1	5.7837	4.6331	1.3109	2.881	6.718	4.2209	2.5424	2.0634	6.7397	4.5287	4.5172	7.9674	6.1472	1.8106	2.5342	7.2495	3.3098	2.8255	4.7022	2.1099	3.2058	6.2712	7.5715	1.0517	5.7146	2.9068	1.4829	5.3642	4.8052	1.2281	6.7046	4.4207	3.9321	7.2998	9.2677	2.1784	5.281	4.7241	1.2743	3.4228	6.558	2.5251	4.8524	2.2776	5.4612	2.6208	2.1291	2.0191	2.5262
AP2A2	4.7488	2.8224	0.8093	0.9226	5.0595	3.5825	2.2285	2.1216	4.8737	4.2127	4.2657	6.2836	3.6104	0.7069	1.9792	4.9519	3.0601	1.9382	3.4536	1.1893	1.2727	4.4386	4.3443	0.5435	3.8696	2.613	1.483	3.3858	2.6444	0.4031	4.9815	3.2463	2.3912	4.6631	6.7158	1.7397	3.0678	3.2991	0.861	2.4072	4.5578	1.7879	3.5548	2.2647	2.8214	2.0766	1.6736	2.6724	2.539
AP2B1	5.6339	6.7729	2.3546	3.8794	6.0966	6.0232	3.4587	4.992	4.8129	3.3406	6.8588	6.5423	5.1707	2.8515	4.0544	6.8768	2.9942	2.4249	7.3178	3.672	5.496	10.0689	8.5759	2.6264	4.6755	5.158	2.1082	5.5623	5.7375	3.1719	4.7329	4.0683	3.7071	3.3412	6.5916	2.976	4.5206	3.1534	3.7698	2.0106	4.1333	3.0534	7.2044	5.7886	6.5098	1.7755	1.9181	4.1769	6.1283
AP2M1	8.2188	8.0813	1.3028	2.4723	5.1128	6.2732	2.473	4.491	4.6965	1.4018	3.4685	6.0482	2.9688	1.3448	5.5252	6.3885	5.1387	1.581	3.4032	2.176	5.1099	8.5576	8.3817	1.8265	8.6832	6.6837	1.7005	44.5344	18.3554	1.5969	19.5879	12.5031	10.2654	4.7072	24.8099	2.3336	14.547	1.7514	1.8542	1.2249	6.1999	1.2249	16.059	3.0659	2.0534	1.7345	1.4545	3.2832	3.4548
AP2S1	11.7905	12.7789	8.8383	11.1243	10.6191	11.507	11.9364	41.4633	10.3913	17.0362	9.7445	23.9228	17.0573	5.4987	12.7284	15.1227	11.7448	1.9003	15.3556	8.2965	18.9748	34.2035	7.5666	10.3094	36.6294	44.953	15.4143	8.0398	13.1309	1.5028	16.7336	10.0024	7.3306	13.5919	13.7612	6.9754	10.6311	18.7232	4.3615	16.9897	10.6883	22.3517	8.1014	11.8012	12.1212	18.3509	16.5483	13.9388	13.3229
AP3B1	0.64	3.1738	1.9456	0.8793	0.8326	1.2734	2.7771	0.261	0.5841	0.6382	1.0501	3.0536	2.6873	1.3551	0.5319	0.3192	1.6422	1.6189	0.7914	1.9943	1.3456	1.5581	1.2976	0.4017	0.9262	0.9832	2.754	2.8104	2.2199	1.1788	0.5954	3.1071	2.2433	0.5685	2.8062	2.2252	2.3105	0.3331	0.2981	0.7955	2.1572	0.65	1.8701	1.4088	2.2076	0.9068	0.428	1.7691	2.7041
AP3D1	0.6265	0.8828	0.3187	0.5666	0.8193	2.024	0.469	1.0126	0.798	0.3844	0.847	1.4698	0.176	0.2382	0.363	1.2131	0.5364	0.2931	0.6874	0.4105	0.6894	1.4532	1.1797	0.1261	0.7642	1.1317	0.4467	0.8227	0.7345	0.2112	0.7041	0.4812	0.6445	0.5922	0.9025	0.4081	0.8801	0.5306	0.3508	0.7056	0.8102	0.591	1.1874	0.5087	0.6688	0.5201	0.2405	0.831	0.7831
AP3M1	0.9272	0.5685	0.6384	1.316	1.9888	0.7649	1.238	1.6028	2.6386	0.8797	2.8459	2.4733	1.6159	0.42	1.1407	1.173	1.0901	0.7189	1.6817	1.7142	1.0035	1.0498	1.6892	0.1421	0.6296	0.6556	1.1037	1.8454	0.9829	3.8835	0.6123	1.2059	1.6817	1.4653	0.8693	0.9107	2.6272	0.8992	1.6159	3.1794	1.7697	1.0514	1.2741	0.8935	1.9694	0.6204	0.4422	1.1896	0.8709
AP3M2	0.1305	0.1724	NA	0.2824	NA	0.3436	NA	NA	0.339	0.257	0.1764	1.077	0.2536	0.3241	NA	0.1246	NA	0.0911	0.1499	0.159	0.439	0.7785	0.407	NA	0.364	0.0285	0.1427	0.3079	0.1517	0.0425	0.139	NA	0.1096	NA	1.2744	0.3804	NA	0.1713	0.0951	NA	0.5897	NA	0.3638	NA	0.2835	NA	NA	0.4983	0.4253
AP3S1	4.9819	1.2369	2.1798	6.9203	15.8837	0.7708	2.3672	1.7228	10.0804	0.7137	10.0113	15.5904	0.5542	1.5392	0.6726	2.1099	6.9067	1.547	2.5117	4.0073	9.9454	2.1519	10.7027	3.3296	1.1294	0.811	1.447	1.4052	3.5095	0.5183	3.1981	13.2953	2.5544	5.1902	11.7638	8.6819	6.5498	12.4697	1.9029	12.2174	5.9004	0.8607	2.2444	4.9406	1.7434	0.2421	6.3572	2.3431	2.779
AP5B1	0.0202	0.0245	0.0117	0.0076	0.0612	0.0171	0.0968	0.0254	0.0241	0.0051	0.0287	0.0455	NA	0.0103	0.0409	0.0601	0.0071	0.0028	0.1871	0.0132	0.013	0.0772	0.0097	0.004	0.0354	NA	0.0195	0.0676	0.0271	NA	0.033	0.2048	0.042	NA	NA	NA	0.028	0.0237	NA	0.0706	0.0388	0.0217	0.0377	0.0092	0.009	0.2345	0.0124	0.0201	0.0404
AP5S1	0.082	0.2822	0.2969	0.1013	0.2561	0.2029	0.1914	0.213	0.1634	0.0602	NA	0.1198	0.2208	0.1013	0.0908	0.093	0.1078	0.1745	0.2072	0.1458	0.1261	0.1722	0.173	0.0527	0.1787	0.1858	0.1686	NA	0.0969	NA	0.1254	NA	0.1656	NA	0.0522	0.1729	0.0583	0.7623	NA	0.191	0.0714	0.15	NA	0.0964	0.0911	0.1664	0.197	0.1318	0.1456
AP5Z1	NA	0.0812	0.0312	0.0195	0.2095	0.0635	0.0616	0.1036	0.236	0.0115	0.0603	0.1178	0.0415	NA	NA	0.1028	0.0442	0.0098	0.2105	NA	0.0591	0.137	0.0812	NA	0.1271	0.1114	0.023	0.0383	0.0522	0.113	0.1173	NA	0.0768	0.0486	0.0601	0.0095	0.0771	0.0288	0.0345	NA	0.0691	0.0276	0.0522	0.0773	0.0837	0.0594	0.0543	0.0936	0.0633
APBB1IP	NA	0.5336	0.6674	NA	0.2528	0.142	0.1702	0.0643	0.3759	0.3192	1.1868	0.3205	0.5753	0.1446	2.7208	0.3276	NA	0.1044	0.4556	0.2435	0.1033	0.0655	NA	0.0486	0.388	0.4177	0.2623	0.6232	0.1932	0.3827	0.0806	0.1643	0.712	0.1832	0.1536	0.2335	0.808	0.2482	0.2671	0.1903	0.3231	0.0144	0.3004	0.3773	0.1624	0.2876	0.1546	1.7149	0.4351
APCS	27.8864	68.5704	38.4655	9.2458	11.7469	22.4589	560.216	15.9009	58.7233	102.827	18.9357	17.5776	81.8353	10.5669	55.4029	11.9356	15.6261	21.6188	62.4408	19.4595	28.8652	6.4641	32.9792	228.72	384.101	77.6122	22.5761	9.3849	141.58	132.128	16.6102	107.036	27.1511	74.7145	18.3152	22.5537	51.9423	35.1183	185.152	156.101	149.665	25.5146	8.7639	29.6456	132.431	169.179	102.054	65.529	53.49
APEH	2.2953	3.3615	2.7774	4.4014	5.2298	3.9379	3.539	2.8932	4.2169	2.8122	2.8922	3.1768	6.7874	3.285	4.6357	2.9855	2.8932	1.349	2.4483	2.847	3.0373	4.4157	5.6369	1.1775	5.1936	2.0103	2.2874	2.8695	1.9139	3.548	2.8848	2.4712	2.7296	1.8571	3.4151	2.2738	7.6143	4.7684	1.2822	2.4279	3.3367	3.1172	4.9234	3.3072	1.6606	2.3457	1.3904	4.0879	3.5779
APEX1	5.8775	2.9502	4.1906	5.3335	5.6921	3.3394	2.8323	2.5681	5.0671	1.3729	8.0176	7.6616	3.4818	6.4457	0.4976	6.2321	5.5108	4.4297	5.045	3.9303	4.8232	3.6006	6.3687	1.688	1.3921	1.624	2.3662	5.2713	4.8773	3.6537	3.7295	5.7606	6.8139	2.4953	6.0389	1.4537	13.8768	8.6336	15.935	3.9281	6.6361	8.7092	4.9989	3.3943	5.7698	2.9849	0.7025	4.1171	7.9605
API5	4.4411	1.4007	1.2633	6.005	4.2858	4.309	1.6986	2.0997	2.4733	1.1286	2.9916	3.2931	1.1965	1.2417	1.9139	1.9328	2.1631	0.8553	6.9821	1.353	3.6697	4.1331	5.6533	0.2863	1.5866	3.2865	1.2366	3.9795	5.569	5.7116	3.0192	1.5631	4.4572	0.6933	2.9393	2.8585	5.5467	3.3026	1.7897	2.6133	2.4185	2.4152	3.2972	1.7821	3.2024	0.7844	1.5008	3.1489	4.5658
APIP	0.6304	1.1304	0.2104	2.4509	0.1965	1.6381	0.6848	0.2041	0.861	0.553	0.4339	0.5963	1.2578	0.8571	3.3435	1.4373	0.621	0.5868	2.9263	0.0928	2.8925	1.4481	0.6787	0.4419	0.0985	0.9253	0.1706	2.2838	3.2487	0.1778	0.6193	0.5972	0.2702	0.3867	0.8594	0.138	0.7786	0.5576	NA	0.8491	1.5621	0.89	2.136	0.2137	0.5489	0.553	0.3039	0.0824	3.6223
APLP2	0.1427	NA	NA	0.1318	NA	NA	NA	NA	0.0445	NA	NA	0.0527	NA	0.0537	NA	0.0677	NA	NA	0.0093	NA	NA	NA	0.0254	NA	0.0692	NA	NA	NA	NA	0.0138	0.0956	NA	NA	NA	NA	NA	NA	NA	NA	NA	NA	NA	NA	NA	NA	NA	NA	NA	NA
APMAP	5.5481	16.5399	6.4183	7.3591	12.3582	8.9497	5.8811	10.7725	12.888	14.9926	7.781	9.7041	16.8088	2.5477	6.1794	3.9175	10.1073	4.1717	13.1022	4.8369	10.3547	13.0952	13.816	5.0077	9.5475	7.1447	12.6041	12.5323	7.7316	3.9415	8.4012	7.6411	16.8863	8.899	8.3818	10.7946	7.4874	14.2857	18.5714	6.7073	4.7537	7.7585	10.4555	7.0509	11.0795	5.5912	3.2288	5.5705	9.1104
APOA1	242.7	317.666	19.9404	58.0352	138.629	342.421	235.277	128.096	173.385	565.387	262.99	148.517	47.4585	143.995	189.839	127.492	37.1184	106.161	103.377	112.937	113.225	186.453	46.4209	203.229	206.726	218.878	163.893	96.1602	149.909	26.2564	105.449	377.183	181.433	341.773	18.9702	95.4059	84.9841	131.886	53.7772	106.167	167.048	203.997	24.9154	75.9773	121.476	200.949	179.792	26.8293	24.7107
APOA1BP	3.7454	1.7863	2.3472	5.5038	2.2938	4.526	1.9159	5.2117	2.2003	0.8281	3.1099	5.2344	9.4071	1.8463	2.0281	4.7549	11.1859	1.2431	2.3886	2.2193	2.4424	3.1453	2.5178	1.2181	2.1091	2.129	0.65	3.4292	1.1059	2.0308	5.7899	2.688	0.5265	1.6247	5.7951	2.0012	5.764	2.5206	2.4515	3.5335	3.9519	1.9729	2.9107	1.4912	4.0861	1.9791	0.9827	6.4386	3.3651
APOA2	0.1036	4.6579	4.1332	NA	0.2709	1.2907	7.2649	0.5595	3.8354	0.7006	0.2449	0.4926	5.0427	NA	0.4332	0.3291	NA	6.4129	NA	6.9495	0.3701	0.3462	0.1616	15.1922	3.2853	1.6648	0.7127	47.5635	7.902	2.3511	6.0992	1.2009	16.0479	0.7806	0.1559	10.5074	12.9648	0.0482	NA	0.1971	9.1205	0.5599	NA	NA	NA	4.2121	0.07	NA	11.4414
APOA4	0.6684	2.2587	1.3423	5.5291	0.8982	1.4418	6.6017	2.1068	1.89	3.1219	6.2548	1.0747	2.2329	6.7717	1.5724	1.8172	0.7385	0.5555	0.8231	4.3129	0.5859	0.4013	0.9288	2.9082	1.4432	2.4808	2.6968	1.2127	6.9146	3.0544	5.6421	4.5356	5.1997	3.6477	3.0946	1.7243	6.7165	1.0913	4.1312	1.1901	6.5488	1.2822	0.9962	7.7147	9.617	0.394	0.4273	2.3475	4.9079
APOB	1.2724	2.4945	1.5687	0.063	2.217	2.6463	1.6295	1.7745	0.5474	1.0782	2.0709	1.2475	3.1421	0.448	2.5967	7.7966	0.9497	1.9723	2.3876	7.619	4.2833	1.4825	6.1187	1.6716	2.2652	1.0785	1.5763	4.9642	3.4203	0.1627	1.9257	1.58	2.4904	2.5284	4.1567	1.6756	3.7674	0.4572	2.0487	0.8272	4.5573	1.6372	1.3628	4.1903	2.4655	0.9875	0.9166	2.3886	3.1251
APOBEC2	NA	0.0536	NA	NA	0.5365	0.1938	NA	NA	NA	NA	0.6205	NA	NA	NA	0.0568	NA	0.393	NA	NA	NA	NA	12.2714	NA	NA	0.0777	NA	NA	NA	NA	NA	NA	NA	NA	NA	NA	NA	0.1293	NA	NA	NA	NA	NA	2.2569	0.1455	0.1644	NA	NA	NA	NA
APOBEC3C	0.2579	NA	0.3493	NA	NA	NA	NA	0.3567	NA	0.2835	5.2342	0.4912	0.2832	NA	0.2567	0.1753	0.1806	NA	0.3172	NA	NA	0.6218	0.7661	NA	0.2782	0.17	0.3693	NA	NA	0.173	NA	NA	0.6355	6.0837	0.1321	0.3417	0.2339	0.5166	0.3686	0.2007	NA	0.2743	0.1648	0.2763	NA	NA	0.2195	0.3266	0.6077
APOBEC3F	NA	NA	0.0748	NA	NA	0.021	NA	0.039	NA	0.0796	0.0503	NA	NA	NA	NA	0.0922	NA	0.0461	0.1768	NA	0.1312	NA	0.3689	NA	0.1149	0.0226	0.0751	0.1833	NA	0.0511	NA	NA	NA	NA	2.8422	NA	NA	0.1072	NA	NA	NA	0.1311	0.0325	0.053	0.0509	0.1702	NA	NA	NA
APOBR	0.0224	4.1333	0.3741	0.2166	0.1696	0.7032	0.0924	1.5286	1.2089	0.5048	0.2739	2.6375	0.5591	0.1142	0.1813	1.98	0.1138	0.0076	0.8011	0.1861	0.3728	1.3434	1.5872	NA	1.3829	0.0753	0.1659	2.6334	0.4448	0.3481	0.7034	2.1842	0.3196	0.0345	0.5367	0.4795	4.814	1.5919	0.3531	0.6891	4.1543	0.08	1.081	4.6032	1.4131	2.0198	0.0488	1.0759	2.7589
APOC1	NA	31.3142	2.2357	1.2873	5.3056	6.7757	NA	NA	2.0325	NA	2.3915	4.9731	12.0187	NA	NA	3.4907	NA	3.3503	NA	8.1299	7.3543	NA	NA	9.6107	7.3954	NA	0.1173	4.5316	9.4514	NA	8.9463	7.9782	2.5423	7.8983	1.637	4.2635	3.6887	NA	NA	1.5576	6.3293	NA	2.625	NA	4.2659	NA	4.7501	NA	0.1876
APOC2	2.4549	NA	2.2143	NA	NA	NA	3.574	0.9478	1.7802	NA	1.0427	NA	3.6238	1.455	NA	0.9717	NA	0.7554	1.202	5.6901	2.8537	NA	2.7934	3.0934	1.1931	NA	0.9961	1.2755	1.5984	NA	2.8768	1.1175	NA	0.8919	0.1487	0.4356	0.7864	0.9351	2.7042	0.2557	1.7778	0.9845	1.3523	0.6184	0.8797	0.1801	0.2187	0.4611	NA
APOC3	3.9925	12.2911	1.6401	0.4306	NA	5.6116	1.0134	1.9938	0.9045	1.7253	0.1641	5.884	2.2698	3.2854	1.3453	2.2833	NA	3.1788	1.2408	6.3802	4.4445	0.599	1.8663	5.6633	5.7948	12.0329	3.7053	0.9474	2.2329	NA	6.3108	3.0998	1.6615	0.7662	0.4077	5.314	0.5444	4.9718	NA	3.6864	2.0758	3.3661	2.7972	1.135	1.4872	3.1953	4.9928	0.4179	0.1815
APOD	3.8532	77.2134	17.9345	7.7081	23.7855	26.8368	16.5146	5.8034	2.9352	23.8521	23.3888	32.7342	155.459	8.1898	11.1612	1.4183	9.254	6.658	15.1648	11.1591	24.0926	4.617	18.1199	19.7825	28.6385	1.9213	4.0188	4.7024	18.1641	2.5906	6.7696	8.9431	5.9348	8.5434	17.432	1.1848	8.8544	5.3806	NA	8.9641	23.3561	1.7259	6.2814	25.0637	11.0645	6.1743	17.6868	3.2508	11.0203
APOE	6.1311	8.1571	16.7191	1.6002	5.4181	4.7875	5.1382	2.4673	3.2969	18.8117	3.851	2.2623	23.9467	3.922	1.7603	6.9188	3.2431	2.3624	3.307	18.0153	6.4193	1.1915	8.4526	5.5193	10.9859	7.7733	2.7077	12.9056	11.3725	4.1823	11.2151	17.4139	3.1181	15.6342	9.0151	2.0326	10.7673	2.9431	4.1466	2.2991	41.2795	2.8415	5.392	15.458	5.7898	8.7713	4.5882	10.4167	6.5381
APOH	NA	NA	0.7709	NA	0.0212	0.0947	NA	NA	NA	NA	NA	NA	NA	0.7355	NA	NA	1.1902	0.0203	NA	0.5029	NA	NA	NA	NA	NA	0.0622	0.2281	NA	0.3492	0.208	0.8615	NA	NA	0.1564	0.3022	NA	0.0838	NA	NA	NA	NA	0.0408	NA	NA	0.8247	0.0347	0.0204	NA	0.6444
APOL1	0.1663	0.1032	NA	0.0342	0.0949	0.0551	0.1054	NA	0.0676	0.1009	0.2543	0.2299	NA	0.0549	0.0915	0.0973	0.1012	0.0764	0.1393	0.057	0.1389	NA	0.0825	NA	0.162	NA	0.1203	0.0884	0.137	NA	0.1262	0.1103	NA	0.0689	0.0485	0.1039	NA	0.1412	0.0779	0.056	0.0622	0.379	0.0299	0.0427	0.0464	0.0948	0.0631	0.1407	NA
APOL2	0.0638	0.0504	2.3577	0.8727	0.1582	NA	0.3796	0.0776	0.1055	0.0146	NA	0.0204	1.0415	0.3982	0.5088	NA	0.5781	0.0349	0.4107	0.4575	0.1721	0.0834	0.0969	0.7679	3.45	0.3597	0.0762	3.8593	0.463	0.4551	1.1643	0.427	0.561	0.0211	5.2036	0.2246	0.7016	0.0798	0.6809	0.1226	0.3154	0.2082	2.4099	4.7537	3.9313	0.3357	0.0547	0.3068	2.1922
APOM	NA	0.2916	NA	NA	0.6878	NA	1.2379	0.9504	0.0604	1.0481	NA	NA	0.3619	NA	0.2951	0.6598	0.3014	0.399	0.448	0.2539	0.491	0.1938	0.6689	1.3836	0.8664	0.0762	NA	NA	0.5935	NA	1.032	0.663	0.2209	1.5787	NA	0.4743	0.8786	0.1616	NA	NA	0.115	NA	0.022	0.0147	NA	0.425	0.4323	NA	NA
APOO	3.3528	1.0236	2.2529	7.7187	0.4981	2.8095	0.3305	1.2982	0.147	1.1743	0.5132	7.8263	1.2516	0.6107	0.979	6.4201	3.3506	0.0562	1.3607	1.4161	5.3756	NA	0.3112	NA	1.7958	0.6918	2.7915	0.6737	0.687	8.3304	2.4355	2.2577	2.0827	0.1279	3.1152	NA	3.7295	1.7139	NA	0.7776	0.3716	4.166	3.2553	0.9444	0.7572	0.2721	0.5189	0.125	7.28
APOOL	0.2363	0.2623	0.0138	0.1072	0.0571	0.6702	NA	0.1245	NA	NA	0.5263	1.4127	0.0497	0.0299	0.0678	0.2518	NA	0.0364	0.4353	0.121	0.0846	0.201	0.1272	0.0234	0.1448	0.2701	0.0864	0.0763	0.0678	NA	0.0363	0.0226	0.0568	0.1316	0.0486	0.0218	0.3028	0.0495	NA	NA	0.6959	0.0602	0.9895	0.1344	0.6329	0.4528	0.0157	0.1314	0.1144
APP	0.5695	0.0579	0.0131	0.2011	0.0401	0.0533	0.2286	0.0832	0.2018	NA	NA	0.1882	0.0507	0.1029	NA	NA	0.0791	0.0938	0.1509	0.018	NA	0.1981	0.1277	0.0965	NA	0.0849	0.0239	NA	NA	0.0097	1.0565	0.7706	0.2099	0.2307	0.2119	0.0747	NA	0.0326	0.0529	NA	0.1055	0.103	0.2095	0.1063	0.1557	0.1448	0.0689	0.0852	0.0793
APPL1	0.2058	1.0513	0.483	0.4056	0.2717	1.0708	0.2339	0.7657	0.4548	0.1352	1.3004	0.3608	0.539	0.2563	0.36	0.5119	0.7453	0.3225	0.3261	0.5209	0.3073	0.4474	0.2908	0.4818	0.5411	0.4401	0.3603	0.7894	0.992	0.5724	0.3035	0.2682	0.5444	0.9313	0.1606	0.3496	0.9506	0.3033	0.8331	0.2156	1.0345	0.1454	0.4878	0.91	0.7883	0.0301	0.1419	0.6057	1.0868
APPL2	0.1389	0.0945	0.1324	0.2581	0.1148	NA	0.2676	0.1204	0.4076	0.2917	0.3383	0.0869	0.2488	0.088	0.016	0.316	0.353	0.0183	0.7875	0.0581	0.2703	0.0518	0.6515	NA	0.1257	0.2312	0.0142	0.2638	0.2458	0.1827	0.1265	0.1031	0.3561	0.2687	0.2755	0.0175	0.6456	0.2944	0.1475	0.011	0.4615	NA	0.2189	0.2235	0.3475	0.0287	0.0578	0.21	0.1757
APRT	95.7417	141.884	21.3933	82.7097	85.7084	115.061	36.0805	43.6226	134.934	34.6884	107.417	60.6509	106.216	38.007	109.491	84.0884	57.4069	51.7664	30.6865	36.8181	99.334	77.7353	92.1012	20.6471	90.7837	51.4197	15.8347	84.8401	84.9179	257.282	90.9761	98.8279	77.7166	135.169	117.561	78.0854	174.128	93.7075	65.3676	36.5405	109.345	17.8614	55.9071	69.6777	78.5522	114.647	44.7679	19.9447	72.4892
AQR	0.0021	0.3709	NA	0.0387	0.1153	1.2212	NA	0.2135	0.0981	0.0281	0.0536	0.6732	NA	0.0069	0.4765	0.9919	NA	0.032	0.1454	0.286	0.2298	0.1043	1.0849	NA	0.2458	0.2843	0.1254	0.098	0.0873	0.016	0.2086	0.198	0.03	0.1017	0.3723	0.099	0.0972	0.0917	0.0187	1.3971	0.0236	0.0496	0.3481	0.075	0.199	0.2989	0.0355	0.3949	0.2364
ARAF	0.158	0.1753	0.1564	0.1483	0.3368	0.1686	0.1395	0.2502	0.2267	0.5874	0.8371	0.4221	0.123	0.1049	0.1903	3.072	0.1833	0.2421	0.6155	0.1497	1.4549	3.0927	0.3016	0.0708	0.2715	0.1479	0.2269	0.9625	0.1684	0.1656	0.368	0.2193	0.2393	0.2158	0.2066	0.2037	0.2059	1.0486	0.09	0.0685	0.1764	0.1597	0.182	0.1772	0.1494	0.3776	0.5216	0.1635	0.3212
ARAP1	0.3402	1.221	0.291	0.9176	0.4839	0.9288	0.835	0.3374	1.3882	0.2441	0.8054	1.0511	1.3097	3.2981	1.3052	0.8004	1.5105	0.5758	0.629	0.5496	0.6711	1.4049	0.4002	0.1082	0.7286	0.7921	0.3063	1.5091	0.4379	0.3255	0.3065	0.2807	0.268	0.7868	0.514	0.4668	5.3905	0.4248	0.7421	1.1692	0.6009	0.4246	0.1872	0.3062	0.336	0.2313	0.233	0.3554	0.6282
ARAP3	NA	0.0907	NA	NA	NA	NA	NA	NA	0.005	0.0135	0.032	NA	0.0024	NA	NA	0.2192	0.0068	0.0076	NA	0.0156	0.0025	0.0427	0.0284	NA	0.0093	NA	NA	NA	NA	NA	0.0127	NA	NA	0.0204	NA	NA	0.025	NA	NA	NA	0.0159	0.0062	0.005	0.002	0.0283	NA	0.0021	NA	NA
ARCN1	6.135	9.3233	3.29	8.0777	9.6216	16.7768	2.7516	4.1434	5.5841	3.5079	7.7511	9.3229	5.9754	3.4299	7.6518	10.1444	4.544	2.1462	7.0143	4.4495	10.4032	17.3083	8.0897	1.5032	6.3751	6.7426	2.1711	10.6293	4.6099	8.7948	4.5614	8.4454	3.1675	3.5969	11.0152	4.0097	5.4126	4.5542	5.8081	4.3076	8.5263	3.8464	9.7294	3.117	5.0092	5.6671	2.0312	7.1931	6.5949
ARF1	NA	NA	NA	NA	164.415	NA	NA	NA	107.532	NA	NA	NA	139.523	46.7615	NA	NA	NA	NA	NA	52.0329	NA	107.115	113.788	NA	134.195	123.192	NA	87.8242	NA	NA	97.1432	NA	45.03	53.8935	90.2985	NA	81.8114	NA	NA	NA	54.6637	NA	NA	NA	NA	NA	NA	NA	NA
ARF4	126.285	169.726	105.764	274.589	303.141	60.0318	123.294	152.898	197.004	187.755	159.977	201.816	185.451	50.8959	119.91	125.935	99.0186	75.5647	136.369	101.565	249.052	210.967	180.479	83.1325	180.452	195.236	72.3849	106.205	87.6354	213.031	97.2101	102.882	51.1085	99.1611	123.648	67.2956	100.819	237.049	51.5072	80.7496	66.2988	199.338	105.248	67.3742	65.8832	95.502	99.9871	68.4446	86.3634
ARF5	82.851	103.823	55.8404	NA	127.626	90.0207	42.1649	125.56	81.0892	98.8525	103.239	181.315	96.6074	31.062	55.6178	58.1003	41.8136	32.7315	95.1426	40.5787	88.3052	89.8817	91.4714	NA	98.5568	98.1495	44.3071	74.3687	32.9196	214.43	76.5006	81.5187	34.7228	44.3096	64.162	54.1983	58.4032	98.014	36.2457	57.4479	51.3031	59.0562	53.5829	34.8148	42.9167	80.7431	53.3879	56.4261	75.7136
ARF6	33.5338	17.424	9.9548	8.1849	31.3751	23.6459	15.2314	25.9747	39.3891	23.9521	28.1606	34.5377	30.8259	7.8011	20.8045	25.2411	15.8751	12.2597	34.1505	16.1369	23.5165	23.3609	26.7921	9.1648	24.9198	28.92	35.0868	11.4073	14.6682	24.4128	24.7867	11.9872	6.8019	13.8297	9.3766	8.2914	8.4832	26.9612	26.7697	16.3587	6.2554	21.1041	10.9907	9.8615	17.2642	7.2182	17.5287	10.4687	12.1232
ARFGAP1	0.523	0.0807	0.4381	1.2354	0.4252	0.158	0.1654	0.1003	0.2572	0.1998	1.1277	0.4257	1.4365	0.9253	0.256	0.505	0.3107	0.0606	0.7298	0.532	0.2873	0.3625	0.4481	0.1596	0.2149	0.6826	0.1105	0.3803	0.1328	NA	0.3103	0.252	0.5568	0.3558	2.9087	0.1284	0.4921	0.1378	NA	0.1333	1.0148	0.0998	0.1934	3.8271	0.363	0.0296	0.0327	0.4263	5.3545
ARFGAP2	0.9785	1.04	0.2561	2.7866	1.3733	1.1376	0.2549	0.4184	0.6808	0.1693	2.5759	3.9304	0.7656	0.6682	0.7471	1.3209	2.2412	0.311	0.9314	1.5115	1.4431	1.3245	2.2067	NA	0.7036	2.1181	0.83	0.5441	1.5365	1.9183	0.4601	0.2835	0.5254	0.154	0.2627	0.2325	3.796	1.3883	0.8665	0.1388	0.2127	0.3387	1.4151	0.4416	1.7216	0.2494	0.1011	1.3112	0.698
ARFGAP3	0.7309	0.2441	0.0655	1.0525	0.6034	0.6327	0.1551	0.1414	0.5293	0.1498	0.4319	0.5891	0.2141	0.7337	0.3003	0.5376	0.9596	0.103	0.4567	0.487	0.2839	1.0499	0.5927	0.0593	0.6483	0.3466	0.0508	0.8669	NA	0.5563	0.887	0.0848	0.2586	0.128	0.237	0.1814	0.4606	0.3233	0.4049	0.1772	0.3579	0.0403	0.6885	0.4052	0.2758	0.1763	0.0098	0.2474	0.6012
ARFGEF1	0.2097	0.1198	0.0514	0.1857	0.2026	0.2047	0.0232	0.2318	0.309	0.0702	0.0648	0.2597	0.0826	0.3144	0.1039	0.2171	0.3612	0.0403	0.5057	0.1334	0.1086	0.2375	0.5417	NA	0.4322	0.4845	0.0581	0.0723	0.1502	0.1346	0.5245	0.057	0.107	0.1954	0.2965	0.0173	0.0794	0.1606	NA	0.0748	0.1501	0.0418	0.2854	0.1296	0.2024	0.0498	0.1045	0.0593	0.9678
ARFGEF2	2.4897	0.1175	NA	0.0946	1.6727	0.1994	0.0227	0.3817	1.3138	0.0616	0.2063	0.29	0.0756	0.0939	0.0993	1.3516	0.1391	0.0394	1.5038	0.1795	0.9379	0.1899	0.6941	NA	0.1746	0.4938	0.0619	0.1914	2.41	NA	0.0854	0.104	0.0713	0.189	0.1966	0.3024	0.2221	0.1566	0.0134	0.0365	0.6542	NA	0.1169	0.1483	0.0785	0.0564	0.0821	0.4234	0.764
ARFIP1	1.7286	1.9057	0.522	1.1231	1.1099	1.7274	0.4828	1.3772	1.1306	0.4715	1.7747	2.7897	1.5212	2.4477	1.5553	0.7752	0.3599	0.7711	1.3888	1.4774	0.7235	1.1104	1.9254	0.1751	0.9689	0.9366	0.5603	0.682	0.7856	1.7361	1.15	1.521	0.5464	0.5319	0.9596	0.2213	1.0521	0.5152	0.378	0.6162	1.2538	22.9658	1.0242	1.0719	1.2672	0.4109	0.684	2.014	2.6261
ARFRP1	0.2267	NA	NA	0.0523	0.0883	NA	NA	0.2774	0.1796	0.0469	0.1283	0.3075	0.4561	0.1267	NA	0.0954	NA	0.0365	0.1561	0.0448	0.361	0.2259	0.2141	NA	0.0976	0.1715	0.1328	NA	0.0213	NA	0.1442	0.03	NA	0.0525	NA	0.0262	NA	0.021	NA	0.162	NA	0.0628	0.09	NA	NA	0.0897	0.0374	NA	NA
ARG1	NA	3.4356	0.2897	0.3219	0.0472	0.0515	0.0935	0.5424	0.5407	0.4799	2.4869	0.1649	NA	0.0561	0.4172	0.912	0.1063	NA	0.0632	0.1357	0.4131	0.3863	0.0785	2.5789	0.5596	0.0558	0.424	3.82	NA	0.457	1.0547	0.6772	0.6756	0.6912	NA	0.4736	0.0308	2.6875	0.1857	0.6505	1.4308	NA	0.478	NA	NA	0.2045	0.1404	0.255	0.2322
ARHGAP1	11.9251	10.192	6.1979	11.6207	8.6829	6.3891	7.629	10.724	12.3095	9.2283	10.5672	7.6137	12.9857	8.7706	7.5796	19.0164	8.5771	4.5261	9.5645	8.7516	8.1734	29.5681	15.7695	9.6087	11.5567	8.6992	2.7914	7.4841	9.1093	17.592	6.5786	10.542	4.8759	3.9065	15.5169	4.9608	8.0134	9.385	5.8259	10.9689	12.6889	5.0929	11.1457	6.81	10.4924	5.4455	5.9582	7.0734	10.4223
ARHGAP17	1.0976	0.5021	0.3653	0.6328	0.6937	0.7526	0.563	0.3537	0.7213	0.5023	0.5812	0.8884	0.4293	0.6076	0.6561	0.8856	0.5254	0.4313	0.9345	0.7303	0.3791	0.7068	0.5702	0.1661	0.8305	0.5777	0.3742	0.6562	0.8264	0.308	0.4255	0.2977	0.8963	0.6401	0.5862	0.5245	0.327	0.4193	0.1763	0.659	0.4283	0.9159	0.6725	0.4064	0.3969	0.569	1.8727	0.5163	1.7718
ARHGAP18	0.2595	0.9045	0.1852	0.6175	1.2442	0.678	0.2642	1.0955	0.8634	0.2182	0.7645	0.9577	0.1648	3.1056	0.0914	0.3002	0.5054	0.5201	1.1897	1.5311	0.5015	0.369	1.0798	0.0643	0.4035	0.5686	0.1233	0.4674	0.3792	NA	0.4731	0.4981	0.698	0.7592	0.3007	0.216	1.2717	0.4034	0.019	0.4105	0.3936	0.5796	0.7817	1.4273	0.9719	0.1365	NA	0.7276	1.62
ARHGAP21	0.0068	0.0299	NA	0.0115	0.0011	0.1821	NA	0.0633	0.0028	NA	NA	0.0434	NA	0.0051	0.0151	0.0457	NA	NA	NA	NA	NA	NA	0.0085	NA	0.017	0.024	NA	0.0012	0.0063	NA	0.0053	0.057	0.0173	NA	0.0338	0.0023	0.0293	NA	0.0021	NA	0.0045	0.0089	0.0065	0.0429	NA	0.0112	NA	0.0082	0.0038
ARHGAP26	NA	0.234	0.007	NA	0.0076	0.0201	NA	NA	0.0203	NA	0.04	0.2261	NA	NA	0.0206	0.0956	NA	NA	NA	0.0159	0.0255	0.0691	NA	NA	0.0085	NA	NA	NA	NA	NA	NA	0.0228	NA	NA	0.03	NA	0.0375	0.0131	NA	NA	0.0205	NA	0.0504	0.0233	0.0252	0.0302	NA	NA	0.0298
ARHGAP27	0.0945	0.1296	NA	0.0538	0.5301	NA	0.0775	0.1018	0.6152	0.0275	0.2192	0.16	0.0898	0.0328	0.1527	1.4048	NA	0.2416	0.1069	0.1398	0.0613	0.2165	0.1538	NA	0.1326	0.1673	NA	0.0828	NA	0.3282	0.4337	0.3138	0.335	NA	NA	NA	0.2789	0.0466	0.0294	NA	0.0923	0.022	NA	NA	0.0482	NA	NA	0.0189	0.167
ARHGAP4	1.3046	0.4799	0.2675	0.0531	0.2553	0.3519	0.2199	0.402	2.3137	1.2566	0.2244	0.2821	0.1397	0.1822	0.1084	0.213	0.1214	0.1533	1.2514	0.3343	2.2155	0.2406	0.1217	0.1441	0.4717	0.1575	0.105	0.6026	0.5315	0.2481	0.1993	0.1135	1.5249	0.2867	0.1319	0.2493	0.2924	2.003	0.0417	0.5607	0.6311	0.2249	0.2237	0.5376	0.1953	0.2165	0.5317	0.1691	0.6907
ARHGAP5	0.0593	0.0431	NA	0.4858	0.2739	0.0295	NA	0.2436	0.0265	NA	0.0038	0.0144	0.0239	NA	0.1287	0.1938	NA	NA	NA	NA	0.0118	0.2526	0.0079	NA	0.0048	0.0019	NA	0.0017	0.0107	NA	0.0275	0.012	0.0031	NA	0.005	0.0016	NA	NA	NA	NA	0.0158	NA	0.0565	NA	0.0875	0.0186	NA	NA	NA
ARHGDIA	19.6463	15.235	26.8574	21.7184	52.1151	24.9672	27.375	29.6345	25.8231	18.8226	10.9128	28.5033	25.4537	29.038	19.1253	26.3586	14.7862	14.013	15.411	20.6574	22.1651	32.2363	39.6698	18.9205	41.9563	30.619	4.5708	30.8381	14.3293	53.8043	28.5043	17.7696	13.758	7.0407	25.1009	6.3072	20.0987	33.5142	15.1516	15.249	18.0933	5.7906	24.1847	19.8213	8.5591	5.1946	13.3916	25.9222	26.5638
ARHGDIB	1.4869	10.7453	31.9233	2.6297	4.2657	5.7672	2.9631	3.4967	4.671	4.6062	6.6308	4.7288	2.1853	1.8551	6.6497	4.5722	2.902	2.8016	4.5895	4.2753	10.8426	5.3543	3.4805	3.4767	8.7566	5.0413	2.0903	41.1824	12.2574	14.2985	19.2722	14.1712	18.2054	2.0919	10.3653	13.3367	7.798	9.3478	3.4237	14.7748	11.5967	2.228	13.2179	38.4915	20.8241	7.0321	10.3333	7.4403	21.8956
ARHGEF1	1.8065	2.6111	2.0341	2.0154	1.3767	1.9695	0.9694	1.5995	1.724	1.0805	0.8081	1.0461	1.276	0.9211	1.7353	1.6595	1.6739	1.1515	1.8471	1.1427	2.0526	2.0058	1.8773	0.6092	1.876	0.7779	0.8511	2.6996	1.2313	0.4162	1.5451	2.3197	2.2535	0.8143	2.8848	1.3739	0.9676	1.4687	0.9507	2.3142	1.6853	1.3723	2.271	1.6096	1.4426	1.059	0.9852	5.2295	3.6928
ARHGEF10	NA	0.018	NA	NA	0.1459	NA	0.011	0.0049	0.0068	NA	0.0075	0.1112	NA	0.0269	0.0091	0.0135	NA	0.0039	NA	NA	0.0087	0.0439	0.0616	NA	0.0182	0.0241	0.0078	NA	0.017	0.0109	NA	NA	NA	0.0188	0.06	NA	NA	0.0649	NA	NA	0.0309	NA	0.0257	NA	0.0122	0.0033	NA	0.006	NA
ARHGEF10L	NA	0.0868	NA	0.0084	0.0163	0.0338	NA	0.0213	NA	0.0063	0.348	0.0829	0.0349	0.0209	0.0143	0.0356	NA	NA	0.0737	NA	0.0625	0.1097	0.0671	NA	0.0625	0.0692	0.4078	0.0364	0.0837	0.0273	0.013	0.0777	0.0158	NA	0.0978	0.0142	0.3564	0.0276	0.0149	NA	0.0755	NA	0.163	0.1009	0.1503	0.0248	NA	1.0306	0.0364
ARHGEF11	0.0986	0.1694	NA	0.0676	0.011	0.0869	NA	0.0676	NA	NA	0.0895	0.0711	0.0207	NA	0.0115	0.1973	0.072	NA	0.0306	0.0083	0.0664	0.2974	0.3183	NA	NA	0.0184	0.0753	0.0714	0.0512	NA	NA	0.0796	NA	0.0115	0.1639	NA	NA	0.0801	0.01	0.0179	0.1087	0.0017	0.0964	0.0052	0.0304	0.0972	NA	0.0703	0.0858
ARHGEF12	0.0363	0.2117	0.0236	NA	3.5919	0.6494	0.0407	0.1413	NA	0.0227	0.3413	0.6455	0.0217	NA	0.1842	0.0489	0.035	0.0836	0.1994	0.0334	0.1947	0.6761	0.1927	0.0102	0.0778	NA	0.0397	0.02	0.0322	0.5789	0.0038	0.1775	0.0078	0.0264	0.1049	0.0193	0.0843	0.1362	0.0442	0.0676	0.0281	NA	0.0433	0.052	0.034	0.007	0.0213	0.2196	0.8361
ARHGEF16	0.9429	0.1215	NA	1.9685	1.5008	0.0963	NA	0.0634	0.1402	0.0524	0.1759	1.465	0.7658	0.6444	NA	0.072	NA	0.0102	0.2791	NA	0.1062	0.0605	0.9457	NA	0.1457	0.0903	NA	1.0855	0.547	2.1361	0.3428	0.1856	0.102	NA	0.532	NA	1.3332	0.5864	NA	NA	0.3684	0.0687	1.2301	NA	0.0848	0.502	NA	1.272	1.7896
ARHGEF17	0.0519	0.0259	0.0383	0.0083	NA	0.0636	0.0706	0.0363	0.0331	0.0172	0.0245	0.0597	NA	NA	0.0541	0.086	0.0374	0.066	0.0273	0.2023	0.0118	0.0164	0.0456	0.0223	0.0187	0.0359	0.0059	0.0509	0.1022	0.0592	0.0428	0.0659	NA	NA	0.0633	0.0494	0.0141	0.0116	0.0368	0.018	0.0653	NA	0.0274	0.0299	0.0245	0.0127	0.0157	0.1092	0.058
ARHGEF18	0.062	0.942	NA	0.171	0.2524	0.0584	NA	0.0583	0.0319	0.0164	0.1877	0.0594	NA	0.0385	0.0347	0.1858	0.0381	0.0208	NA	NA	0.0292	0.0993	0.2763	NA	0.0643	0.9034	0.0041	0.0745	0.0974	0.1364	0.0802	0.1366	0.281	NA	0.1749	0.4372	0.0464	NA	0.3538	0.0111	0.0457	0.0283	0.0648	0.3505	0.111	NA	0.2686	0.2029	0.0991
ARHGEF2	0.6215	0.4329	0.5172	2.9832	0.2918	0.2367	0.2423	0.5052	1.2895	0.6516	0.4742	0.3287	0.8305	1.1413	0.215	0.3195	1.0013	0.3081	0.4594	0.2142	0.5065	0.7073	1.6931	0.57	0.5418	0.607	0.2217	1.7484	1.4052	0.0133	1.8845	1.5592	0.6351	0.1239	1.4739	0.6895	1.1156	0.5998	0.5741	0.4566	1.0819	0.4307	0.541	1.1079	1.3551	0.3927	0.2733	1.1357	0.6817
ARHGEF37	NA	NA	NA	NA	NA	0.1265	NA	0.2604	NA	NA	0.0112	0.0149	NA	NA	NA	0.0274	NA	NA	NA	NA	NA	NA	NA	NA	NA	NA	NA	NA	NA	NA	NA	NA	NA	0.0226	NA	NA	NA	NA	NA	NA	NA	NA	NA	NA	NA	NA	NA	NA	NA
ARHGEF40	0.0802	0.2453	0.0762	NA	0.2009	0.1186	0.0276	0.0742	0.8118	0.0837	0.3492	0.2567	NA	0.019	0.0613	0.138	0.0702	0.1335	0.1159	0.4549	0.0724	0.234	0.1016	0.0125	0.0369	0.0431	0.1289	0.0644	0.1473	0.0141	0.0469	0.3135	0.0193	NA	0.0476	NA	0.945	0.1749	NA	NA	0.061	0.0308	0.0823	0.1087	1.249	0.0141	0.9381	0.1603	0.2893
ARHGEF6	0.3474	0.5628	0.0952	0.0661	0.1587	0.1352	0.063	0.1992	0.186	0.1739	0.2145	0.0493	0.0453	NA	0.6079	0.3299	0.1672	0.0635	0.403	0.2264	0.291	0.3232	0.3138	0.0375	0.0113	NA	0.4311	0.1063	0.2607	NA	0.2024	0.2893	0.3169	0.7168	NA	NA	0.2052	0.1216	0.0493	0.3235	0.1766	0.0922	0.1714	0.2555	0.3437	0.1624	0.1565	0.2515	0.5323
ARHGEF7	0.2674	0.4351	NA	NA	0.2062	0.3484	0.0619	0.0669	0.0398	0.0666	0.2851	0.1363	0.0337	NA	0.5564	0.4441	0.0546	0.0339	0.3356	NA	0.0972	0.5441	0.399	0.0094	0.5929	0.9877	0.0536	0.2029	0.0544	0.1426	0.0601	0.122	0.7216	0.1836	0.1243	0.0767	0.0991	0.1557	0.5927	0.133	0.3258	0.0225	0.4703	0.0839	0.0968	0.0828	0.0493	0.0735	0.2533
ARID1A	0.0075	0.012	0.0043	0.114	0.0126	0.0369	NA	NA	0.0115	NA	0.0838	0.0206	NA	NA	0.0436	0.0266	0.0153	0.0271	0.0692	0.0141	0.1213	0.0288	0.1351	NA	0.0222	0.075	0.0822	0.0852	0.0933	0.0691	0.0082	NA	0.0802	NA	0.1153	0.0214	0.1233	0.0062	0.0104	NA	NA	0.0054	0.0974	0.0774	0.1385	0.0043	NA	0.0659	0.2832
ARID2	0.005	NA	NA	0.0021	NA	NA	NA	NA	NA	0.0151	0.0042	NA	NA	NA	NA	0.0062	0.0157	NA	0.0065	NA	NA	NA	0.0183	NA	0.0908	NA	NA	NA	NA	NA	0.0077	0.1384	0.0063	NA	0.0142	NA	0.0061	NA	NA	NA	0.0046	NA	0.0051	NA	0.0114	NA	NA	NA	NA
ARIH1	NA	0.1295	0.3207	0.1645	NA	0.2492	NA	NA	0.1888	0.0564	NA	0.1661	0.0592	NA	0.08	0.2731	NA	NA	NA	0.1618	0.5263	0.0872	0.115	NA	0.1034	0.0989	NA	0.0888	0.0422	0.1263	0.207	0.0316	0.162	0.0407	0.1377	0.0829	0.3126	0.3196	NA	0.2025	0.1026	0.0543	0.0398	NA	0.1322	0.1056	0.0745	0.0765	0.0903
ARIH2	0.2322	0.1111	0.1086	0.0415	0.0152	0.0105	0.117	NA	0.1931	0.0503	0.0369	0.1928	NA	NA	NA	0.3426	NA	0.0827	0.159	0.0152	NA	0.3719	0.0683	NA	0.2511	4.5235	0.0058	NA	0.0982	NA	NA	0.0473	NA	NA	3.4012	NA	0.0994	3.6787	NA	NA	NA	0.0208	NA	0.0555	NA	NA	NA	0.1298	0.1405
ARL1	31.227	12.1728	7.7589	30.5468	29.2475	10.3247	13.4254	33.4861	27.0696	17.7127	9.1634	16.5684	29.2503	18.8356	16.0751	16.3814	13.367	9.3922	27.4945	13.5471	30.2065	54.5128	21.3636	4.9484	13.9124	22.6517	13.4238	14.0096	12.2208	5.8002	18.6451	23.0423	15.6073	20.1006	14.5547	16.7126	18.6972	20.7306	29.7338	13.5918	9.856	23.7996	6.9788	4.2426	6.3448	15.301	8.2514	8.1888	17.752
ARL15	0.0348	NA	NA	NA	0.1218	0.264	NA	0.6965	0.2729	0.102	0.1684	NA	0.0411	NA	0.1342	NA	NA	0.0593	0.0769	0.0527	NA	0.4131	NA	NA	NA	NA	NA	NA	0.121	0.2437	NA	0.1736	NA	NA	0.4198	0.5223	0.0928	NA	1.0248	0.1612	0.1165	0.0323	NA	0.1071	0.1465	NA	NA	0.5809	0.2597
ARL2	1.8068	3.0185	1.241	2.4647	2.4432	3.4547	1.0229	2.4412	2.7555	2.0119	2.8614	3.7346	2.139	1.8847	0.7715	1.5692	3.3436	0.8248	2.5027	3.248	4.3287	2.3642	2.7127	0.6232	1.8311	0.9934	2.7923	1.8503	0.6316	NA	1.3678	1.3875	0.484	1.3081	3.5862	2.339	1.5169	0.9886	0.371	3.1382	0.7076	2.3035	0.2227	0.3858	2.0649	1.3567	2.3693	3.0194	3.5032
ARL2BP	NA	NA	NA	NA	5.5937	0.1145	NA	0.0359	NA	8.1185	NA	NA	10.4013	NA	NA	NA	NA	NA	0.0943	NA	0.0884	NA	0.0941	NA	NA	NA	NA	0.1034	NA	NA	6.403	3.7317	NA	NA	NA	7.2757	0.3501	0.1162	NA	NA	NA	NA	0.2294	NA	1.8045	NA	0.1242	3.1378	NA
ARL3	2.2253	4.0936	3.2239	3.9935	4.2783	3.8639	2.8194	3.3571	8.8716	2.0338	3.2831	3.3476	5.5011	1.0795	2.3196	4.2912	1.347	1.4784	3.1307	2.5698	1.5433	7.1317	2.5765	1.5271	4.0641	4.7871	1.789	3.3681	1.4833	2.3818	2.1402	4.1603	1.2995	2.6714	3.73	3.2972	3.2389	3.4882	1.0437	3.0868	4.3715	1.6462	4.741	3.211	2.2294	2.075	1.3182	1.615	2.1157
ARL5A	0.1584	0.2088	0.452	0.3492	0.451	1.0654	0.3978	0.2363	NA	0.1338	NA	0.5156	0.7619	NA	0.279	0.2293	0.0464	0.2996	NA	NA	0.3953	0.2565	0.4668	NA	0.1782	0.1408	0.16	0.1651	NA	0.4517	0.2652	0.1483	0.1743	NA	0.2307	0.1273	NA	0.4163	0.7063	0.0817	0.1392	0.5557	0.2964	0.0399	0.055	0.1444	0.0801	NA	0.1875
ARL6IP1	NA	0.0548	NA	NA	0.0466	NA	NA	NA	NA	NA	NA	0.104	NA	NA	NA	0.5421	NA	NA	NA	NA	NA	0.2636	NA	NA	NA	NA	NA	NA	NA	0.1589	1.8563	NA	NA	0.2397	0.7707	0.1057	0.968	NA	NA	NA	1.4787	NA	1.3971	0.8824	1.4184	NA	NA	NA	1.9916
ARL6IP4	0.1625	0.4361	NA	0.4318	0.2583	0.4437	NA	0.1733	0.0417	NA	0.1088	NA	NA	NA	NA	NA	NA	NA	0.1607	NA	0.026	NA	0.0329	NA	0.1898	0.2025	0.951	NA	0.1049	0.4006	0.1144	NA	NA	NA	0.108	NA	0.8237	0.0887	0.479	NA	NA	NA	0.2258	NA	NA	0.0327	NA	NA	NA
ARL6IP5	34.7642	29.976	24.517	16.7017	40.9425	26.5073	32.8165	31.8515	46.0105	5.9929	24.4288	23.2321	76.5737	12.9581	31.2588	39.0712	22.9802	26.021	47.3204	22.8862	16.5498	30.4994	24.5562	17.675	27.5305	35.4567	22.859	9.9885	14.3069	32.8152	10.9229	9.3445	11.9895	11.3314	13.7285	9.0194	20.5636	24.0199	45.43	23.1513	14.2752	18.3333	20.6519	13.6533	15.7913	11.8401	6.6817	18.4169	19.5758
ARL6IP6	0.4038	NA	0.3747	0.3508	0.4506	0.0902	0.5338	0.133	0.3756	0.3243	0.5003	0.9832	0.5245	1.7927	NA	0.1042	0.4537	0.3124	0.414	0.2082	0.3646	NA	0.6165	0.3337	0.1144	0.0326	0.446	0.3334	0.304	NA	0.4427	0.2591	0.7645	0.2836	0.1791	0.2695	0.2264	0.3214	NA	NA	0.2058	0.3287	0.2437	0.077	0.3427	0.1379	0.2292	0.1429	0.583
ARL8A	8.9334	2.8584	12.6946	8.5459	2.8492	1.2233	3.5497	NA	NA	2.7561	1.7529	6.2991	8.1565	9.1778	1.8581	2.9579	NA	2.0521	4.77	1.0619	NA	NA	3.5008	NA	4.8926	4.988	NA	1.9349	4.6228	7.6635	3.3918	8.6339	2.7155	1.024	3.0193	2.6707	5.3861	3.799	2.4519	1.0735	2.618	6.0156	3.3262	3.6322	3.4573	2.1743	2.3748	4.2819	2.3152
ARL8B	13.0985	5.0825	21.3913	14.3766	5.6284	2.7236	8.7124	4.1525	11.6223	9.8454	6.5912	12.5736	26.9204	19.159	7.0874	5.125	10.1785	5.5479	16.2681	5.2126	6.8445	11.6125	10.6229	7.3271	9.1663	9.5906	11.5735	13.332	12.7919	6.6503	12.2212	7.992	7.4807	3.1545	8.9389	6.4926	17.3271	7.9033	7.0612	3.914	7.3143	8.0265	7.4628	12.3159	12.8418	2.4255	2.5384	9.9449	11.1216
ARMC10	1.8013	0.9355	0.0188	0.7787	0.8674	1.1957	0.2082	0.8564	0.6899	0.4615	0.6433	2.2502	1.5272	0.3073	0.7355	1.1653	0.4626	0.6486	0.7298	1.0279	0.3987	0.5542	0.8689	0.0497	0.6669	1.5043	0.0654	0.5093	0.7186	0.1084	1.6684	0.6886	0.4597	0.1963	0.677	0.165	2.2982	0.5889	0.1154	0.1289	1.2563	0.2152	0.7501	0.4761	0.4894	0.4798	0.1644	0.5747	1.5669
ARMC6	NA	NA	0.1452	0.0569	0.1844	0.0345	NA	NA	NA	0.0812	NA	0.6373	0.2167	0.0804	0.021	NA	NA	NA	0.1224	NA	0.2209	0.0289	0.0268	NA	0.0256	0.0253	0.1082	0.1321	NA	NA	NA	0.112	0.1293	NA	0.2232	NA	NA	0.0354	NA	NA	NA	0.1518	NA	0.0155	NA	0.0431	NA	0.0683	0.0319
ARMC8	0.1127	0.258	0.0433	0.5278	0.1559	0.1753	0.4146	0.3295	0.1448	NA	0.2511	0.8837	0.4085	0.0405	0.1259	0.4105	NA	NA	0.2528	0.3214	0.5616	0.4482	0.4215	NA	0.2733	0.2031	0.3134	0.0777	0.1686	0.1222	0.2366	0.5393	0.1018	0.0339	0.2469	0.0211	0.7012	0.1596	0.1075	0.2838	0.2327	0.096	0.3038	0.4332	0.6083	0.0958	0.0801	0.1572	0.161
ARMC9	0.0597	0.0314	NA	0.0331	NA	NA	0.0036	0.053	NA	NA	0.0163	0.0779	NA	NA	0.0404	0.1475	NA	NA	0.0071	NA	0.0178	0.0947	0.066	NA	NA	0.0739	NA	0.084	0.0126	NA	0.0108	0.064	NA	NA	NA	NA	0.0058	0.0231	NA	NA	0.049	0.0297	0.0463	NA	0.0992	NA	0.0089	0.2054	0.0128
ARMCX3	0.9017	1.0549	0.2533	1.3398	1.2708	0.588	0.1824	0.7921	0.5245	0.465	0.3195	1.3435	0.2915	0.734	0.2182	0.4012	0.2993	0.1051	0.8368	0.3285	1.3141	0.8002	0.6263	0.0323	0.3162	0.4498	0.0543	0.5416	0.6703	NA	0.5363	0.5342	0.0775	0.111	0.5187	0.6276	0.6312	0.4532	0.1432	0.4478	0.7123	1.7827	0.824	1.8047	0.3547	0.2566	0.094	0.6566	0.6685
ARPC1A	1.5732	0.3981	0.7032	0.5964	2.3061	0.3156	0.6498	NA	1.0542	0.5171	0.994	1.6254	1.1603	1.5924	0.2275	1.0879	0.9831	0.4219	0.3326	0.7436	0.9481	0.7553	2.4981	1.2003	0.8825	0.2357	0.6107	0.4395	1.4634	0.044	1.9017	0.256	0.669	1.0474	0.7743	0.3669	1.9421	1.1481	0.8286	0.5551	1.0195	1.7794	0.6254	0.5188	0.5896	0.2527	0.3516	1.2467	0.8992
ARPC1B	2.5009	2.4862	13.8022	7.1033	2.4463	NA	4.7104	0.8358	5.6307	5.8449	1.1952	1.8842	4.2837	6.2633	0.9931	1.9778	6.7829	3.3672	6.5904	5.77	5.0987	1.9475	3.4662	4.7887	0.3769	0.5105	2.951	3.8784	5.7623	NA	8.4761	4.0209	4.4953	1.4797	5.6484	2.6175	7.822	2.6266	3.4959	0.1275	3.7714	2.9278	4.2608	5.9211	6.7501	0.1782	1.2841	3.6357	8.0238
ARPC2	31.3458	36.6492	32.8208	22.9874	29.0296	16.3235	12.4485	32.2201	34.9529	33.2593	20.9863	20.5513	34.1992	19.4925	16.5123	15.7427	22.6253	15.6502	30.0248	23.8187	21.6969	21.0053	29.6952	18.6721	28.9934	8.242	33.226	17.6022	29.7086	0.2142	19.5275	28.7297	14.4706	10.9835	19.6495	20.8582	17.3348	19.6084	33.1429	39.6921	11.3563	26.1966	19.9024	21.3962	34.6747	20.3865	16.0101	17.175	42.6703
ARPC3	18.0916	24.7262	4.1009	8.9154	4.9316	9.9867	11.2211	9.1192	14.8279	9.814	4.2899	18.3735	12.6575	19.4003	12.849	9.9197	8.0938	6.0997	7.4109	6.1945	12.9463	29.5004	12.5263	5.5351	21.2255	16.5945	4.0685	12.5822	12.2819	5.3359	8.7587	8.3358	7.3847	11.8511	11.8786	3.1654	14.1393	6.8387	5.6517	12.5043	14.0494	6.6928	13.7385	19.0018	16.7592	15.979	11.6874	14.8286	20.0756
ARPC4	118.631	101.683	250.795	161.472	109.725	97.4791	101.707	149.149	174.29	210.546	62.4867	155.077	230.811	108.804	135.351	87.5428	79.2206	74.5663	172.56	110.848	193.178	124.433	169.078	121.317	124.267	60.0869	100.48	95.0447	160.457	17.5754	76.3697	215.098	63.7587	52.0915	194.578	99.8063	99.839	194.695	138.818	205.487	51.5072	206.578	74.6825	106.349	157.183	129.245	121.891	73.9012	159.711
ARPC5	8.867	18.2697	44.2804	25.9678	29.1176	15.9692	34.0772	10.7263	38.4046	21.4645	11.3229	13.079	32.9106	27.3151	6.3844	13.1856	24.261	21.826	46.7736	47.632	12.69	8.4063	18.5689	15.9717	13.0121	6.7238	11.8997	35.2597	17.0079	30.6186	17.6	14.8487	26.195	2.618	15.0299	18.0211	15.6213	17.0485	17.4377	11.488	10.8913	13.8799	34.2511	15.5537	18.2944	15.2911	7.1909	14.1676	36.2522
ARPC5L	4.8708	17.8561	7.7815	5.4071	4.0546	5.4257	2.839	10.4046	9.7537	6.6733	4.6066	20.9683	5.4233	2.9433	4.94	11.2615	3.2537	2.7796	2.8377	2.8713	3.9908	12.2523	12.7684	2.9338	11.404	9.0721	1.8362	5.6591	3.7984	7.6597	8.0074	9.1691	3.2683	2.1728	4.234	6.8312	5.8517	8.1628	2.7237	13.441	5.4015	4.2627	3.3417	4.4442	3.4561	4.9207	4.0134	14.5072	5.0366
ARPP19	NA	0.2527	1.9619	NA	0.597	0.3451	NA	0.6953	NA	NA	0.1907	NA	NA	0.1417	0.2119	NA	NA	NA	NA	1.2292	0.0676	0.6048	1.2934	NA	NA	0.3719	NA	1.6338	NA	0.6806	NA	1.0943	0.5402	NA	NA	0.5861	0.5559	NA	NA	NA	0.6937	NA	NA	0.542	0.1518	0.1899	NA	1.9842	0.7693
ARRB1	0.4695	1.028	0.2432	0.6891	0.6932	2.7879	0.135	1.3127	0.7512	0.5683	0.4322	0.7492	0.6419	0.2223	2.1558	1.1462	0.3717	0.15	1.221	0.8526	0.7552	0.6117	0.8198	NA	0.8718	0.2899	0.2885	0.4872	0.7549	NA	0.1911	0.9887	1.012	0.4388	1.03	0.3925	1.8788	0.7878	NA	0.3235	0.6481	0.5073	0.5775	0.737	0.5481	0.4977	0.735	1.0225	1.7125
ARRB2	NA	0.8433	0.1174	0.0377	0.0566	0.4356	NA	0.1767	0.1486	0.1749	NA	0.1794	0.0929	NA	0.098	0.0902	0.0592	0.0727	0.1499	0.1077	0.1959	0.1259	0.2124	0.037	0.8977	0.0411	0.158	0.3718	0.0886	0.2196	0.2294	0.0341	NA	0.1826	0.0942	0.1558	0.1424	0.1405	0.0317	0.1551	0.1817	0.1569	0.3986	0.2519	0.0788	0.201	NA	0.1384	0.2047
ARRDC1	0.3257	0.0555	NA	0.1183	0.2979	0.0906	NA	0.0403	0.0977	0.2499	0.0881	0.277	0.6868	0.5271	NA	0.0431	0.0485	NA	0.1907	NA	0.0317	NA	0.1005	NA	0.0871	NA	NA	0.0774	0.1244	0.0535	0.3098	3.7152	0.0774	0.5139	0.1284	NA	1.0393	0.0791	NA	NA	NA	NA	NA	0.0101	NA	0.1911	0.0223	0.0226	NA
ARSA	1.2563	1.4976	1.2478	1.1242	1.6734	1.1845	1.0274	0.1346	0.9176	0.7741	1.4349	0.0449	0.8287	0.4875	0.8298	1.1514	5.2038	0.4632	0.6944	0.4988	1.808	0.9654	0.9597	0.787	0.8786	0.9381	0.4532	0.9134	0.1826	1.144	0.6444	0.1541	0.2895	0.5109	1.0058	1.223	0.9727	2.1285	0.3333	0.6288	1.3249	0.5279	1.2647	1.7865	1.5174	0.2538	0.4053	0.6198	2.1059
ARSB	0.2246	0.2404	0.1383	0.2906	0.2873	NA	0.3057	0.1508	0.3529	0.0957	0.1374	0.3028	0.073	0.0565	0.1745	0.216	0.1429	0.0924	0.1386	0.143	0.0821	0.0975	0.2705	NA	0.0938	0.2349	0.0548	0.3539	0.0604	0.3427	0.0622	0.1907	0.098	0.2925	0.2992	0.23	0.0766	0.4224	0.2417	0.3598	0.1368	0.1101	0.0931	0.063	0.0726	0.1613	0.1321	0.1317	0.282
ARSD	NA	NA	NA	0.1423	0.41	3.5797	2.2586	0.6541	0.2484	0.0217	NA	0.5953	2.7649	NA	NA	0.1597	NA	NA	0.0724	1.1821	0.2768	10.1826	0.0124	NA	NA	0.1171	0.1624	0.3423	0.5995	0.2323	NA	0.5345	NA	0.8088	0.2198	NA	1.2715	0.1066	NA	NA	0.5126	0.238	0.2229	0.3332	0.2252	0.376	NA	0.8083	0.5345
ARSE	NA	NA	NA	0.0803	0.182	2.203	0.0861	0.1953	0.319	0.0513	0.1778	0.103	0.2111	NA	0.0918	0.3229	0.7042	NA	0.1895	0.0054	0.2924	0.2048	NA	NA	NA	0.0224	0.1459	0.027	NA	0.303	NA	0.0821	NA	NA	NA	NA	1.1909	NA	NA	0.0838	0.7374	NA	0.331	0.8661	0.0576	0.0768	NA	0.1934	0.1356
ARVCF	0.008	NA	0.0186	NA	NA	0.1829	NA	NA	0.0669	NA	0.1324	0.2485	0.1098	NA	0.2557	NA	0.0242	0.0067	0.0559	NA	NA	0.0139	0.234	0.0465	0.043	0.024	0.0422	0.1738	0.0101	NA	0.0045	NA	NA	NA	NA	NA	0.0126	NA	NA	NA	0.0237	NA	0.1262	0.0094	0.0762	NA	0.1342	0.0473	0.0042
ASAH1	8.0602	19.0428	29.974	20.2936	14.9998	16.906	11.066	16.9536	15.4043	11.9258	5.008	9.9658	16.9488	5.2896	7.5426	10.8938	28.024	5.1897	10.0231	13.6217	5.0734	21.0471	4.2802	11.1959	4.9456	7.8451	5.3195	12.2001	7.7021	13.1059	5.8329	7.7721	3.6629	3.3724	7.9315	4.4808	9.6276	12.2652	11.0204	6.9432	20.5908	4.5404	11.9094	18.3018	9.287	11.9066	4.4628	11.7463	25.7511
ASAP2	0.0777	NA	NA	NA	0.9319	NA	NA	NA	NA	NA	NA	0.7392	NA	NA	NA	2.0883	NA	NA	NA	NA	NA	1.5433	0.4126	NA	1.4844	NA	NA	0.9263	NA	0.0341	0.0448	0.0124	NA	NA	1.3906	NA	NA	NA	NA	NA	0.2146	NA	0.1784	NA	0.0153	NA	NA	NA	0.0444
ASB15	0.2336	NA	NA	NA	NA	NA	0.1655	0.2527	0.1027	0.0844	NA	NA	0.193	0.1812	0.0742	0.0107	NA	NA	NA	NA	0.1265	0.1549	NA	NA	0.0542	NA	NA	NA	0.0394	0.4166	NA	0.0489	NA	NA	NA	NA	NA	NA	NA	0.0605	0.1122	NA	NA	0.0828	NA	NA	NA	NA	0.2881
ASB6	0.0496	0.1539	0.3106	NA	0.0378	0.0484	NA	NA	0.0544	NA	NA	NA	NA	NA	NA	0.1138	NA	NA	NA	NA	0.0519	NA	0.0656	NA	0.0765	0.0782	NA	NA	NA	NA	0.0753	NA	NA	NA	0.0796	0.0244	NA	0.0188	NA	NA	NA	0.029	0.0164	0.0225	NA	0.0247	NA	NA	NA
ASCC1	0.1149	0.1852	0.0724	0.1303	0.1884	0.6543	0.1819	0.1233	0.1978	0.1695	1.1834	0.2516	0.0961	0.0838	0.0902	0.3813	0.0424	0.0149	0.2952	0.0724	0.1875	0.5775	0.0351	NA	0.2192	0.435	0.0724	0.139	0.1231	NA	0.096	0.2021	0.2664	0.2027	0.3431	0.0499	0.1914	0.1576	NA	0.3142	0.142	0.2547	0.0708	0.1449	0.115	0.1039	0.1223	0.1041	0.14
ASCC2	0.1511	0.2607	NA	0.257	0.215	0.0775	NA	0.2361	0.0737	0.0106	0.5963	0.1023	0.0379	0.0175	0.0296	0.0679	NA	0.0154	0.1019	0.0886	0.1275	0.0216	0.2485	NA	0.0914	0.1924	0.0188	0.0904	0.0665	NA	0.0742	0.039	0.0939	NA	0.0923	0.0922	0.0658	0.1079	NA	0.0613	0.0359	0.0595	0.1732	0.0518	0.6439	0.0511	0.0621	0.0876	0.0811
ASCC3	0.076	0.1531	NA	0.0182	0.5271	0.6624	0.3918	0.7312	0.5519	0.022	1.0644	0.1783	0.0129	0.0094	0.1797	0.1335	0.2215	0.1966	0.1821	0.0219	0.1041	2.0029	0.638	NA	0.1011	1.7851	0.2969	0.0573	0.0658	NA	0.0555	0.0268	0.1069	0.3623	0.6712	0.0519	0.0355	0.5655	0.0177	0.4442	0.1038	0.0413	0.623	0.2188	0.1934	0.2667	0.0302	0.1431	0.216
ASH2L	0.0073	NA	NA	NA	0.0134	0.0235	NA	0.0111	NA	NA	0.0685	NA	0.0103	0.051	NA	0.044	0.0149	NA	0.0611	0.0196	NA	0.0262	0.0471	NA	NA	NA	NA	0.0411	0.037	0.0423	0.012	NA	0.0179	NA	0.0226	NA	0.0443	0.0079	NA	NA	0.0198	0.0035	0.0579	NA	0.0379	NA	NA	0.0441	0.0292
ASL	3.0083	1.2046	1.058	3.3442	3.013	2.5651	2.687	4.9287	3.1564	1.7182	3.2689	5.3289	11.4302	7.5009	1.2628	1.4199	3.2049	1.3439	5.6967	3.6787	4.4815	1.1046	3.4081	1.1956	1.5406	1.8803	1.4574	1.1522	2.736	5.023	5.5461	12.8082	0.5579	0.7149	2.44	1.0424	15.0773	1.6513	1.4629	0.5549	3.9521	1.4936	3.2637	2.9729	1.994	4.4925	0.6373	6.1356	15.9598
ASMTL	0.0143	0.2958	21.1439	NA	17.3695	0.079	4.4301	0.0272	17.6406	28.6582	22.2596	0.4288	0.0165	8.5373	0.1481	0.067	NA	10.6979	10.7479	NA	0.067	0.0878	0.031	NA	0.2557	0.0324	0.0098	15.3767	NA	0.0615	12.6687	0.0121	0.0725	NA	13.6829	13.65	12.2957	12.4429	NA	5.2235	0.0738	0.0277	0.0604	0.0728	0.0545	0.0223	2.2825	0.0142	0.0917
ASNA1	4.3276	22.9804	9.232	7.785	7.7975	6.5523	9.4547	5.5095	10.4991	4.9057	6.4357	5.5899	19.6192	10.565	1.928	3.9083	10.2763	2.8408	12.7178	4.9662	5.343	3.9339	27.1827	7.6647	4.3342	13.9878	1.9279	3.7169	7.6313	10.6467	10.3253	6.9429	12.5382	11.7765	8.713	4.7883	3.566	6.775	5.6336	4.478	4.1683	4.4979	9.2287	21.4046	5.9758	4.2097	2.7028	2.5411	2.44
ASNS	0.6934	1.2854	0.1439	0.1504	1.0627	5.4867	0.1411	0.4493	0.5424	0.2762	1.5132	0.5821	0.2889	0.1287	0.9635	1.1375	0.5278	0.048	0.8744	0.0319	16.5481	0.8697	1.847	NA	0.365	0.4196	0.4617	0.3039	0.0313	0.1425	0.183	0.2026	0.1737	0.5086	0.2771	NA	0.393	0.3223	0.1882	0.609	0.4868	NA	0.6304	0.8596	0.3553	0.5128	0.0107	0.4457	0.2346
ASPH	2.8062	3.5788	0.2074	2.6707	2.1778	1.4507	1.0612	0.9009	3.9005	1.3038	1.3694	3.4389	1.1132	1.0991	0.9958	1.8766	0.6225	1.3584	3.6464	1.6343	1.4845	2.9218	1.6609	0.2105	3.1227	1.614	1.2208	1.458	1.721	2.8038	0.6409	4.3305	1.5359	1.808	3.9645	1.465	2.6551	1.263	0.7781	0.6743	1.0129	1.7478	2.3347	1.1799	2.7348	0.6655	0.5723	1.3729	0.8945
ASPM	NA	NA	0.0048	0.0144	0.0045	NA	0.0263	NA	0.0072	0.0113	NA	NA	0.0086	NA	NA	0.0134	NA	0.0038	0.0045	0.0074	0.0178	0.0629	0.0222	0.015	0.0349	0.0617	NA	0.0016	NA	NA	NA	0.0703	NA	NA	NA	NA	NA	0.007	0.0152	0.0266	0.0551	0.0163	NA	NA	NA	0.0145	0.0106	0.2692	NA
ASPN	49.959	25.3098	2.7175	1.8516	3.7271	29.6014	20.6532	17.3343	7.9137	16.132	12.8143	2.6742	15.9222	1.974	5.8825	18.3083	2.8515	8.0877	14.4985	27.5588	11.958	4.6777	8.3923	5.3921	6.83	10.6261	5.8045	2.031	15.4653	7.4905	4.937	6.4396	1.4637	25.7051	3.9785	3.2888	7.7319	1.6487	4.7717	11.684	16.4477	4.8258	0.8113	4.5612	7.7815	12.683	3.4781	13.7661	4.3072
ASPSCR1	0.0217	0.4695	1.2548	NA	0.2611	0.3642	0.1476	0.2451	NA	0.0646	0.1567	0.6508	0.0281	0.0112	0.0628	0.3667	0.0418	0.0161	0.0556	0.1332	0.1658	0.3081	0.3943	0.0847	0.1429	0.2114	0.6366	0.0531	0.1152	0.3	0.5363	0.0897	1.0525	0.1389	0.6628	0.0159	0.0301	0.6998	NA	0.1707	0.1874	0.0199	0.8737	0.0789	2.2254	0.0463	0.2458	0.11	0.3911
ASRGL1	NA	NA	0.7724	0.3024	0.8715	0.199	NA	NA	NA	NA	0.5468	NA	NA	NA	0.488	NA	0.6625	NA	0.1891	0.4607	0.514	NA	NA	NA	NA	NA	0.265	NA	0.4835	2.5361	NA	0.898	0.0739	NA	0.0745	NA	0.9228	0.1054	0.1687	0.085	NA	0.4805	0.3696	0.4354	NA	NA	NA	NA	NA
ASS1	0.6177	NA	2.8863	5.1685	0.6279	1.4847	0.9648	0.3174	0.8992	0.5636	1.1607	3.1036	2.8144	4.9979	1.2339	2.4288	2.2954	0.6132	1.0091	1.802	2.096	4.1433	1.4774	3.3762	0.3395	0.6424	0.4733	5.5195	4.8575	2.2631	1.0372	3.6575	0.9226	0.6682	4.1636	0.7598	4.3994	0.6824	0.3094	1.0298	4.1727	0.6762	2.2909	1.8471	1.9354	0.3304	0.1111	5.1298	4.2256
ASUN	0.0205	0.0685	NA	0.0363	NA	NA	0.0357	NA	0.1473	NA	1.1615	0.0543	NA	NA	0.0169	0.0532	0.0213	NA	NA	0.0273	0.0483	0.0811	0.1122	NA	0.0755	0.1618	0.0444	0.0616	0.038	0.2114	0.0253	0.0468	0.0451	NA	0.0604	0.0771	NA	0.0069	0.0805	0.0765	0.0247	NA	0.0955	0.1126	0.11	0.0355	0.0147	0.0644	0.1255
ATAD1	0.2472	0.3544	0.0983	0.6519	0.2783	0.3819	0.1768	0.1266	0.382	0.184	0.362	1.463	0.3408	0.2572	0.1509	0.2478	0.2363	0.0578	0.7666	0.2574	0.3602	0.8701	0.8368	0.053	0.6796	0.4368	0.1144	0.4393	0.1984	0.5375	0.0717	0.3326	0.1115	0.2344	0.3108	0.1484	0.5654	0.1983	NA	1.3168	0.1744	0.2461	0.2381	0.0851	0.2996	0.4039	NA	0.1427	0.229
ATAD3A	2.3937	1.2874	0.3935	1.0867	2.45	0.3952	0.8221	0.7794	2.6526	0.7465	0.8185	1.3169	2.1234	0.998	0.551	0.6709	0.5245	1.4174	3.3385	1.8653	1.0684	0.9917	2.6211	0.0536	0.5945	0.5787	0.4978	3.1834	0.7111	1.8268	0.8322	2.6382	1.0848	0.5582	0.9779	0.5024	1.8316	0.81	0.6097	0.69	1.4973	0.8939	1.563	0.4028	1.2041	0.5205	0.3167	2.2983	3.6834
ATE1	0.066	0.0737	0.0302	0.1145	0.0079	0.1181	0.0452	0.0723	0.0292	0.0499	0.0197	0.007	NA	NA	0.1614	0.0149	NA	NA	0.0734	0.012	NA	0.0416	0.1826	0.0971	0.0842	0.0527	0.0454	0.0473	0.0578	0.1124	0.0328	NA	0.0554	NA	NA	0.0222	0.112	0.0553	0.448	0.0336	0.0579	NA	0.7097	NA	0.0936	NA	NA	0.1207	0.099
ATG16L1	NA	0.0222	0.0964	0.3633	0.1332	0.044	0.0422	0.1991	0.1261	0.1118	0.3053	0.2505	0.1299	NA	0.0417	NA	NA	NA	0.1239	0.0676	0.0507	0.3158	0.1655	NA	0.0839	0.0701	0.0318	0.1191	0.1197	0.2262	0.5696	NA	0.2042	0.0715	0.3371	0.0488	0.3305	0.0668	0.1509	0.0424	0.1157	0.0571	0.0943	0.1351	0.1921	0.0376	0.0139	0.0528	0.5059
ATG2A	NA	NA	NA	NA	NA	NA	NA	0.0216	0.0025	NA	NA	NA	NA	NA	NA	0.0022	NA	NA	0.0019	NA	0.061	0.0114	NA	NA	0.0386	NA	NA	NA	0.0113	0.0211	0.0307	NA	NA	NA	NA	NA	NA	NA	NA	0.0102	0.007	NA	NA	0.0069	NA	0.0021	NA	0.0275	0.0508
ATG3	0.5007	3.9124	1.1515	1.1732	2.535	1.3027	1.8881	1.0291	2.6197	1.8829	2.6309	1.6651	0.4221	0.748	1.7484	5.503	2.1545	1.2108	2.574	1.0378	5.9499	1.8392	0.9437	0.3195	1.5211	2.1383	0.4027	3.539	1.1037	1.1892	1.7881	0.5572	10.7541	10.5256	5.4762	4.6859	2.1011	3.0211	5.6935	1.5642	2.0524	0.7296	0.9474	1.7608	1.0975	0.6121	0.683	2.4855	2.2381
ATG4B	0.1051	0.1415	0.1884	0.0653	0.2341	0.0895	0.0954	0.5342	0.3119	0.0544	NA	0.1326	0.1133	0.0246	0.0783	0.0978	NA	0.0522	0.6723	0.0732	0.073	0.4632	0.2613	NA	0.2049	0.0796	0.0096	0.3416	0.2014	0.166	0.1237	0.0781	0.0453	0.036	0.0706	0.0463	0.0506	0.0448	0.0501	0.0594	0.0578	0.1646	0.1565	0.0631	0.3104	0.0496	0.067	0.0493	0.1888
ATG4C	NA	NA	NA	NA	NA	NA	NA	0.0296	0.0245	NA	NA	0.037	NA	NA	NA	0.0192	0.0268	NA	0.0107	NA	NA	0.0193	0.0092	NA	NA	0.0064	NA	NA	NA	NA	NA	0.0115	0.007	0.0187	NA	NA	NA	NA	NA	NA	0.0189	NA	NA	NA	NA	NA	NA	NA	NA
ATG5	0.2447	0.6793	0.1763	1.897	0.4012	0.1943	0.4518	0.3169	0.3918	0.0644	4.5	0.3944	0.1516	0.1513	0.3403	1.8377	0.2236	0.0643	0.1627	0.1943	0.4059	0.1992	1.6914	NA	0.1709	NA	0.2334	0.0734	0.2121	NA	0.4441	NA	1.2684	0.2355	0.698	0.6736	0.8132	NA	NA	NA	0.9249	NA	NA	0.2502	0.2259	0.0776	0.167	0.3408	0.2792
ATG7	1.4681	2.8724	1.1689	0.1611	0.3905	0.4148	1.4609	2.332	0.3881	1.0123	3.1968	2.2938	1.1151	0.619	1.4808	1.5526	0.2733	0.1459	1.889	0.3793	1.2841	3.4061	0.3454	0.2049	1.2863	1.8267	1.0759	2.3723	0.9189	1.7719	0.6557	0.3918	0.4692	0.2421	1.3784	0.5569	1.3859	1.9136	0.3451	1.3481	1.2505	0.7371	4.5468	3.049	1.5195	1.013	0.843	1.0779	2.941
ATG9A	0.3177	0.0352	NA	0.5648	0.6184	0.0221	0.0337	0.0537	0.0854	NA	0.0407	0.1021	0.6448	0.2624	0.1264	0.1346	NA	0.0641	0.0367	0.0521	0.0465	0.133	0.6344	NA	0.0513	0.0101	0.0272	0.0835	0.0534	NA	0.1322	0.4811	NA	0.1348	0.4927	0.0148	0.1059	0.0225	0.0122	0.0965	0.2	0.0363	0.0438	0.0107	0.0369	0.0383	0.0341	0.0085	1.3139
ATHL1	NA	0.1155	NA	NA	NA	0.0264	NA	NA	0.0169	NA	NA	NA	0.0115	0.0241	NA	NA	NA	0.0097	0.0175	0.0141	NA	0.0371	NA	NA	0.0306	NA	NA	NA	NA	NA	NA	0.0422	NA	NA	0.0376	NA	0.0266	0.023	NA	0.0176	NA	NA	0.025	0.0036	NA	0.0068	0.016	0.0091	0.0335
ATIC	7.0464	4.2021	3.6458	13.5197	11.5809	6.1514	4.3321	11.584	12.1236	2.3253	6.9524	12.5701	10.1625	6.3323	8.6834	4.7508	4.3797	2.198	7.2687	4.9049	11.2253	11.368	4.3732	4.0906	7.7093	6.7431	1.9866	7.233	4.2358	4.4683	7.2156	6.9224	5.5686	7.6166	2.6452	4.1225	13.6399	7.3489	1.389	19.1835	7.6298	7.9306	4.6634	4.374	4.2493	7.185	4.8988	8.0125	9.7092
ATL1	0.1664	NA	NA	0.042	0.1501	0.0231	0.2397	NA	0.2513	0.0335	0.3184	NA	0.2334	0.2615	0.039	0.2449	0.089	0.1258	0.1826	0.1703	0.0833	0.108	0.114	0.0696	0.1106	0.1954	0.0878	0.0718	0.091	NA	0.1369	0.0545	NA	0.0409	0.1293	0.1116	0.0881	0.0501	0.1619	0.0061	0.092	NA	0.0472	0.1079	0.2092	0.0169	0.0122	0.1001	0.0176
ATL2	NA	NA	NA	0.0582	0.0887	0.0179	NA	0.7681	0.4049	NA	NA	0.0116	NA	NA	NA	0.3002	0.0421	NA	0.752	NA	0.026	0.0463	0.3178	NA	0.0175	0.0186	NA	0.14	NA	NA	0.024	0.1612	0.2461	NA	0.0285	NA	NA	NA	NA	NA	0.0464	0.0174	0.0375	NA	0.1083	NA	NA	0.2075	0.1878
ATL3	7.8631	7.8698	1.3682	3.7982	4.228	3.9874	2.2142	6.2292	5.333	3.135	4.0596	8.3517	5.0677	1.9617	2.029	10.8528	2.2996	1.6421	4.4571	2.5847	4.1743	9.4225	5.4074	2.3837	8.0861	7.2248	1.295	2.6886	3.51	2.1476	4.3902	4.1494	1.2194	4.6539	3.7954	3.4103	3.5308	4.6354	1.4863	0.919	4.444	3.8183	3.3403	1.7822	3.7453	2.607	1.7373	4.49	3.8008
ATM	NA	0.1189	NA	0.029	0.0507	0.1368	0.0103	0.0447	0.0393	0.009	0.0795	0.0269	0.0021	0.004	0.0233	0.01	0.0162	0.0117	0.0436	NA	0.0561	0.251	0.0424	NA	0.0892	0.7383	0.0156	0.0279	0.03	0.0468	NA	NA	0.0835	0.0357	NA	0.0274	0.0108	0.0314	0.0174	0.0078	0.0131	0.0099	0.0641	0.0209	0.0569	0.0253	0.0148	0.0201	0.0084
ATOX1	0.5208	NA	18.7534	2.7898	2.2744	NA	1.7504	NA	3.2878	1.0788	1.1885	1.7058	14.2541	25.3814	NA	0.6268	21.6514	1.4067	0.5167	4.7241	0.875	NA	NA	2.2611	0.5877	1.679	NA	NA	NA	NA	1.6411	5.4401	0.9496	0.4371	1.6978	NA	1.2623	1.5025	NA	2.7055	NA	0.1174	NA	NA	NA	0.2508	1.9872	NA	2.3709
ATP11A	NA	0.0218	NA	0.0034	0.0133	NA	NA	0.0237	NA	NA	NA	0.1687	NA	NA	NA	0.0056	NA	NA	0.009	NA	0.1063	0.027	0.2216	NA	0.041	0.031	NA	0.2709	0.0143	0.9689	NA	0.0321	NA	NA	0.1168	NA	NA	0.2169	NA	0.0102	0.0252	0.0469	0.6821	0.0409	0.098	0.3231	NA	NA	NA
ATP11B	0.1753	0.1522	NA	0.124	0.0318	0.0682	NA	0.0525	0.0766	NA	0.018	0.0855	0.0245	0.162	0.0136	0.1369	NA	NA	NA	0.2777	0.0771	0.0638	0.1779	NA	0.0563	0.0745	0.0442	0.3757	0.0243	0.0695	0.1672	0.0139	0.0965	0.1893	0.0275	0.034	0.0362	0.0544	NA	0.0131	NA	NA	0.0088	0.0031	0.0797	NA	NA	0.0391	0.0321
ATP13A1	0.3587	0.6073	0.1983	0.4418	0.7734	0.9189	0.3194	0.4777	0.6055	0.5707	1.263	0.7219	0.4428	0.6597	0.6311	0.4543	1.0957	0.3018	1.6245	0.9173	0.4931	1.322	0.5984	0.1384	0.3613	0.4833	0.8832	0.3852	0.5449	2.2502	1.2159	0.561	0.4287	0.3191	1.3891	0.3484	1.8649	0.4448	0.2583	0.7018	0.7158	0.3242	0.9819	1.0591	1.0476	0.6777	0.1943	1.1059	1.1413
ATP13A2	NA	0.0083	0.3035	NA	NA	0.0095	NA	NA	NA	0.0079	0.011	0.0348	0.1656	NA	NA	NA	0.014	NA	NA	NA	0.0089	0.0052	NA	NA	0.0137	NA	NA	NA	NA	NA	NA	NA	NA	NA	NA	0.06	NA	NA	NA	NA	NA	NA	0.0065	0.0103	NA	NA	0.003	NA	NA
ATP1A1	4.643	4.0181	2.7515	6.001	7.1022	9.0249	3.173	4.4663	5.2421	2.587	8.6936	8.0294	5.7603	4.7644	5.5481	6.024	9.1725	2.5684	10.1121	6.4505	5.5756	11.9002	5.886	2.0388	3.6425	2.8605	2.4393	5.7639	8.5375	5.8006	4.7429	6.0422	5.7626	2.4403	7.641	2.0747	11.0188	4.2489	2.0968	3.4247	4.5747	3.5146	9.9519	6.0117	7.7768	3.7467	0.8405	5.5273	11.4755
ATP1B1	2.752	3.1486	0.7936	5.5459	5.5001	14.7257	2.9147	7.493	5.7714	1.324	15.8399	6.3615	2.4193	1.9712	5.1026	4.697	9.8135	3.3764	10.7474	3.7172	5.9695	6.5525	3.8693	NA	4.3862	5.0875	2.2478	5.4256	7.3515	18.135	4.7861	10.0198	1.0713	6.0219	6.0998	1.7735	10.355	2.2233	NA	1.7513	1.8225	2.8759	9.3935	3.8917	4.2268	7.5787	0.408	4.3536	6.7029
ATP1B3	0.5106	1.1511	1.3682	1.4919	1.4707	1.2574	0.9839	0.8678	2.098	1.1538	0.8991	1.0601	1.4903	1.6496	0.2672	0.7366	0.7893	0.8087	1.6517	1.2147	1.7504	0.8245	2.4663	1.1374	0.2173	1.077	0.4701	1.0383	0.9925	1.164	2.1139	0.0545	0.5622	0.3866	1.4237	1.1201	1.4601	1.3187	0.7738	0.3769	0.1786	0.4761	0.753	0.9239	1.6109	0.3354	0.1826	0.7144	1.5349
ATP2A1	NA	0.8246	NA	0.7773	1.046	NA	0.5141	NA	0.8336	NA	0.803	NA	0.5563	NA	0.507	0.7651	0.5438	NA	0.7606	NA	NA	NA	NA	NA	0.7213	0.7784	0.4643	0.8243	0.7176	NA	NA	NA	1.0755	NA	NA	NA	NA	NA	NA	0.4775	0.8287	NA	1.2051	0.8076	0.7176	0.6342	NA	0.7294	1.3979
ATP2A2	4.056	3.3431	1.5341	2.9634	2.7422	1.726	1.4396	1.9882	2.8228	1.3242	2.0343	2.4815	2.79	2.3796	1.4884	2.6134	1.4692	1.1682	2.3544	1.8668	3.8743	4.0734	3.4154	0.7062	1.7953	1.8788	0.9863	2.0438	2.0908	9.7948	2.8296	2.5553	1.9255	2.2446	3.1044	0.8901	2.4792	2.0353	1.1218	1.0684	3.3776	1.044	3.0346	2.0168	1.8896	1.9796	0.4012	1.9348	3.0903
ATP2A3	0.4955	1.2192	2.0201	0.6875	1.3566	1.8252	0.4071	1.3248	1.0021	0.3405	1.8427	0.7609	0.4716	NA	1.2078	0.6118	2.3017	0.3763	1.2549	0.4493	0.7441	1.5296	1.369	0.1378	1.1471	0.6056	0.8267	0.8669	0.5265	1.2514	0.4676	0.7412	0.597	0.4304	0.5167	0.7936	0.693	1.0544	0.3391	0.6027	0.4298	0.1685	0.7071	1.2414	0.7863	1.1946	0.268	1.1074	1.1541
ATP2B1	0.2249	0.033	0.0625	0.1218	0.408	0.1026	0.0455	0.1383	0.2042	0.1057	0.5504	0.092	0.1666	NA	0.097	0.1266	2.7762	0.0144	0.2085	NA	0.0319	0.1203	0.2616	NA	NA	0.0694	0.1237	0.1143	5.415	0.0433	3.2309	1.3196	5.26	NA	1.5429	0.0205	0.1181	0.1156	0.0938	0.0587	3.2973	NA	3.1024	2.4098	7.419	0.0379	0.0465	0.2826	0.1852
ATP2B4	0.4368	0.2282	0.1017	0.5062	0.1029	0.509	NA	0.5323	NA	0.1175	0.4213	0.1453	0.1226	1.3119	0.3693	0.4767	2.5035	0.0819	NA	0.2212	NA	0.2181	0.5929	NA	0.1518	0.2059	0.108	0.9493	5.1906	0.5161	3.8005	1.8274	4.8406	0.2134	1.559	0.0192	0.1921	NA	0.0418	NA	4.0638	0.7518	3.2144	2.3906	6.8525	0.1048	NA	1.7198	0.3008
ATP2C1	0.1994	0.3702	NA	0.0928	0.0313	0.0381	NA	0.0964	0.114	NA	0.0973	0.399	NA	0.0095	0.0898	0.2173	NA	NA	0.0459	0.0148	0.0277	0.1979	0.2262	NA	NA	0.0774	0.0197	0.0431	0.0444	0.1727	0.1143	0.055	0.0209	0.042	0.0645	0.0327	0.0456	0.0505	NA	0.0144	0.0776	0.0334	0.2122	0.0183	0.0888	0.0852	NA	0.1809	0.0733
ATP5A1	93.6642	42.5788	70.0959	67.7453	102.64	112.388	68.3426	134.726	103.435	74.7542	117.876	100.852	75.1664	46.2261	101.016	69.8586	45.458	38.4626	143.57	76.8024	90.5546	131.555	69.3028	26.4633	76.4257	94.1181	66.7467	64.9634	97.4115	115.352	35.3403	58.4674	45.2623	24.6865	83.4682	37.9831	180.469	80.3236	130.392	89.0603	105.865	51.1107	131.786	90.7514	167.403	59.1706	47.813	118.571	220.975
ATP5B	258.56	141.862	107.761	191.958	212.798	303.961	152.535	439.197	214.648	173.043	287.014	232.343	152.853	87.5702	212.16	256.566	147.843	87.4158	307.149	166.373	218.993	436.13	182.429	63.1552	197.083	204.216	129.685	194.224	252.082	451.18	129.416	131.428	113.864	81.858	155.298	95.9794	402.004	165.975	166.39	214.327	270.342	97.642	333.384	159.961	255.762	164.096	114.712	247.312	422.782
ATP5C1	10.1696	1.709	5.9782	11.9585	7.3199	9.6534	6.9404	14.4531	8.4924	7.9993	9.6183	13.1597	6.8093	18.3932	7.8012	6.437	10.0609	7.9473	13.2329	7.7875	11.8829	26.0789	6.0765	3.6037	5.1132	6.102	14.3608	5.4497	10.6141	19.1044	3.3313	7.5341	5.4084	2.7909	7.3119	5.4849	21.337	6.563	14.0677	13.7823	6.9502	6.2923	12.3185	5.7364	12.0704	7.2629	4.7905	4.9495	17.5525
ATP5D	1.2216	0.1929	6.8333	9.0673	1.1908	2.3462	5.7739	0.1026	4.3099	1.5095	1.7053	1.3069	17.6352	3.7314	2.3127	1.296	1.5109	3.2968	5.0223	5.3253	0.5931	2.9962	1.7058	4.4337	0.6463	1.23	0.872	1.904	2.9496	22.7739	3.0395	4.5001	6.1497	1.3048	3.4639	4.6185	6.1516	0.7431	9.3993	1.1883	4.5623	2.0786	2.758	3.4275	2.0271	0.7234	0.5542	7.096	3.5244
ATP5E	NA	NA	NA	NA	NA	NA	NA	0.202	NA	NA	NA	0.1104	0.3205	6.9424	NA	NA	NA	NA	NA	NA	NA	NA	NA	NA	NA	0.6447	NA	2.1285	2.4995	NA	1.8428	3.58	2.7672	NA	5.1216	NA	7.1693	NA	NA	0.5757	3.2415	NA	3.9848	7.6931	2.8551	0.2913	NA	4.277	5.9068
ATP5F1	3.3786	3.2223	4.6531	2.5634	2.9101	6.4777	0.6972	3.3892	4.2118	2.2659	2.7775	4.0152	1.778	2.2358	4.6952	4.1509	3.1418	0.8172	4.0304	5.4034	1.7177	7.1965	2.9663	0.7783	5.9533	7.0298	2.0404	2.7785	7.0556	1.627	3.8391	2.1016	0.9085	1.6504	2.0673	2.0167	12.6744	2.3282	1.6926	2.5239	8.5575	1.3467	9.7445	5.2826	7.8397	4.6231	0.4792	5.1211	10.3734
ATP5H	83.0562	4.0086	2.6967	25.7381	1.4961	15.3925	18.447	19.2659	30.8623	5.6473	18.5033	11.4026	32.243	2.7647	8.0231	18.6245	10.582	5.9259	5.293	16.3357	8.242	22.3634	9.049	3.7425	3.2949	5.4156	2.9415	12.7572	13.7515	8.5353	3.7953	2.1774	2.4995	15.9384	7.5099	2.2454	68.5354	2.1553	10.5621	6.3259	57.8741	2.3996	19.8176	65.2446	20.8151	4.2496	1.4118	14.6874	28.3747
ATP5I	30.1149	23.9456	15.3359	12.6557	17.8087	19.7436	12.5846	42.6662	22.1255	23.7826	22.9555	34.5797	22.3121	7.0188	21.8698	14.5114	17.0173	6.991	33.115	13.7368	28.7196	25.7315	36.7362	6.6105	12.4027	5.9492	30.4388	15.316	18.3647	65.3477	15.6429	21.9492	14.3014	8.1576	14.5346	12.4997	41.0309	18.0596	25.062	23.7003	16.4739	23.7994	52.4675	20.0425	22.0562	44.2382	9.7763	26.6817	80.109
ATP5J	2.6485	3.2197	8.3015	6.4087	4.2399	3.9472	4.7594	2.1632	5.7315	0.7576	4.6853	2.4536	4.7668	8.1774	2.1081	3.4081	5.1009	2.6114	6.0482	7.232	3.4466	4.0644	6.1019	2.9348	1.8745	4.3137	4.1509	1.5478	1.6578	15.8022	1.6244	0.8374	2.9749	0.449	1.2022	2.7319	8.1854	0.845	4.2477	2.2714	6.661	0.4493	7.4486	2.051	2.9879	1.2386	0.529	2.3752	6.35
ATP5L	8.826	11.6696	13.1712	8.6366	14.7771	42.8324	11.6863	28.6218	10.9297	11.8888	6.8678	43.5827	9.018	3.427	14.8565	17.1192	5.9322	7.0696	14.1364	9.8357	14.1207	34.2473	7.6172	2.4808	18.0782	12.2463	6.6774	4.9903	8.185	24.1168	4.6501	5.1185	3.4528	4.0083	5.7102	5.984	11.7049	17.6326	29.0768	16.3761	16.6237	5.2166	10.7885	5.7212	8.4943	10.8091	4.3968	9.1329	17.912
ATP5O	13.668	22.6149	11.3367	26.1966	17.2259	36.7481	18.5573	50.9415	14.7258	16.3872	27.0229	45.2947	14.5866	9.3779	31.3574	16.9065	20.8978	5.9032	23.1619	21.6967	22.6068	67.4625	24.574	13.4976	23.4161	30.3623	19.7881	17.6335	24.937	27.0775	8.1087	16.0431	8.8038	7.7908	14.3383	9.3284	26.8005	12.6285	4.6144	23.7543	25.2261	16.6756	42.2113	17.0763	18.5484	34.189	16.8517	33.2827	43.9297
ATP5S	0.1454	0.22	0.1028	NA	0.1513	0.3427	0.0563	0.2864	0.6287	NA	0.292	0.5201	1.6713	0.0465	0.1222	0.1228	0.1256	0.0932	0.1292	0.1644	0.0871	NA	0.4572	0.0484	0.1204	0.3487	0.1226	0.0899	1.2307	0.2753	NA	NA	1.0307	0.0845	0.0391	0.0644	NA	NA	0.0746	0.057	0.0933	0.0671	0.915	0.1315	0.0977	0.1472	NA	0.1639	0.3844
ATP6	3.9869	4.686	2.2504	2.6335	8.4913	5.9556	2.683	5.8646	3.7288	1.6887	3.8562	6.0173	3.5333	1.259	3.8911	4.3009	2.7933	1.3473	5.5817	2.2581	3.3829	10.1718	3.5092	1.318	3.3896	0.5305	3.6777	1.8822	2.4905	5.3978	1.4606	2.1474	0.7951	2.6323	1.5663	2.0957	4.7052	2.0297	3.636	4.1242	3.1014	1.953	3.7905	1.2733	3.0863	2.8856	0.7298	2.7879	4.9683
ATP6AP1	1.1934	1.6708	1.0427	1.3491	0.873	0.438	0.9307	0.7316	0.9082	1.267	0.203	1.7032	0.8959	1.023	0.8245	0.3434	1.6701	0.3151	1.2395	0.7415	0.6529	0.2309	0.1968	0.1709	0.7481	0.3952	0.7031	0.7772	0.6326	0.1883	1.8644	0.3818	0.5404	1.0625	0.8244	0.6567	1.1491	0.7325	0.2232	0.6595	10.6469	4.0136	0.8438	0.7919	1.1663	1.0839	0.3335	0.4904	1.1754
ATP6AP2	0.4329	0.485	1.1377	0.3743	0.6044	0.0913	0.2549	0.3118	1.3097	0.8344	0.5959	1.1531	0.7968	0.0059	0.301	0.4619	0.0268	0.061	1.1266	NA	0.1471	0.8404	1.0223	NA	0.6836	0.3356	0.1364	0.5605	0.4778	1.4119	0.7157	0.2231	0.3854	0.2966	0.1258	0.0904	0.6062	0.1357	0.0416	0.6283	0.6913	0.3258	1.0037	0.6411	0.9645	0.5666	0.0745	0.1348	0.116
ATP6V0A1	0.6203	2.2064	0.5038	0.7351	0.6694	0.788	0.5959	1.009	1.008	0.3389	0.7537	1.878	0.9505	0.4741	1.1999	0.7381	1.0489	0.6725	0.7564	0.4363	0.2881	0.7756	0.738	0.1822	1.5842	0.7251	0.4386	2.1452	6.4304	1.1696	0.726	1.3198	0.8622	0.4127	0.3389	0.2711	1.6274	0.6329	1.4418	1.3942	1.5825	3.9772	1.122	0.4944	1.643	2.3192	0.1942	1.9568	0.8735
ATP6V0A2	NA	NA	NA	NA	0.004	0.0838	NA	0.1004	NA	NA	0.0356	0.1512	NA	NA	NA	0.0962	NA	NA	0.1053	0.0058	0.0617	NA	0.2295	NA	NA	0.0135	NA	NA	NA	NA	NA	NA	0.048	NA	NA	NA	0.0958	0.0717	NA	NA	NA	NA	0.2943	NA	0.0762	NA	NA	0.0338	NA
ATP6V0D1	2.909	3.5622	2.6169	7.2977	3.4754	2.2728	2.9297	2.9845	3.3589	1.5765	2.3869	6.6257	3.6217	2.2232	3.6999	3.493	3.9872	0.7289	3.5774	0.8309	1.5071	2.0274	2.7222	1.2295	1.6604	2.1299	1.0768	1.0291	2.7172	6.6648	3.8309	1.3566	1.5795	1.4224	0.4863	0.9643	3.7919	2.5234	2.0135	2.4981	2.4545	2.8161	4.3535	2.9117	1.8799	1.6923	0.678	1.5289	3.3772
ATP6V1A	4.3251	9.6652	4.5428	4.9977	5.5496	8.2819	3.987	6.567	5.8543	8.2135	5.2904	11.0542	3.2788	7.3358	6.24	8.5876	4.0314	1.6595	5.5249	3.3441	3.5542	9.7548	5.0872	1.9951	7.2364	5.1408	3.2362	7.6508	7.1095	4.0601	7.096	5.0707	6.2987	5.6783	10.9547	4.1733	6.5115	5.9678	4.6313	8.8564	13.6408	6.4702	9.2632	12.1437	9.7087	7.3378	4.4856	9.0417	24.0149
ATP6V1B2	2.0984	20.0182	5.4402	2.9443	4.3073	6.4632	3.5172	5.262	6.8143	7.2424	3.5388	6.1912	5.0696	3.9687	6.6504	5.6742	4.8095	2.0939	4.5565	3.6321	3.8354	9.1158	5.2421	1.9492	13.8117	29.3027	5.3586	10.7808	8.2562	4.7069	4.829	4.2419	6.7316	2.3806	6.1371	3.7501	6.5647	4.5884	4.8484	4.5463	5.5864	4.0697	7.7452	11.6282	9.3113	5.5153	4.5103	7.4719	11.7683
ATP6V1C1	0.7328	4.7892	3.2932	2.7008	2.245	2.5301	3.3483	1.4982	0.6669	0.9744	0.428	7.8633	1.7189	1.2631	1.9134	3.0158	0.8154	1.9157	1.2752	1.6628	0.6788	0.4955	1.3595	0.5066	2.2983	1.9872	0.582	0.7158	0.1833	NA	2.7928	3.1523	0.3544	1.5563	1.441	0.9647	0.646	0.6377	NA	2.6208	3.333	1.3684	2.2093	0.5656	0.6268	3.1994	0.3599	0.5537	0.6786
ATP6V1D	2.037	1.7379	2.7914	2.8283	2.6916	1.4076	1.3072	1.1801	2.3376	3.7439	1.0299	3.44	2.7429	4.061	0.7901	2.4652	2.355	0.6856	4.948	1.2064	1.9017	1.7558	1.2185	0.8173	1.6365	1.2464	1.1778	5.1603	1.8328	5.2265	1.8275	1.3216	1.3186	0.9796	1.3369	3.5765	1.3298	1.8999	4.5992	1.465	2.6608	0.8976	5.0863	2.1769	3.7687	2.056	1.4763	3.2917	4.816
ATP6V1E1	6.4219	6.2676	8.175	4.9027	7.7492	2.9764	4.4861	3.5724	5.875	3.7238	5.8962	7.3881	3.6387	2.6788	1.8351	5.1652	10.1593	1.5348	4.3222	5.0255	5.8825	9.9098	5.6148	2.4442	5.5136	4.7432	4.2501	4.6995	7.2027	13.719	3.8769	2.1693	4.4019	1.023	6.6126	2.3004	5.4263	5.1484	2.3316	2.5424	4.1901	3.5826	5.1931	4.1193	6.6083	3.2083	2.9463	5.3841	10.5072
ATP6V1F	2.7694	3.2662	6.1608	4.6084	2.3379	3.7933	0.4203	1.6856	2.3998	3.0076	1.3023	3.7853	3.0948	4.2273	2.3468	4.1652	4.2138	0.8698	1.964	2.2969	4.3633	3.7344	3.8727	4.0286	2.635	2.7	3.6343	2.8758	2.6837	0.7087	3.7898	2.1855	3.6587	0.6833	4.7807	2.1131	2.8154	3.4794	0.9619	7.4933	2.375	2.4533	2.4054	2.5703	3.6264	1.632	1.8853	3.3061	5.1522
ATP6V1G1	4.3827	10.2035	10.3602	9.4988	5.411	6.4981	5.9392	5.6147	6.3495	5.4965	1.9196	15.0042	6.2824	4.6483	5.804	13.5752	9.7218	2.1233	2.9558	5.2369	4.063	12.5625	4.2008	2.6369	4.406	6.2575	3.4877	4.6886	5.8969	1.1706	3.259	5.8084	1.8203	1.7618	4.888	3.5754	3.8807	5.1188	7.6306	3.6704	2.7721	4.6971	5.0883	6.0657	6.8613	3.919	5.9419	10.9881	14.413
ATP6V1H	1.5026	0.8322	1.1008	1.5875	1.1483	0.8766	1.345	1.189	1.6951	1.2482	1.5521	2.2973	1.3294	1.2764	0.7679	0.7945	1.2843	0.6044	1.1949	2.8201	1.2086	1.535	1.5635	0.5409	0.5312	0.9405	0.9505	5.8181	4.3715	1.0287	1.129	0.6185	1.4058	0.2634	1.4637	0.5168	1.0442	1.3406	1.4836	0.543	1.0594	0.7611	3.1207	1.3787	1.6466	0.706	0.3685	1.8047	1.3191
ATP8B1	0.2495	NA	NA	NA	0.0578	NA	NA	0.0898	NA	NA	0.1764	NA	0.031	NA	NA	0.0617	NA	NA	0.0082	NA	NA	NA	NA	NA	NA	NA	NA	NA	0.0676	NA	NA	0.0055	0.0629	NA	NA	NA	0.9816	NA	NA	NA	NA	NA	0.2044	NA	0.0072	NA	NA	0.0208	0.3726
ATP9A	0.6555	0.2389	0.2544	0.1772	0.1956	0.407	0.1311	0.3734	0.4121	NA	0.2652	0.4886	0.3149	0.3885	0.3775	0.1621	0.2245	0.093	0.3365	0.1297	0.0615	0.9741	0.2297	0.0405	0.1054	0.2903	0.161	0.0429	0.7489	0.1987	0.1267	0.0776	0.1604	0.1399	0.2014	0.0667	0.6617	0.1899	0.1972	0.2975	0.1363	0.0604	0.2017	0.066	0.2887	0.2217	0.0185	0.3336	0.2749
ATPAF2	0.2724	0.1624	0.0315	0.1737	0.1987	0.5576	0.1523	0.2592	NA	0.0298	0.2984	0.5752	0.5129	0.0628	0.2882	0.0246	0.1256	0.054	0.3837	0.113	0.3831	0.3063	0.0614	0.0723	0.0108	0.4239	0.269	0.0287	0.0927	0.1951	0.1062	NA	0.1476	NA	0.063	0.1044	0.0904	0.2416	0.1076	NA	0.1666	NA	0.2767	0.1923	0.0326	0.2729	0.1404	0.3147	0.2822
ATRIP	NA	0.1167	NA	NA	NA	NA	0.1343	NA	0.2825	NA	0.423	0.3914	NA	0.8392	NA	NA	0.1793	0.1096	NA	NA	0.233	NA	0.1575	NA	NA	NA	NA	NA	NA	NA	NA	0.2062	NA	0.1472	NA	NA	NA	0.1173	0.2396	0.0416	NA	NA	0.1841	0.1996	0.1544	0.1649	0.0261	0.1382	0.4189
ATRN	0.0159	0.043	NA	0.0072	0.0865	0.0151	0.0242	NA	NA	0.0053	0.0226	0.0151	0.0806	NA	NA	0.0776	NA	0.0331	0.0635	0.099	0.0196	NA	0.0528	0.03	NA	0.2916	0.0088	0.0727	0.0664	NA	0.173	0.0834	0.1888	0.0433	NA	NA	0.2545	0.004	NA	0.003	0.1163	0.0129	0.0046	0.2674	0.0789	0.0244	NA	NA	NA
ATRX	0.0035	0.003	NA	0.0141	0.0025	0.1101	NA	NA	NA	NA	NA	0.0117	NA	NA	NA	0.0753	0.0027	NA	NA	NA	NA	0.0806	0.0049	NA	0.0273	0.0564	0.008	NA	NA	NA	0.0059	0.0222	0.0056	0.0287	0.0025	0.0117	0.0028	NA	0.0021	NA	NA	NA	NA	NA	0.0079	NA	NA	NA	0.0102
ATXN10	0.9869	0.4961	0.2547	0.3284	0.5679	0.5384	0.207	0.379	0.5133	0.2009	2.2933	0.8145	0.3076	0.0747	0.4673	0.6939	0.9126	0.0673	0.4589	0.23	0.6468	0.8041	0.6747	0.1454	0.6578	0.4056	0.2109	0.2537	0.3286	0.0798	0.8217	0.358	0.2797	0.1178	1.0164	0.1074	0.2793	0.4724	0.0996	NA	0.5076	0.1446	0.5404	0.1987	0.4862	0.1406	0.217	0.4041	0.3004
ATXN2	0.0121	0.0192	NA	0.3217	0.0486	0.023	NA	NA	0.0163	0.0681	0.0493	0.0115	NA	NA	0.0581	NA	NA	NA	0.0195	NA	0.0545	0.0425	0.1867	NA	0.0437	0.0394	0.0255	0.0131	0.0372	NA	0.0761	0.008	NA	NA	NA	0.0064	NA	0.0428	NA	0.0407	0.0248	NA	0.0686	0.0261	0.0155	NA	NA	0.121	0.1942
ATXN2L	0.2533	0.084	0.4595	1.5327	0.3883	0.1681	0.4291	0.2761	0.6372	0.1379	0.9081	0.248	0.6867	0.1831	0.0683	0.2041	0.4895	0.1683	0.3616	0.5065	0.6391	0.2639	0.7588	NA	0.1333	0.1986	0.0965	0.6662	0.1313	0.0662	0.5374	0.6528	0.8747	0.0976	0.9629	0.3168	0.5721	0.1656	0.4329	0.3187	0.4013	0.1255	0.5986	0.681	0.134	0.0137	0.135	0.5349	1.9225
ATXN3	0.1272	0.331	0.1033	NA	0.203	0.3031	0.1028	0.0784	0.1572	NA	0.1872	NA	0.2044	0.1353	0.2005	0.1907	0.0896	0.0966	0.1888	0.1544	0.223	0.3153	0.2357	NA	0.1943	0.1857	0.1112	0.1294	0.1102	0.3344	0.068	0.2125	0.1535	NA	0.379	0.0888	0.0954	0.1655	0.2335	NA	NA	0.2057	0.3045	0.2771	0.1146	0.1329	0.0861	0.1783	0.2244
AUH	0.5716	NA	0.034	0.2997	0.5823	2.2479	NA	0.1193	0.7351	NA	0.3109	1.835	0.8982	2.0798	0.6903	0.4199	0.4796	0.3776	0.8664	0.0384	0.4816	0.7781	NA	NA	NA	0.7945	0.5228	NA	0.2402	NA	NA	0.3662	0.1174	NA	0.2222	0.4048	1.6151	0.2944	0.177	0.5731	0.2914	0.17	0.6393	0.8522	0.4319	0.2725	NA	0.3145	0.7227
AUP1	0.3965	0.3925	0.204	1.3195	0.4192	0.1236	0.4155	0.2952	0.8992	0.1706	0.39	0.3792	0.203	NA	0.4874	0.7151	0.2473	0.281	0.8009	0.2076	0.6676	0.3739	0.376	0.0471	0.7171	0.205	0.1718	0.1983	0.1132	1.2595	0.2039	0.2892	0.1219	0.1591	0.5135	0.0464	0.1677	0.3208	0.221	0.4014	0.0612	0.5514	0.2567	0.1467	0.2078	0.2976	0.0849	0.0987	1.7739
AVL9	0.0351	0.2947	0.1629	0.1919	0.4071	0.1146	NA	0.1179	0.1049	0.1393	0.6072	0.3159	0.1442	0.1603	0.0346	0.3161	NA	0.0751	0.591	0.2152	0.2849	NA	0.2693	NA	NA	NA	0.0485	0.1163	0.0756	0.0722	0.3048	0.4771	0.135	0.3455	0.1292	0.0612	0.2058	0.0909	NA	0.0236	0.3774	0.2284	0.1424	0.285	0.3118	0.016	0.0497	0.0645	0.9914
AZGP1	5.016	3.8987	2.8748	0.6488	5.9854	2.2951	3.2499	0.7713	1.3799	3.4631	4.3609	2.5292	4.0901	1.5459	1.0529	2.3194	2.6671	1.1165	0.9435	4.2421	1.7153	1.1231	2.7662	3.5197	2.8889	1.1465	0.5373	2.3824	2.5431	0.7629	3.7394	5.9682	2.0751	1.8854	2.5848	1.4388	3.8222	2.6715	1.4115	0.8255	4.996	1.4586	0.8432	2.4125	1.9686	1.1725	0.8947	2.0548	1.0593
AZU1	NA	73.3889	1.2376	0.9636	0.7269	1.062	0.0278	2.1787	9.7373	16.5166	NA	1.0646	0.1022	1.6442	8.8623	2.0143	NA	0.1719	2.1056	3.5112	1.2888	2.5139	1.7485	0.2076	4.602	3.4633	0.1576	112.719	1.2901	1.1766	5.8543	4.861	4.8871	2.5739	0.9075	2.1152	0.7847	17.7984	4.4826	8.479	3.4764	0.4857	20.7634	10.8675	3.4932	4.7828	8.758	4.6177	12.7144
B2M	0.5324	0.6573	1.3005	0.5167	0.5865	0.5284	0.3088	0.5098	0.8665	0.076	0.5533	0.9982	0.72	0.3073	NA	0.5672	NA	0.1408	0.3779	0.2743	2.6388	4.7315	0.2418	NA	9.5199	8.9787	1.0145	28.6312	21.3893	4.7114	6.5745	20.3824	6.6037	1.2448	26.6151	1.1256	19.9397	0.0312	NA	4.0901	11.5081	0.1885	13.1223	18.3865	13.105	1.9407	0.3044	8.8876	25.0016
B3GALT5	0.0727	NA	NA	NA	NA	NA	NA	NA	0.0597	0.0796	NA	0.0683	NA	NA	NA	0.1028	NA	NA	0.095	NA	NA	NA	0.2356	NA	NA	0.0462	NA	NA	0.0104	NA	0.4868	0.3807	0.0907	NA	0.0201	NA	0.0804	NA	NA	NA	0.2819	NA	0.0716	NA	NA	NA	NA	NA	0.0919
B3GALT6	0.3582	157.111	0.1055	9.0976	0.6356	0.0417	0.5588	1.4906	0.5712	0.3513	NA	54.3872	0.4555	0.226	NA	NA	5.9599	NA	NA	NA	17.6355	NA	16.3142	13.0173	0.0918	67.036	0.2082	0.1381	0.029	0.312	13.6573	0.4074	0.1606	2.6723	NA	0.1923	0.4238	41.5181	NA	NA	0.5597	3.4073	0.0579	NA	0.6164	0.3133	NA	0.0304	0.3476
B3GAT3	0.1136	0.3105	0.412	0.1502	NA	0.223	0.2139	0.1648	NA	0.284	0.216	1.3127	0.1116	0.1348	0.1002	0.1348	0.218	0.1276	0.1817	NA	0.2636	0.1866	0.1063	NA	0.1516	0.1939	0.052	0.2857	0.0809	0.1032	0.0941	0.177	0.0817	0.2486	0.9	0.3049	0.1793	0.2102	0.2264	0.2235	0.2166	0.3892	0.214	0.1386	0.3225	0.2959	0.0775	0.0363	1.0891
B3GNT1	0.0368	NA	0.854	0.1975	0.0854	0.2815	0.2094	NA	0.4404	NA	0.6661	0.0162	0.1814	0.2597	NA	0.1307	0.276	0.1073	0.0383	NA	NA	NA	0.1413	NA	0.1434	0.1856	0.0313	NA	NA	0.3779	NA	NA	NA	NA	NA	0.0657	NA	NA	0.2461	NA	0.1227	NA	0.187	0.155	0.3484	0.1977	NA	0.1781	NA
B3GNT3	NA	0.0247	NA	NA	0.0426	NA	NA	0.7783	0.0919	0.0312	NA	NA	0.2001	NA	NA	0.0805	NA	NA	0.0436	NA	0.1002	NA	0.1508	NA	0.4735	0.0896	NA	0.0619	NA	0.0663	0.7809	NA	0.2303	NA	0.0419	NA	0.5186	NA	NA	NA	NA	0.0396	NA	NA	NA	0.1473	NA	NA	0.0527
B3GNT7	0.0046	NA	NA	0.2277	0.1147	0.0683	NA	0.0188	NA	0.041	NA	NA	NA	NA	NA	NA	NA	NA	NA	NA	NA	0.0076	NA	NA	0.061	0.0818	NA	0.1148	0.0161	NA	0.0568	0.0566	0.0433	0.1239	NA	NA	0.0494	NA	NA	NA	NA	NA	0.1016	0.1195	NA	NA	NA	NA	NA
B4GALT1	3.5991	0.4681	0.1609	4.3239	1.6898	0.1755	0.3328	0.2415	1.3819	0.9564	0.5855	13.6327	1.1062	0.6704	NA	1.5767	0.2818	0.2999	0.4186	0.3156	1.9424	2.4475	2.7034	0.209	1.1976	1.2854	0.2369	2.1804	0.3932	0.3919	2.0471	1.3296	0.5798	3.0216	1.5777	0.3459	0.5078	1.0237	0.355	0.3963	0.2176	0.8236	0.4654	0.4013	0.5307	0.764	NA	0.4961	0.3959
B4GALT4	0.8174	NA	0.0347	1.4127	0.0825	NA	NA	1.9186	NA	0.9266	0.2743	0.8064	0.9218	0.216	NA	NA	NA	0.154	NA	0.104	NA	NA	0.1249	NA	NA	0.8661	0.0304	NA	NA	0.0539	0.1992	0.9284	NA	NA	0.0204	NA	0.3552	1.7976	0.3147	NA	NA	0.0654	0.0089	NA	NA	0.2072	NA	2.0816	NA
B4GALT7	0.0666	0.1586	0.0455	0.125	0.0748	0.0985	0.0562	0.0891	0.0748	NA	0.0594	0.284	0.0663	0.0919	0.0502	0.1033	0.0324	NA	0.0676	0.0552	0.0911	0.1178	0.0827	NA	0.0671	0.0749	NA	0.0796	0.0395	NA	0.0648	0.0905	0.039	0.1299	0.0625	0.0783	0.0309	0.0853	NA	NA	0.0523	0.1345	0.0441	0.0195	0.0358	0.0593	0.0526	NA	NA
BABAM1	0.0462	0.0789	NA	0.5969	0.4539	0.1969	0.1931	0.3373	0.1012	NA	0.3671	0.3781	0.82	0.9507	0.0936	0.0684	NA	0.1139	0.5089	0.3244	0.3749	NA	0.1381	NA	0.164	0.2795	0.1615	0.2129	0.2767	NA	0.2662	0.0207	0.0836	0.0289	0.1024	0.1841	0.335	0.2747	0.1843	0.1405	0.1996	NA	0.8873	0.1741	0.314	NA	0.0332	NA	0.3609
BACE2	NA	NA	NA	0.4237	NA	NA	NA	NA	NA	NA	NA	NA	NA	NA	0.5572	NA	NA	NA	NA	NA	NA	NA	NA	NA	2.3658	NA	0.2486	NA	NA	NA	NA	25.3949	NA	NA	NA	NA	NA	NA	NA	NA	NA	0.5193	1.5077	NA	NA	NA	NA	1.3072	0.6764
BAD	NA	NA	NA	0.3598	0.1457	0.3936	NA	NA	0.2445	NA	NA	NA	NA	0.3444	NA	NA	NA	0.2135	0.3788	0.1742	NA	NA	0.3742	0.1754	NA	NA	0.3094	0.3353	0.3159	NA	0.2183	0.4655	NA	0.2283	NA	NA	0.4647	0.1724	0.5292	0.1819	0.0818	NA	NA	NA	0.1378	NA	NA	0.2286	0.1636
BAG1	0.5625	0.2112	0.0778	0.4108	0.6526	0.6899	0.0727	NA	0.4971	0.1062	0.151	0.2808	0.1189	0.0727	NA	1.1171	NA	NA	0.4345	0.1388	0.1182	NA	0.2133	NA	NA	0.3217	0.2541	0.0599	0.0379	1.2025	0.183	0.5093	NA	NA	0.16	NA	0.2311	0.3405	NA	0.4103	1.617	NA	0.6106	0.1064	NA	NA	NA	0.7284	0.3313
BAG2	1.0804	1.1774	0.1869	1.2375	0.9179	1.12	0.5926	3.2166	0.6622	1.8459	1.0997	0.5527	0.3926	1.4368	0.7184	2.097	0.182	0.1699	1.4191	0.9727	0.7635	1.939	1.6034	0.6402	1.326	0.5983	0.7157	2.5182	2.3316	NA	0.3139	3.4351	0.6913	0.3987	0.6413	1.6887	0.2486	1.7291	0.2352	0.4644	10.3206	0.8097	0.6522	0.5276	0.638	0.3568	0.8988	21.2405	2.7615
BAG3	0.1323	0.3619	NA	0.0504	0.1621	0.2921	0.0679	0.3194	0.1339	0.0664	0.0289	0.2928	0.1198	0.0319	0.1975	0.3911	NA	NA	0.1706	0.0377	0.0971	0.089	0.1457	0.0588	0.6415	0.8526	0.032	0.1257	4.4211	0.4286	2.5375	0.3457	0.4339	0.0376	0.6589	0.162	1.607	0.2164	0.1593	0.086	1.6174	0.4139	1.8732	1.3853	0.8243	0.2413	0.0337	6.4842	0.4826
BAG5	0.272	1.5136	0.0411	0.1398	0.6892	0.903	0.0814	2.6875	0.4217	0.3673	1.0864	0.7271	0.1269	0.0584	0.1801	0.9719	0.1993	0.0693	0.1066	0.0477	0.3906	0.9463	0.6491	NA	0.922	0.2589	NA	1.0352	0.4236	0.2352	1.7278	1.5565	1.9122	0.1457	2.3365	0.1593	0.4272	0.2621	0.0862	NA	1.372	0.0905	0.4685	0.2065	0.2398	0.4551	0.2514	0.6549	0.5725
BAG6	0.9827	1.5892	1.0917	1.2301	1.7121	1.8335	1.2058	1.3068	2.9865	0.6895	0.7752	1.3706	3.2045	0.7814	0.6965	2.2769	0.747	1.7107	4.2816	0.4525	1.4534	1.4659	0.9865	0.2626	1.4209	1.6348	1.3811	1.2794	0.7729	1.0273	1.6896	1.621	0.9019	0.5533	1.1779	0.8832	1.3437	1.4519	0.5566	1.6064	1.0935	1.1134	1.1489	1.049	1.117	0.6075	0.2849	0.8628	2.2446
BAIAP2	0.2825	0.2276	0.0509	0.4376	0.1672	0.2944	0.322	0.0163	0.1213	0.3022	0.0684	0.6566	0.1593	0.1748	0.1079	0.1705	0.0478	0.0304	0.2473	0.0281	0.4825	0.5408	0.9452	0.0318	0.6673	0.4525	0.0585	0.3386	0.0806	0.0383	0.2314	1.6316	0.3921	0.2611	0.4852	0.0079	0.3924	0.1559	NA	0.0249	0.175	0.0245	0.0365	0.0155	0.2935	0.7785	0.0462	0.0244	0.1122
BAIAP2L1	0.7215	0.4707	0.0477	0.2201	0.1872	0.2428	0.2073	0.0752	0.0356	0.5988	0.1618	0.2651	1.9209	0.3586	0.0935	0.1249	0.0626	0.1164	0.2962	0.0498	0.123	0.0826	0.5098	NA	0.2831	0.0183	NA	0.0559	0.2699	0.1486	0.6359	0.8043	0.0633	0.0279	0.6576	NA	1.4598	0.1473	NA	NA	0.0143	0.0525	0.0529	0.1073	0.0475	0.2605	NA	0.0297	0.5551
BAK1	0.8114	1.3331	0.4367	0.2586	0.2155	2.1085	0.8633	0.348	2.1587	0.461	NA	0.7668	0.458	0.4288	NA	0.139	NA	0.6642	1.7803	0.3081	NA	0.1614	0.74	0.1556	0.6203	0.375	0.5382	0.0971	0.311	1.1416	0.4455	0.2728	1.8677	0.566	0.4008	0.9142	2.7575	0.4072	NA	1.9678	0.0859	0.3231	0.0617	0.2652	NA	0.2676	0.1114	0.3964	0.4867
BANF1	47.9717	42.9019	12.0565	26.4104	13.2622	14.4796	9.9969	26.2171	13.795	16.7319	22.8723	55.5282	15.956	3.9938	18.0481	12.2006	29.9341	13.2922	12.8029	14.3451	20.2158	28.329	26.1549	9.8023	7.9683	16.5	6.785	6.6846	5.1339	7.582	4.8092	8.093	4.8456	4.614	10.8022	3.4506	10.3307	20.4092	NA	4.3965	7.5894	13.0871	14.6343	9.7643	7.8458	5.4352	8.7993	12.6692	16.8202
BASP1	NA	NA	0.0666	0.1222	0.3476	0.2071	0.1236	NA	0.7413	0.1211	0.2186	NA	NA	0.1928	0.1592	NA	0.0531	NA	0.1248	NA	0.1591	NA	0.2204	0.0457	0.0511	0.1087	0.0064	0.9093	0.2108	0.049	0.1249	0.0857	0.039	NA	0.3288	1.5536	0.2111	0.513	0.1682	0.1055	NA	NA	0.1037	0.156	0.1905	0.0391	0.0314	0.1779	0.2085
BAX	4.3847	7.9603	9.552	5.4681	8.3149	5.3853	4.5404	8.1321	8.6671	1.8744	4.0442	3.7155	8.3818	3.6305	4.4343	3.7714	2.1679	3.4956	7.8464	4.5457	5.9958	7.3554	3.0332	3.4171	2.7677	4.6818	1.3257	5.4071	4.6269	10.1237	4.5574	8.8285	4.6289	4.7579	10.401	2.8696	7.5673	1.8833	3.1085	3.1427	3.8138	2.4331	5.6944	6.0286	4.7408	6.4019	2.0558	11.807	9.2164
BAZ1B	NA	0.1078	NA	0.0233	0.0525	0.1809	0.004	0.0606	NA	NA	0.1356	0.0819	0.0069	NA	0.0757	0.0956	NA	0.0042	0.0373	0.0176	0.0108	0.1099	0.0465	NA	0.055	0.0251	0.0209	0.0324	0.0567	NA	0.0496	0.0079	0.0387	NA	0.0585	0.114	0.0367	0.0049	NA	0.0265	0.0468	NA	0.1589	0.0353	0.1339	0.0368	0.0114	0.0637	0.1742
BBS7	NA	NA	NA	0.0142	NA	0.2674	NA	0.3428	0.0942	NA	2.4512	0.0268	NA	NA	NA	0.2151	0.0708	0.1939	0.0888	NA	NA	0.0223	0.1124	NA	1.3104	1.6724	0.0042	0.2843	1.9488	NA	1.6094	6.0253	1.3068	0.7031	0.0146	NA	2.7762	NA	NA	0.8882	1.774	0.3337	0.2324	1.7486	0.1642	0.0934	NA	0.0607	0.3813
BCAM	0.4482	0.7664	1.1352	0.9276	0.9627	2.7487	1.8112	1.4928	1.2797	0.2862	1.2227	0.8307	0.8571	0.1383	2.5707	0.714	2.7017	0.6313	1.2329	0.4886	1.1434	17.5069	0.2295	8.1447	3.3565	1.2959	1.2201	0.0605	2.6798	3.1987	1.6766	0.7332	0.9987	2.9019	1.9317	0.4552	1.0704	0.799	1.6844	1.5576	3.4827	1.1703	1.482	1.7488	1.5221	0.6891	0.3506	1.0955	0.6399
BCAP31	13.4877	1.3475	0.3166	2.7122	2.6076	5.8517	0.2009	0.6167	1.8565	0.4437	0.229	1.2243	2.2199	0.5978	0.1033	0.9944	1.4248	0.2893	1.8191	1.0037	1.3321	0.5279	2.7001	0.7394	2.8647	3.7792	0.225	3.0341	7.8414	0.3428	5.751	7.4203	2.8403	0.7644	3.8736	0.3966	4.4894	0.4024	0.072	1.6752	3.3763	0.0208	3.7869	2.0823	4.99	1.7594	0.0976	5.1158	4.431
BCAR1	0.369	0.1116	NA	0.2008	0.0414	0.0413	0.0116	0.0346	NA	0.0282	0.1132	0.2926	0.0205	0.2638	0.1569	0.3331	NA	NA	0.0599	NA	0.0502	0.1265	0.4678	NA	0.1129	0.1875	0.0086	0.0524	0.0423	0.3092	0.3496	0.9812	0.0253	0.0944	0.009	0.0479	1.4287	0.1345	NA	NA	0.0391	0.0411	0.0649	0.3607	0.0669	0.02	0.0199	0.0702	0.125
BCAS2	2.387	0.5216	0.8793	0.2918	0.8982	0.2867	1.1689	1.8255	1.9838	6.7038	2.333	8.8915	0.3502	1.9542	0.3192	0.7562	2.2643	1.1985	0.7488	1.4222	3.2392	1.5163	3.9304	0.099	0.3744	0.8907	2.7332	1.9319	1.4384	7.1847	3.1852	4.7823	0.4737	4.0315	3.0774	0.6106	3.0799	2.7933	9.2353	4.2047	2.0676	2.5436	1.9274	2.0784	3.1255	4.8017	4.8582	0.5713	3.1704
BCAS3	0.03	0.0976	NA	0.0128	0.0982	0.077	NA	0.0204	NA	NA	0.0153	NA	0.0253	NA	NA	0.0093	NA	NA	0.1631	0.1155	0.0342	NA	0.0647	NA	NA	0.0116	0.0273	NA	NA	0.0542	0.1519	NA	NA	NA	0.0432	0.0117	0.0402	0.0379	0.0313	0.0491	NA	NA	0.0378	0.0715	0.0989	NA	NA	0.0114	0.0193
BCAT1	0.0463	0.8591	0.0781	0.7611	2.8948	2.1793	0.4189	0.1315	1.0173	0.611	2.2179	0.1117	0.1932	3.1707	0.2913	0.5977	2.4918	0.323	0.3184	0.2922	0.9401	1.0354	0.7609	NA	0.9541	0.3509	NA	0.7802	0.5586	1.7577	NA	0.2344	0.8278	0.8232	0.416	0.1531	0.1335	0.7497	0.1596	0.7303	7.0563	0.5606	1.3242	1.1066	0.1646	0.2137	0.3218	0.7884	0.088
BCAT2	1.4288	0.9199	0.2306	1.2255	1.7783	2.2465	0.4938	1.1622	1.4815	0.7488	1.2136	1.0944	1.7795	0.58	0.761	0.5935	3.1466	0.5196	2.1571	0.7883	1.6777	2.2395	1.244	0.4883	1.3761	1.1789	0.7294	0.3604	1.4302	0.7863	0.5579	0.0854	0.4499	0.7636	0.2894	0.3444	2.6998	0.6785	0.2188	0.5798	0.5686	0.3458	3.1841	0.9958	3.3241	0.4621	1.5047	2.5508	0.4981
BCKDHA	0.3383	NA	0.4918	0.8401	0.2694	0.5555	0.3543	0.0755	0.2416	NA	0.4702	1.1659	1.243	NA	0.1277	0.1647	0.8322	0.0721	0.5243	0.6454	0.5629	0.0956	0.4277	NA	0.1166	0.2136	0.5319	0.119	0.2695	0.3567	0.4147	0.8908	0.6083	0.0238	0.2868	0.1699	1.4109	0.2001	0.2935	0.4503	0.2753	0.0866	1.3544	0.5195	1.0075	0.1354	0.0374	0.3832	2.8721
BCKDHB	0.2263	0.0364	NA	0.0217	0.0791	0.6628	NA	0.4851	0.138	0.0496	0.0761	0.1771	0.0382	NA	0.0579	0.1832	NA	NA	0.0754	0.0281	0.1264	0.2345	0.1089	NA	0.7073	0.2893	0.0109	NA	0.0499	0.0501	0.0409	NA	0.0465	NA	0.0516	0.8723	0.0823	0.1298	NA	NA	0.0538	0.0373	0.2486	0.0798	0.0665	0.0806	0.0224	0.0887	0.306
BCL10	0.7352	NA	1.8185	0.172	0.2203	0.3391	0.1225	0.2886	0.2078	0.1526	7.6692	2.7853	0.1826	2.4807	7.7734	0.2249	0.1714	0.108	2.0665	3.6944	0.938	2.3561	0.2552	0.1465	0.2184	NA	1.7951	1.4778	3.0453	NA	0.1782	0.3121	2.1444	0.1508	2.4061	NA	0.1416	0.1577	NA	0.6476	0.143	0.2118	0.368	0.1502	NA	0.4266	1.8047	2.6174	2.6846
BCL2	NA	NA	NA	NA	NA	0.4373	0.0459	1.0435	NA	NA	0.0322	NA	NA	NA	NA	1.4371	0.442	0.1788	NA	NA	NA	NA	NA	0.1971	0.1371	0.1502	NA	NA	0.4504	NA	NA	NA	NA	0.0665	NA	0.1886	0.214	NA	0.0312	NA	NA	NA	0.0299	0.2842	0.0887	0.1123	0.1211	NA	NA
BCL2L1	1.0367	1.2952	0.6983	0.7192	0.7512	1.0756	0.2859	1.2657	0.4365	0.3232	0.6353	1.346	1.0584	0.6266	0.4323	0.5986	1.1789	0.1766	1.6669	0.205	1.2606	0.6519	0.7086	0.2768	0.7701	NA	0.1518	0.6851	0.5324	0.0819	1.7594	1.1084	0.7358	0.1266	0.5863	0.5841	0.9312	0.2968	NA	0.2425	0.2349	0.3427	0.4554	0.7362	0.4946	0.5471	0.4893	0.4257	0.7804
BCL2L13	0.512	0.9563	0.0596	0.3564	0.3731	0.7154	0.0313	0.3187	1.2966	0.1668	0.6517	0.5804	0.163	1.1116	1.44	0.8259	0.785	0.3082	0.5212	0.3579	0.7583	0.4276	0.5218	NA	0.1231	0.2042	NA	0.4319	0.2485	0.4557	0.3767	0.3233	0.2261	0.2736	0.5181	0.3053	0.7437	0.2499	0.5346	0.1253	1.0131	NA	0.4111	0.6433	0.3386	0.0593	0.0714	0.6805	0.6763
BCL2L15	NA	NA	NA	NA	0.3992	0.3229	NA	NA	NA	NA	NA	0.371	NA	NA	NA	NA	NA	0.1603	NA	NA	NA	0.0545	NA	NA	NA	0.0226	NA	0.6117	NA	NA	0.4783	2.2003	NA	NA	0.2818	NA	0.8858	NA	NA	NA	NA	NA	0.1813	1.0802	NA	0.0238	0.0659	0.1469	0.1752
BCL9L	NA	0.0142	NA	NA	0.0134	0.0263	NA	NA	0.0156	NA	NA	0.5055	NA	NA	NA	0.0146	NA	NA	0.0151	0.0225	0.0141	0.2453	NA	NA	0.3261	0.0088	0.0076	0.0103	0.0126	NA	0.0081	0.0211	0.034	NA	NA	NA	0.0084	0.3431	0.011	NA	NA	0.0067	NA	NA	0.016	NA	NA	NA	0.014
BCLAF1	0.1038	NA	0.0974	0.1754	0.0745	0.1798	0.0556	NA	0.3506	0.0073	0.3077	0.0042	NA	0.1039	0.3001	0.098	0.6561	0.1354	0.1574	0.0758	NA	0.2606	0.4465	NA	0.0592	0.028	NA	0.5062	0.5404	0.059	0.2855	0.3191	0.7645	0.187	0.781	0.2269	0.3792	0.1211	0.1194	0.1971	0.2429	0.1246	1.2744	0.6107	0.8053	0.0966	NA	0.3491	0.9631
BCR	0.1699	0.2245	NA	0.0343	NA	NA	0.017	0.0205	NA	NA	0.0871	0.3494	0.0341	0.129	0.0495	NA	NA	NA	0.0386	0.0294	0.0374	0.0106	0.1617	NA	0.0186	NA	0.0161	0.0645	0.0351	NA	0.1142	0.1414	0.0502	NA	0.0466	0.0782	0.0845	NA	NA	NA	NA	NA	0.0933	NA	0.0695	0.0193	0.0464	0.0406	NA
BCS1L	0.7836	1.7687	0.2855	3.7962	5.0492	2.7475	5.8768	0.7925	2.6806	0.995	4.6305	1.5674	8.1003	0.1649	0.542	0.764	0.4163	6.458	6.7489	9.401	8.1872	1.2056	4.4124	0.1058	5.1491	4.913	8.3864	0.4668	7.8608	0.9612	2.2898	1.4027	0.2698	1.8116	0.7122	1.0782	2.3126	0.4581	1.5942	0.0151	0.2844	6.2987	1.8083	0.2163	0.9037	0.8071	0.1412	0.4811	4.2093
BDH1	2.0245	0.6411	0.0736	1.3652	0.4377	0.1503	NA	1.6199	0.4239	2.0557	2.123	0.93	1.31	0.2696	2.8725	1.729	0.1577	0.1479	0.9157	1.6946	0.6233	NA	0.3852	NA	0.5316	1.1162	0.5467	0.6507	1.3372	NA	0.1442	0.2475	NA	0.0582	0.3133	NA	5.0303	0.7217	0.221	1.0896	1.0434	0.4571	0.6438	0.2997	0.4036	1.3719	0.2172	0.6657	2.0123
BDH2	1.2446	5.3201	2.0291	2.6794	5.0174	7.3609	1.5848	11.9713	5.0494	2.2686	0.6658	13.1824	7.8114	5.7854	2.8741	2.6307	4.9487	2.2851	5.5165	2.934	1.4039	4.9219	2.0604	1.9338	2.7565	2.4534	2.923	2.3885	4.5618	NA	3.7857	3.3649	3.6979	2.0202	2.2447	2.9161	2.3547	1.3712	0.7001	0.6693	2.5635	2.3564	3.6805	4.4189	6.9845	1.3229	1.524	4.1331	2.3021
BET1L	1.7305	0.3206	1.0159	3.217	2.7192	1.3765	1.3288	3.9174	1.9032	2.4911	0.7754	2.9164	3.3484	1.7377	0.3062	1.2958	2.8925	0.2786	2.2371	5.9496	1.413	3.3413	1.4645	3.579	0.3817	1.3536	0.1559	NA	1.8968	0.2364	3.0272	1.4832	2.6333	NA	0.9913	0.475	1.9333	2.0615	0.5405	0.6373	0.1636	0.5605	1.1763	1.2822	1.5017	0.6552	NA	1.5152	1.0605
BGN	300.598	305.05	72.5787	24.6506	118.892	288.495	393.076	138.233	88.9039	122.567	340.127	96.6606	165.358	45.6032	192.675	158.561	52.7077	73.8881	203.171	212.434	92.0619	90.5725	110.682	486.49	248.853	239.327	136.137	39.6724	174.301	232.429	178.693	127.122	52.3357	281.171	104.576	68.7023	115.153	94.1666	88.0724	175.591	134.571	158.019	40.9506	116.754	79.5369	114.403	82.8555	47.5206	107.254
BID	1.8996	1.4401	0.4586	1.2003	0.8342	NA	1.1	0.4495	1.9836	0.3294	0.0875	0.3768	0.4215	0.7866	1.0133	2.8341	NA	0.5738	0.6443	0.1681	1.519	1.1537	2.3322	0.2563	0.9483	0.4359	0.0968	2.5192	0.2247	0.6554	1.2592	0.9542	3.0526	0.8331	1.4738	0.7576	2.2382	1.1991	0.2052	1.1503	2.0243	0.3651	1.2821	0.936	0.501	0.8411	0.6525	1.351	1.3887
BIN1	0.4586	0.1878	0.2378	0.4272	0.8863	0.3454	0.2686	0.27	0.5221	0.1036	0.5019	0.5019	0.4533	0.1773	0.2423	1.2319	0.3005	0.3175	0.518	0.4018	0.546	0.25	0.5312	0.2641	0.3526	0.5223	0.4245	0.1047	0.2875	0.7402	0.1943	0.2431	0.204	0.2282	0.4999	0.0722	1.4405	0.1442	0.7277	0.4984	0.1789	0.1556	0.3333	0.3264	0.2425	0.5878	0.1719	0.1258	0.7734
BIN2	NA	1.829	0.3994	NA	0.0352	NA	0.0624	NA	0.44	NA	0.0383	0.3722	0.057	NA	0.1257	NA	NA	0.0216	0.1554	0.0958	0.7499	0.2553	0.2284	NA	0.3327	0.0243	0.2506	1.4177	0.3243	NA	0.1692	0.4736	0.4908	NA	0.7075	0.23	0.321	0.4972	0.3714	0.5557	0.1039	0.1334	0.209	0.2473	0.5252	0.0168	0.3242	0.5455	0.7276
BIN3	NA	NA	NA	NA	NA	0.2033	NA	0.1817	NA	NA	0.2299	0.1766	0.1991	0.221	NA	0.2575	NA	NA	0.1689	NA	NA	NA	NA	NA	NA	NA	0.0882	NA	0.0319	0.4956	0.288	0.1834	0.2888	0.7441	0.0677	NA	0.462	NA	NA	NA	0.3907	NA	NA	0.1812	NA	NA	NA	0.0247	NA
BIRC6	0.0123	0.0286	NA	0.0129	0.0515	0.0663	0.0049	0.0797	0.0203	0.0018	0.0153	0.0422	0.0073	0.0023	0.0135	0.0317	0.0049	0.0041	0.0242	0.0086	0.1985	0.0228	0.0353	0.0009	0.0301	0.0148	0.0073	0.0209	0.0334	0.0094	0.0189	0.0141	0.0049	0.0124	0.0292	0.0415	0.012	0.0125	NA	0.0155	0.0851	0.0123	0.0453	0.0218	0.015	0.0088	0.0031	0.0359	0.0418
BLMH	1.4728	1.712	0.9616	0.6101	1.7327	1.5264	1.1722	1.8467	2.7148	1.0688	1.437	2.0373	1.1645	0.6216	0.6547	1.2226	1.3162	0.5884	1.5017	1.1706	0.5921	1.5654	1.2258	0.5819	1.1665	1.033	0.3676	1.4313	1.0363	0.4045	0.8873	0.6586	1.9836	1.2592	1.306	0.533	0.6954	1.7134	0.1195	0.2524	1.9482	1.8095	0.7081	0.6429	0.6579	0.3774	0.5674	0.9147	0.859
BLOC1S1	1.2695	0.935	1.3216	2.024	1.3369	1.7071	2.3996	2.0919	2.1828	0.9146	0.4605	2.6897	4.5308	3.7436	2.4717	2.1339	1.6415	1.8052	2.2968	2.4691	0.4343	1.3652	0.3157	1.9817	0.8595	0.9332	2.1371	1.5027	2.839	2.3513	1.8301	1.733	2.3206	0.2163	3.0527	1.3792	1.8122	1.0027	0.2625	0.8823	1.021	0.6492	1.2925	2.6594	2.3235	3.4358	1.0844	1.9582	1.7404
BLOC1S2	3.4766	1.3549	1.4505	6.5327	3.8249	2.6677	2.4191	0.7941	5.2021	1.7219	2.2255	6.8675	8.1809	4.9428	1.2484	4.7276	1.5074	0.0902	4.4684	2.6754	2.7533	2.2096	2.2186	0.8893	1.6024	1.5844	1.9576	0.7354	1.4351	NA	1.0847	0.3435	1.3643	0.1464	2.0776	NA	3.2181	NA	NA	4.3903	2.9517	4.3077	4.3115	3.6369	1.9322	0.3382	1.8994	1.7661	2.3158
BLOC1S3	0.5837	1.671	1.6479	2.494	4.0422	5.5988	2.09	NA	2.5192	0.6897	5.8983	1.3266	3.7278	4.6106	2.5064	2.6014	2.4647	1.7849	1.516	1.4816	0.2393	2.3362	1.9402	1.5792	0.7312	0.7662	1.9098	0.9396	4.3218	NA	3.1289	0.4168	6.6229	2.4948	4.9142	0.7382	0.2615	0.9189	9.5598	4.5653	1.0493	0.4519	2.3559	1.3219	1.6284	0.5453	0.4389	4.6796	3.2558
BLOC1S4	0.224	0.3552	0.4918	0.84	0.2878	0.4255	0.3428	0.1268	0.1264	0.1091	0.3113	0.3057	0.4506	0.3695	0.1412	0.8253	0.501	0.2395	0.8604	0.0972	0.1886	0.4947	0.2999	0.6818	0.2899	0.0856	0.4558	0.9672	0.6441	NA	0.1929	0.1861	NA	0.0865	0.194	0.0555	0.2906	0.094	0.7496	NA	0.4754	0.0547	0.1609	1.2485	1.523	0.1246	0.0477	0.4836	1.2024
BLOC1S6	0.182	0.3228	NA	0.2436	0.202	0.2739	0.202	0.2829	NA	0.2943	1.7293	0.2027	0.0506	NA	NA	0.259	0.1963	NA	0.4368	0.1341	0.1086	0.3443	NA	NA	NA	0.2512	0.2145	0.2587	0.1418	0.2843	0.1995	0.0802	0.0895	NA	NA	NA	0.1429	NA	0.1527	0.2393	0.3356	0.1486	0.1217	NA	0.2516	NA	0.0965	0.1919	NA
BLVRA	11.7933	27.5479	6.128	11.4602	5.8959	14.4629	7.3389	14.2291	9.031	14.3747	4.8311	10.9981	7.7534	5.1319	7.5944	13.7925	5.9036	2.3809	9.046	4.3516	7.8741	12.9424	8.661	2.7431	10.9823	11.7657	3.6737	9.768	9.3342	6.4523	10.3113	14.3515	5.1304	16.6388	12.8396	8.0824	11.3757	11.6498	5.4542	16.864	20.5141	8.7528	8.4319	4.965	4.3663	10.4099	14.089	17.5119	13.7424
BLVRB	12.448	28.912	12.5294	20.238	16.617	43.0422	21.6139	39.6005	34.6743	25.4288	30.4371	33.2538	20.5918	34.7516	42.0056	20.1137	19.0317	15.2891	19.7883	24.0183	37.0057	54.8052	10.7857	21.4906	57.8481	29.4619	12.4669	34.1587	15.278	36.5822	80.5576	43.0982	30.1186	56.1786	33.5201	30.8035	25.9254	20.3568	38.7616	10.8187	41.8327	39.0262	34.8834	41.7701	18.9295	35.5316	66.8254	28.8139	24.2036
BNIP1	0.1105	0.4481	0.1896	0.5042	6.6019	1.61	0.2684	1.4051	0.9077	0.8465	3.0053	2.3903	0.7556	0.1346	0.7054	0.338	1.9786	2.9574	0.1924	0.4506	0.8403	1.4393	0.1599	0.0549	NA	NA	0.2109	0.342	1.8789	0.9803	2.269	2.2677	0.0974	0.0834	0.7527	0.2261	0.0849	0.9788	0.3043	0.6806	1.6472	0.8944	4.1969	0.2184	0.496	NA	0.0581	2.8203	0.7494
BNIP2	0.6527	0.3948	NA	0.0765	0.3735	0.1017	NA	0.1749	0.3483	0.121	NA	NA	0.0644	NA	NA	0.0398	NA	NA	NA	0.0487	0.3997	0.495	0.2342	0.0603	0.1968	0.2961	NA	0.0691	0.0253	NA	0.204	NA	NA	0.3487	0.2267	0.2299	0.0417	0.1478	NA	0.5237	NA	NA	0.2121	NA	NA	0.3516	0.0764	0.0249	NA
BOK	0.0438	0.0327	NA	NA	0.1538	0.1927	NA	0.083	NA	NA	NA	0.1954	0.5864	NA	NA	0.0182	0.0525	NA	NA	NA	0.0459	0.3103	0.0777	NA	0.0565	0.0293	NA	NA	NA	NA	NA	0.0087	NA	NA	NA	0.0245	0.0113	0.1035	NA	NA	0.2738	0.1933	0.3266	NA	NA	0.0111	NA	NA	NA
BOLA1	1.1172	NA	NA	1.4371	0.0674	NA	0.1247	NA	NA	NA	NA	NA	NA	0.5027	NA	NA	NA	NA	NA	NA	0.7118	NA	0.124	NA	0.1546	NA	1.4277	NA	0.0993	0.0621	NA	NA	NA	NA	NA	NA	NA	0.0863	NA	0.0455	0.136	NA	0.1299	NA	NA	NA	0.1479	NA	NA
BOP1	0.116	0.016	NA	NA	NA	0.0068	NA	0.0206	NA	0.0238	NA	0.1586	NA	NA	0.0616	0.077	0.2471	0.0744	NA	0.0248	0.023	NA	0.1821	NA	0.004	NA	0.2172	0.0776	0.1377	NA	0.1625	0.072	0.2037	NA	NA	0.0105	0.1461	NA	NA	NA	0.0755	NA	0.0852	0.0561	0.1572	0.0175	NA	0.0116	0.2578
BPGM	NA	NA	NA	NA	0.1928	NA	0.3814	NA	NA	0.2801	0.1105	0.2371	0.0663	0.1438	0.257	NA	NA	0.2136	NA	0.2727	0.1436	NA	0.4497	NA	0.1114	0.1703	0.249	0.3353	NA	0.569	0.2712	0.3883	0.5168	0.1402	0.1654	0.2382	0.7971	0.2579	NA	0.2902	0.2058	NA	0.6709	0.784	NA	0.6625	0.36	0.0543	NA
BPI	NA	3.0518	NA	NA	0.1018	NA	NA	0.1614	3.0286	3.3848	NA	0.3402	NA	0.3769	0.2594	0.5082	NA	NA	0.0511	1.2103	3.4382	0.949	0.1216	NA	1.4447	0.0213	0.5114	23.9244	0.0562	1.9008	1.0214	0.217	0.2777	NA	0.423	4.3971	NA	3.5268	0.0296	4.0839	0.2337	NA	0.3262	0.3646	0.0694	1.6759	2.9177	0.1726	1.0632
BPNT1	0.8746	0.9676	1.6791	4.803	1.4162	1.135	1.7282	1.8171	6.391	0.2421	0.511	0.9525	2.396	3.0959	0.9028	0.5201	1.6297	0.7997	3.2682	2.7957	0.8332	0.8606	1.8419	5.2758	0.3683	0.6541	0.415	1.8457	2.931	1.813	2.8671	2.7399	2.0236	0.4071	3.1954	0.442	3.4251	0.66	0.4349	0.1949	0.9972	0.7449	3.3477	5.4798	1.0447	0.0398	0.245	2.3747	2.3036
BRAF	NA	0.008	NA	NA	0.1417	NA	NA	NA	NA	NA	0.0512	NA	0.0726	0.0846	NA	NA	NA	0.0601	NA	NA	NA	NA	0.0621	NA	NA	0.0355	0.0406	4.6306	NA	NA	0.0236	NA	NA	NA	NA	8.7755	NA	NA	NA	NA	NA	NA	0.0619	NA	NA	NA	NA	NA	NA
BRAP	0.0391	0.1684	NA	NA	0.72	0.0599	NA	NA	NA	NA	0.1228	0.0162	0.018	NA	NA	NA	NA	NA	NA	NA	0.0215	0.1215	0.0811	NA	NA	0.0576	0.0127	NA	0.0246	0.1992	0.0322	0.0152	0.0234	NA	0.0484	NA	NA	0.0689	0.0102	0.0231	0.0432	NA	0.0376	NA	0.0202	0.018	NA	NA	NA
BRAT1	0.0393	0.0346	NA	0.1596	0.0306	0.0479	NA	0.057	NA	0.0026	0.025	NA	0.0224	NA	0.0488	0.0357	0.0564	NA	0.0263	0.031	0.0382	0.0407	0.0286	NA	0.0178	0.044	0.0358	0.0046	0.0139	NA	0.0241	0.0229	0.0483	NA	0.0829	0.0286	0.023	NA	NA	NA	0.0742	0.0687	0.0752	0.016	0.0471	0.0349	NA	0.0191	0.0369
BRCC3	0.1513	2.1345	0.1966	0.4971	0.2344	0.2203	NA	0.0773	0.3573	0.0984	0.3068	0.2031	0.2077	0.1866	0.1256	0.3376	0.3569	0.0351	0.27	0.1767	0.1171	0.4373	0.2404	0.1404	0.2649	0.6339	0.0101	0.0196	0.2027	NA	0.1824	0.0317	0.0892	0.1683	0.1278	NA	0.2124	0.1699	NA	0.1019	0.2203	0.0703	0.0663	0.1445	0.1141	0.0394	0.1716	0.1274	0.1789
BRD3	NA	0.4857	NA	NA	NA	NA	NA	NA	NA	NA	NA	NA	NA	0.0555	NA	0.008	NA	NA	NA	NA	NA	NA	0.2304	NA	0.2192	NA	NA	0.0841	NA	NA	0.828	0.0979	0.5415	NA	1.5585	NA	1.1261	NA	NA	0.0613	NA	NA	0.2079	NA	0.8654	NA	NA	0.0202	NA
BRD4	NA	NA	NA	NA	NA	0.2515	NA	NA	NA	NA	0.0974	NA	NA	NA	NA	NA	NA	NA	NA	NA	NA	NA	NA	NA	0.1049	0.0134	0.0984	0.0456	0.1088	0.143	NA	0.0375	NA	NA	NA	0.0477	NA	NA	0.0441	0.103	0.0432	NA	0.1177	0.1434	NA	0.0488	NA	0.0943	0.1738
BRI3BP	0.3267	0.1584	0.1351	0.2147	0.1014	NA	0.0787	NA	0.3275	0.596	0.2621	0.2664	0.2756	NA	0.2749	0.4689	0.2282	NA	0.1991	NA	0.4421	0.427	0.5617	NA	0.3792	0.3999	0.0116	0.7651	0.3469	0.2928	0.7029	1.1021	0.2474	0.0258	0.1303	0.0297	1.9485	0.0847	0.3992	NA	0.2919	0.0326	1.2887	0.377	0.9172	0.2388	NA	0.5359	0.1005
BRIX1	1.776	3.0736	NA	1.8534	0.3799	1.9824	NA	0.9826	0.1895	0.8931	1.2224	2.7149	0.0216	NA	0.5911	3.1502	1.1946	0.4478	0.7868	NA	1.8487	5.8792	2.1859	0.0346	0.9725	1.0292	0.0036	1.8796	0.3271	0.0738	0.7004	1.4867	0.744	0.6822	0.4456	0.025	0.5323	2.2985	0.0167	0.7884	1.0911	0.9535	1.2677	0.4833	1.2429	0.6106	1.3679	0.2645	2.0917
BRK1	7.2756	NA	2.5998	2.1894	10.1081	5.3512	7.6988	NA	12.6702	7.7569	2.887	10.1178	6.9207	1.969	1.974	1.0741	2.0814	4.0053	7.4872	2.4229	7.7425	4.9513	2.8826	5.0919	6.7512	3.4357	3.3152	2.2454	4.4229	NA	6.6934	9.3513	3.949	5.0237	3.5989	NA	6.0799	2.3707	NA	5.3384	4.6853	4.6948	5.8466	4.2555	6.8963	5.5504	7.2177	5.4018	17.7355
BROX	1.0075	0.6114	0.1455	1.9572	NA	0.0325	0.2728	0.7259	0.4599	NA	0.8805	0.117	0.4037	1.0923	1.0456	0.4807	0.3331	NA	0.0582	0.403	0.3497	0.6292	2.5829	0.2596	0.3472	0.5331	0.1454	0.3931	0.094	0.5085	0.1981	0.3843	0.1075	0.3943	0.3566	0.1712	0.5426	0.3697	0.0453	0.2102	0.0788	0.2073	0.5346	0.1008	0.0673	0.2424	0.1287	0.8535	0.563
BSDC1	0.0167	0.0142	NA	0.0625	0.0156	0.0172	NA	NA	NA	NA	NA	NA	0.0089	NA	NA	NA	0.0191	NA	NA	NA	NA	0.0421	NA	NA	NA	NA	NA	NA	NA	NA	NA	NA	NA	NA	NA	NA	0.0352	NA	NA	NA	NA	NA	NA	NA	NA	0.0741	NA	NA	0.0243
BSG	0.9279	1.6032	2.5778	2.6211	2.1155	1.1447	0.8596	0.6934	2.1288	1.0712	0.5667	3.3043	2.4636	3.0246	1.0038	3.4252	1.524	1.086	1.678	0.9756	0.7598	1.1226	1.1424	1.7522	1.6782	1.335	0.6888	2.3094	2.2372	1.8044	2.4782	2.2747	2.0329	2.4023	2.64	0.5922	2.7203	0.9709	0.381	0.3049	3.7681	3.5101	1.1986	1.7949	1.8924	0.2385	0.2837	2.5557	3.2885
BSPRY	0.0295	0.0561	NA	0.1035	NA	NA	NA	NA	NA	NA	0.0903	0.6206	0.0407	NA	NA	0.0662	NA	NA	NA	NA	NA	NA	NA	NA	0.0377	0.0189	NA	NA	NA	NA	NA	NA	NA	NA	NA	NA	0.0913	NA	NA	NA	NA	NA	0.0612	NA	NA	NA	NA	NA	NA
BST1	1.6894	4.5247	2.5987	2.4556	1.2435	2.8086	1.741	2.1198	5.9365	3.3991	1.5672	1.1633	2.4413	3.506	1.8141	1.31	0.8087	1.4868	5.0539	2.0149	1.2697	0.6771	0.6132	1.9595	1.6176	1.3377	1.9957	4.5037	5.2196	1.6533	0.8725	0.9058	0.6051	1.4085	0.8121	1.1176	4.3589	2.9764	1.5135	1.974	1.8044	1.6265	0.8444	2.3237	1.149	1.2507	3.7409	2.1832	6.6475
BST2	NA	NA	NA	NA	NA	NA	NA	NA	0.0985	0.0969	0.9246	NA	0.0662	NA	NA	0.1057	NA	NA	0.2046	NA	NA	NA	NA	NA	0.8121	0.495	NA	NA	7.7261	0.1674	2.4776	2.1114	2.2678	NA	3.3393	0.1031	0.0533	NA	NA	0.2502	4.5886	NA	0.8614	0.9711	2.9444	0.1559	0.2072	1.8692	0.0916
BTAF1	NA	0.0944	0.0297	0.0823	0.0196	0.0759	NA	0.1462	0.0301	0.0189	0.0046	0.0451	NA	NA	0.2449	0.0816	NA	0.0004	0.0285	NA	0.1555	0.1433	0.0429	NA	0.0538	0.0947	0.0302	0.0372	0.0581	0.0662	0.0795	0.0355	0.0145	0.0112	0.1206	0.0247	0.0159	0.0169	0.0034	0.0772	0.0124	NA	0.0658	0.0336	0.1026	0.1001	0.0099	0.1441	0.0378
BTD	0.2141	0.2352	0.3323	0.0386	0.9349	0.3527	0.1172	0.509	0.651	0.2831	0.2488	0.17	0.1563	0.3129	0.0681	0.4107	0.2276	0.0429	0.1482	0.2391	0.1975	0.128	0.1815	0.206	0.205	0.4091	0.0347	0.4766	0.09	0.1239	0.3116	0.3309	0.7643	0.2157	0.2406	0.1629	0.5811	0.1196	0.0644	0.2369	0.1448	0.0796	0.2111	0.6923	0.1311	0.0899	0.1641	0.2729	0.664
BTF3	2.4967	1.3816	0.4043	1.9395	1.1192	1.0674	0.4147	2.8488	1.5176	0.813	0.6644	1.7227	0.4242	NA	1.7558	1.885	0.8474	0.2797	1.3407	0.6366	1.3276	2.0667	2.6948	NA	1.7257	1.6254	0.4736	0.383	0.6861	4.7832	1.1704	0.7066	1.0204	0.2459	1.3632	0.2954	1.4412	0.7646	NA	0.8699	0.652	0.0868	1.244	0.9985	1.1525	0.4096	0.4805	1.7119	1.4106
BTF3L4	1.291	1.3646	1.285	0.892	0.9554	2.0753	NA	0.2535	NA	0.2718	NA	1.61	0.4674	0.7052	NA	1.3818	NA	0.2043	0.7453	0.4635	1.5491	1.9732	0.1165	0.8632	2.5308	3.0655	0.7658	NA	2.4311	NA	2.3751	0.5946	2.4308	0.8391	3.4027	1.0968	2.2701	0.1515	NA	0.6172	0.723	0.6395	4.8586	7.8604	0.3324	0.8708	NA	NA	3.2412
BUB3	2.1446	1.9352	3.0791	2.6687	2.9769	0.5162	2.006	3.2143	3.9715	2.5947	2.9223	0.8669	2.5179	3.9312	1.1478	1.8251	3.7996	1.6796	4.6744	1.8686	10.3984	3.5462	3.9985	1.4679	4.1452	2.6496	15.483	5.6168	5.5975	1.2622	2.6492	2.351	1.9231	1.8422	6.2168	1.9608	10.1117	1.3405	2.2515	0.862	2.3996	9.0232	4.6309	3.2593	4.234	1.5267	4.087	3.3305	4.9182
BUD31	0.8791	NA	0.0692	0.5295	0.5832	0.5065	0.0897	0.8157	0.7401	0.3653	0.6773	NA	1.454	0.1064	1.5448	0.7822	0.2515	0.1242	0.876	0.1962	0.6938	1.5009	1.2713	NA	1.1125	1.0304	0.2959	0.7151	0.3259	0.4188	0.9883	0.6981	0.1509	1.0186	0.6405	0.2282	1.4106	0.7617	NA	0.1212	0.9413	52.867	0.5618	1.7882	1.1947	0.3539	0.1756	0.4171	0.5787
BYSL	0.1305	0.159	0.1244	0.2916	0.2164	0.1596	0.0787	0.1248	0.1797	0.094	0.1253	0.1566	0.0674	0.0828	0.1218	0.1211	0.0511	0.053	0.2228	0.0594	0.1447	0.2241	0.1718	0.0846	0.1328	0.4808	NA	0.1378	0.0577	0.0853	0.1382	0.0162	0.1949	0.1393	0.4478	0.092	0.0872	0.1128	NA	0.0494	0.0467	0.1399	0.2181	0.0649	0.1107	0.0567	NA	0.0305	0.0937
BZW1	2.951	1.4466	0.3913	2.3158	1.9424	0.5472	1.3197	0.2947	2.0474	0.4355	1.3131	2.0387	0.4959	1.7214	0.032	0.9188	1.6594	0.8601	0.6309	0.8965	1.1962	0.3794	1.6243	0.6966	0.8565	0.2919	0.5818	1.236	1.0507	1.6416	1.2524	1.2252	1.3544	2.5409	2.766	1.46	1.9132	0.4867	0.3024	0.4293	0.3843	1.012	1.6806	1.9218	1.1931	0.5169	0.1169	0.9267	1.7982
BZW2	0.6701	0.9422	0.1553	0.6576	1.1487	1.4686	0.352	0.4972	0.4098	0.1814	0.4446	1.0949	0.3559	0.5447	0.3106	0.6848	0.6311	0.1649	0.3978	0.5471	0.912	0.5925	0.6247	0.4486	0.4723	1.1808	0.0974	0.735	0.3437	0.7012	0.7471	1.8136	1.1624	0.6022	0.6428	0.2199	1.16	0.57	0.1187	0.7581	1.2602	2.8146	1.3749	1.5934	0.4112	0.7746	0.258	0.6541	0.847
C10orf76	0.6297	2.6368	NA	0.0306	NA	0.07	0.0374	0.1167	0.1617	0.0406	NA	0.2838	0.0622	NA	0.0127	0.5834	NA	NA	0.0656	NA	0.0999	0.1381	0.0707	NA	0.1375	0.1454	0.0256	0.0503	0.034	NA	0.0469	0.0669	NA	NA	NA	NA	0.5893	0.0484	0.2759	0.0349	0.0765	0.053	0.1105	0.0575	0.3593	0.1019	0.0115	0.1582	0.0485
C11orf31	1.578	0.5706	NA	4.5947	2.0734	4.3143	1.525	5.4896	0.8305	2.1878	4.9194	2.3527	1.4879	1.7215	0.8342	0.8729	2.5996	1.7123	2.5717	1.5818	3.2496	NA	2.0934	0.7347	0.815	4.3139	2.4071	1.28	2.9605	11.0078	2.3008	1.7423	2.1458	0.8728	1.7677	1.6191	4.3138	3.0129	11.4131	1.521	0.6966	3.1658	3.7061	2.1723	2.4067	1.5983	1.0688	0.4803	2.1236
C11orf52	NA	NA	NA	NA	NA	NA	NA	NA	NA	NA	NA	NA	NA	NA	NA	NA	NA	NA	NA	NA	NA	NA	NA	NA	NA	NA	0.1937	NA	NA	NA	0.0506	0.1193	NA	NA	NA	NA	NA	NA	NA	NA	NA	NA	NA	NA	NA	NA	NA	NA	NA
C11orf54	NA	0.2848	0.7761	1.3166	0.8899	1.5885	0.6005	0.248	0.8419	NA	1.1457	0.3132	0.8723	1.3437	0.7116	0.7403	2.9767	0.4678	0.5568	0.4823	0.7016	NA	0.5929	0.6042	0.1973	0.1956	0.4069	0.8207	0.6452	NA	0.2356	2.2064	0.33	NA	0.5674	0.4269	1.0825	0.2697	2.086	0.464	0.964	NA	0.9778	1.1282	1.0025	0.1892	NA	0.666	1.9024
C11orf68	0.7461	0.203	1.3239	2.5583	0.7576	1.6226	0.6473	0.7139	0.8532	0.484	0.309	0.8844	0.8029	0.7567	1.2666	0.8882	0.9061	0.4042	0.9086	0.8099	1.2264	0.5095	1.0247	2.1776	0.5492	0.4607	0.7105	1.1769	0.6849	3.7771	0.5619	0.6543	0.6945	0.4786	1.4145	0.2684	0.8016	0.9939	2.1124	0.7979	1.1147	0.7428	0.5295	1.2468	0.2643	0.7568	0.329	0.7484	1.6665
C11orf73	0.2176	NA	0.3905	0.6748	0.6981	NA	0.5792	NA	1.2906	0.943	0.7754	0.9659	0.5509	0.7333	NA	0.4625	0.5501	0.6272	1.2952	0.3106	0.5771	NA	0.839	0.3289	0.7258	0.0865	NA	0.387	0.2132	NA	0.15	0.2601	0.2529	0.2592	1.0612	0.7834	0.6008	1.1779	0.4929	0.7219	0.4557	NA	0.1279	0.2506	0.5334	0.1554	NA	0.5576	0.8335
C11orf96	NA	NA	NA	NA	NA	NA	NA	NA	NA	NA	NA	NA	NA	NA	NA	NA	NA	NA	NA	NA	0.1243	NA	NA	NA	NA	0.2045	NA	0.3119	1.4388	0.1115	0.5421	0.5324	NA	NA	NA	NA	1.263	NA	NA	0.1394	0.4887	NA	NA	0.9541	NA	NA	NA	NA	NA
C12orf10	3.0683	9.8289	1.0095	6.4567	2.0118	4.4564	5.162	1.6803	3.149	1.3515	1.1586	1.5168	1.8036	1.7651	1.168	4.6088	2.087	0.6059	2.3696	1.7926	2.8058	4.2653	2.7641	1.0031	2.3475	1.2898	0.9574	1.0712	1.2613	3.275	4.8304	4.4359	1.7127	1.4376	3.4398	1.4848	7.0472	2.2982	1.0448	1.4641	1.4199	1.4453	1.5031	1.0968	1.1577	1.3589	1.0622	1.7348	1.9548
C12orf23	1.3745	1.7238	0.4001	2.4748	2.8976	2.1399	1.3671	3.697	2.3406	0.819	1.722	1.197	1.3195	0.697	0.9455	1.48	1.2255	0.6262	2.427	3.2311	2.2105	3.1015	4.0657	0.997	0.1184	1.7833	0.4072	0.7268	0.9896	NA	0.9712	NA	0.4306	0.8963	1.7278	0.1398	1.0709	1.9153	NA	0.7343	1.6338	0.4017	0.4081	0.6865	0.5167	NA	0.278	0.828	0.3513
C12orf44	NA	NA	NA	NA	0.296	NA	NA	0.1048	0.1044	NA	NA	NA	0.3294	0.1041	NA	NA	0.1515	NA	0.532	NA	0.2792	0.2634	NA	0.1726	0.2358	0.0638	0.3909	NA	NA	0.1544	NA	NA	NA	NA	NA	0.1314	0.382	0.0343	NA	NA	0.1874	0.4504	NA	NA	NA	0.0749	NA	NA	NA
C12orf5	0.2959	0.676	0.5632	1.011	2.8468	1.4353	0.6868	0.6442	1.5592	0.8189	1.4973	0.3603	1.3747	NA	0.1879	0.5098	0.2173	0.923	1.6456	1.1986	0.6037	0.607	0.4556	0.392	0.6152	0.2156	0.3934	0.386	0.4584	0.5285	0.929	0.4914	0.3209	0.0298	1.3709	1.3355	0.4941	0.4641	0.3091	1.1437	0.5742	0.2385	0.4334	0.3505	0.355	0.4971	0.4409	0.1832	0.6751
C12orf57	4.8476	2.3251	1.4084	3.7051	1.6655	4.2127	0.6231	3.0431	2.9723	0.093	NA	6.3054	3.3677	NA	1.5724	3.6963	3.5524	0.7706	3.496	1.3592	1.9879	2.6592	4.4631	NA	1.5039	1.2554	NA	1.0956	0.9576	NA	1.1568	0.3795	NA	3.0085	1.293	0.3242	2.8819	2.3306	0.0389	0.7815	4.9542	1.0663	0.3451	NA	0.7985	1.0329	0.4218	2.0924	1.0932
C14orf142	2.363	2.5263	3.5767	4.0385	1.548	6.6705	1.6447	1.6324	1.0011	0.6488	2.0583	2.5141	5.7558	1.7022	8.4331	1.712	2.1271	0.6138	1.2319	2.5295	2.6103	2.6149	0.8405	2.0758	2.8097	1.7052	0.1	1.4771	5.3525	NA	0.3816	1.3103	2.4953	2.3125	3.9481	1.9383	5.2189	5.2962	0.1392	2.5736	8.6884	3.4188	3.8231	4.7009	3.7699	2.3614	1.8885	5.4937	3.105
C14orf159	NA	3.1595	0.4456	NA	0.9625	2.9062	0.3959	0.7509	1.0337	1.6495	1.5552	2.9723	1.2809	0.6824	0.6424	0.4431	0.3632	0.107	1.7821	0.4731	0.2181	4.2632	0.1437	0.1613	0.7521	1.8924	0.5093	0.0194	0.6563	0.589	NA	0.0766	0.253	0.1917	0.2469	0.2495	1.9732	3.0149	0.2791	1.1024	0.0636	0.0254	4.5643	1.8033	3.7586	0.1882	0.9797	4.5598	1.0108
C14orf166	14.4286	4.9253	3.361	10.4419	8.6353	10.7716	8.3787	7.7746	10.0318	8.7394	6.093	8.8808	8.3523	4.9667	4.2667	6.1634	9.5022	3.7017	13.5912	10.3165	7.9907	15.9416	8.9541	13.2942	8.1146	13.1755	6.1431	7.487	10.4888	1.2247	11.355	5.2512	5.166	6.7926	7.7436	7.6193	6.9926	7.7914	1.4098	4.8104	9.3756	4.7045	10.3182	8.99	9.1354	2.8302	4.1998	5.3217	9.3573
C14orf2	NA	NA	NA	0.3117	0.2161	NA	NA	1.011	0.2595	NA	NA	0.4705	NA	NA	NA	NA	0.2494	NA	NA	NA	NA	NA	0.2112	NA	0.3803	NA	NA	NA	NA	NA	NA	NA	NA	NA	NA	0.0519	NA	NA	NA	NA	NA	NA	0.7008	NA	NA	NA	NA	0.1875	0.5933
C15orf48	20.6216	0.3947	0.7141	3.9936	4.3468	1.455	2.1537	5.2313	2.6118	0.3932	0.7917	4.4531	1.3907	1.9373	1.1535	1.9268	0.7758	NA	1.7367	0.3622	1.9985	4.0125	5.7397	NA	1.7729	1.1482	0.2862	1.3868	2.3331	10.8142	2.0244	1.8659	0.6985	0.9733	0.4458	0.4167	0.8934	1.4994	NA	1.0919	1.2258	NA	2.2274	1.3194	0.4828	0.7801	0.1001	0.6714	2.3273
C15orf52	NA	NA	0.0893	NA	NA	NA	NA	NA	NA	NA	NA	NA	NA	0.0228	NA	0.0329	0.0421	NA	0.0568	NA	NA	NA	0.0204	NA	NA	NA	0.0441	NA	NA	NA	1.0404	NA	0.099	NA	0.0935	NA	NA	NA	NA	NA	0.1875	NA	0.8355	NA	0.037	NA	NA	0.1229	NA
C16orf13	0.83	0.4216	0.2014	0.7591	1.0631	0.6778	0.2981	1.1779	0.4659	0.352	0.6268	0.8124	0.2319	1.5702	0.2773	0.98	0.4253	0.6204	0.5488	0.7567	0.1758	0.6299	0.4992	0.337	0.6912	0.5318	0.1491	0.9908	1.8019	NA	1.673	0.4091	0.2918	0.6504	2.6178	0.3584	1.6967	0.4272	0.2807	1.3964	0.4307	0.4301	2.2287	2.3747	0.6002	0.203	0.2237	0.2913	0.3114
C16orf58	0.5375	1.9133	0.1884	0.8456	1.3157	0.6706	0.6021	0.5805	0.7197	0.5628	0.3687	2.3756	1.0643	0.548	0.216	2.5287	1.071	0.0982	0.3272	0.7725	0.989	1.2239	0.7103	NA	1.5349	0.5323	0.9983	2.5314	2.2966	0.1394	0.2559	0.0896	0.1164	0.159	1.3138	0.6255	0.5974	0.4737	0.2942	0.4398	0.3198	0.4118	0.8597	1.1925	5.5323	0.159	0.0887	1.0133	0.8546
C16orf62	0.3296	1.605	0.0262	0.0982	0.2255	1.1436	0.3452	0.4137	0.2257	0.0786	2.101	2.3468	0.5275	0.0447	0.3565	0.4629	0.0229	0.0731	0.5732	0.2799	0.2587	0.7388	0.2262	0.0849	0.4662	1.5724	0.1927	0.5706	0.9605	0.0969	0.1066	0.2018	0.7232	0.0951	0.7275	0.2229	0.6962	0.3216	0.8355	0.1306	0.6629	0.4991	0.325	0.2628	1.6671	0.0916	0.155	0.3855	2.3606
C16orf80	1.4251	0.7838	NA	0.5117	0.8916	0.8947	7.0367	NA	2.1465	2.1067	NA	NA	0.2937	0.4455	0.5927	0.6879	0.2481	0.252	3.279	NA	0.4867	1.1177	0.9841	0.3507	0.9518	0.0469	0.3959	0.5028	0.7231	NA	1.0845	0.4242	0.6787	2.2871	0.7224	0.4769	0.4776	1.0342	4.014	0.2478	0.4797	0.3233	0.5734	1.3026	0.5906	0.6689	0.4843	0.6614	0.444
C17orf49	1.2997	2.1738	0.6094	1.0829	0.9082	1.0731	0.9881	0.8539	3.8225	1.3866	5.0631	1.6451	0.8841	0.8185	4.5427	1.4609	1.3059	1.1711	1.706	1.9427	3.9557	9.278	2.8027	0.1474	0.8305	2.318	1.0569	1.9341	1.4325	4.3724	0.8791	1.2752	1.1665	0.2154	1.8585	0.7734	1.0359	1.9579	2.8227	1.8349	0.6449	1.6181	2.9013	1.9131	2.7236	1.4148	1.5407	3.4519	2.4335
C17orf58	0.3273	0.5056	NA	NA	NA	0.3275	1.0438	0.4529	0.0446	0.1238	NA	NA	0.1985	NA	0.035	0.1776	NA	0.5755	NA	NA	NA	NA	0.2026	3.3634	2.2941	NA	0.0139	NA	0.0935	1.0813	0.2198	1.6109	0.4208	0.9822	NA	NA	0.0431	NA	NA	0.2379	2.0125	0.0386	NA	0.0694	0.0599	0.3658	0.4049	NA	0.11
C17orf59	NA	0.3097	0.8971	0.0634	0.1952	0.1798	0.0247	0.156	0.033	0.2352	0.169	0.3079	NA	0.2786	0.235	NA	NA	NA	0.1265	NA	0.3721	NA	0.2999	0.0842	0.3015	0.0672	0.1723	0.0276	NA	NA	0.1285	0.0871	0.1349	NA	NA	0.0767	0.314	0.2724	0.1083	0.1118	0.0991	NA	0.2193	0.0812	NA	0.0441	0.1391	NA	0.0197
C17orf62	1.4483	NA	1.2015	2.018	5.1881	1.033	0.2933	0.0631	2.0403	0.5577	NA	2.7555	0.8361	3.3475	0.5115	1.1591	0.4015	0.5947	0.5867	0.2473	3.5281	0.4639	0.5715	0.6911	0.7192	0.1188	3.362	0.9826	1.0398	0.4817	1.3547	0.2091	2.5286	2.4218	1.7069	0.8144	1.8375	1.5879	1.3484	1.9133	1.7426	2.9612	3.398	1.628	1.9997	1.1498	0.0789	2.0864	1.3414
C17orf75	0.0344	NA	NA	0.4238	0.3398	0.0605	0.137	NA	0.0205	0.0671	0.2626	0.2964	NA	0.1009	0.2956	0.029	0.0364	0.0094	0.0898	0.0606	0.1236	0.2888	0.042	NA	0.269	NA	0.012	0.1137	0.0486	0.2351	0.2034	0.3585	0.1274	NA	0.065	0.0478	0.0742	0.2414	0.1141	0.1076	0.1854	0.0582	0.1192	0.0851	0.0942	0.132	0.042	0.0134	NA
C17orf85	NA	0.333	0.1296	0.2868	0.2081	NA	NA	0.1036	0.4456	0.0115	0.0439	0.075	0.0162	NA	0.1044	0.8759	0.1709	NA	0.1631	0.0128	0.3224	NA	0.1449	NA	0.0578	0.6116	0.2561	NA	0.4543	0.1064	0.0985	0.017	0.0373	0.3846	NA	0.096	0.1508	0.0799	0.1202	0.6024	0.1971	0.1086	0.3789	0.0405	0.0903	0.0896	0.056	25.0265	0.18
C18orf8	0.1008	0.2924	0.04	0.2185	0.1257	0.2067	0.059	0.2078	0.2668	0.122	0.2561	0.3208	0.0889	0.0843	0.4067	0.4518	0.0973	NA	0.218	0.0738	0.1222	0.1436	0.2593	0.0761	0.2847	0.2736	0.0512	0.0912	0.1179	0.0573	0.0644	0.0735	0.0675	0.1468	0.1918	0.0559	0.6185	0.1472	0.0369	0.5766	0.1488	0.146	0.1372	0.1041	0.1329	0.1183	0.0482	0.2059	0.2929
C19orf10	2.7478	5.6416	4.7697	5.8563	11.6481	8.9599	4.4838	4.4678	7.4209	4.3196	5.8566	7.4017	4.1662	2.2257	3.5009	1.49	6.2486	3.2213	4.972	3.2429	9.9588	7.5097	4.2618	1.9081	3.9857	3.8216	2.6787	3.4111	1.7038	11.6373	6.4661	9.113	3.7929	1.1303	3.3148	1.7097	4.1633	10.0966	7.1022	3.7486	3.9674	2.5739	6.6385	3.8903	3.1884	2.5439	1.9971	5.9293	4.3997
C19orf25	0.3475	0.3551	0.219	0.4822	0.2697	0.2525	0.167	0.402	0.2427	0.2695	0.4498	0.3374	0.7941	0.0796	0.5934	0.4382	0.3488	0.1659	0.2561	0.2128	0.2393	0.7271	0.3169	0.1844	0.7008	0.3627	0.1352	0.2588	NA	0.8112	0.3712	0.122	0.0495	NA	0.3553	0.0784	0.4631	0.3973	0.4816	NA	0.5428	0.2242	0.6904	0.4788	NA	0.233	0.1986	0.2687	0.1943
C19orf33	1.7868	NA	NA	NA	NA	NA	NA	NA	1.5616	NA	NA	0.6108	NA	3.6924	NA	NA	NA	0.1473	NA	NA	NA	0.2419	NA	NA	0.1595	NA	NA	0.4278	NA	NA	3.3652	0.0768	NA	NA	NA	NA	2.346	NA	NA	NA	NA	NA	NA	NA	NA	NA	NA	NA	0.6547
C19orf43	NA	14.7655	0.9636	1.2035	0.0933	NA	NA	2.6943	2.8426	NA	NA	NA	1.8469	1.1079	22.4184	NA	NA	NA	1.1159	1.0064	NA	NA	1.1651	NA	5.4942	2.3939	NA	2.84	0.3537	NA	3.1852	36.0653	0.1749	NA	20.7946	2.5932	41.521	0.9748	0.5939	NA	NA	2.4282	0.4298	0.4381	0.3122	NA	NA	NA	26.8263
C19orf52	0.5457	NA	NA	0.1546	NA	NA	0.2317	NA	0.1174	NA	NA	NA	0.2168	0.1122	0.1489	0.5887	0.272	0.0974	0.4138	0.2007	0.2717	0.5455	0.428	NA	NA	0.2784	0.4783	NA	0.3143	NA	0.1203	0.3586	NA	NA	0.6382	0.1141	0.4205	0.5056	NA	0.6997	NA	0.4526	0.1441	0.2079	0.152	0.4707	0.0241	0.3179	0.5135
C19orf59	NA	2.0899	NA	NA	NA	NA	NA	0.0899	0.2833	0.1719	NA	0.1004	NA	NA	NA	NA	NA	NA	NA	0.0849	0.3419	NA	NA	NA	0.5177	NA	NA	1.062	NA	0.7774	0.1908	NA	0.2492	NA	NA	0.6192	NA	NA	NA	0.8881	0.0588	NA	0.3721	0.2996	NA	0.1687	0.131	0.0164	0.2169
C19orf66	0.1938	NA	0.247	0.3543	0.1033	0.0619	1.0196	NA	0.6045	0.3016	0.9371	NA	0.4054	0.4371	1.1282	0.1507	0.4925	0.1692	0.4214	0.1391	NA	0.3118	0.5524	0.3703	0.0909	NA	NA	0.699	0.3494	NA	0.2475	0.4736	0.2821	NA	0.4127	0.4739	0.1733	0.5826	1.1134	0.4573	0.7455	0.3536	0.1637	1.0651	0.1432	0.4389	NA	0.6819	0.4938
C19orf70	0.6014	0.151	0.1118	NA	0.6726	0.8115	0.4524	0.4074	1.0199	0.2983	0.547	0.5781	2.6135	NA	0.6163	0.8835	0.7281	0.1889	1.4981	NA	0.3357	0.5776	0.5806	NA	0.4725	0.3059	0.1232	0.2371	0.6738	NA	NA	0.1131	NA	0.2314	0.1811	NA	0.2953	0.2551	NA	0.0565	NA	0.3718	0.3375	0.2781	0.2106	0.036	0.0921	0.3031	0.7631
C1orf109	0.073	NA	0.12	0.2494	0.117	0.1315	0.2316	0.1087	0.2913	0.1323	0.1455	NA	0.563	0.1319	NA	NA	0.117	NA	0.2789	0.1605	0.0992	0.0937	0.2419	NA	NA	NA	0.1117	0.047	NA	NA	0.5696	0.2223	NA	NA	0.1896	0.1239	0.1945	0.0752	NA	0.0584	NA	NA	0.0761	0.0988	0.2115	NA	0.0125	0.0689	0.3609
C1orf116	0.2212	0.0611	0.458	0.5821	0.1768	0.0321	0.0114	0.2504	0.1378	NA	0.175	0.2901	0.1768	2.2373	0.4029	0.2637	0.1412	0.0661	0.3521	0.5316	0.0802	0.313	0.373	0.0131	0.1138	0.9413	NA	0.5038	0.1102	0.1844	0.8695	0.9015	0.291	0.0149	0.1283	0.0474	0.3727	0.0618	NA	0.0524	0.3071	NA	0.2752	0.3547	0.0247	0.0321	0.0045	0.2664	0.3897
C1orf122	0.1566	NA	0.5536	0.7767	0.8691	NA	NA	NA	0.0819	0.0909	NA	0.5715	NA	NA	NA	NA	NA	NA	0.3644	NA	0.5409	NA	0.3363	0.1452	NA	NA	0.1171	NA	0.0991	NA	0.2277	0.2129	2.9303	0.0521	0.12	0.2199	NA	0.1254	0.1356	0.0907	0.1272	0.2639	0.1676	0.1434	NA	0.2089	0.3283	NA	NA
C1orf123	1.3513	3.6513	2.2358	1.1925	4.9527	3.5971	1.6196	0.8628	2.4822	1.8507	2.8405	3.4746	4.8914	NA	2.4237	1.8733	3.6592	1.4173	3.4078	1.6223	1.5376	3.0599	4.0182	3.2637	1.0498	2.9796	0.6618	1.1437	0.6901	NA	2.9299	2.1266	NA	NA	2.7107	0.6115	2.174	2.5332	0.0293	2.3531	1.4811	0.2418	2.558	1.0799	1.2725	0.9531	1.918	4.0503	4.4366
C1orf198	0.3144	0.1305	NA	3.3541	3.5776	0.0305	0.2998	NA	1.5677	3.9394	4.2899	2.5338	0.0817	0.4543	NA	0.2365	2.549	0.1889	0.215	7.237	3.4945	0.0377	1.9047	4.0493	0.2091	0.0624	0.1709	0.3224	0.6515	NA	NA	2.3043	NA	0.2029	1.441	0.6301	2.6063	0.1984	3.5798	3.604	0.9917	8.3405	0.3257	1.1776	3.1352	0.0541	0.1203	0.9988	2.664
C1orf27	0.2423	0.1821	0.1397	0.5873	0.6394	0.3066	0.1033	0.1187	0.3158	0.077	0.3588	0.6073	0.3552	0.2979	0.1369	0.1566	0.3839	0.0755	0.6203	0.2567	0.2293	0.1666	0.2601	NA	0.0534	0.0428	0.3718	0.2028	1.2904	0.2622	0.1143	0.3677	0.1471	0.2995	0.3239	0.1591	0.2283	0.0932	0.3194	0.4102	0.0927	0.1673	0.3734	0.1176	0.1865	0.1612	NA	0.1541	0.2493
C1orf35	0.2174	NA	NA	0.2557	0.1727	NA	NA	NA	NA	NA	0.1666	NA	0.3155	0.3309	NA	NA	NA	0.043	0.1897	0.2519	0.1819	0.1409	0.2195	NA	NA	0.2276	NA	0.0745	0.2516	NA	0.1508	0.5974	0.4629	0.0659	0.0839	NA	NA	NA	NA	NA	NA	NA	1.4464	0.033	0.0983	NA	0.0287	0.0676	NA
C1orf50	NA	0.039	NA	0.0838	0.0622	2.4759	NA	0.08	NA	NA	0.043	NA	NA	NA	NA	NA	0.1206	0.3043	0.226	NA	NA	NA	NA	0.0514	NA	0.1116	NA	NA	0.0974	0.053	0.1192	NA	NA	NA	0.6816	NA	NA	NA	NA	NA	0.0419	NA	NA	2.556	0.2979	NA	0.1167	0.209	NA
C1QA	0.3647	0.3689	NA	0.1615	NA	0.0448	NA	0.1785	0.0412	0.2132	0.8169	NA	0.0454	NA	0.0287	0.265	1.008	NA	NA	NA	NA	NA	NA	NA	0.1368	0.0717	0.1142	0.0521	0.1875	0.1277	0.0573	NA	NA	0.1024	NA	NA	NA	0.0605	0.8679	0.1194	0.1363	0.2683	0.4517	0.141	0.1543	0.0195	0.0752	NA	NA
C1QB	5.3108	13.3415	5.2869	1.8137	4.7483	2.872	8.022	5.4576	1.3286	2.5256	0.441	7.6298	6.9305	2.3728	2.9219	6.4556	2.6441	3.5305	2.2452	10.1416	6.2353	2.8345	2.5649	10.0336	5.9826	12.1274	1.4009	7.1189	9.5603	3.0617	4.7107	4.6257	5.8399	7.5952	3.142	1.0229	3.8045	1.3187	0.688	2.154	8.9969	2.5144	3.4238	4.2207	2.8022	2.3577	4.5044	2.944	3.4424
C1QBP	4.4745	9.3299	2.4046	4.9288	5.27	8.0465	2.1159	10.307	4.7888	4.3837	5.0703	4.0143	13.9055	2.9103	7.4824	5.6917	5.5373	2.3491	6.7129	5.3438	7.0794	10.2796	3.3179	3.4309	3.8651	4.3935	3.259	2.796	3.8457	12.0629	2.2935	2.8893	2.397	1.5621	4.4223	1.4619	4.8307	4.2229	3.7697	2.2913	3.8699	3.3331	3.913	1.7902	2.4822	5.3477	4.396	3.2271	7.8196
C1QC	1.9033	0.9847	4.973	1.0723	0.7878	0.4028	3.7744	0.5336	2.9873	1.5606	1.1007	0.5494	4.7437	1.9825	0.4567	1.4583	0.7164	2.5011	2.6526	4.9441	0.9439	0.4461	0.5924	3.3469	1.1907	1.67	1.5427	1.4993	3.0446	4.7961	1.4815	1.7598	1.587	0.9828	4.0929	1.2843	2.456	0.8934	2.4931	1.3026	5.7117	2.1919	2.4154	4.3659	2.8714	0.3597	0.3367	1.1378	1.6179
C1QTNF3	0.2566	NA	NA	NA	NA	NA	0.355	NA	0.3243	NA	NA	0.2041	NA	NA	NA	0.0925	NA	NA	NA	NA	NA	NA	NA	NA	NA	0.0118	NA	2.8597	0.3834	NA	NA	0.0986	NA	0.2209	NA	0.0555	NA	0.1686	NA	NA	0.2631	0.1185	NA	NA	0.2333	NA	NA	0.3412	NA
C1QTNF5	6.8485	10.2159	0.531	NA	1.6346	NA	14.6552	1.0269	4.3391	5.0683	1.2434	2.9905	4.6609	2.2127	3.6813	3.25	NA	0.9307	3.9099	2.8641	0.8805	3.6482	2.594	2.6696	2.8985	2.2561	1.4468	1.7597	2.2318	18.7405	2.6059	6.6641	0.9301	2.2452	1.9108	0.8706	0.853	4.7375	5.6583	1.7058	1.0646	2.5868	1.7113	0.5272	1.1727	1.2405	4.4741	1.1402	1.8587
C1R	1.526	1.4287	0.2954	0.3913	0.3339	0.7758	0.6769	0.556	1.1631	0.8681	0.6938	1.0282	1.2848	0.7438	0.4531	1.469	0.2622	0.6373	0.4311	0.722	0.5863	0.581	1.0473	0.497	1.1179	1.4948	0.9898	7.9745	3.7667	0.8965	1.6209	4.3361	0.4753	1.1919	3.3105	0.4303	1.0374	0.7017	0.5306	1.0163	3.0739	1.4141	1.8135	3.0983	2.8611	0.2323	0.5646	1.53	2.7246
C1RL	0.5769	NA	0.1524	0.0705	0.2374	0.463	0.3578	NA	0.3384	0.6727	0.4262	0.9109	0.1653	NA	0.0518	0.8481	0.1329	0.3007	0.6868	0.7721	0.5419	0.2022	0.642	0.6699	0.6924	0.8695	NA	1.0859	0.6639	NA	0.778	0.0531	0.0635	1.8529	NA	0.2809	0.6755	0.272	NA	0.2296	0.7665	0.4821	1.2526	0.4421	0.867	0.2413	0.2883	0.3908	NA
C1S	2.2314	2.1769	1.3611	0.6849	1.7165	1.4515	1.6131	0.5683	0.9889	1.7201	1.7949	2.2664	2.9609	0.8021	1.3696	1.3629	0.5992	1.1663	1.3954	2.4898	0.9629	1.586	2.3123	3.4221	1.1338	2.003	1.7684	1.5172	2.4874	2.7033	1.3369	1.2585	0.9058	2.5805	1.581	1.1749	2.0817	1.059	1.1976	1.0849	1.2537	2.0723	0.926	0.9316	1.5741	0.9958	1.0452	1.2547	0.7647
C2	2.5269	1.1681	1.6744	0.2674	1.879	0.5399	0.6997	0.4557	0.6557	0.9131	2.0536	4.6871	2.5014	0.3014	1.0824	1.6584	0.472	0.8793	2.7659	2.3177	0.7104	0.6378	4.7286	1.2108	0.5433	1.2538	2.8356	3.3397	3.2418	0.873	2.1322	3.5079	0.6661	4.2561	5.4872	1.8154	2.1747	0.7885	1.1369	0.6037	3.6813	2.7412	1.5846	1.6366	2.3905	0.8837	0.1875	2.7049	4.7653
C20orf27	NA	1.0969	NA	NA	NA	NA	NA	0.2644	0.9314	NA	1.2735	0.0623	NA	NA	NA	0.7253	0.2423	NA	0.6111	NA	NA	NA	NA	NA	0.9554	1.6999	0.3954	0.5005	NA	0.5322	0.1618	NA	NA	0.2963	NA	0.1808	0.2377	NA	NA	NA	0.6633	NA	NA	NA	NA	NA	NA	NA	NA
C21orf2	0.0643	NA	0.0222	0.0847	0.0179	0.0783	0.032	NA	0.0496	NA	NA	0.1027	0.044	NA	0.199	0.0587	0.2525	0.0473	NA	NA	0.1173	0.1037	0.0428	NA	NA	0.0785	NA	NA	NA	NA	0.0154	NA	0.0213	NA	0.0221	NA	0.0493	0.0505	0.0814	0.1002	NA	NA	NA	NA	0.2324	NA	0.0214	0.1575	0.0141
C21orf33	1.1641	0.8488	2.4236	2.5219	1.39	3.5364	1.4213	3.7949	1.5495	1.269	3.1418	3.1978	4.5835	0.4356	0.8344	0.7247	2.1106	0.5952	3.3554	1.4575	2.6176	1.7477	1.8291	0.8838	0.8079	1.4722	2.5526	1.1238	24.0216	2.0515	16.2301	1.6157	10.3325	NA	0.8382	0.6675	7.3281	1.3136	1.6863	4.9635	11.2814	0.4574	12.6934	0.8422	16.8374	2.304	0.6079	4.5858	21.3079
C2CD5	0.1065	0.1195	0.0236	0.0284	0.1137	0.1182	0.0244	NA	0.0353	0.031	0.0514	0.1638	0.0726	0.024	0.1345	0.1573	0.038	0.0199	0.1512	0.0357	0.3185	0.0615	0.081	NA	0.0629	0.097	0.0572	0.0412	0.1639	0.109	0.0162	0.0338	0.2605	0.0264	0.0388	0.0608	0.1934	0.0686	0.0581	0.0504	0.0975	0.0242	0.0636	0.0947	0.0552	NA	0.0256	NA	0.1211
C2orf43	NA	NA	NA	NA	0.0721	0.0595	0.0363	0.2781	NA	0.0212	NA	0.0814	0.0815	NA	NA	NA	NA	0.0359	NA	0.0606	0.0816	NA	NA	NA	NA	NA	0.0272	NA	0.0333	NA	0.2201	0.0922	NA	0.147	0.1696	0.0404	0.0593	0.0518	NA	NA	0.0373	0.078	NA	NA	0.0255	0.0588	NA	0.0583	NA
C2orf47	0.6506	0.4774	NA	0.4124	0.4214	0.2597	NA	0.3339	0.9037	0.2733	0.311	0.3894	0.5145	0.5313	NA	NA	NA	0.1167	0.6002	0.6796	0.8722	0.2719	0.3713	NA	0.2673	0.491	0.269	0.0356	0.0116	0.2491	0.052	0.1123	NA	0.025	0.1974	0.0258	1.0588	0.1748	0.3449	0.2173	0.0847	0.4658	0.4009	0.3759	0.547	0.1578	0.2321	NA	0.907
C2orf54	NA	0.0632	NA	NA	0.014	0.2757	0.0172	0.0262	0.0143	NA	NA	0.1705	NA	0.0184	NA	NA	NA	0.0164	NA	NA	0.0114	NA	0.1204	NA	0.2242	NA	NA	NA	NA	NA	0.2658	0.0261	0.1568	NA	0.0561	0.0242	NA	0.0383	NA	NA	NA	NA	NA	NA	NA	0.018	0.0817	0.0077	NA
C3	39.9294	41.8418	41.8032	5.6913	22.0482	48.2828	29.4555	24.9177	21.6921	33.1152	59.9006	29.6571	79.6554	14.0767	27.6848	45.6304	15.8424	33.1119	51.3388	93.7038	52.7648	27.2334	80.787	31.8532	15.7071	34.0494	28.3735	36.8381	45.4935	26.3035	24.4173	32.0011	20.9921	31.4118	26.6689	13.2549	55.8347	19.8527	28.9395	17.9417	26.6139	26.6865	13.4164	48.8719	26.1094	21.0669	20.8671	31.8718	37.0777
C3orf37	0.1674	0.0632	NA	0.0203	NA	0.1693	NA	0.1497	NA	NA	0.0283	NA	NA	0.7184	0.0212	NA	NA	NA	0.5514	NA	NA	0.1163	NA	NA	0.2127	0.0244	0.012	NA	0.0353	NA	0.0472	NA	NA	NA	0.3077	0.0241	0.8032	NA	0.0674	NA	0.0273	0.041	0.0079	0.0231	0.0195	0.0207	NA	0.0235	0.086
C4A	10.5836	9.1737	NA	NA	2.5806	4.0574	6.7056	2.7633	NA	NA	4.1697	NA	18.9485	NA	NA	3.7142	1.933	3.53	5.6367	9.3525	4.7002	3.2668	7.0258	NA	2.1116	3.1738	NA	3.6999	7.6468	NA	2.3993	NA	NA	2.5775	3.9469	3.3882	NA	NA	3.3706	NA	NA	5.5437	1.1804	3.1496	3.2282	3.2845	4.321	3.0313	2.6689
C4BPA	3.5505	3.679	1.5329	0.0477	1.1961	3.2797	2.4334	2.9222	1.2692	5.9183	2.5477	1.7965	3.5193	2.3842	1.1641	2.0338	0.4548	2.3582	3.6062	3.2223	2.568	1.7285	2.4697	3.0394	6.6188	3.6269	2.9694	2.5662	6.1068	4.6772	2.1441	3.0125	1.4411	8.877	1.9272	1.3475	2.043	2.9206	5.0043	2.2438	2.8614	8.563	0.888	1.803	3.4821	1.6719	7.2892	1.2726	1.888
C4orf33	0.1361	0.5662	NA	0.4696	0.44	0.3279	NA	2.7858	NA	0.3508	0.9004	1.8341	0.2762	0.7085	NA	0.0571	0.2736	NA	NA	NA	NA	0.5663	NA	NA	0.1083	0.1029	NA	0.4375	0.0774	0.0385	0.2689	0.2863	0.2083	0.0944	1.2321	0.5547	0.255	0.4469	NA	NA	0.1067	NA	NA	0.0968	NA	0.0403	NA	0.061	0.1167
C5	1.5	0.7687	0.6144	0.0287	0.5119	0.2577	0.8858	0.2182	0.3083	1.4588	0.9034	1.372	0.8593	0.1507	1.0465	0.9301	0.1718	0.8486	0.7901	0.9091	0.9797	0.2738	1.2046	2.3902	1.3624	1.4759	0.4776	0.1757	2.4977	0.4152	0.3865	0.918	0.3814	2.0231	0.2575	0.2789	0.5313	0.8773	0.4914	0.1951	0.9746	0.6537	0.3198	0.6062	0.4934	0.2832	0.5095	0.2969	0.3701
C5orf51	0.1836	0.1829	NA	0.08	0.0508	NA	0.1759	0.0638	NA	NA	NA	0.2685	0.1736	0.3357	0.1375	0.2697	NA	0.1619	0.2527	NA	NA	0.0984	0.2179	0.189	0.1201	0.0577	0.222	0.1177	NA	NA	0.0638	NA	0.2042	0.1183	NA	NA	NA	NA	NA	0.291	NA	0.1899	0.0972	0.0722	NA	0.1208	NA	0.0325	NA
C6	0.7133	0.4396	0.1271	0.027	0.2912	0.2939	0.4216	0.0981	0.1853	0.4099	0.3715	0.2243	0.2945	0.0916	0.1104	0.3445	0.3805	0.284	0.4509	0.3916	0.1244	0.1072	0.4771	0.4229	0.4284	0.1779	0.2689	0.2343	0.3454	0.3254	0.2449	0.1705	0.0954	0.9173	0.1108	0.1096	0.1361	0.1184	0.3654	0.0585	1.0335	0.3276	0.1606	0.1638	0.2118	0.1374	0.2725	NA	0.0967
C6orf132	NA	NA	NA	0.0471	0.0077	NA	NA	NA	NA	NA	NA	0.2523	NA	0.0222	NA	0.1297	NA	NA	NA	NA	NA	NA	0.0244	NA	NA	NA	NA	0.1178	NA	NA	NA	0.0344	NA	NA	0.0049	NA	NA	0.018	NA	NA	NA	NA	NA	NA	NA	NA	NA	NA	0.1755
C6orf211	0.2411	1.3923	0.2204	0.7535	0.6063	0.2323	0.1744	0.8999	0.5187	0.1839	0.485	1.1194	0.2696	0.4136	0.0472	1.308	0.2043	0.0944	0.2106	0.6179	0.4261	0.86	1.2332	0.6579	0.2183	0.7294	NA	0.6156	0.3877	0.4544	0.8394	0.4799	0.3186	0.1108	0.4187	0.1147	1.1025	0.4235	0.0769	0.2297	1.2053	0.2486	0.9306	0.5739	0.6616	0.1404	0.2309	0.1046	0.2229
C6orf47	NA	NA	0.573	NA	0.0736	NA	0.1871	NA	NA	NA	NA	NA	1.9645	NA	0.0482	NA	NA	NA	NA	NA	0.1368	NA	NA	NA	0.0274	0.0611	0.3217	2.4665	NA	NA	NA	1.1091	NA	NA	NA	NA	NA	NA	NA	0.1282	NA	NA	0.7362	0.3618	NA	NA	NA	NA	NA
C7	0.6431	1.2116	0.4652	0.2592	1.1579	1.6091	1.7519	0.2928	0.802	1.3627	7.7481	0.8032	4.1845	0.1879	0.4955	0.806	1.6667	1.1918	1.8684	2.4331	0.6609	0.3524	0.9241	1.1969	1.1156	0.721	1.1567	0.3706	4.596	1.4049	1.5856	0.5337	0.6152	1.7406	0.5837	0.2388	1.6924	0.6471	3.6113	0.7261	0.781	1.1413	0.8741	0.6876	1.076	0.5832	1.0642	0.3904	0.7628
C7orf25	0.0125	0.0648	NA	0.016	NA	0.0281	NA	NA	1.272	NA	0.3127	0.0393	NA	NA	NA	0.0283	NA	NA	NA	NA	0.0132	0.0718	0.0953	NA	NA	0.0164	NA	0.0049	NA	NA	NA	0.0096	0.0141	NA	NA	NA	NA	0.0233	0.8112	NA	NA	0.0147	0.0247	NA	0.4451	0.0083	NA	NA	NA
C7orf41	NA	NA	NA	NA	0.0747	NA	0.1147	NA	0.1238	NA	NA	NA	NA	NA	0.051	0.0709	0.2155	NA	NA	0.1121	NA	NA	NA	0.1731	NA	NA	NA	NA	NA	NA	NA	0.0665	NA	NA	NA	NA	NA	0.0767	NA	0.0822	0.1429	NA	NA	0.0509	NA	NA	NA	NA	NA
C7orf50	0.0698	0.081	NA	0.0399	0.2572	0.1604	NA	0.1862	NA	NA	NA	0.0994	NA	NA	NA	NA	NA	NA	NA	NA	NA	0.1174	NA	NA	NA	0.2685	NA	0.0903	0.1693	0.4638	0.0856	0.4173	NA	NA	NA	NA	1.5726	NA	NA	NA	NA	NA	0.2083	0.1954	0.4201	0.4683	NA	NA	0.0804
C8A	1.0255	1.0162	0.3963	0.1024	0.1438	0.6617	2.1207	0.5433	0.2184	0.7127	0.889	0.9669	0.3612	0.5514	0.5556	0.6313	0.1301	0.2639	2.1626	8.8721	0.7129	1.766	0.8148	0.8639	1.4666	0.3187	0.3734	0.24	0.7836	0.9818	0.6191	0.7282	0.2249	1.4637	0.2759	0.2062	1.2674	0.8379	0.882	0.2486	0.7611	1.2478	0.7587	0.4878	1.0463	2.4807	6.6247	0.2378	1.2473
C8B	5.348	3.7735	2.0412	0.3559	2.2269	3.0495	1.8377	2.3541	0.4732	2.2773	2.3889	3.2123	1.5791	2.3822	0.7196	2.8786	1.0209	0.9005	3.7955	5.4392	2.2578	2.4988	3.1968	4.4753	3.3209	1.5255	1.3453	1.2313	3.225	1.2328	2.77	1.663	2.2344	6.2105	1.6597	1.6988	1.9738	1.1649	1.9718	0.2764	1.7997	3.1678	1.4178	2.2111	3.6811	3.1458	2.6121	1.0382	2.4077
C8G	8.1554	7.7718	8.5729	0.8152	5.568	3.1306	4.7942	0.9704	2.4565	3.4818	3.8164	2.2222	10.1929	3.4618	1.5558	1.8382	2.3922	1.8778	8.4301	6.754	4.5137	2.7556	5.0131	8.8812	5.1079	3.3333	5.6793	2.0312	7.1708	NA	6.2303	3.7465	2.8323	8.428	2.2939	1.9521	6.011	3.34	1.3906	2.6839	3.9923	2.3618	4.0851	5.5194	5.0839	6.4922	2.7754	2.8803	4.3828
C8orf82	0.5434	NA	NA	0.239	0.1629	0.1029	0.0415	0.1179	0.1588	0.0808	0.0458	0.2261	1.1061	NA	0.117	NA	NA	0.0258	0.509	0.0659	NA	0.6254	0.1488	NA	0.128	0.2603	0.0382	0.2052	0.4546	NA	0.0634	NA	NA	NA	0.0592	0.0492	0.1355	0.0466	NA	NA	0.235	0.1646	0.1403	0.3961	0.2655	0.0538	0.0521	0.3726	1.2783
C9	19.9997	11.3722	2.6786	2.1877	9.453	8.7391	12.4732	3.9515	1.2898	10.9149	6.5255	5.4844	6.3521	1.2265	2.213	4.6451	1.8725	2.3943	3.261	2.8008	6.1328	2.3917	4.9577	9.4389	24.604	4.0189	2.0289	6.0704	7.7976	17.4496	4.1725	10.3816	2.8405	27.0292	1.537	2.514	3.3124	2.4247	2.1776	5.4325	8.8033	9.2251	3.2457	2.9691	2.8496	9.6384	14.1732	2.838	2.6744
C9orf142	1.7018	1.8519	1.6864	3.4949	3.2551	2.0304	2.0319	2.1486	2.0008	1.3446	1.821	1.2607	1.3806	1.6234	0.563	1.1938	1.4739	1.5765	2.0022	1.9177	0.5116	3.8485	0.6649	0.8988	0.2855	0.8518	0.8458	1.5622	1.3631	3.9538	1.1791	2.1376	1.3373	0.3829	2.5566	1.9238	0.853	1.2791	1.5959	1.3692	0.8335	1.5019	1.7114	3.0448	1.4585	1.0681	0.9158	4.1554	2.9725
C9orf64	1.1255	1.6755	0.845	1.5772	1.6048	0.6894	2.0282	0.725	1.7423	1.0588	1.5172	1.089	0.5866	0.5574	0.5771	2.1596	0.6745	0.3636	0.9201	0.3454	0.7536	1.454	0.7534	0.4632	0.6937	0.5677	0.3021	1.0128	1.0268	0.1122	2.1381	2.2994	1.5304	0.5372	2.7745	0.7673	2.4651	1.1798	0.3807	0.8164	2.2811	0.8709	0.8982	2.8547	0.5269	0.5568	0.7346	2.6674	1.1419
C9orf89	1.8323	1.0135	0.503	0.5171	0.668	1.0891	0.3685	1.7644	2.0292	1.2226	0.5446	3.2518	2.0917	0.9063	0.1059	1.0317	0.401	0.2277	2.6504	0.817	0.6258	1.1889	0.6531	0.3165	NA	1.7776	0.2143	0.6564	0.3863	NA	3.2186	0.2885	0.4044	0.2483	0.7097	0.3683	0.6751	1.1321	1.0339	0.1893	1.7664	0.394	0.2054	0.7437	0.9663	2.0057	NA	0.697	0.7836
CA1	18.0034	7.5563	2.8788	6.2835	3.7202	1.3137	26.9819	25.4711	12.4081	32.9672	2.8416	4.8917	3.5429	35.6626	22.4834	6.471	2.8754	78.2897	5.4303	83.0449	12.2286	4.884	5.8291	45.7761	30.4563	44.5344	35.3497	6.3802	33.4984	2.3065	18.1549	3.0079	62.6854	39.1574	5.0494	43.1097	17.8001	6.1118	9.425	26.9453	14.3922	37.4644	12.4596	39.7788	5.0424	81.0501	82.7875	1.2865	0.7286
CA12	0.1506	0.1807	NA	0.0202	NA	0.2292	NA	NA	NA	0.4842	NA	0.2433	NA	NA	NA	NA	NA	NA	NA	NA	NA	NA	NA	NA	NA	0.0503	NA	0.1361	NA	0.5918	NA	0.0108	NA	0.1473	NA	NA	NA	NA	NA	NA	NA	0.1851	0.0686	NA	NA	NA	NA	NA	NA
CA2	6.1632	3.7292	5.9614	63.5332	13.5574	17.6009	6.3061	17.6489	11.6479	3.3012	25.6382	2.6466	3.7632	2.5202	9.3124	4.2052	11.154	16.9081	12.0324	21.2677	14.092	1.278	1.156	9.2536	1.7774	1.6014	10.4998	2.8451	9.6484	4.5793	3.9561	6.0679	4.5805	4.6605	2.1208	4.2663	14.2651	7.9455	1.8731	10.1168	5.9032	8.811	8.6328	18.4163	4.0839	11.6991	6.5935	20.7933	19.9876
CA9	0.0212	0.1015	NA	3.0233	NA	NA	NA	0.1612	0.7651	2.3467	0.5562	1.7511	NA	NA	0.1041	0.1661	NA	NA	NA	0.3516	0.0568	0.0418	NA	NA	0.0573	NA	NA	NA	0.1075	0.2905	0.7175	0.1459	NA	NA	0.1968	0.1255	0.1629	0.0358	NA	NA	0.0468	0.432	NA	0.1654	0.0185	NA	0.0645	0.0876	NA
CAB39	2.8216	2.7486	0.3277	2.0489	1.4746	1.8888	1.9951	3.0711	5.1976	2.5124	1.8888	3.3607	2.6626	2.8274	1.3788	3.5935	1.7591	2.1823	4.2546	2.8279	1.6624	4.4341	1.8671	0.6562	3.4956	3.9627	0.5926	3.879	1.8415	0.4119	2.5593	1.391	1.6474	1.8414	2.947	2.1163	5.363	4.1483	0.2092	3.0471	4.4662	5.6434	2.8538	1.9101	2.7424	1.2843	0.8675	1.4469	3.3518
CAB39L	0.8302	1.2356	0.2789	0.7303	2.5626	1.5553	0.3257	3.5597	2.2091	1.1564	1.4304	1.3835	0.4622	0.5128	0.4886	1.6454	0.5962	0.3028	1.8246	0.4294	1.9733	3.8355	0.7343	0.295	1.8185	1.7065	NA	0.6171	1.3831	NA	0.6275	1.2587	0.7019	0.7175	1.4735	0.4538	1.3563	2.1457	0.1188	0.5176	1.5915	NA	0.8656	0.3448	0.5219	1.2868	0.5736	0.4166	0.5461
CACNA2D1	0.4038	0.2659	0.2145	0.4653	0.1637	0.4527	0.3173	0.4054	0.0887	1.2746	0.4708	0.719	0.6898	0.0244	0.0736	0.2218	0.1657	0.1439	0.5331	0.5168	0.0619	0.0599	0.2602	3.4995	0.3674	0.2991	0.2936	0.0365	1.0289	0.3322	0.137	1.0691	0.1677	0.3015	0.1068	0.1369	1.0399	0.1282	0.6614	0.2576	0.3704	0.1678	0.1089	1.4503	0.2787	0.3963	0.1649	0.7601	0.8952
CACNG6	NA	NA	NA	NA	NA	NA	NA	NA	NA	NA	0.2204	NA	1.1128	NA	NA	NA	NA	NA	NA	NA	NA	0.1218	NA	NA	0.1964	0.2734	NA	0.9375	2.1901	NA	NA	2.0757	4.8576	NA	NA	NA	1.1995	NA	NA	0.2793	1.0087	NA	NA	3.2144	4.0051	NA	NA	1.0985	1.0422
CACYBP	0.9753	1.6518	NA	5.3348	3.2844	0.265	2.3689	NA	3.0014	0.0356	1.282	0.5311	0.6696	2.5671	1.7954	0.9769	1.6258	1.6537	0.643	5.3758	0.4147	0.5167	0.7917	1.6849	1.2441	0.5707	NA	0.4895	1.5984	1.8667	3.4711	1.9851	3.5839	3.6418	6.5974	0.8247	3.0182	0.1528	0.0473	0.5043	1.6263	0.8429	1.9472	2.3096	0.862	0.0325	NA	0.1503	NA
CAD	0.8942	1.0536	0.2541	0.7598	0.7733	0.8554	0.3911	0.7624	0.747	0.7948	0.7595	1.0527	0.6338	0.6684	0.699	1.1986	0.411	0.3358	0.7908	0.6564	0.6714	1.0395	0.8684	0.1597	1.0638	0.7036	0.4945	0.72	0.7906	0.8015	0.8269	0.7309	0.9708	1.4544	1.7287	0.7298	1.117	1.3528	0.5459	0.2933	1.2676	1.1788	0.9045	0.8882	1.0022	0.3037	0.4616	0.574	1.3519
CADM1	NA	NA	0.1649	0.1862	1.0087	NA	0.2375	0.4415	0.6567	NA	1.2258	0.2421	0.9254	0.1004	0.1809	NA	0.2478	0.2562	0.1989	0.3002	0.2914	0.477	0.2	0.584	NA	0.1155	0.1337	0.1716	0.1091	NA	NA	NA	NA	NA	NA	NA	0.2682	NA	NA	0.0566	0.1471	NA	0.6736	0.3242	0.2559	NA	NA	0.1763	0.5483
CALB2	NA	0.3916	NA	NA	1.0413	0.0551	0.9502	0.1752	8.8903	0.2083	0.5737	1.9517	0.7673	2.1559	NA	0.8933	NA	0.3981	0.534	1.5671	NA	NA	8.7663	NA	0.3365	0.7466	NA	2.6366	NA	0.8357	2.6208	3.4268	NA	0.4261	7.2751	1.3327	NA	1.2829	NA	0.1244	NA	1.917	NA	0.6075	0.2706	0.0208	2.2012	1.4902	NA
CALD1	33.2227	6.5421	9.0768	6.2011	16.2637	8.5716	15.1253	15.9289	11.586	5.8039	23.2791	4.6951	15.7266	14.0161	5.0405	42.3345	3.6078	7.5092	5.1307	11.3014	2.6993	4.5782	23.4303	7.568	11.1783	9.5236	2.3906	29.5713	9.5492	29.9031	6.4286	21.3986	7.6785	6.8376	19.8244	2.5857	12.6185	9.4985	13.8572	4.764	48.1797	3.837	5.5284	4.5338	14.8563	1.671	3.8319	76.147	25.2154
CALML3	NA	NA	NA	NA	NA	NA	NA	NA	NA	NA	NA	NA	NA	28.9379	NA	NA	5.508	NA	NA	21.5976	NA	NA	NA	NA	0.8729	NA	NA	NA	NA	NA	NA	NA	2.8371	NA	9.3448	NA	5.8256	NA	NA	NA	NA	NA	2.9633	NA	NA	NA	NA	1.5924	NA
CALR	17.5951	30.0371	13.0118	49.4224	56.784	72.9642	25.8504	20.0071	35.797	15.3297	62.2775	23.9895	35.8547	9.2666	41.2031	40.8539	30.3486	18.3828	34.5753	25.123	38.1113	49.9934	44.3086	9.5249	18.3423	27.7557	6.6699	31.915	17.3297	11.6496	12.221	17.8474	19.4763	12.4375	25.5792	9.6711	24.3019	32.3161	3.088	23.6977	25.6092	19.6936	32.4867	36.8138	33.743	11.1679	9.04	50.8322	49.5278
CALU	4.7136	4.948	6.0556	12.8792	8.0432	4.5595	5.2077	1.4564	6.2789	4.4093	4.5518	4.2022	4.6719	7.0365	5.2943	10.0344	4.6862	4.4147	4.1958	8.848	2.8798	3.4485	7.1575	3.5007	2.5453	2.0481	1.4546	6.1994	2.8468	3.8467	5.8977	6.8436	2.6764	2.8496	9.331	4.9638	4.6894	5.8943	4.8934	2.02	5.3144	1.9521	7.242	4.4257	4.5797	0.5936	1.8397	10.1064	10.1016
CAMK1	0.1836	0.509	0.1271	0.0584	0.0785	0.5152	0.2224	0.2436	0.2685	0.1763	0.6045	0.7123	0.194	NA	0.3631	0.4049	0.3063	0.1004	0.1757	0.1356	0.3432	0.2964	0.1979	0.1535	0.3408	0.2958	NA	0.2675	0.2172	NA	0.1465	NA	0.3623	0.903	0.0622	0.0805	0.1978	0.2574	NA	0.3831	0.873	0.3307	0.3461	0.1363	0.1345	0.076	0.2841	0.1675	0.162
CAMK1D	NA	0.2696	NA	NA	0.3208	0.6623	0.0385	0.135	0.0692	NA	0.3536	0.2412	NA	NA	0.2405	NA	0.3284	0.0322	0.1319	NA	0.2102	0.2464	0.0434	NA	0.1843	0.1822	0.1834	NA	0.0768	0.596	0.0783	0.0926	NA	NA	0.0714	NA	0.0536	0.0798	NA	1.264	0.2564	0.3907	0.5527	0.0995	0.1628	0.0987	NA	0.1422	NA
CAMK2D	0.4595	1.1649	0.665	0.78	1.0925	2.15	1.2804	0.9892	1.0564	0.2684	1.1142	0.4611	0.8798	0.1207	0.837	0.5361	0.5226	0.3756	0.8195	2.1598	0.142	0.5893	0.4983	0.3521	0.5955	1.0991	0.9932	1.2529	1.6349	0.9645	0.5341	0.5995	0.3043	0.301	0.5398	0.3601	0.9713	0.5845	1.3631	0.8284	0.9468	0.7493	0.9367	1.3037	2.5919	0.5136	0.4477	2.0024	1.5107
CAMK2G	0.3552	0.4359	0.1832	0.2809	0.3648	0.7152	0.2489	1.0459	1.0792	0.2111	NA	0.4464	0.3574	0.173	0.2379	0.7654	NA	0.2018	0.642	0.5271	0.2184	0.4099	0.3449	0.3368	0.4099	0.3863	0.1434	0.3792	0.4937	0.1754	0.5254	0.3845	0.1529	0.4604	0.4374	0.2336	0.4	0.1868	0.1944	NA	0.9873	0.3125	0.3233	0.263	0.3039	NA	0.1398	1.0884	0.6453
CAMP	0.2931	71.2665	2.1974	15.0625	0.423	NA	0.172	11.5174	27.4011	26.0451	NA	3.7986	0.171	0.8577	5.3146	18.9693	0.2609	1.3305	1.2619	4.0025	9.1824	58.2869	2.2316	5.4754	32.0365	25.9594	0.6318	65.2127	0.5993	0.5268	8.1538	10.6344	11.3128	6.6517	0.8793	26.5658	0.089	69.0749	0.5018	5.3884	3.4606	NA	6.1913	0.3986	0.8517	11.9606	9.4062	1.1552	1.2709
CAMSAP3	NA	0.0122	NA	NA	0.2167	0.0285	NA	0.0517	0.0045	NA	NA	0.0188	0.0083	0.0086	NA	NA	0.019	NA	0.0223	NA	0.0059	NA	0.0673	NA	0.0074	0.0109	NA	NA	NA	0.0835	NA	0.0197	NA	NA	0.0041	NA	0.0921	0.0038	NA	0.0081	NA	0.0057	0.0024	0.0039	0.015	NA	NA	0.0087	0.0101
CAND1	4.3835	5.9668	2.29	3.6369	4.0624	4.1106	2.2695	3.4926	4.3128	1.8095	4.5959	4.8206	2.4599	1.7727	3.7249	7.9845	5.7637	1.272	3.278	3.1561	3.7929	9.9706	5.2553	4.3103	3.6745	5.6464	2.6221	3.3204	4.5133	2.4702	2.7889	5.4523	2.5319	3.5316	14.0989	2.2191	5.2747	2.8258	1.1396	2.9898	4.9903	2.4507	5.2464	3.4798	4.753	2.1248	2.0697	4.4471	8.0343
CAND2	NA	0.0166	0.0604	NA	NA	0.006	NA	NA	NA	NA	NA	NA	NA	NA	0.1754	NA	NA	NA	0.0049	NA	0.0049	NA	NA	0.0044	0.0027	NA	NA	NA	NA	NA	NA	0.0475	NA	NA	0.0702	NA	0.0304	NA	0.2303	0.0059	0.1307	NA	NA	NA	NA	NA	0.0096	0.2514	0.0545
CANT1	0.7391	0.3028	NA	0.7582	0.2088	0.2215	0.1644	0.7329	0.043	NA	NA	0.2494	0.2264	NA	0.124	0.026	NA	NA	0.2649	0.3015	0.5441	0.2546	0.4144	NA	0.0542	0.006	NA	0.3312	NA	0.3688	0.5355	0.3747	0.178	NA	NA	NA	0.1401	0.0722	NA	0.0065	0.0758	0.4197	0.118	0.0116	0.0935	3.7086	NA	0.1599	0.3113
CANX	20.3781	44.8194	7.0224	34.4515	29.3466	84.3981	9.4833	32.8874	16.0266	10.9746	36.3143	51.1868	9.4838	8.1859	42.136	35.6522	31.9816	12.9943	34.1132	18.8476	28.4545	50.9288	24.6218	9.1926	39.731	40.6102	6.956	38.8339	18.0126	21.1021	13.2256	14.2998	11.2068	23.4333	32.902	15.6063	15.4475	25.2353	4.5538	20.8604	20.2883	19.8842	53.3436	20.8283	31.0696	27.3463	7.7606	17.6319	37.8284
CAP1	32.5639	45.4346	12.6831	24.9638	26.1149	29.0911	19.3919	41.8224	34.8355	15.0364	30.4378	59.8963	15.5017	30.8095	30.6935	28.4661	16.9717	15.9304	37.4647	17.6484	27.522	51.2314	46.668	11.6321	29.1402	30.9991	19.7522	39.3548	26.781	52.5439	17.0984	30.2966	22.7478	13.2731	283.161	11.3113	34.9362	24.3707	21.7283	39.88	27.6129	36.4976	26.9231	21.8834	26.3539	28.873	6.5808	34.066	52.8187
CAP2	0.1674	0.2977	0.0798	0.3923	0.0527	0.0828	1.4942	0.4772	0.1753	0.2683	0.2713	0.1719	0.8022	NA	NA	0.8739	0.5269	0.1984	0.3704	1.1627	0.2763	0.1225	0.6572	1.5287	0.9334	1.5197	0.6242	0.8604	0.4421	NA	0.3244	0.6711	0.3115	0.2129	1.5324	0.0914	0.3697	0.0679	0.0534	0.0776	2.405	0.7487	NA	0.1542	0.2843	0.2263	0.3771	2.6353	0.5123
CAPG	120.695	154.111	62.9597	71.2751	94.8262	118.228	144.975	130.819	118.829	70.5423	148.84	220.751	310.067	112.636	131.585	51.2883	48.4252	48.1392	210.936	70.7664	47.5401	70.5488	180.018	47.3379	142.236	92.6713	32.0055	175.453	83.8665	14.5773	115.22	78.08	57.7719	33.7357	113.378	15.3528	132.038	53.7741	4.7961	75.4378	169.813	32.1626	134.031	125.262	105.301	110.32	24.3919	193.13	219.375
CAPN1	21.7886	16.8521	19.4168	25.1443	29.2522	18.9956	14.3572	18.1695	33.1531	8.9606	22.6949	33.8822	21.761	29.2479	15.6908	18.7129	20.7592	9.8861	23.8986	11.9522	21.0681	35.0087	19.6115	8.9887	23.4448	15.959	8.9473	16.1557	18.4412	18.3647	17.3606	18.4348	15.8045	12.7451	28.2416	9.4354	27.6112	14.0652	8.9494	17.4849	17.7397	15.4756	17.7596	16.7844	19.4989	10.3239	6.9741	19.498	25.5394
CAPN2	13.7348	6.8468	4.6564	10.6263	9.4916	5.2176	11.6515	8.1346	20.0048	7.2428	11.7656	15.9427	10.9804	25.4142	4.4055	4.3682	9.7757	6.3963	13.5355	4.3209	5.8386	6.0763	11.5729	4.0792	4.4821	6.1581	3.5669	13.792	7.5878	18.6669	8.6697	9.6249	6.4799	8.7816	16.5646	3.0805	8.6666	9.9053	4.0052	3.2929	5.6078	6.0904	5.1224	4.5143	7.899	3.0118	4.8634	7.3461	9.4795
CAPN5	1.1285	0.2372	1.1419	0.2907	0.2081	0.8195	0.0496	1.02	0.2841	0.5185	0.6221	0.454	0.8348	0.606	0.1415	0.5084	NA	0.0301	1.4145	0.1403	0.2077	0.0693	0.7871	0.0924	0.3414	0.148	0.1428	0.1617	0.8499	0.1333	0.4845	1.2784	0.1698	0.5923	0.3992	0.0436	1.4562	0.4959	0.0657	0.0198	0.0323	0.0741	0.095	0.2831	0.1903	0.2137	0.052	0.1645	0.6284
CAPN7	0.0265	0.0733	NA	0.02	NA	0.0592	NA	0.0403	NA	0.0205	0.0543	0.032	0.012	NA	0.0376	0.0626	NA	NA	0.0828	0.0064	NA	0.0392	0.0544	NA	0.1373	0.0215	NA	0.0696	0.0629	NA	0.0129	NA	NA	NA	0.4061	0.0212	0.0399	0.0245	0.0094	NA	0.0152	0.0175	0.046	0.0109	0.0589	0.0119	0.0205	0.0385	0.0227
CAPNS1	88.9906	32.0384	12.7065	58.1825	11.1809	7.9605	17.4361	6.1035	46.4751	15.4678	5.3649	45.5443	39.7223	50.3764	8.0721	55.5031	38.3446	10.4912	32.4843	10.3442	6.2977	26.4273	19.2833	12.7621	9.5953	26.6174	10.6542	9.0469	8.9103	21.1597	9.2857	9.9964	20.1085	5.9426	33.4329	7.1374	12.82	9.5381	6.2653	4.0909	9.8672	12.926	7.0171	13.1585	12.1196	1.8118	2.1916	8.8791	8.9072
CAPRIN1	2.3486	0.8943	0.9573	2.4608	1.2886	0.7328	0.8316	0.8246	1.2456	0.5145	0.8918	1.5484	0.6119	1.2446	0.522	0.7994	0.5088	0.306	1.2321	0.9197	1.6678	0.4928	1.393	0.3256	0.7333	0.5041	0.7426	0.8064	0.7561	0.4921	0.8678	1.471	1.22	0.3662	1.0178	0.8379	1.0674	0.9237	0.697	0.2997	1.5598	0.7602	0.975	0.568	1.1464	0.4485	0.0895	1.5306	1.8959
CAPS	3.9695	5.4951	0.8652	1.9898	10.3948	1.7137	1.0858	NA	3.5206	NA	2.0517	1.8535	2.0982	1.4584	1.0714	1.399	NA	1.2072	4.0882	0.9442	1.116	0.3836	4.4108	0.9585	1.2962	1.7472	0.7682	0.4581	3.3026	1.5191	8.097	2.7896	10.5484	0.3076	4.0385	NA	2.5055	2.3679	1.085	NA	3.3542	2.7749	2.4267	3.7106	4.0982	0.0396	0.075	0.4172	0.3526
CAPZA1	21.1815	29.228	33.522	38.4643	35.3944	22.9592	19.7653	49.3526	43.2049	38.5034	29.6532	45.0827	43.5968	22.9758	44.1822	20.4643	11.61	18.245	44.4398	17.791	53.4124	80.5944	31.929	10.0599	26.8431	27.5675	31.0413	51.2314	33.3904	52.58	21.083	19.2601	12.5642	24.7061	45.8873	27.7675	32.5862	40.8634	20.9033	43.2742	24.9448	31.951	24.0036	21.1729	32.0829	12.5121	34.458	37.9172	48.4491
CAPZA2	19.568	23.2362	17.378	28.4472	32.8806	20.1313	17.8342	34.884	36.8213	27.2833	14.9079	39.2512	29.6543	15.8313	33.786	20.7832	11.1678	8.5235	30.0496	13.8868	31.5667	55.064	26.8769	11.0836	26.2654	18.494	21.2426	35.2136	26.719	80.238	27.8225	28.5057	7.8138	20.3671	47.4061	23.6027	22.4145	26.5734	15.1055	29.8232	46.0933	18.9837	25.412	10.2493	20.0773	13.5125	19.6256	37.1574	25.6318
CAPZB	9.3207	8.5503	25.7172	10.9279	9.9229	6.9122	7.4174	1.5334	21.4665	10.9889	9.9906	14.1999	8.8953	12.6805	7.8526	11.5987	39.6154	6.6703	13.4748	15.0316	8.6983	4.6319	19.7325	6.1206	6.7211	5.8743	14.3588	27.5698	15.0955	16.1119	8.1232	14.5246	15.2824	7.6567	19.1124	14.6722	29.658	24.1134	13.9651	7.6471	29.241	11.2696	13.985	16.7641	18.4204	4.0308	4.6627	20.5373	31.3485
CARD11	NA	NA	NA	NA	NA	0.0141	NA	NA	NA	NA	0.0093	0.0171	NA	0.3178	NA	0.0439	NA	NA	NA	NA	NA	NA	NA	NA	0.0109	NA	NA	NA	0.0071	NA	NA	0.0101	0.0075	NA	NA	NA	NA	NA	NA	NA	NA	NA	NA	NA	NA	NA	NA	NA	0.0034
CARHSP1	5.5714	7.9962	12.3375	13.1789	16.5412	5.9019	10.8069	9.4647	13.6082	11.6698	10.6349	12.9206	8.8386	18.6792	7.7197	6.5234	13.0527	7.1456	5.2643	10.2405	18.5984	6.3467	6.9756	3.3074	10.8044	4.4602	4.1329	5.6946	3.5066	11.6837	7.3448	17.2213	3.2112	3.213	9.3908	2.7542	9.1911	14.7398	7.4542	5.1377	4.9134	36.3576	5.7353	5.1016	4.0136	2.9199	10.1306	5.0075	13.5609
CARKD	1.1133	0.7139	0.9931	0.7955	1.1771	0.4814	1.6562	0.7103	1.0358	1.5841	1.3175	2.2768	1.6311	1.3833	0.0871	0.3019	3.0343	1.004	1.1484	1.1233	0.9066	0.8555	1.9833	0.9131	0.5876	2.3943	0.6943	1.1631	1.7444	1.0743	0.7556	0.3705	0.2393	0.4567	0.8784	0.1252	1.7458	1.7202	0.3213	0.5027	1.9489	0.5915	1.9479	1.6643	1.6159	0.3949	1.4351	1.4623	3.1721
CARM1	0.5566	0.826	0.4742	0.3858	0.6546	0.1917	0.6597	0.8037	0.8971	0.3636	0.9059	0.9825	0.7231	0.8047	0.3741	0.6031	0.2986	0.3958	0.7035	0.314	0.2498	0.3385	1.1797	NA	0.8906	0.4099	0.4355	0.5566	1.4519	1.5497	2.359	1.0627	2.4721	0.182	0.8603	0.666	1.7673	0.8099	0.487	0.6945	1.2053	0.3306	1.3871	1.0803	2.9775	0.3487	0.2093	1.3363	0.488
CARS	1.5444	1.0518	0.318	1.1525	2.0899	1.9083	0.6487	1.8725	1.7867	1.0575	1.8735	1.6479	0.5535	0.6671	0.6188	2.2665	1.1654	0.3354	2.3361	0.5878	2.3767	3.4257	2.4515	0.2773	2.3277	1.4772	0.3111	1.3525	1.2971	0.8027	0.5693	1.7231	1.344	1.0237	1.4365	0.9154	1.984	1.089	0.1937	0.6988	1.5125	1.2587	1.9822	0.854	1.3027	0.6519	0.2181	1.091	1.7976
CARS2	0.1702	0.2053	0.2137	0.6435	NA	NA	0.4085	2.579	0.7436	0.3255	1.3799	0.7398	0.7285	1.0581	0.094	0.7365	0.3148	0.4968	0.5169	0.4664	0.195	NA	0.7328	NA	0.3991	0.4146	0.3578	0.7361	0.4233	0.4736	0.0558	0.3447	0.0317	0.3106	0.1689	0.0433	1.5664	1.4906	0.4906	0.4688	0.6029	0.233	0.5337	0.0585	0.0752	0.4334	NA	0.3658	0.9148
CARTPT	NA	NA	0.2702	NA	NA	2.0928	NA	3.2844	NA	NA	0.0824	NA	NA	NA	2.0518	0.2201	NA	NA	NA	NA	0.5256	0.1426	NA	NA	2.0516	NA	NA	NA	0.6304	NA	0.2321	0.1964	NA	NA	NA	NA	NA	NA	NA	NA	3.4355	NA	NA	NA	0.1683	NA	NA	0.0916	NA
CASC3	0.0075	NA	NA	NA	0.0149	NA	NA	0.0191	0.0199	NA	0.0348	NA	NA	NA	0.1215	0.0074	NA	0.0077	0.1065	NA	NA	0.0104	0.0447	NA	NA	NA	0.0151	NA	NA	NA	NA	0.0193	0.0096	NA	NA	NA	NA	0.0146	NA	NA	NA	NA	NA	NA	NA	NA	NA	0.019	NA
CASC4	0.6064	NA	0.1338	1.2715	0.3916	0.2356	0.119	0.0441	1.2801	0.2343	0.5866	0.8242	0.3755	0.3902	0.0855	0.1747	NA	0.0403	0.5855	0.1474	0.1028	0.1874	0.4271	NA	0.0883	0.1736	0.0531	0.7612	0.358	0.2361	0.4041	0.2223	0.1892	0.1093	0.5967	0.1778	0.0269	0.307	0.4905	0.1309	0.3401	0.0565	0.5113	1.2926	1.9485	0.3085	0.0098	0.8105	0.7046
CASK	1.5873	0.4751	0.4106	0.982	1.0688	1.0166	0.3436	0.8526	1.1349	0.5574	1.5679	1.82	0.5865	0.615	0.6395	0.8038	1.0081	0.5279	1.1149	1.6609	0.6165	0.8775	1.1448	0.1089	0.2606	0.4525	0.7674	0.8394	1.8278	0.4491	0.5137	0.947	0.3107	2.4274	0.7884	0.3271	1.6941	2.6615	3.57	0.2924	1.1906	2.1028	1.177	0.6814	2.8177	6.7571	2.0219	0.4929	1.2471
CASKIN2	0.0378	NA	NA	NA	0.0068	0.1036	NA	0.0257	NA	NA	NA	NA	NA	0.0212	0.0571	NA	NA	NA	NA	NA	NA	NA	NA	NA	NA	NA	NA	NA	0.0434	NA	0.0721	0.0305	NA	NA	0.04	0.0675	NA	NA	0.0071	0.0273	NA	NA	NA	NA	NA	NA	NA	0.0992	NA
CASP1	0.117	1.9008	3.2248	3.1867	1.4646	1.8811	11.5731	0.4193	6.8312	1.677	2.046	2.4316	0.9884	4.7865	1.3146	2.3675	6.85	1.5718	6.1138	2.7954	5.3022	1.2311	2.5541	0.6224	0.8254	0.1523	2.2642	9.6917	1.5763	9.5649	1.1313	1.047	4.9144	NA	1.3845	1.2974	11.4096	1.6083	0.7618	2.6221	12.6036	0.7002	2.6446	13.892	15.4976	0.56	0.1146	3.7677	28.5321
CASP10	0.3136	0.054	NA	0.0449	0.3022	0.1385	NA	0.1557	0.0697	0.4664	0.6257	0.097	0.0145	0.1031	0.1248	0.3567	0.1045	NA	0.1115	NA	0.0064	0.1425	0.3488	NA	0.2843	0.3742	0.0755	0.1874	0.5466	NA	0.0276	0.1235	0.0149	0.3177	0.062	0.0874	0.0373	0.4235	NA	0.2277	0.1083	0.1629	0.2221	0.6084	0.6613	0.2963	0.2099	0.211	0.4947
CASP3	2.3022	0.7577	0.8873	0.9236	1.9092	0.8566	NA	0.8477	0.4959	0.8669	0.8769	0.756	0.4788	1.8744	0.4008	1.9305	0.2822	0.346	1.7821	0.5494	0.6706	0.2976	2.2258	0.253	0.8377	0.0455	0.3214	0.7162	0.0727	NA	0.9645	0.5135	0.6567	0.9901	1.2227	0.0464	1.817	0.6917	0.3256	1.1122	0.6343	0.5982	0.3744	0.251	0.4683	1.3219	NA	0.6395	0.7204
CASP6	2.9961	1.4453	0.1749	6.2407	2.5361	2.1683	0.3234	1.3893	0.9352	0.4461	1.8092	4.2223	1.8557	0.7957	1.3833	2.3459	0.4338	0.3404	1.6543	0.1795	1.171	1.4741	0.8082	0.1957	0.8931	0.9832	0.1114	0.1478	2.317	NA	1.6478	2.0735	1.5737	1.6943	0.4513	0.1198	1.289	1.7674	NA	0.2147	1.0368	1.8026	0.4519	0.8831	1.1959	0.5126	0.4495	1.3643	2.315
CASP7	0.5375	0.1156	0.0337	0.3628	0.0672	0.0849	0.0829	0.1495	NA	0.1625	0.2377	NA	0.116	0.0607	NA	0.3775	0.0706	0.0171	0.1674	0.1127	0.0927	NA	NA	NA	0.2232	0.0649	NA	0.2825	0.0786	NA	0.0669	0.1294	0.0616	NA	NA	NA	0.1354	NA	NA	0.1818	0.1772	0.0688	0.0325	0.0589	0.0488	0.1287	NA	0.0264	0.146
CASP8	0.7709	1.0698	0.158	0.2701	0.3721	0.6557	0.3587	0.3777	0.9431	0.2124	0.8413	0.4435	0.2239	0.2775	1.0569	0.6733	0.0876	0.1338	0.5367	0.1822	0.1354	1.0536	0.3286	0.0249	0.8689	1.0246	0.0458	0.7329	0.2376	0.8401	0.4337	0.3395	0.4553	0.546	0.4957	0.4808	1.0996	0.3886	0.0083	0.7318	0.329	0.1804	1.0186	0.059	0.8092	0.6282	0.1769	0.4062	0.7296
CAST	3.3387	1.5837	1.3782	2.9265	0.8899	1.4192	1.6113	2.4071	2.3575	0.4459	4.9407	1.4752	2.0579	0.657	0.9299	2.7765	3.0482	0.7281	2.7611	1.3998	4.7084	10.3997	4.5116	0.2365	0.8563	2.6547	0.0158	3.0245	3.2548	3.4616	2.0877	1.6672	4.0725	0.3921	4.8986	0.4527	2.6642	0.8089	0.9547	0.917	1.9543	2.4798	2.1492	3.3171	2.5653	0.1937	1.2287	2.4058	2.7378
CAT	12.0297	16.0191	12.9007	15.8687	7.1731	10.5525	7.454	12.2623	12.3116	14.3233	5.4872	4.3841	9.546	10.1716	4.9403	14.2159	7.7537	8.855	7.8194	12.3434	8.9289	18.5593	5.8062	10.2053	16.5193	13.6497	5.7175	14.1584	7.4114	2.7023	7.2861	6.9111	14.2288	9.5534	7.528	15.8871	11.9368	16.092	3.8815	7.6883	5.8889	15.2485	15.4041	5.9307	6.793	17.5593	25.5674	4.6483	11.5189
CAV1	2.8931	3.4619	0.286	0.28	1.1676	6.6864	2.6323	7.1019	1.9872	0.4358	0.7625	1.221	4.9388	NA	4.5096	7.6028	1.8769	2.8612	1.2609	1.4132	2.8808	2.3399	1.8119	8.1836	4.7689	1.8573	1.8786	3.4783	4.2418	0.3289	1.9406	1.1965	1.2615	2.2645	1.7045	1.24	2.3976	0.9733	1.3017	0.7685	10.0667	0.6341	1.5739	0.6129	2.5303	1.1466	5.818	15.7214	1.5769
CBFB	0.8424	0.4886	2.6511	4.2485	0.7608	0.6434	0.9574	0.5834	2.5561	0.8869	0.635	0.6279	0.747	3.8569	0.2481	0.5285	0.2565	1.6098	2.0967	1.8298	0.6198	1.0232	1.0678	0.3706	0.6316	0.7396	0.6347	1.5994	1.1176	1.899	2.0283	0.3585	1.9515	0.3915	2.4373	2.0911	0.7616	1.4303	1.0587	0.6123	0.8828	0.1674	0.4755	1.0686	0.826	0.3177	0.1739	4.6703	1.7035
CBL	NA	0.4352	0.0305	1.7578	0.3416	NA	0.923	0.147	0.8053	0.2404	0.0309	0.1183	NA	NA	0.23	0.2125	NA	0.7412	0.4026	2.7207	0.0714	NA	1.1473	NA	0.0445	NA	0.0772	0.878	0.6745	0.5174	NA	0.1428	0.5449	NA	0.2499	0.0352	0.1989	0.1702	0.1389	0.0349	0.4741	NA	0.0298	0.1356	0.125	0.033	0.0996	0.0708	0.3056
CBLB	0.0681	0.0717	NA	0.1142	0.0132	NA	0.0139	0.0567	0.064	0.0522	0.0449	0.0702	NA	0.0158	NA	0.1672	NA	0.8711	0.0615	0.032	0.0124	NA	0.085	NA	0.115	0.0245	NA	0.0472	0.0104	0.084	NA	0.0731	NA	0.0277	0.0307	0.025	NA	0.0858	0.0263	NA	0.0184	NA	0.0413	0.0096	0.1207	0.0101	0.0199	0.0766	0.0636
CBR1	18.4359	27.9457	25.6726	50.1475	56.3045	78.896	31.4217	142.518	31.6707	21.1246	57.5101	63.2521	49.7494	18.1293	30.212	54.8856	38.3815	16.2457	57.1814	30.8338	28.7705	71.7672	27.5269	19.3488	28.3119	26.1836	17.1759	38.1578	43.26	56.2275	51.8166	62.7478	22.8289	27.0385	33.0492	22.7628	40.8938	32.67	31.788	51.2791	37.028	29.0236	30.0028	43.6204	35.3214	22.2817	17.7633	49.6468	57.0032
CBR3	3.4083	5.8094	7.4642	6.7016	12.59	23.4057	8.1792	19.2163	6.6809	3.4112	7	6.5058	15.4396	2.5482	5.7571	9.6438	9.4414	NA	10.8907	NA	5.5687	14.3144	4.1408	4.0872	2.7851	4.6615	1.8898	2.7562	5.9196	2.2324	3.7715	6.6422	2.6408	NA	4.0422	2.0814	5.9708	6.3858	4.1647	7.5707	4.8219	5.5273	5.5081	4.9646	2.8866	3.1834	4.6724	4.8896	5.8681
CBR4	0.1941	0.3004	0.1603	0.0544	0.1152	0.8396	0.087	1.3223	0.3356	0.0215	0.1282	1.1263	0.3961	0.564	0.4787	0.7775	0.909	NA	1.168	0.077	0.5907	1.1689	0.1896	NA	0.437	0.4651	0.3276	0.173	0.0712	0.7398	NA	0.5107	NA	NA	0.4076	0.3308	0.0579	0.0734	0.1562	0.5246	0.232	NA	0.7706	0.1121	0.3534	0.2006	0.0681	3.7711	0.9415
CBX1	NA	NA	NA	NA	NA	NA	NA	NA	NA	NA	NA	NA	NA	NA	NA	NA	NA	NA	NA	NA	NA	NA	NA	NA	NA	NA	NA	4.5502	5.0419	NA	2.4087	NA	2.9609	NA	3.1015	NA	3.9261	NA	NA	NA	NA	NA	8.3055	NA	4.0832	NA	NA	7.0922	NA
CBX3	11.1081	7.8853	1.3908	10.4097	8.7689	8.5524	4.0134	14.1167	10.9753	4.0933	13.1726	24.2832	5.4949	6.2592	7.253	11.8536	13.8493	4.3342	7.4294	3.3334	16.651	28.9506	31.6193	1.3987	9.3638	8.2888	2.5534	6.5084	6.8004	19.2595	3.9978	3.184	4.4703	3.354	5.3623	4.8139	6.2443	5.1122	9.1659	12.3804	14.0163	7.5472	10.5172	6.3455	5.8756	2.3468	5.0661	8.6528	12.4545
CBX5	NA	0.2142	NA	NA	NA	1.0791	NA	NA	0.1414	NA	NA	0.0457	NA	NA	0.5929	0.8069	NA	NA	NA	NA	NA	NA	NA	NA	0.3259	0.0785	NA	NA	NA	0.6548	0.2387	NA	0.1312	NA	0.8337	NA	0.135	NA	NA	NA	NA	0.017	0.4093	NA	0.0777	NA	NA	NA	NA
CBX7	NA	0.1192	NA	NA	NA	NA	NA	0.0111	NA	NA	NA	0.0543	NA	NA	NA	0.1287	NA	NA	NA	NA	0.0175	NA	0.0762	NA	0.0415	0.0221	NA	NA	0.0719	NA	NA	0.0268	0.3528	NA	NA	NA	0.0554	0.025	NA	NA	0.1847	NA	0.1193	0.1573	0.1086	0.0302	0.0221	NA	NA
CC2D1A	0.424	0.6566	1.5173	0.5178	0.965	1.5528	0.3886	1.5333	0.4903	0.0664	1.6887	0.4593	0.5669	0.2847	0.9137	0.9654	0.7663	0.3048	0.9277	0.5647	0.6539	0.2441	0.5425	0.0329	0.1491	0.2337	3.2513	0.8552	0.7816	0.3351	0.7335	0.7953	0.7517	0.0759	0.354	0.168	0.5325	1.1652	0.1828	4.5417	0.1869	1.625	0.8024	0.7132	0.2896	0.0789	1.3134	1.0224	0.7896
CC2D1B	NA	0.1379	NA	0.1595	0.0516	0.1962	0.024	0.233	0.1157	0.2213	0.2138	8.5691	0.0385	0.0984	NA	5.0401	0.0972	0.0367	0.0566	0.1593	0.3146	0.5812	0.6432	NA	1.5421	0.5482	0.0902	2.5395	2.6212	0.0745	0.0849	0.0303	3.0263	0.1235	6.3876	0.0237	0.0964	0.3572	NA	0.0457	3.3505	0.2189	2.4096	2.3298	3.3611	0.0485	0.0632	NA	4.9766
CCAR1	0.2083	0.6316	0.178	0.6487	1.0091	3.9208	0.0653	0.5651	0.9364	0.1985	0.7195	0.1806	11.8405	0.4457	1.2902	1.4402	5.4563	0.2001	11.8578	0.2675	0.2714	0.5202	0.7262	0.1376	0.3704	0.2686	0.2068	5.8664	7.4023	0.4842	8.363	0.4407	2.5511	0.3249	1.1111	0.5839	1.0733	0.3832	NA	0.5854	0.4412	0.2589	0.6764	0.4946	0.6836	0.3163	0.1929	1.7209	2.4204
CCBL2	0.2432	0.761	0.3194	0.6427	0.8747	2.2142	0.9284	1.6095	0.9766	0.1301	3.3421	3.9868	1.3915	NA	1.7727	0.3911	2.386	0.8993	1.5636	1.3949	1.0328	2.5348	2.2147	0.1495	0.4218	0.8303	0.4066	0.3908	0.8289	NA	0.2762	0.0743	0.1816	0.1058	0.2172	1.7388	4.1976	3.0197	0.1802	2.6389	1.6083	NA	1.5109	1.7888	0.8923	1.7085	6.9129	0.5329	0.879
CCDC109B	NA	0.0509	NA	NA	NA	NA	NA	NA	NA	NA	NA	0.1612	NA	NA	0.028	NA	NA	NA	NA	0.0385	NA	NA	0.09	NA	0.0686	0.0546	0.0075	NA	0.0239	NA	0.0131	NA	NA	NA	NA	0.0432	NA	0.0392	NA	0.0153	NA	0.1466	NA	NA	0.1106	0.0534	NA	NA	NA
CCDC115	NA	1.5433	0.0956	NA	0.5059	2.8136	NA	0.8112	NA	NA	0.0901	0.3071	0.5802	NA	1.5541	NA	0.7035	0.0612	0.1588	NA	0.7999	2.4744	NA	0.5197	1.406	0.0174	NA	0.8867	NA	NA	0.3401	0.2372	NA	NA	0.7003	0.107	1.1161	0.3349	NA	NA	0.951	NA	0.0574	0.1149	0.8985	1.2575	NA	1.8824	1.5782
CCDC124	1.0165	1.9854	1.7743	1.5286	1.8395	1.6163	1.624	1.1751	2.4109	0.606	0.9695	2.0546	1.294	0.81	0.9306	1.5735	1.3413	0.4927	1.5389	1.105	1.3186	2.2248	1.6699	0.6058	0.3413	1.5692	1.0294	2.3562	2.4842	2.6894	1.8453	1.4263	2.4105	1.3062	1.584	1.0371	1.5729	1.4426	1.8614	1.1617	2.2385	1.2315	1.078	1.6009	1.773	0.4028	0.6956	1.8477	1.7358
CCDC126	0.1003	0.0706	NA	NA	0.0549	0.1126	NA	0.1157	NA	NA	NA	0.0843	NA	0.7564	0.0552	0.0928	NA	NA	0.043	NA	NA	NA	NA	NA	0.0678	0.0636	NA	0.0877	NA	NA	NA	0.0525	NA	0.0419	0.0395	NA	0.0636	0.129	NA	NA	NA	NA	0.058	0.03	0.0283	0.1152	0.0848	0.0406	0.0433
CCDC127	NA	NA	NA	0.0329	0.0909	0.1282	0.0362	0.0817	0.0609	NA	NA	0.1761	NA	0.0354	NA	0.5569	NA	0.036	0.1032	NA	NA	NA	NA	NA	NA	0.0454	0.046	NA	NA	0.1057	NA	NA	NA	NA	NA	NA	NA	NA	0.0775	NA	NA	NA	0.0395	NA	NA	NA	NA	NA	0.0405
CCDC132	0.1088	0.5065	0.0179	0.0479	0.2051	0.1655	NA	0.1113	0.1032	NA	0.3351	0.4747	0.0395	0.0527	0.3159	0.21	0.0643	0.0229	0.1191	0.0605	NA	0.1908	0.3833	NA	0.1198	0.0735	NA	0.7903	0.1605	0.1325	0.1412	0.1007	0.1808	0.0657	0.0475	0.1575	0.0504	0.0109	0.0709	0.0117	0.3644	NA	0.3616	0.2073	0.4398	0.141	0.1023	0.091	0.1255
CCDC134	NA	0.2216	NA	NA	0.4205	0.3343	NA	0.0217	0.0553	NA	NA	0.1104	0.1023	NA	NA	0.3243	NA	0.0221	0.4546	NA	0.0443	0.1512	0.3988	NA	NA	NA	NA	0.0248	NA	NA	NA	0.0345	0.0308	NA	NA	0.087	0.3235	0.1145	NA	0.345	0.2562	0.5012	0.1282	NA	NA	0.2004	NA	0.0286	0.0162
CCDC151	NA	NA	NA	NA	NA	0.051	NA	0.2032	NA	NA	0.138	NA	0.0936	NA	NA	NA	0.2232	NA	NA	NA	0.0281	NA	NA	NA	NA	NA	0.09	NA	NA	NA	NA	0.0481	NA	NA	NA	NA	0.0836	NA	NA	0.0437	NA	NA	NA	NA	0.1298	NA	NA	NA	0.1146
CCDC168	NA	NA	NA	NA	NA	NA	NA	NA	NA	NA	NA	NA	NA	0.009	0.0193	0.005	NA	0.0035	NA	0.0036	NA	NA	NA	NA	NA	0.0091	NA	NA	NA	NA	NA	NA	0.0074	NA	NA	NA	NA	NA	NA	NA	NA	NA	0.0044	NA	NA	NA	NA	0.0084	NA
CCDC22	1.0845	0.6938	0.1128	1.7698	0.7	0.8275	0.3086	0.8564	0.7509	0.3455	1.392	1.077	0.8195	0.2192	0.5056	1.5666	2.4703	0.186	0.881	0.4369	0.7525	2.6327	1.0651	0.1859	0.7519	0.7044	0.3163	0.9514	0.9008	0.5083	0.5605	0.54	0.9776	0.984	1.37	1.0231	0.4858	0.5101	0.3723	0.819	0.9624	0.7766	0.8451	0.8726	1.0077	0.2596	0.156	0.7559	0.9116
CCDC43	0.1152	NA	NA	28.1782	0.2866	NA	0.0521	NA	0.0959	0.0516	NA	0.1987	NA	0.3673	NA	0.1795	0.1184	NA	0.3357	NA	0.0993	NA	0.2208	NA	NA	0.0381	0.0649	5.0979	NA	NA	0.2206	0.6091	1.0919	NA	0.1802	NA	NA	0.4603	NA	0.9586	0.2367	NA	NA	0.2656	NA	0.0193	0.1069	0.187	0.2076
CCDC47	0.4951	0.6918	0.6617	2.1323	1.0426	0.8825	0.3905	0.4973	1.5626	0.229	3.572	0.44	1.8918	0.7183	0.4811	0.6836	2.2873	0.1754	2.0396	2.064	0.8012	1.0342	1.639	0.1422	0.2949	0.3925	0.3866	1.5699	1.3745	0.2225	1.6846	0.5937	0.8441	0.1514	1.89	0.3345	1.157	0.7677	0.2589	2.9468	0.6289	0.1783	2.792	0.9951	1.9736	0.973	0.1087	1.0063	1.1522
CCDC50	NA	0.1747	NA	NA	0.0874	0.1034	0.0754	0.0916	0.0586	NA	0.1055	0.1142	0.0359	0.0993	0.0997	0.1476	0.6606	0.0453	NA	0.0443	0.0431	0.0852	0.2288	0.0304	0.0472	0.1183	0.1919	0.2355	0.3134	0.162	0.0372	0.2196	0.2101	0.0134	0.124	0.0385	0.0557	NA	0.0433	0.4241	0.0579	0.0207	NA	0.0671	0.2517	0.0121	NA	0.4489	0.1595
CCDC53	0.1092	0.2223	0.3433	0.4161	NA	0.424	0.171	0.6131	0.2209	NA	0.3089	0.2634	NA	NA	0.1373	0.5023	NA	0.0816	0.2108	NA	0.4246	0.1655	NA	NA	0.4494	0.5632	0.177	0.3005	0.1885	0.8678	0.3249	0.1135	0.0578	NA	0.1176	0.1389	0.3078	0.1479	0.3331	0.3698	0.2098	9.9916	0.2268	0.2536	0.278	0.3942	0.306	0.4773	0.1915
CCDC58	3.1004	1.5224	0.3731	2.3267	2.1199	0.8284	0.4617	1.1448	1.5269	NA	0.6945	2.6008	1.3223	1.5584	0.2019	1.5775	0.6063	0.4501	1.4773	2.1913	0.6406	0.9919	1.1806	NA	0.8783	1.2254	0.6146	0.1254	0.4895	0.5355	0.3902	1.0732	0.2546	NA	0.5617	0.3358	1.3654	2.1788	0.3369	0.1271	0.5067	0.6884	1.3321	0.3654	0.437	0.8838	0.4108	1.209	1.4311
CCDC6	0.6199	0.1852	1.3715	0.2839	1.3007	0.2008	1.3457	0.0948	1.1788	NA	0.6653	1.2731	1.341	1.4844	NA	0.8463	0.5531	0.5742	NA	1.7869	0.9905	0.9672	1.0667	NA	0.1282	0.0544	0.498	0.3181	1.2447	1.0183	2.9778	1.0231	0.828	NA	1.3703	0.3305	0.9724	0.6118	NA	1.0482	0.4695	0.1481	0.6809	0.6526	1.3129	0.109	0.0413	0.3795	0.818
CCDC64B	NA	NA	NA	0.0626	0.181	0.0661	NA	0.2103	NA	NA	NA	1.9159	NA	0.1357	NA	NA	0.0198	NA	0.0977	NA	NA	NA	NA	NA	0.0851	0.0358	NA	0.0738	0.0629	0.1677	NA	0.1515	NA	NA	0.3954	NA	0.0881	0.0566	NA	NA	0.0222	NA	0.2532	0.0509	NA	0.3476	NA	0.2658	0.5513
CCDC71L	NA	NA	NA	NA	NA	1.1678	1.3115	NA	NA	NA	0.0216	NA	NA	0.6606	NA	NA	NA	NA	NA	NA	NA	NA	NA	NA	1.2384	0.3964	0.1723	NA	NA	0.3933	NA	0.0711	NA	NA	NA	NA	NA	NA	NA	0.2479	NA	NA	NA	NA	NA	NA	NA	NA	NA
CCDC80	0.9162	0.6291	NA	0.0322	0.4098	0.033	0.6798	0.1062	0.5968	1.1159	0.348	0.5497	0.3162	0.3572	0.2125	0.3918	0.0062	0.3521	0.575	0.1772	0.0188	0.0489	0.5069	0.3583	0.7789	0.1187	0.3173	0.1847	0.3996	0.5673	0.225	0.1234	0.0141	1.9999	0.3039	0.0814	0.0431	0.4045	0.0604	0.0956	0.0147	0.9132	0.3015	0.0696	0.309	0.0665	0.5143	0.0185	0.0045
CCDC9	0.3044	0.1437	0.3653	0.4947	0.4454	0.2333	0.2232	0.0258	0.2074	0.2106	0.2761	0.2807	0.2221	0.462	0.1836	0.2038	0.2307	0.1998	0.2098	0.1006	0.6832	NA	0.3434	0.1415	0.1412	0.0132	0.1446	0.4218	0.0973	NA	0.6913	0.3426	0.3942	0.0577	0.6034	0.2618	0.1209	0.2136	0.1281	0.0436	0.237	0.0561	0.692	0.4676	0.3324	0.0264	0.11	0.3771	0.3876
CCDC90B	0.1198	0.0373	NA	0.0102	0.022	0.1329	0.064	0.0152	0.0753	NA	0.2009	0.0684	0.0727	NA	NA	0.0656	0.0289	NA	0.1007	0.0833	0.0064	0.183	NA	NA	0.0374	0.1916	0.0132	0.0489	0.0131	NA	NA	0.1737	NA	NA	0.1211	NA	NA	0.0407	NA	NA	NA	NA	0.0793	NA	0.3373	0.0147	0.0459	NA	0.1756
CCDC93	0.3649	0.2679	0.0805	0.0253	0.7835	0.2088	0.0652	0.1561	0.0406	0.0643	1.0426	0.6719	0.0958	0.0198	0.12	0.2486	NA	NA	0.1499	0.0714	0.0416	0.0871	0.4312	0.0184	0.0879	0.0804	0.7385	1.0108	1.6493	NA	0.1048	0.5136	0.4375	0.0854	0.445	0.0867	0.3127	0.0305	0.3092	0.1291	0.8445	0.0628	0.3497	0.941	0.913	0.0671	0.0179	0.6291	0.4169
CCM2	0.0359	0.1137	0.0653	NA	0.0369	NA	0.0339	0.0422	0.1457	NA	0.0813	0.5821	0.0689	0.0402	0.1037	0.0604	0.0237	0.1806	0.1967	NA	0.0297	0.1032	0.1201	NA	0.1057	0.0259	0.0321	0.0524	0.051	NA	0.1424	0.0563	0.1195	NA	NA	NA	NA	NA	NA	0.0949	0.2182	0.0189	0.0533	NA	0.0769	0.038	0.0864	NA	0.1005
CCNH	NA	NA	0.026	0.0309	NA	NA	NA	0.0389	NA	0.0328	NA	NA	NA	0.0687	NA	0.0504	0.0285	0.023	0.0689	0.0256	NA	NA	0.0325	NA	0.0323	NA	0.021	NA	NA	NA	NA	0.0141	0.0912	NA	0.0507	NA	NA	0.0356	NA	0.0365	NA	0.0202	NA	NA	NA	NA	NA	NA	NA
CCNK	NA	NA	NA	NA	0.0729	NA	NA	NA	NA	NA	NA	NA	NA	NA	NA	0.1061	0.0278	NA	NA	NA	NA	0.1055	0.1436	NA	0.1893	0.0719	NA	0.0942	0.0798	NA	0.0572	0.0378	0.0326	NA	0.1032	0.0385	NA	0.106	0.1297	NA	NA	NA	NA	NA	NA	0.0742	NA	NA	0.0288
CCNY	0.315	0.1723	NA	0.1326	0.145	0.0989	0.0929	0.6502	NA	0.226	0.3841	0.1893	0.3265	0.1181	0.1716	0.367	0.306	0.0314	0.3756	0.0722	0.2525	NA	0.2966	0.0696	0.1758	0.3053	0.0646	NA	NA	0.6552	0.1026	0.0277	0.0862	0.1544	0.1326	0.0857	0.2216	0.18	NA	0.0093	NA	0.0462	0.1616	0.2143	0.2664	0.0759	NA	0.1198	0.0942
CCS	0.4038	0.4145	0.1119	0.8113	NA	0.8721	0.3641	0.3717	0.2746	NA	0.9008	2.9637	NA	0.2574	NA	0.8145	3.9391	0.2521	0.2984	0.269	0.6021	0.2877	NA	13.634	0.3319	1.5131	0.0518	6.6378	NA	6.6547	0.2205	0.2704	NA	0.2606	0.017	NA	2.2316	NA	NA	NA	0.2241	NA	2.6525	0.2121	NA	0.5616	0.2602	9.217	6.1224
CCT2	16.7784	13.8941	4.813	16.8961	15.4492	13.1624	6.462	15.2336	15.1018	8.8766	16.9054	13.5328	9.0197	6.757	8.396	20.7888	12.638	5.3802	12.0409	8.3809	14.4881	40.6161	13.8466	7.3952	18.2879	17.4501	7.7509	8.308	10.0165	25.4603	9.9867	9.0621	12.0221	10.2234	17.4198	5.4151	11.2421	11.8152	6.4791	13.7465	11.9133	11.0465	13.7855	9.2401	16.7994	7.0808	3.2691	9.7529	15.5752
CCT3	12.3915	15.4114	6.3734	12.6419	15.8862	19.279	5.2172	33.75	19.2132	8.0702	15.1035	15.4982	17.3118	7.4597	14.9459	13.7029	14.4597	6.226	15.8165	14.3034	27.1184	43.5803	12.5366	4.6715	14.6258	11.0766	16.8889	12.8192	13.8291	9.5727	10.8953	16.8066	16.7231	13.1064	14.5318	7.7178	10.4859	13.4799	2.5386	10.6069	7.5311	15.2003	19.7386	10.6015	12.9604	9.6424	7.0435	27.8834	27.4493
CCT4	6.709	7.5532	2.0335	6.5168	8.4945	8.3333	2.6233	6.9384	6.0618	3.5614	4.9619	6.9217	4.048	3.5348	6.1026	6.5848	7.2541	1.4106	4.6622	4.3688	13.0143	9.1937	6.2098	2.1743	8.8953	6.2935	2.7456	6.0282	4.8839	3.8469	4.2571	9.8204	6.7018	4.42	8.6772	1.9736	5.4145	5.3033	1.4198	7.8233	5.2018	3.3018	8.0132	7.7903	12.0372	7.2249	2.8664	6.1601	10.0652
CCT5	4.3655	3.9745	1.6606	6.6192	5.0001	1.9098	3.8601	3.7105	4.5786	3.0586	5.561	6.2154	3.6908	2.1523	3.0014	5.6152	4.836	1.7848	4.1845	4.1491	6.6993	8.2777	4.4584	2.0109	4.2389	4.1876	2.366	4.8561	3.2657	1.664	4.4614	3.7338	4.1116	2.4806	7.7707	1.7657	5.4819	2.8245	0.7744	5.7768	5.2701	9.7125	5.1316	5.108	13.6583	2.4992	1.647	4.2531	5.8792
CCT6A	3.5262	7.8179	4.226	9.5715	5.0249	7.243	2.8223	6.6399	4.7439	3.2032	6.4569	5.7593	7.027	7.2548	6.6943	5.2449	5.0188	1.7081	5.7711	7.0826	9.2576	11.0414	4.6492	2.5383	7.3567	5.0403	2.3585	6.5105	6.1269	4.0416	6.5675	6.2346	7.2688	3.9169	9.4862	3.0396	7.6421	2.5825	2.9227	4.1052	5.5341	2.8937	10.6845	8.0267	8.2764	2.9143	1.9052	8.5183	11.7836
CCT7	5.0306	5.7665	2.7016	7.4518	6.5258	4.8813	4.4113	4.1336	7.0265	3.9943	6.776	6.1561	5.4825	4.6997	3.9553	3.7676	7.3104	2.1003	5.7035	6.4431	6.1775	8.0142	5.6169	1.8184	5.717	6.1179	3.3495	5.8333	4.0714	2.1436	3.8802	3.4992	5.1874	2.5797	6.8172	3.9306	5.4965	4.7908	2.1999	4.9766	4.3014	3.4713	8.0142	5.9432	4.8312	2.3272	2.015	4.9734	8.9584
CCT8	8.4551	8.3405	8.2665	11.6161	12.0265	11.1944	7.3397	14.0647	14.8848	6.6558	15.1744	10.7553	6.6087	6.3744	13.4263	9.2455	11.4612	4.979	9.8956	13.7894	14.0044	18.9198	10.3589	4.1863	8.3761	7.2972	7.9667	16.1634	9.9977	11.167	7.3959	11.855	13.6534	3.8513	14.6611	8.6118	9.28	8.1383	15.5069	9.3428	10.7041	8.6318	12.4361	6.9832	16.4771	3.6556	4.3409	16.2583	16.791
CD109	0.9805	0.0983	0.0397	0.0344	0.4364	0.1262	0.1951	0.4201	0.3154	0.2878	0.3163	0.3579	1.1038	0.0181	0.0547	0.344	0.0927	0.102	0.4683	0.1926	0.3521	0.8007	1.2884	0.2153	0.3227	0.7564	0.1161	0.281	0.3335	0.1982	0.0663	0.3147	0.1807	0.2376	0.4603	0.1372	0.3766	0.1563	0.2218	0.0988	0.4221	0.0718	0.0565	0.098	0.2485	0.0576	0.3601	0.4984	0.2166
CD14	2.9304	2.9232	8.2859	2.2803	3.537	2.5637	2.0022	3.02	1.9588	4.9206	2.4208	5.1463	7.3925	0.6036	2.758	4.0802	2.1013	1.0993	2.2306	3.1553	5.5501	6.7793	2.2285	2.8668	5.5084	2.94	4.5602	1.7472	2.2193	2.3382	2.9674	2.6649	1.7463	4.029	4.3417	3.2496	2.5027	2.4566	2.5019	1.7962	3.0901	3.5323	3.6636	2.4007	1.6362	3.3677	1.5607	1.759	3.4253
CD151	0.5282	NA	NA	0.2047	0.5898	NA	0.2464	NA	0.2148	0.1258	0.1307	NA	0.4746	0.3516	NA	0.8512	0.6146	0.0729	0.3233	0.2453	0.6235	NA	0.5693	0.6693	0.3618	NA	0.4638	0.0192	NA	NA	0.4828	0.7634	0.4853	1.1114	0.5573	NA	0.4638	0.2908	NA	1.0491	NA	0.1366	0.1771	0.2508	0.3792	NA	NA	NA	0.5411
CD163	0.0543	0.1292	0.2726	0.0802	0.0631	0.1083	0.1112	0.0648	0.0834	0.0337	0.0516	0.0473	0.1728	0.0166	0.0134	0.1412	0.0344	0.0222	0.0961	0.1612	0.221	0.033	0.0359	0.0636	0.1845	0.2245	0.0176	0.1133	0.1116	0.1302	0.0595	0.0064	0.0708	0.0802	0.1451	0.0486	0.0599	0.0308	0.0965	0.1043	0.1711	0.0246	0.1598	0.1435	0.0866	0.0473	0.0575	0.1116	0.1741
CD1A	NA	0.1201	NA	NA	NA	0.4956	NA	NA	0.1176	NA	0.1307	NA	NA	NA	NA	0.1083	NA	NA	0.494	NA	0.023	NA	0.2634	NA	NA	0.2331	NA	0.1152	NA	NA	0.1337	NA	0.4525	0.5532	0.123	NA	NA	0.1199	NA	NA	NA	NA	NA	NA	0.0882	NA	NA	NA	NA
CD248	0.3483	NA	0.4632	0.6418	0.1602	NA	0.0888	NA	0.233	0.3479	NA	0.7928	1.1848	0.2001	NA	0.0793	0.2476	NA	0.3333	0.3864	0.3619	0.1222	0.2872	0.2872	0.0784	0.1729	0.0296	0.2272	0.3713	NA	0.4274	0.1923	0.1881	0.3815	0.3134	0.6822	0.3175	NA	0.1187	1.2715	0.1642	0.3162	0.0829	0.0988	0.5037	0.0873	NA	NA	0.1069
CD276	0.8383	0.1072	NA	0.2711	0.0728	0.0891	0.2093	NA	0.0737	0.1477	NA	0.2169	0.0635	NA	0.1171	0.1067	0.0812	0.111	0.2483	0.1164	NA	0.156	0.3173	0.0671	0.1036	0.2178	0.1056	0.1657	NA	0.2639	0.1705	0.0625	0.0944	NA	NA	NA	0.2642	NA	0.1711	NA	0.1006	0.079	0.2172	0.0958	0.2808	0.0986	0.0103	0.0377	NA
CD2AP	1.1184	0.2445	0.119	0.4224	1.2564	0.7068	0.3794	0.5624	0.5967	0.0955	1.8785	0.5985	0.1107	0.5948	0.7076	1.5436	0.5027	0.3592	0.8247	0.3278	0.5202	0.702	1.2724	NA	0.5994	0.3855	0.1846	0.6857	0.2981	1.6826	0.9997	1.1582	0.7369	0.2899	1.5806	NA	0.6979	0.2993	0.3365	0.2262	0.9802	0.2873	1.5044	0.2185	1.2437	0.1475	0.2754	0.8024	1.2875
CD2BP2	0.0963	0.2226	0.1831	0.2263	0.5871	2.3889	0.3037	0.1038	0.0787	0.2583	0.3073	NA	0.4204	0.5281	NA	4.0364	0.1693	0.2444	0.3351	0.3498	0.3553	0.1732	0.488	0.4285	0.533	0.1364	0.2459	0.3524	0.4863	NA	0.5985	0.1127	0.5283	NA	0.4637	0.1651	0.8681	0.2315	0.3758	0.0303	0.1458	0.1987	2.7922	0.4975	0.1127	0.1576	0.0251	0.025	0.8055
CD44	2.635	9.5816	34.3723	9.3452	15.6929	5.4708	9.5662	26.7457	11.6461	26.1988	2.9835	10.2539	5.1713	7.5345	8.3265	3.7013	20.7086	6.6094	10.8982	11.9031	18.0205	26.6147	10.7126	7.326	9.9097	19.9385	13.3759	16.2114	8.3135	18.0482	9.8552	12.6735	4.1426	10.8413	10.8755	18.5767	8.9967	28.9435	0.2269	26.3951	8.9641	19.5297	10.7151	8.9868	9.7416	12.1105	9.1406	5.6818	8.1928
CD47	0.9931	0.9395	NA	NA	3.5335	2.0521	4.4582	0.8332	2.6693	1.9344	NA	1.9593	4.9994	0.9842	1.1438	NA	1.4223	NA	4.4123	NA	NA	NA	1.9117	NA	0.6755	NA	1.6969	0.8359	1.984	NA	2.2557	1.0721	1.2756	3.0234	NA	2.0911	5.7634	1.208	4.0133	NA	1.087	2.9261	2.3782	0.9952	2.303	0.8279	NA	0.4618	NA
CD55	2.0027	1.5227	0.4207	7.0948	0.6342	2.5928	4.763	2.9045	0.8287	12.2656	0.9913	1.1713	2.1615	1.9618	2.9636	1.9751	0.3331	0.5638	1.6322	0.7178	0.3783	1.308	6.0449	2.1072	1.212	1.4475	0.6448	7.609	2.2032	10.9695	0.3757	5.3109	0.1969	2.3903	0.9315	0.3432	1.0664	1.6663	1.7795	0.5777	1.0704	1.2123	0.2494	0.8086	0.7369	1.5881	0.6954	0.7172	0.9365
CD5L	NA	NA	NA	NA	NA	NA	1.5391	NA	0.1824	0.9287	0.7751	NA	NA	NA	NA	NA	1.0922	NA	NA	0.0598	0.6653	NA	NA	0.1376	NA	0.0104	2.9486	NA	NA	NA	NA	0.0597	NA	NA	0.3789	0.1066	NA	NA	0.3644	NA	0.3254	0.6569	NA	NA	0.7063	0.0481	0.0437	NA	NA
CD63	NA	0.1334	3.0667	3.963	2.1604	0.1374	1.4919	NA	3.6779	2.1064	NA	NA	3.9259	1.3548	NA	NA	2.0709	NA	2.1777	3.2058	NA	NA	1.961	1.1483	0.8323	NA	1.4599	3.2462	4.0626	0.5414	2.209	1.4678	2.2796	0.0705	2.7668	1.6966	10.3485	0.6928	1.2166	0.1278	2.3826	0.5919	2.6756	1.9537	2.7015	0.2522	NA	3.2827	2.8639
CD74	1.8535	9.8241	18.9953	32.1969	11.5273	12.2786	3.1612	8.8065	9.7052	3.2203	3.5478	21.0746	6.6106	2.1918	5.4353	4.0227	6.0126	5.5509	37.0782	6.0073	6.8931	9.8053	2.1786	5.0653	6.8328	4.5983	3.795	8.8769	7.3738	9.2189	25.3996	2.8446	38.7803	3.4344	10.5534	4.7867	5.4976	4.3705	6.6859	7.7832	22.3853	1.6015	13.9361	34.4307	8.0382	5.4672	2.4695	6.8503	18.7794
CD82	1.7523	1.6268	0.0813	0.3757	2.1827	0.7092	0.2938	2.1328	0.9996	0.7833	0.0786	1.3452	8.7806	1.1191	0.2632	0.9794	1.2888	NA	3.9493	0.8561	0.3346	0.2231	0.8403	3.6475	2.5493	0.4615	0.2479	0.3336	0.5769	0.8227	0.8562	3.4601	1.2097	0.8566	0.286	0.7582	3.6501	1.2883	NA	0.4415	0.6039	0.2756	0.9129	0.1359	1.744	2.8141	0.5598	0.2225	1.3488
CD8A	NA	0.7075	NA	0.1944	0.4104	1.0446	0.2029	0.509	0.2373	0.4531	NA	NA	0.1005	NA	NA	0.125	0.2727	0.0898	0.8996	0.102	0.2601	0.5336	NA	NA	1.3358	0.653	0.9417	0.105	0.6594	0.1628	0.1506	0.0376	0.3578	0.531	0.2292	0.4842	NA	0.517	0.8016	1.8034	0.1648	0.1894	0.4795	0.3483	0.4339	0.4583	1.0625	0.1865	NA
CD9	1.4549	0.809	NA	4.8537	1.4056	1.3234	3.662	0.6829	1.4329	1.0346	NA	0.5851	1.2479	NA	2.5403	0.7	2.6663	1.1769	2.3044	1.3836	3.7093	NA	1.8041	1.2741	0.6881	0.4436	NA	1.1803	1.3428	NA	1.3493	1.9431	NA	0.6894	NA	0.3976	4.1216	NA	1.5604	0.7468	2.3022	2.6808	1.7608	1.4172	4.4626	1.073	NA	4.1304	4.8045
CD97	0.5277	0.9718	0.2059	0.3411	0.1845	0.2334	0.4316	0.657	0.7136	0.7709	0.3146	0.5578	0.7682	0.0355	0.3755	0.5864	0.1074	0.0873	1.399	0.2021	0.1385	0.6121	0.9593	0.3128	0.9944	0.201	0.1168	1.1424	0.6944	0.6476	0.8793	0.0931	0.3732	0.3052	0.1417	0.1081	0.2075	0.3226	0.2201	0.4249	0.4089	0.1083	0.5499	0.3644	0.2721	0.2289	0.5374	0.3741	0.6527
CD99	NA	0.1069	NA	NA	NA	0.2733	NA	NA	NA	NA	NA	0.0713	0.0579	0.0291	NA	NA	NA	NA	NA	NA	NA	NA	0.0882	NA	0.3351	0.1535	NA	1.5309	NA	0.8071	0.9037	0.3386	NA	0.0555	2.3696	NA	1.9267	NA	0.0308	0.0133	1.5822	NA	2.0078	2.3634	NA	NA	NA	NA	1.5914
CDC16	0.0945	0.0792	NA	NA	1.7539	0.1028	0.0315	0.079	NA	0.0257	0.4015	0.2155	NA	0.0262	NA	NA	0.1388	NA	NA	0.0256	0.0565	NA	0.9399	0.0428	0.0442	0.618	0.0259	0.4091	0.0856	0.1214	0.0274	0.0321	0.1445	0.0616	0.0644	0.0331	0.0607	0.0367	0.1023	0.0181	0.3597	0.0381	0.037	NA	0.0327	0.0342	NA	0.062	1.5637
CDC23	NA	0.2308	NA	0.1205	0.2621	0.1511	0.0147	0.0399	0.812	NA	0.0969	0.1938	0.052	0.0984	0.1382	0.114	0.059	0.1561	0.1917	0.1431	1.7099	0.2145	0.0629	0.0268	0.1565	0.0956	0.0229	0.0775	0.1265	0.0317	0.0086	0.0268	0.151	0.0476	0.0994	0.0835	0.089	0.0355	NA	0.0156	0.0228	0.2028	0.0626	0.0469	0.8455	0.0747	NA	0.1189	0.1681
CDC26	0.2939	0.559	NA	NA	0.2976	0.3146	NA	0.4544	NA	0.1799	0.3662	NA	0.3017	NA	NA	0.454	NA	0.1372	0.2823	NA	0.6925	NA	0.2629	0.216	0.2731	0.1344	NA	NA	NA	NA	0.2772	0.2942	0.3015	NA	0.5041	0.2593	NA	NA	0.7093	NA	0.1224	NA	0.2453	0.3055	0.7886	NA	NA	0.4176	NA
CDC27	NA	NA	NA	NA	0.0159	0.0076	0.0083	NA	0.1038	NA	NA	0.0296	NA	NA	0.0055	0.0182	NA	NA	0.0515	NA	0.0351	0.2046	0.0459	NA	NA	0.0763	NA	NA	NA	NA	NA	NA	NA	NA	0.0195	0.188	NA	NA	NA	NA	NA	0.0199	0.037	0.0204	NA	0.0141	NA	0.014	NA
CDC37	1.4068	3.1191	2.7336	1.6409	1.7912	1.559	1.4933	0.5628	4.0587	0.7529	2.6886	1.7528	0.7409	2.0131	0.9056	3.4991	1.7784	0.992	1.94	2.8318	2.9261	3.5821	2.5213	0.5155	0.9572	2.0256	0.4339	5.105	3.5222	1.9234	2.0599	3.8029	1.4455	0.344	5.2455	0.9463	4.1669	1.6677	0.4981	1.7168	3.0745	1.096	4.9674	2.3772	4.1583	0.803	0.7394	6.3627	4.2837
CDC42	44.6806	88.993	2.1521	10.8226	22.8933	50.2686	3.3727	64.2134	29.8811	36.9706	65.3037	71.621	13.3373	1.4132	33.1652	62.2749	5.5488	2.6138	13.165	3.5866	30.7519	76.3711	28.0113	2.1769	70.9675	58.3055	11.0866	31.2414	10.4477	93.9486	18.4547	32.2845	7.3905	32.2553	25.0754	22.8196	18.2998	41.6193	6.0243	16.4043	28.3024	22.003	23.9085	25.1629	29.2713	26.3029	31.2436	10.8116	33.1861
CDC42BPA	0.1573	0.0219	NA	0.0824	0.0406	0.0294	0.1447	0.0205	NA	0.0116	0.1225	0.0752	0.0265	0.1065	0.1562	0.0578	NA	0.0028	0.0433	0.0951	NA	0.0967	0.1605	NA	0.0477	0.0482	0.1508	0.2574	0.0843	0.032	0.0115	0.3616	0.0065	NA	0.1285	0.0088	0.0535	0.0246	0.0052	NA	0.1427	0.0166	0.0704	0.0123	0.0662	NA	0.1348	0.1904	0.0841
CDC42BPB	0.3867	1.6456	0.1471	0.3772	0.8875	0.5067	0.2903	1.165	0.5032	0.1148	0.7354	1.431	0.2453	0.4048	0.2428	0.695	1.0654	0.1717	0.263	0.1774	0.182	0.5703	1.9378	0.0518	0.1684	0.2353	0.1149	0.9993	0.2587	0.2158	2.3049	0.2955	0.2952	0.2483	0.2861	0.2119	0.1761	0.2175	0.102	0.0775	0.3443	0.1996	0.901	0.2433	0.2649	0.1669	0.0442	0.2774	1.0487
CDC42BPG	0.0264	0.0673	NA	NA	0.0396	0.0515	NA	0.0152	0.0225	0.0055	0.0833	0.1163	NA	0.0173	NA	0.0777	NA	0.0148	0.0146	NA	0.0203	0.3217	0.0284	NA	0.0343	0.0134	NA	NA	0.0211	NA	0.0784	0.018	0.0968	NA	0.0614	0.0031	0.0298	0.011	0.0124	NA	0.0291	0.0033	0.0486	NA	0.0392	NA	NA	0.0237	0.0635
CDC42EP1	0.5157	1.0302	0.6034	0.276	0.8689	0.8461	0.313	0.2762	1.0355	0.8452	1.1101	0.6861	0.5414	0.7608	0.7653	0.4138	1.6873	0.2461	1.0562	0.4738	0.7359	0.5496	1.5875	0.2869	0.3283	0.3567	0.6454	0.2656	0.6307	0.494	0.6727	0.3928	0.1118	0.5833	0.3669	0.2921	0.3083	1.3732	0.2715	0.4375	0.3207	0.3536	0.2349	0.4957	0.2884	0.0125	0.2452	0.7463	0.4343
CDC42EP4	0.1119	0.2571	0.0291	0.0819	0.2247	0.3555	0.0323	0.169	0.185	0.0308	0.131	0.4718	NA	NA	0.1597	0.1839	0.1546	0.0296	0.0796	0.0487	0.0964	0.2299	0.1939	0.1154	0.083	0.1982	0.024	0.0547	0.0593	NA	0.106	0.0853	0.0532	NA	NA	0.0442	0.1131	0.0913	0.0189	NA	0.2107	NA	NA	0.231	0.0387	0.0199	0.0532	0.1672	0.1056
CDC42EP5	1.7091	0.3826	0.3287	NA	1.145	0.8078	0.6631	5.3996	1.4958	0.3532	0.5202	1.9872	NA	NA	0.3132	0.9164	0.2252	0.0935	0.4403	NA	NA	0.5433	0.2343	0.5067	0.2962	0.6136	0.2864	0.3953	NA	0.3155	1.0139	1.3956	0.7211	NA	3.1062	0.4904	0.7021	0.5837	NA	0.4358	0.8734	NA	0.1433	0.439	0.1619	NA	NA	0.2838	NA
CDC5L	0.1685	0.5209	0.174	0.4237	0.2643	0.5567	0.071	0.3492	0.159	0.0414	0.5901	0.8628	0.422	0.3626	0.4895	0.4435	0.2403	0.0697	0.3655	0.2811	0.736	0.7684	0.6504	NA	0.3667	0.806	0.1254	0.7455	0.5737	0.2402	0.6862	1.0348	0.5946	0.1476	0.7326	0.205	0.5432	0.2415	0.2297	0.323	0.3559	0.1909	0.7303	0.4977	0.7886	0.2305	0.1385	1.1731	1.0324
CDC73	0.5435	0.442	0.3446	0.1184	0.0708	0.2555	NA	0.0261	0.3606	0.2252	0.5553	0.9849	NA	0.0823	0.0763	0.9248	0.3092	0.041	0.0728	NA	0.1459	1.7179	1.2628	NA	0.4142	0.7858	0.0318	0.3831	0.4304	0.1958	0.8097	NA	0.2575	0.3842	0.8358	0.06	0.1282	0.2241	0.0928	0.0878	0.2114	0.0696	1.4354	0.3149	0.9335	0.2306	0.1364	0.0904	0.5988
CDCP1	0.0853	NA	NA	NA	0.0248	NA	NA	NA	NA	0.1038	NA	0.3477	0.103	0.0742	0.0373	0.0427	NA	NA	0.048	NA	NA	NA	0.0654	NA	0.1388	NA	0.0143	NA	0.0569	0.0725	0.0849	0.0289	0.3737	0.0315	0.1474	NA	0.0856	NA	NA	NA	NA	0.0868	0.0252	NA	0.0643	0.0243	NA	NA	NA
CDH1	2.5866	2.4347	1.3996	2.1707	3.8626	5.6581	0.7342	3.5253	1.9795	0.246	3.2067	2.4887	4.6465	2.6627	0.7742	2.3882	4.9611	1.323	3.3932	0.9037	2.5933	2.7427	3.0743	0.8935	1.4116	1.2741	0.9251	0.8298	2.0026	1.5161	4.0801	32.3367	99.0031	1.1944	30.9182	0.6909	4.3798	1.0641	0.9118	0.8597	1.7824	0.6915	6.6887	2.4856	28.7382	1.674	0.0952	4.0258	4.5408
CDH11	1.1693	0.468	0.0633	0.1807	0.3844	0.4107	0.2087	0.4037	0.5597	0.4852	0.5768	0.3078	0.4883	0.1784	0.3052	0.4477	NA	0.1952	0.0886	0.2282	0.0357	0.271	1.3587	0.0437	0.2569	0.307	0.1395	2.7274	0.3555	0.78	0.1723	0.1073	0.118	0.4302	0.5356	0.1839	0.2101	0.7772	1.1747	0.196	7.4545	0.2026	0.178	0.1052	0.5467	0.1753	0.3504	0.5148	0.5591
CDH13	NA	0.0175	NA	0.4058	NA	NA	0.8356	0.2952	0.1381	0.7596	NA	NA	0.3032	0.2948	NA	NA	NA	0.0901	0.4906	0.0666	NA	NA	0.5474	2.8293	1.3745	0.1266	0.042	0.6309	0.385	0.8025	1.1274	0.3754	2.9708	0.1802	1.2128	NA	NA	0.4062	NA	0.1072	0.6568	0.2233	0.0849	0.1674	0.0767	0.819	0.6154	0.3919	0.4213
CDH3	0.3446	0.042	NA	0.0319	0.1477	0.0222	0.0535	NA	0.0201	0.0168	0.0236	0.0814	0.0279	0.0131	0.0281	0.0176	NA	0.0254	0.0641	NA	0.0051	0.0807	0.0187	NA	0.0408	NA	NA	0.0185	0.0167	0.0171	0.2292	0.2187	0.1007	NA	0.0205	0.0272	0.051	0.0268	NA	0.0134	0.0172	0.0438	NA	0.0164	NA	0.0221	0.011	0.0253	0.0288
CDHR2	0.008	0.0261	NA	NA	NA	NA	0.0252	0.0687	NA	0.0286	NA	0.1008	0.9039	NA	NA	0.0529	NA	NA	0.0497	NA	0.0027	NA	0.0324	NA	NA	NA	NA	NA	0.0851	0.0428	0.4287	0.658	NA	NA	NA	NA	0.2021	NA	NA	NA	0.0128	0.0906	NA	NA	NA	0.016	NA	NA	0.064
CDIPT	2.3594	3.2151	2.5044	2.3347	3.4588	5.6204	2.185	4.0392	2.6982	2.4881	2.6167	6.2594	4.1208	3.0057	2.2826	2.0743	2.1583	1.329	4.3003	2.1482	2.9492	3.5855	3.2585	1.3064	2.4223	3.6765	4.2225	2.8785	3.1669	20.6673	2.4513	2.9821	1.4972	2.1231	3.4077	2.5148	3.7479	1.7444	3.1838	2.7703	2.4809	3.0391	3.3358	0.9549	3.06	3.2403	1.0632	2.7316	4.1615
CDK1	NA	NA	NA	1.9808	NA	NA	NA	NA	0.0856	NA	NA	5.1821	NA	1.9807	NA	0.1695	NA	NA	0.3062	NA	0.1353	NA	0.4721	NA	0.0682	NA	NA	0.1852	0.1168	NA	0.1137	0.7258	17.0835	NA	5.9482	NA	0.7297	NA	NA	NA	0.2061	0.0998	NA	0.1437	0.2799	NA	NA	NA	NA
CDK12	NA	0.3015	NA	NA	NA	NA	NA	NA	NA	NA	NA	NA	NA	NA	NA	0.3519	NA	NA	NA	NA	NA	0.0173	NA	NA	NA	0.0756	NA	0.088	0.4917	NA	NA	0.05	0.076	NA	0.2199	0.0332	NA	NA	NA	NA	NA	NA	NA	NA	0.1427	NA	NA	NA	NA
CDK18	NA	NA	NA	0.0414	0.0294	NA	NA	0.0313	0.035	NA	0.0467	0.0385	0.0376	0.0497	NA	0.0961	NA	NA	NA	NA	NA	NA	0.07	0.0528	0.1054	0.1084	NA	0.0321	NA	NA	NA	0.0245	NA	NA	0.2025	NA	NA	NA	NA	NA	0.0136	0.0126	0.0133	NA	NA	NA	NA	0.0258	NA
CDK2	0.1181	NA	NA	NA	NA	0.0903	NA	NA	0.0519	NA	NA	0.5957	NA	0.0194	NA	NA	NA	NA	NA	NA	0.1157	0.3787	0.117	NA	0.0659	NA	NA	NA	NA	NA	39.9195	NA	NA	NA	27.2871	NA	NA	0.0249	NA	NA	NA	0.1822	0.0466	25.5985	NA	NA	NA	0.0422	NA
CDK2AP1	NA	NA	NA	NA	0.0846	NA	NA	0.0779	0.1085	0.0588	0.0988	0.1293	NA	NA	0.1433	NA	NA	NA	0.0567	0.0149	0.1875	NA	0.1242	NA	NA	NA	0.0369	NA	NA	NA	NA	NA	NA	0.0665	NA	NA	NA	0.1118	NA	NA	NA	0.0929	0.1627	NA	0.0764	NA	NA	NA	1.2268
CDK4	0.4134	0.2389	0.0374	NA	0.7655	1.036	2.754	0.8153	0.1676	0.1167	0.1513	0.0426	0.2916	NA	0.0748	0.2412	NA	0.0423	0.1502	0.1181	0.0933	0.2706	0.682	0.055	0.1537	0.6931	NA	0.9049	0.1681	NA	0.1537	NA	NA	0.1366	0.0717	0.1172	0.0898	0.6182	0.5803	NA	0.575	0.2449	0.3992	0.0657	0.3957	NA	0.2497	0.1816	0.3659
CDK5	0.6498	0.1817	NA	0.8952	0.4229	0.1418	NA	0.1145	0.1117	0.8907	0.4577	0.2932	0.282	0.3891	0.1089	0.3221	NA	NA	0.4491	0.0512	0.1139	0.2506	0.7584	NA	0.2614	0.2719	0.2881	0.1676	0.5646	NA	NA	0.1677	0.1427	0.2083	0.3411	0.0828	0.5403	0.0097	0.0199	0.0742	0.0828	NA	0.1353	0.1489	0.1159	0.1201	NA	0.1763	0.6107
CDK5RAP3	2.183	4.2338	2.5422	3.0054	4.6611	4.2858	1.0793	2.1437	2.7675	1.0473	3.8774	6.7999	1.2935	1.3624	3.185	2.283	2.823	0.9236	2.8685	0.5474	2.7004	14.4526	3.5684	0.7502	1.6341	3.4257	0.8837	3.9453	2.8004	6.5528	2.9763	0.829	0.9415	0.7287	3.8272	1.4441	3.2412	1.8333	1.3748	2.0089	5.7153	0.7527	3.6941	6.1191	6.2075	2.0214	1.2963	4.2895	3.2911
CDK6	0.2678	0.0262	0.146	0.4013	0.2788	0.2613	0.1876	0.5132	0.3557	0.0794	0.4737	0.3686	0.6866	0.1269	0.2466	NA	0.5415	0.1444	0.7199	0.1814	0.7592	4.1041	0.5228	0.0499	0.5075	0.0929	0.1086	0.2696	0.1471	3.5084	0.239	0.3444	0.2489	0.4518	0.4411	0.2282	0.6554	0.0958	0.2661	0.0392	0.188	0.022	0.8586	0.4255	0.7389	0.1195	0.1028	0.05	0.2568
CDK7	NA	0.0513	NA	NA	NA	NA	NA	0.1814	0.053	NA	0.0656	0.0589	0.0297	NA	0.0551	0.0513	NA	NA	0.1816	NA	NA	NA	0.1983	NA	0.0653	0.0341	NA	0.0355	0.0918	NA	NA	0.0832	0.0494	NA	0.0507	0.0314	0.0839	0.0525	0.0765	0.0728	0.19	NA	0.0749	NA	0.0522	0.0586	0.018	0.1027	0.1265
CDK9	0.2937	1.0716	0.1596	NA	0.1763	0.1562	NA	0.0844	0.2606	0.1845	0.1809	0.389	0.1717	0.3296	0.6426	0.1085	0.1209	NA	0.1784	NA	0.231	0.4692	0.5782	NA	0.6584	0.2115	0.285	0.0889	0.2998	NA	0.1843	0.5936	0.2354	0.0928	0.6909	NA	0.2207	0.1064	NA	0.1309	0.0806	0.2221	0.1596	0.3159	0.0984	0.1459	0.1149	0.1124	0.5046
CDKN2A	NA	NA	0.0995	0.296	NA	NA	0.1221	NA	NA	NA	NA	NA	0.486	NA	0.0322	NA	NA	NA	NA	0.0846	NA	0.5348	NA	0.2597	NA	NA	NA	0.1299	0.0262	NA	0.5656	NA	NA	NA	NA	0.2531	0.672	NA	NA	NA	NA	5.8696	NA	NA	NA	0.2142	NA	NA	0.1435
CDKN2AIP	0.0445	0.2842	0.0468	0.1362	1.2545	NA	0.0509	0.6312	0.7315	0.1608	1.6322	0.1471	0.157	0.1371	0.0639	0.779	0.2624	0.1766	0.3254	0.0668	0.1704	0.2908	0.1235	2.2366	0.0984	0.1952	0.0979	0.0901	0.5498	0.3057	0.1075	0.0345	0.3081	NA	0.049	0.11	1.0163	0.2063	0.1244	1.022	0.1595	0.1423	0.1506	0.5757	0.1358	0.0145	0.0967	0.0841	0.1004
CDKN2AIPNL	0.3932	0.3088	0.8618	NA	0.4548	NA	0.3928	NA	0.3628	0.2742	NA	0.2028	0.3904	0.2405	0.3933	0.9727	0.3178	0.3254	0.7048	0.3788	0.3938	2.7981	0.6079	0.4438	0.1279	NA	0.3683	0.0654	0.4132	NA	0.2105	0.4511	0.4351	0.2904	0.8585	0.2335	0.2365	0.3814	NA	0.2534	0.37	NA	NA	0.4705	0.3116	0.059	0.1833	0.1901	0.171
CDKN2B	1.0049	NA	0.199	NA	3.0742	NA	2.4261	NA	0.9136	NA	0.2423	0.9513	3.9679	0.2219	NA	NA	NA	0.362	4.9828	NA	NA	NA	1.319	0.9293	NA	NA	0.1692	NA	2.0263	NA	NA	NA	NA	0.1272	0.7415	NA	0.9779	NA	0.483	0.1442	0.1653	NA	NA	NA	0.0749	NA	NA	0.1095	0.2101
CDS2	0.3395	0.2952	0.0888	0.0455	0.1406	0.2932	0.1046	0.0921	0.287	0.1454	0.4551	0.2572	0.1507	0.1759	0.2247	0.4756	0.1767	0.1194	0.3026	0.1134	0.8335	0.0467	0.4172	0.0769	0.9281	1.3872	0.0249	0.0362	1.3582	0.3681	0.1082	0.2185	0.1372	0.3135	0.5461	0.0294	0.0744	0.1151	NA	0.0195	0.2803	NA	0.3385	0.1935	0.3915	0.0733	0.0292	0.2933	0.2274
CDV3	0.7628	0.393	4.4962	3.8954	2.7416	1.0218	2.1709	0.2804	3.1707	1.0231	1.1036	0.671	1.2858	4.3703	0.5338	0.938	2.9411	2.6492	2.3445	3.351	3.0236	0.8655	2.8712	2.0101	0.6306	0.3059	1.1468	1.7095	1.124	1.0485	2.4108	2.1614	1.5342	0.1448	1.464	1.1425	2.179	1.9146	1.3093	0.2086	1.3411	NA	0.4399	2.6551	0.9144	0.0372	0.0526	1.6625	1.649
CEACAM1	85.9316	0.1766	NA	1.7765	NA	NA	NA	NA	NA	9.6253	0.5631	NA	43.2819	NA	NA	NA	NA	NA	9.5716	NA	NA	NA	NA	NA	0.5312	0.1496	NA	NA	NA	5.9071	1.6364	NA	NA	3.7656	NA	NA	113.024	NA	NA	NA	1.1173	NA	2.669	1.2938	NA	NA	0.3467	NA	NA
CEACAM5	70.6714	NA	0.34	1.3188	NA	NA	15.7135	0.3489	1.1589	6.99	0.4029	0.6965	41.6481	3.501	0.1054	0.4539	NA	0.7571	7.8931	NA	NA	1.6159	12.3916	3.6503	1.6297	0.9949	NA	1.349	11.4314	3.4422	1.3718	4.0756	5.479	2.4955	2.3846	NA	94.3397	9.6782	0.0886	0.1865	0.9301	0.9395	3.7091	1.1108	0.0837	9.2429	0.4909	0.2732	2.0463
CEACAM6	366.691	11.0301	4.8853	2.8306	1.6383	26.2843	98.7095	8.8818	3.6303	51.3821	2.6492	25.5467	98.0389	287.629	1.4799	67.4717	12.2605	4.6616	69.5388	5.0061	NA	63.713	24.2523	35.2501	45.2542	8.961	2.5879	88.861	20.9051	83.6162	96.9805	104.269	22.6964	4.9922	33.4266	4.0105	138.789	19.3101	4.4184	5.6432	22.2885	1.4285	24.7725	15.6328	8.2685	17.0967	27.5333	17.5872	30.8211
CEACAM8	NA	4.1877	0.5752	1.9008	NA	NA	NA	0.4023	3.1439	11.6115	NA	1.1505	NA	NA	0.1191	0.1405	NA	1.0699	10.2835	0.6776	NA	0.7183	NA	NA	0.8289	0.3125	NA	4.2404	NA	6.1554	1.9816	6.4802	8.6068	NA	NA	1.0573	NA	15.0611	NA	0.7192	1.3153	NA	2.9587	1.4807	0.1649	9.2115	0.7498	0.5935	2.2729
CEBPZ	0.007	0.0516	NA	NA	NA	0.078	NA	0.0489	NA	NA	NA	0.0162	NA	NA	0.0172	0.0511	NA	NA	NA	NA	NA	0.1587	0.0251	NA	0.0057	NA	0.0095	0.0089	NA	NA	0.0079	0.0081	0.0177	NA	0.0109	NA	0.024	NA	NA	NA	0.0143	0.016	0.0195	NA	0.0509	0.0037	NA	NA	0.0092
CECR5	3.576	0.4985	0.3192	0.3719	0.4555	0.7618	0.9959	1.0511	0.5796	1.1139	0.4382	1.2527	0.4448	0.5245	7.9023	0.5793	0.5879	0.0965	1.1341	0.5949	0.317	0.9496	0.5598	0.1424	0.7027	0.7676	1.1999	0.7166	2.2287	0.4842	0.4208	0.6938	0.4292	0.8538	0.2212	6.1065	1.6582	0.8493	1.9075	0.5751	0.7203	5.5487	2.9492	0.8831	0.4572	2.1227	0.2162	1.0308	1.4647
CEL	0.8556	0.7162	1.513	37.3887	119.383	138.267	0.0309	0.131	43.643	0.0369	49.9329	1.3733	1.7507	0.629	7.8565	0.9296	621.623	5.4771	42.2677	0.0699	42.6945	11.3927	1.6219	1.5929	5.7059	16.6877	10.018	0.2089	0.2349	3.7683	4.8636	0.3036	19.0167	0.9157	0.9517	0.1098	10.6798	17.1575	1.8781	12.8701	6.0546	2.0586	54.004	138.181	6.8094	0.8765	0.2313	2.9545	0.4901
CELA2A	0.2476	0.1825	0.521	3.707	19.8469	35.3336	NA	NA	4.545	NA	2.067	NA	0.0987	0.2755	0.8564	0.4555	24.8754	1.9344	4.1598	0.4873	1.8274	0.6735	0.3058	1.1151	0.6837	4.8922	0.2503	NA	NA	NA	NA	0.4553	6.4273	0.8691	NA	NA	2.651	0.8641	0.2158	0.7915	1.0975	NA	5.8563	23.1384	1.1277	NA	0.035	1.7191	0.1596
CELA2B	NA	NA	NA	NA	3.4993	2.8589	NA	NA	NA	NA	NA	NA	NA	NA	NA	NA	15.361	NA	NA	NA	0.5004	NA	NA	NA	0.2082	0.8105	0.0493	NA	NA	0.0763	NA	NA	5.9669	NA	NA	NA	2.0292	NA	NA	3.2234	NA	NA	4.0693	11.5149	NA	NA	NA	NA	NA
CELA3A	2.7753	4.5452	11.6105	37.7235	334.951	468.242	0.2589	0.5535	47.8842	NA	30.3978	3.9785	2.0794	0.7178	44.8396	0.9065	1694.19	4.9901	53.7156	0.9862	53.9225	28.9633	0.9286	2.7466	16.5946	65.1344	5.8468	0.0635	1.5401	24.3264	11.7223	0.4123	15.3738	1.9318	0.8171	0.2003	9.4193	18.8771	4.239	50.2583	3.3651	4.2049	56.7346	143.258	15.9463	2.1821	2.1932	2.2769	2.9088
CELA3B	0.4192	NA	0.1579	3.7138	29.181	126.868	NA	NA	3.196	NA	14.6999	NA	NA	NA	7.5499	NA	82.2617	1.0627	2.8344	NA	12.1656	NA	NA	2.2224	4.0069	15.6639	4.3504	0.0222	0.2118	NA	0.8667	0.1629	4.1658	NA	0.1108	0.1682	5.435	2.0035	0.5344	9.2593	0.8721	0.607	17.9587	58.7564	4.7474	0.2289	NA	0.6862	0.8034
CELF1	0.2924	0.4805	0.447	1.0943	0.5801	0.2149	0.1967	0.2741	0.1772	0.1312	0.3777	0.72	0.6002	1.0204	0.2054	0.3066	0.4798	0.062	0.7175	0.5944	0.3811	0.6972	0.7146	0.2324	0.5818	0.2653	0.0264	1.0802	1.1447	NA	0.9517	0.5561	0.1414	NA	0.7913	0.1925	1.4923	0.2588	0.4226	0.0454	0.5519	0.5219	0.5906	0.5836	0.929	0.1227	0.0648	0.307	0.8916
CENPV	0.5472	NA	NA	1.5198	0.2268	0.3868	NA	0.4966	0.0855	0.0797	0.6044	0.1934	0.4443	0.1526	0.2153	0.4572	0.1672	0.0714	0.1618	0.3391	NA	0.3206	NA	0.1177	NA	0.0257	0.0368	NA	0.5149	NA	0.0615	0.2839	NA	NA	0.4775	0.0484	NA	0.0765	0.1581	NA	0.1219	0.1607	0.1291	0.0412	0.1586	0.0879	0.1601	0.236	0.6457
CEP170	0.1567	0.2321	0.0222	0.1783	0.1476	0.1161	8.8305	0.0313	0.1515	0.2318	0.198	0.3362	2.1558	0.2062	0.2746	0.2333	0.2097	0.0931	0.0639	4.8729	0.0595	0.2314	0.8545	0.0686	0.1286	0.054	0.2141	0.5577	0.1961	0.025	0.4749	0.2123	1.8103	0.1679	0.2858	0.1293	0.2596	0.0847	0.2404	0.1216	0.2501	0.2592	0.0192	0.2031	0.0965	0.1196	0.0537	0.296	0.6451
CEP170B	0.0497	NA	NA	0.0357	0.0444	0.0079	0.0039	0.038	NA	NA	0.13	NA	NA	0.095	0.0328	0.0121	NA	0.0152	0.0088	0.0335	0.0244	0.0606	0.028	NA	0.0079	NA	NA	0.0144	0.0034	NA	0.124	NA	0.0432	NA	0.0101	0.0104	0.0636	NA	NA	NA	0.0128	NA	0.0044	0.0134	0.0138	NA	NA	NA	0.0039
CEP41	NA	0.0922	NA	NA	0.1222	0.0287	NA	0.023	NA	NA	0.0886	0.2318	0.0358	0.0177	NA	0.0529	NA	0.05	NA	NA	NA	0.0143	0.0626	NA	0.0251	0.0566	NA	0.05	NA	NA	0.0579	0.1021	0.0985	NA	0.096	NA	NA	NA	NA	NA	0.082	NA	0.1209	0.1131	0.0123	NA	NA	NA	0.0595
CEPT1	NA	0.7256	0.219	0.4121	0.5438	1.6303	0.2139	0.6737	0.6973	0.1643	0.395	NA	0.2873	0.2438	0.4261	0.4229	0.3667	0.2207	0.5399	NA	0.452	0.6915	0.454	NA	0.4926	1.1022	0.2822	0.322	0.3414	NA	0.2265	0.4531	0.1572	0.2914	0.2921	0.2007	0.5352	0.282	NA	0.457	0.2686	0.3683	0.7737	0.3062	0.4334	0.4019	0.307	0.5512	1.6449
CERCAM	0.0294	0.0979	NA	0.0915	0.0171	0.0055	0.1525	NA	0.0419	0.076	0.2077	NA	NA	NA	0.0897	0.0655	0.1105	0.0164	NA	0.0458	0.119	NA	0.0286	NA	NA	0.2655	0.0276	0.1046	NA	0.033	0.0131	0.1734	NA	0.1064	NA	0.0557	NA	0.1235	0.1189	NA	NA	0.0808	0.0202	NA	0.0341	0.1902	0.0777	0.0948	0.0938
CERS2	2.3923	1.4742	0.2324	6.754	1.6955	1.1798	0.6903	0.5834	0.6506	0.3258	1.2498	0.7977	2.6658	0.9326	1.3117	0.957	0.4075	0.3195	2.148	0.4422	2.6322	0.905	3.1849	0.152	0.6126	0.3539	0.705	0.2434	0.6573	2.7988	0.3955	1.4059	0.3479	0.1169	1.6037	0.3183	0.586	1.2179	NA	0.4353	NA	0.9469	0.5001	0.3051	0.6879	1.1633	0.2017	0.2346	0.9835
CERS6	0.1055	NA	NA	NA	NA	NA	NA	NA	NA	NA	NA	0.1653	0.1725	NA	NA	NA	NA	NA	0.052	NA	NA	NA	0.0932	NA	NA	NA	NA	NA	NA	NA	0.0497	NA	0.0397	NA	NA	NA	0.0632	NA	NA	NA	NA	NA	0.0767	NA	NA	0.0559	NA	NA	0.2044
CES1	0.7	4.5484	0.8466	0.4915	0.3226	9.7239	1.2834	4.5559	2.5407	0.8395	0.8341	1.7328	0.5014	0.2095	2.0163	5.7438	0.6604	0.197	0.7154	1.0656	7.0095	0.7295	0.2027	1.5772	0.4388	0.4863	0.408	1.2886	2.7648	NA	3.4202	3.4472	4.3806	0.1596	2.287	0.4212	1.2649	0.2532	0.1185	0.5453	0.434	1.0273	10.1906	5.2005	1.8643	2.5744	1.652	4.4595	0.1854
CES2	NA	2.0013	NA	0.5992	NA	1.0081	0.1631	19.8822	NA	NA	4.0451	NA	11.1446	NA	4.558	21.221	NA	NA	0.0535	0.2231	NA	NA	NA	0.0136	NA	NA	NA	1.3884	2.1699	NA	3.0985	0.4652	1.8765	NA	1.4841	NA	7.5143	NA	NA	0.0261	1.7995	NA	NA	6.818	0.0668	2.9931	NA	3.5864	35.62
CETN2	0.7199	0.8451	0.0988	0.3525	NA	0.5056	NA	0.1696	NA	NA	0.7724	0.2345	NA	0.0616	NA	0.5934	0.3742	NA	NA	NA	0.4384	0.8351	0.2436	0.0886	0.2406	0.1858	NA	NA	0.4418	NA	NA	0.1368	NA	NA	0.4516	NA	0.0848	0.1747	NA	0.0188	0.4701	0.0739	0.2209	0.3344	0.0978	NA	NA	0.0584	0.188
CFB	5.635	1.4111	7.0787	0.7524	3.4949	1.0243	2.6622	0.4691	0.663	1.8636	6.0037	7.1445	6.5906	1.2535	1.0443	1.7784	1.863	2.9176	5.546	6.4843	4.2061	1.0573	8.1169	4.9809	0.7816	0.6582	2.5598	3.638	5.3361	0.4045	4.9656	5.6731	1.9114	41.5813	6.9765	1.0303	8.8896	1.4127	0.6614	1.3619	2.9094	2.1338	1.7072	5.9951	2.0543	0.4771	0.6296	3.2066	6.0311
CFD	5.5358	1.9437	0.2816	3.5901	1.766	0.6277	4.1737	0.9405	0.5811	5.2441	2.5668	1.728	3.2633	0.5142	0.4847	0.4596	NA	0.4499	0.9315	1.1313	0.8699	NA	1.1985	5.4223	3.0309	2.5481	0.7638	0.8502	1.4133	3.6496	1.3001	0.12	0.0676	3.7603	0.5523	0.5864	0.4407	0.6169	1.9678	0.0993	2.2112	0.5249	NA	0.3437	0.7301	0.8577	1.796	NA	0.5811
CFDP1	NA	NA	NA	NA	0.183	0.2838	0.0687	0.1525	NA	NA	0.2731	NA	0.0487	0.2649	0.2387	NA	NA	NA	0.1228	0.0691	0.1783	0.4558	0.1943	NA	0.1267	0.1409	NA	0.0762	NA	0.6386	0.0862	0.1506	0.1822	NA	0.527	0.0958	NA	NA	0.2017	NA	0.09	NA	0.1571	0.0917	NA	0.0913	NA	0.7496	0.3196
CFH	4.1062	1.5828	2.2369	0.745	2.5197	1.3566	3.9131	0.8922	1.8679	2.2626	5.3037	2.4219	4.0721	1.3556	1.2421	1.6575	1.3274	3.8271	4.2898	6.8732	2.893	1.3496	2.5693	4.7009	1.0618	1.2679	1.7295	2.011	5.1996	1.1138	2.8377	2.3967	1.6221	4.9221	2.8065	0.9058	3.9824	1.7158	3.1368	1.3923	2.2739	3.4783	1.1377	1.8804	1.8511	1.2622	1.5443	1.7502	2.6196
CFI	1.2614	0.3979	0.8888	0.199	0.6396	5.307	1.1376	0.5905	0.5454	2.1604	1.2051	1.269	1.4299	0.0904	0.376	2.7332	1.3587	1.4366	1.4789	2.3243	1.0079	2.3082	2.206	0.8531	0.7993	2.9685	1.019	1.4702	0.7136	1.2763	1.7028	0.9606	0.1204	2.7119	0.6826	2.0966	0.6781	0.4047	0.278	1.2693	2.4151	0.9776	0.3246	2.2105	2.0874	0.927	0.3119	0.1319	0.3968
CFL1	483.558	701.282	262.829	365.373	489.048	591.664	300.44	494.02	475.22	329.818	367.086	581.338	556.549	281.304	270.087	363.157	193.79	167.908	415.352	321.786	385.921	553.415	565.093	165.545	312.123	301.211	257.5	329.043	326.327	176.101	143.87	371.405	320.032	136.725	344.484	129.36	163.228	392.229	403.695	401.27	259.418	312.071	311.113	200.477	271.919	210.577	316.828	454.749	867.61
CFL2	22.8542	NA	NA	31.9615	35.238	4.9179	13.5738	5.2788	NA	NA	NA	NA	11.6739	1.1406	19.3927	37.6091	10.9098	11.8071	31.1384	14.2579	41.2774	NA	46.4292	5.8345	10.6123	2.0937	17.9184	16.7646	7.6544	NA	NA	29.2005	5.6087	6.0628	NA	NA	13.2617	46.9531	1.2476	10.8177	9.7889	5.8272	5.4158	NA	17.7329	6.7425	35.7061	39.9519	62.7031
CFTR	NA	NA	0.0161	NA	0.2129	0.1815	NA	NA	NA	NA	0.1064	0.0047	NA	NA	0.091	NA	0.636	NA	0.0666	NA	NA	0.1716	NA	NA	0.0378	NA	0.0439	NA	NA	0.2101	0.0028	0.0065	NA	NA	NA	NA	0.0276	0.0179	NA	0.0261	NA	NA	0.5548	0.071	0.2611	NA	NA	NA	0.0364
CGGBP1	0.3336	NA	1.0946	NA	0.2526	NA	0.1289	0.2421	NA	0.2943	0.304	0.4042	NA	NA	0.4332	NA	NA	0.1311	NA	NA	NA	0.2947	0.4174	NA	NA	NA	NA	0.6789	0.3954	NA	NA	0.1839	0.49	NA	0.4197	0.3453	NA	0.3727	0.3025	NA	NA	NA	0.3966	0.6302	0.4391	0.3132	0.2467	0.7389	NA
CGN	1.7909	0.1044	0.0157	0.3261	0.0829	0.0739	0.017	0.2637	0.0601	NA	0.182	0.36	10.6642	1.2798	0.1514	0.1901	0.8809	0.3536	0.0896	0.0399	0.0496	0.0642	0.2539	0.0186	0.054	0.0053	0.0069	1.2412	0.8807	0.2675	1.2378	1.1134	0.5006	NA	1.3329	0.0039	1.1265	0.0419	NA	0.0066	0.1443	0.0211	0.9335	0.1335	0.527	0.0113	NA	0.5699	0.2929
CHCHD3	1.6466	0.2626	0.9192	0.162	1.2009	0.2845	0.3848	0.0219	0.8635	0.4276	1.5075	1.97	0.03	0.8214	1.1424	0.6196	0.6305	0.5057	1.0625	1.0717	0.9006	0.7563	1.835	0.3441	0.2774	0.5897	0.571	3.8213	1.7107	0.3485	0.376	1.7185	1.8332	0.2269	0.9543	0.3913	1.0166	0.7272	0.3894	0.9179	1.0795	0.4056	0.9803	1.793	2.4851	0.0377	0.0429	2.8887	4.2615
CHCHD5	2.0236	0.5855	NA	NA	1.1892	0.2282	0.2393	0.5497	0.8142	NA	NA	NA	2.5797	1.4307	1.5864	NA	1.1664	NA	1.6594	0.4689	0.2595	1.1122	0.5193	NA	0.31	0.5059	2.3641	0.0428	NA	1.7258	0.2428	0.512	0.24	0.4977	0.1953	0.1423	0.264	0.8118	1.3831	NA	0.5815	NA	0.5213	NA	NA	0.3119	0.1374	NA	NA
CHCHD6	NA	NA	0.0638	NA	NA	NA	NA	NA	NA	NA	NA	NA	NA	NA	NA	NA	0.0851	NA	0.2258	NA	NA	NA	NA	NA	0.5607	0.8697	NA	NA	0.0559	0.0917	NA	8.1058	NA	NA	2.8016	NA	3.2309	NA	NA	NA	NA	0.1684	0.4652	NA	0.5706	NA	NA	2.2446	0.7381
CHD2	NA	NA	NA	NA	NA	NA	NA	NA	NA	NA	0.1052	NA	NA	NA	0.0026	0.0128	0.4785	NA	NA	NA	NA	NA	0.0505	NA	0.0284	0.0135	NA	NA	NA	NA	NA	NA	NA	NA	0.0066	0.0196	NA	0.0012	NA	0.0023	NA	NA	NA	NA	0.0755	0.0097	NA	0.0359	0.009
CHD3	NA	NA	NA	NA	0.0665	NA	NA	NA	NA	NA	NA	NA	NA	NA	NA	NA	NA	NA	NA	NA	NA	NA	NA	NA	NA	0.0436	NA	NA	NA	NA	NA	NA	NA	NA	0.1422	NA	NA	NA	NA	0.0375	NA	0.0313	0.3219	NA	0.2209	NA	NA	NA	0.107
CHD4	0.1569	0.1823	0.0819	NA	0.2558	0.119	NA	0.0702	0.1275	0.0192	0.6529	0.1818	0.0379	0.0521	0.3035	0.3005	0.1357	0.0602	0.1466	0.0748	0.1628	0.4277	0.5382	NA	0.4193	0.1638	0.0478	0.1854	0.2582	0.1394	0.1886	0.0934	0.1771	0.101	0.2875	0.1655	0.1789	0.0695	NA	0.1317	0.3569	0.0997	0.3454	0.2094	0.3491	0.0597	0.0167	0.1517	0.2035
CHDH	NA	0.5833	1.0843	0.3038	0.4565	2.8732	0.0714	1.1624	0.1674	0.1253	0.8247	0.4955	0.2291	0.0665	2.049	0.203	1.2818	0.0106	1.5714	0.6514	0.0384	0.5407	0.5965	NA	1.3487	0.498	0.414	0.0519	1.8476	0.0676	0.3176	0.3671	0.2257	NA	0.1178	0.1545	2.7112	0.2189	0.1268	0.5698	0.6848	0.0807	0.8365	0.7237	1.5609	0.3497	NA	0.244	1.3562
CHERP	0.1517	0.0606	0.2587	0.4467	0.1896	NA	0.3076	0.0871	0.4513	0.4136	0.8173	0.1098	0.0997	0.4151	0.1098	0.1251	0.5684	0.1464	0.7876	0.3853	1.0004	0.2381	0.4629	NA	NA	0.1378	0.5397	0.1407	0.1929	NA	0.5489	0.2837	0.3094	NA	0.3563	0.1389	0.184	0.3085	0.1667	0.1448	0.1579	0.2983	0.2488	0.2985	0.4591	0.0681	0.025	0.217	0.3699
CHGA	NA	NA	29.8748	1.0314	0.5383	0.2746	1.3715	3.2917	1.5017	NA	0.9396	2.1783	5.6145	NA	0.4482	1.9601	1.3653	NA	0.0448	0.4187	0.0285	0.137	NA	NA	0.0136	0.4479	1.6536	NA	5.9518	1.028	0.321	NA	NA	NA	1.33	1.0696	0.4832	1.1607	0.7036	3.8611	0.2421	NA	1.5351	0.6887	2.7694	0.4819	NA	NA	NA
CHGB	NA	NA	50.6259	0.4599	0.1477	0.1996	0.2014	NA	8.7236	NA	0.0875	0.0853	0.2447	NA	1.5391	0.2385	2.2849	0.0269	0.5234	0.1154	NA	0.1549	NA	NA	NA	NA	0.0413	NA	0.3572	0.0527	NA	0.0166	0.0714	NA	0.4329	3.3996	0.2834	0.0719	0.8817	0.6686	2.3736	NA	1.1151	1.9258	0.0263	0.0427	NA	NA	0.0854
CHI3L1	NA	0.8287	NA	NA	NA	NA	NA	0.0316	0.5983	0.0862	NA	0.0484	0.0066	NA	0.126	0.2287	NA	NA	NA	0.0642	NA	0.088	0.0084	NA	0.3485	0.0268	NA	0.7371	0.0757	0.4134	0.1966	0.0448	0.0574	0.2413	NA	0.114	0.0599	0.5017	NA	0.1659	0.1702	NA	0.0865	0.0498	0.0078	0.0518	0.0447	0.0644	0.2486
CHID1	1.339	0.8188	0.1125	0.5379	1.2708	4.4428	0.6089	1.1978	1.1691	0.2724	1.9605	1.954	1.3078	0.0546	0.949	2.0746	3.3702	0.2077	2.1025	0.3917	1.0699	2.1646	0.4711	0.0549	1.305	2.5069	0.5055	0.8538	2.1816	0.7235	0.4577	2.0882	0.6825	0.4606	2.4056	0.6531	2.9029	0.6115	0.6227	1.1353	0.8998	0.317	3.7846	2.026	1.9848	0.6129	0.2545	0.6988	1.0251
CHKB	0.2003	0.2642	1.1498	NA	0.4772	0.7103	0.4928	0.1771	0.3264	NA	0.1403	0.3509	NA	0.2286	0.0593	0.0602	0.1349	0.146	0.2133	NA	0.2345	0.0951	0.3972	0.2635	0.3527	0.0169	0.044	NA	NA	0.1027	0.543	0.2106	0.2408	NA	0.2806	0.2016	0.6163	0.2157	NA	0.5715	1.0383	0.0408	0.5365	0.2683	0.4712	0.1985	0.508	2.0206	0.981
CHM	0.0153	0.0222	NA	NA	NA	NA	NA	NA	0.0529	0.1239	0.0304	NA	NA	NA	NA	0.5358	NA	NA	0.2755	NA	NA	0.2697	NA	NA	0.044	NA	NA	2.2623	NA	NA	0.2528	NA	NA	0.164	NA	NA	0.0339	NA	NA	NA	NA	0.2247	NA	NA	NA	0.1982	NA	NA	NA
CHMP1A	0.5849	NA	1.0675	0.9377	0.395	NA	0.6115	NA	0.8063	0.1651	0.375	0.0714	0.9708	1.3426	NA	0.4698	0.3491	0.147	0.422	0.4117	0.1841	NA	0.4359	0.3876	0.4494	0.6941	NA	0.6355	0.4939	NA	1.3889	1.6278	0.4596	0.5337	0.7882	0.6341	2.552	0.2778	NA	0.1412	1.0258	NA	4.0595	0.1156	0.9187	0.2506	0.134	1.1047	0.8497
CHMP1B	0.0269	NA	NA	NA	NA	NA	NA	NA	NA	NA	NA	0.0343	NA	1.1047	NA	NA	NA	NA	NA	NA	NA	NA	0.0175	NA	0.0465	NA	NA	1.276	1.2806	NA	1.5671	0.6406	0.3479	NA	3.4217	0.0951	2.4948	NA	NA	NA	NA	NA	1.0632	1.8581	0.8348	NA	NA	0.9685	0.6834
CHMP2A	0.2545	NA	NA	1.7376	0.1184	0.0756	0.6633	0.2885	0.9271	NA	0.3581	0.0955	0.6909	NA	0.2112	0.0367	NA	0.8025	1.1615	0.5533	0.1227	1.0588	0.3553	0.3152	0.1314	0.369	0.1082	0.75	0.3094	1.1189	0.9324	1.1891	0.4535	NA	3.2581	0.7011	1.618	0.1588	0.7517	0.1514	1.6196	0.5154	0.7418	0.1001	0.793	0.0257	NA	1.9474	0.375
CHMP2B	NA	NA	NA	NA	NA	NA	NA	NA	NA	NA	NA	NA	0.2674	0.3625	NA	NA	NA	NA	NA	NA	NA	NA	NA	NA	0.0248	NA	NA	NA	0.302	NA	NA	0.2268	0.3927	NA	0.085	NA	0.5275	NA	NA	NA	1.155	NA	0.3996	1.4124	0.7672	NA	NA	0.3177	NA
CHMP4A	0.6098	5.2892	0.4824	0.6959	2.4063	2.3602	2.5072	0.0718	2.2913	0.5544	0.2156	2.7555	0.2588	0.8497	0.2056	4.3692	0.9986	0.2464	0.7521	0.1976	0.8754	0.7443	0.3051	0.3755	1.6883	0.0328	0.3181	3.3608	0.298	NA	0.1124	1.0819	0.5166	0.2629	1.5281	0.2953	1.5341	0.4067	NA	0.6715	2.2589	0.1765	1.3823	0.8003	1.2689	0.584	0.2255	0.4181	2.7863
CHMP4B	0.8511	0.5855	0.3047	0.2549	0.6128	0.9207	0.3816	0.6	1.0822	0.1692	0.9721	0.2193	1.037	0.5022	0.6185	0.9822	0.1223	0.2248	0.3857	0.1794	0.1699	0.4648	1.345	0.3784	1.0626	0.3031	0.1218	0.5461	0.7117	0.0468	0.6791	0.9006	0.6279	0.198	0.9495	0.046	2.2158	0.2052	0.0433	0.1622	1.6178	0.0807	1.1644	0.5157	0.488	0.1318	0.0926	1.0931	2.3007
CHMP4C	NA	NA	NA	0.0729	0.1526	NA	NA	0.2327	NA	NA	NA	0.0393	0.0817	0.2192	NA	0.0606	0.0479	NA	0.097	NA	NA	0.0769	5.0399	NA	NA	NA	NA	NA	NA	NA	0.0978	NA	NA	NA	NA	NA	0.1711	0.0375	NA	NA	NA	NA	0.1927	NA	NA	NA	NA	0.0468	0.0976
CHMP5	0.6339	0.1405	0.1153	0.5982	0.3262	0.0892	NA	NA	0.3239	NA	1.0387	0.6872	0.1791	0.0975	NA	0.3351	NA	NA	0.1682	NA	0.0846	NA	0.4473	0.1448	0.0995	0.1524	NA	NA	0.0443	NA	NA	0.021	0.2109	NA	NA	NA	NA	0.1148	0.0716	NA	0.1092	NA	0.0292	NA	NA	NA	NA	0.0388	NA
CHMP6	0.3105	0.9938	0.6778	1.0859	1.8931	3.5129	0.3961	NA	0.1189	NA	0.4969	0.7882	0.2605	0.5436	2.9569	0.1123	2.3838	0.0814	0.2817	0.2859	3.1078	9.3219	0.9838	NA	0.2041	NA	0.187	0.1625	1.1271	0.0414	0.3507	3.4841	0.7035	0.0948	1.9828	0.0768	0.6692	1.7339	NA	0.073	0.0874	0.0128	0.0218	1.0029	1.2863	NA	1.0232	0.5564	0.5445
CHMP7	3.1688	0.493	NA	0.7014	3.1348	NA	NA	0.2017	2.2378	NA	NA	0.8087	2.7728	5.6717	0.3797	2.2851	1.3067	2.4603	2.3562	1.6236	0.0727	0.4091	0.0748	NA	0.0607	0.1953	0.2487	0.0345	0.3667	0.5055	0.0704	0.6072	0.3042	0.1567	0.9666	0.4245	0.6691	0.772	NA	0.1933	0.2892	1.7959	0.0788	NA	0.5754	0.1488	0.2959	2.1853	2.0525
CHP1	2.3811	3.1575	4.0129	3.061	3.5515	4.8356	0.6803	6.5081	2.453	1.3217	2.1777	3.2971	4.1075	1.6073	1.7388	2.0346	1.1062	0.839	7.7921	1.5339	3.4486	6.7144	2.7846	0.8725	1.7762	1.5367	1.783	3.6604	2.5469	0.6191	3.509	1.9145	2.3169	0.1026	3.1028	1.3279	5.0927	2.7056	1.2019	2.2027	1.2624	1.4416	2.1811	1.7391	1.6206	3.3147	1.1038	3.6406	2.8276
CHPF	NA	0.2261	NA	NA	0.1042	0.0116	0.063	0.1607	0.1049	0.0543	NA	0.1769	NA	0.0098	0.0965	NA	NA	NA	0.062	0.0154	0.0782	0.1623	0.0969	NA	0.126	NA	0.011	0.2598	0.0225	0.0859	0.0698	0.1104	0.0181	0.0392	0.0432	0.0526	NA	0.0164	0.0195	NA	NA	0.0432	0.2767	0.019	0.0491	0.0471	0.0137	0.0294	0.1115
CHPF2	0.0204	0.0082	NA	0.0076	0.0158	0.0124	0.0175	NA	0.0046	0.0058	NA	NA	NA	NA	NA	0.0093	NA	NA	0.0081	NA	0.0306	NA	0.0254	NA	NA	0.0038	0.0128	0.0151	NA	NA	0.0028	0.0058	0.03	NA	0.0173	0.0058	NA	0.0066	NA	NA	NA	NA	0.0556	0.0034	0.0366	NA	NA	0.0018	NA
CHST14	0.5862	0.7389	0.6953	0.3069	0.3746	0.3416	1.9609	0.2786	0.4096	0.8808	0.4026	0.9084	0.6269	0.1696	0.4081	0.3349	0.0944	0.1478	0.3754	0.1345	0.2999	0.4477	0.4315	1.0962	0.9067	0.5021	0.174	0.339	0.3718	1.4417	0.3176	0.4267	0.103	0.6599	0.5244	0.2286	0.1134	0.383	NA	0.3953	0.1663	0.3081	0.206	0.0832	0.3679	0.7852	0.3474	0.2108	0.2039
CHTOP	0.6324	NA	1.7887	0.7065	1.5162	0.0465	0.1532	0.378	1.6104	0.3483	0.7135	NA	0.1593	0.3681	0.2671	NA	2.2804	0.1038	0.832	NA	1.3691	0.1604	1.6655	4.1962	0.3075	1.9856	1.1802	4.3546	1.252	NA	1.1418	NA	NA	0.9823	1.8199	0.6018	1.4007	0.8844	1.2489	0.9176	2.0127	0.1124	0.9702	10.225	3.5534	NA	0.3564	0.7564	2.1233
CHUK	0.0188	NA	NA	0.012	NA	NA	NA	0.0333	0.0486	0.0101	0.0248	0.1751	0.0133	NA	NA	0.0523	0.0145	NA	0.0144	NA	0.0186	0.0556	0.1086	NA	0.184	NA	NA	0.0156	0.0172	NA	0.0149	0.0798	NA	NA	NA	0.0123	0.0192	0.1294	NA	0.0903	0.1483	NA	0.2584	NA	NA	NA	0.0089	NA	NA
CHURC1	0.148	NA	NA	0.4191	0.2679	NA	0.2279	NA	0.8523	NA	NA	NA	NA	0.6323	NA	0.3413	NA	0.1269	0.1438	0.2405	NA	0.4223	0.6343	0.1264	NA	NA	NA	0.8592	NA	NA	0.1618	0.098	NA	NA	NA	NA	NA	0.2802	0.1197	NA	NA	NA	0.4187	0.2648	0.1006	NA	0.1325	NA	NA
CIAO1	0.0619	0.0356	0.1339	0.0575	NA	NA	NA	0.0309	0.0443	NA	NA	NA	NA	NA	NA	NA	0.0488	NA	NA	NA	NA	0.0271	NA	NA	NA	0.0877	NA	0.2786	0.0356	NA	NA	1.6002	NA	NA	NA	NA	NA	NA	NA	NA	NA	NA	0.1283	NA	NA	0.0598	NA	NA	0.0545
CIAPIN1	0.335	0.5856	0.3818	0.6643	0.4614	0.4802	0.6615	NA	0.5129	0.3729	0.5013	0.3257	0.298	0.4239	0.0913	0.0538	NA	0.2507	0.3098	0.2503	0.33	0.0895	0.3522	0.0862	0.4981	0.1016	0.2235	0.6771	0.4591	NA	0.7152	0.9787	0.4572	NA	0.8997	0.1461	0.7103	0.3582	0.117	0.1507	0.2032	0.1168	0.9801	0.8093	0.3413	0.3677	0.1268	0.9384	0.9269
CIB1	3.314	1.7879	NA	2.0535	0.7609	1.2064	0.4322	2.0615	0.7388	3.606	0.7757	4.2008	7.0235	0.8717	0.4763	0.4923	0.8749	0.2181	1.4553	0.0974	1.3216	1.0725	1.1751	0.7103	1.1468	1.1682	0.1003	0.7812	0.7293	1.3983	1.5672	7.3745	0.7429	0.8641	0.9235	0.1088	2.2133	0.7935	NA	0.1111	0.2125	0.3445	1.3647	0.8247	0.4161	3.0815	0.3939	0.334	1.1405
CILP	1.5498	0.4266	0.0589	0.4819	1.0059	0.1231	0.4403	0.0418	0.8448	3.1707	0.1305	0.2746	0.4886	0.4957	0.2654	0.2628	1.0637	0.097	0.1935	0.0679	1.1976	0.2147	0.6262	1.4008	0.4031	0.6151	2.5808	0.4244	0.1185	0.1755	0.7782	1.093	1.5977	4.0242	1.8699	1.4953	0.4592	0.671	0.2385	1.1178	0.8076	4.1713	0.8817	0.0585	0.4058	0.1891	2.671	0.7621	0.6412
CIRBP	11.4567	25.0126	30.9555	18.0154	19.4723	48.8984	12.3905	46.7196	26.3345	15.5582	9.2905	20.3413	17.6639	14.8428	23.6955	5.8563	31.7019	7.6904	42.7328	11.7399	19.344	30.4727	22.7855	7.9006	9.2624	25.9831	12.7745	8.2455	17.5443	9.9734	12.3118	8.5235	9.4688	7.3314	9.537	13.0955	11.9422	23.4489	23.1922	9.441	9.4847	10.8576	12.9998	13.1261	19.7704	13.9161	24.2	19.7114	19.7103
CIRH1A	NA	0.0114	0.0293	NA	NA	0.0448	NA	NA	NA	NA	0.0202	NA	0.028	NA	NA	0.0708	NA	NA	NA	NA	NA	NA	0.0313	NA	0.0454	0.0211	NA	0.1374	NA	0.162	NA	0.0209	NA	NA	0.0424	NA	NA	0.0375	NA	NA	NA	NA	0.0066	0.0783	0.1598	NA	NA	NA	NA
CISD1	3.4402	2.6208	4.4274	6.1799	3.1898	3.9126	2.2602	8.2359	2.3814	1.7854	6.6443	1.9153	9.8834	1.8084	1.8015	2.7915	5.161	0.1943	3.0353	3.738	3.8396	5.9999	3.1056	0.5125	2.3475	1.3044	4.0833	1.0403	0.9898	7.2596	0.6008	2.2087	0.4283	1.9693	1.2847	0.6896	7.1865	3.2147	3.4008	0.8686	76.8728	1.8792	7.6789	1.8478	12.6444	1.6533	1.1476	1.4413	4.3775
CISD2	4.0238	13.9921	2.5292	3.9215	6.6334	22.6301	1.6369	3.681	9.2056	5.5237	5.1454	11.1012	5.9958	1.7011	10.759	13.4098	7.5175	1.1138	9.334	2.8777	10.4017	38.5793	6.7461	1.1108	11.5737	6.1097	4.1398	3.9738	2.6623	28.7492	5.515	5.1038	5.3992	5.3427	7.2814	4.1245	12.6241	7.8015	8.101	6.5815	6.4626	5.3919	20.9479	7.904	8.8764	7.8862	1.6698	7.9788	9.7911
CKAP4	9.7354	16.4718	2.8706	7.42	19.1449	12.7136	10.3374	6.0569	7.831	6.2687	19.0758	12.6881	3.8848	4.6959	18.7566	14.791	3.8604	6.2827	8.8059	10.392	6.8194	26.1527	18.1837	2.3805	6.8568	12.7026	6.0681	25.5709	7.4923	17.1082	7.139	10.1933	12.3275	9.1793	21.1255	5.7421	8.4186	9.4186	8.4489	7.4771	12.7923	7.0374	16.7056	6.6197	15.1183	4.5085	5.1419	14.5452	11.0861
CKAP5	0.1017	0.3381	0.0403	0.0757	0.3571	0.2542	0.0296	0.1061	0.1398	0.0072	0.163	0.0597	0.0391	0.02	0.2543	0.4149	0.0376	0.0205	0.1143	0.1024	0.1484	0.2698	0.157	0.0155	0.103	0.1577	0.0638	0.2746	0.0524	0.2823	0.0375	0.0518	0.152	0.0213	0.1541	0.0341	0.0968	0.0402	0.0153	0.0766	0.105	0.096	0.1597	0.0582	0.2181	0.0567	0.0265	0.2023	0.1978
CKB	18.8353	4.348	4.9089	3.0919	3.2606	24.6122	5.7694	138.218	13.2942	2.5154	9.3152	1.9255	11.117	1.5126	5.7154	64.6219	4.6108	4.4919	5.4429	4.4249	5.0473	2.7895	5.2393	13.7441	12.6098	9.9019	3.4392	4.4287	7.8007	0.4309	7.3258	66.856	5.6071	1.0845	4.6328	2.1445	5.9021	1.1857	4.7911	5.2377	295.203	11.8233	4.9092	5.1578	6.1454	48.5615	1.9207	374.876	15.6796
CKMT2	NA	NA	NA	NA	NA	NA	NA	NA	NA	NA	NA	NA	0.1112	NA	NA	NA	NA	NA	0.2122	NA	NA	NA	NA	NA	NA	0.1123	0.0617	0.1752	NA	NA	NA	0.3075	NA	NA	NA	NA	NA	NA	0.0089	NA	NA	NA	0.1062	0.5726	NA	1.1897	0.0161	NA	NA
CLASP1	0.0528	0.1799	0.0262	0.0204	0.1127	0.3063	0.0234	0.2938	0.0425	0.0346	0.0564	0.083	0.0597	0.0751	0.1054	0.0518	0.0894	0.0177	0.0828	NA	0.1762	0.2223	0.1356	NA	0.0948	0.0541	0.0476	0.0582	0.0865	0.0193	0.1085	0.1464	0.8802	0.0133	0.2173	0.0074	0.0176	0.0509	0.0244	0.0397	0.0504	0.0609	0.1332	0.0708	0.0763	0.0278	0.0156	0.0487	0.0867
CLASP2	0.0137	0.0829	NA	0.0083	0.0583	0.1275	0.0014	0.0829	0.0334	0.0179	0.036	0.028	NA	NA	0.1115	0.1313	0.0426	NA	0.1166	NA	0.0287	0.1382	0.1463	0.0109	0.2016	0.0832	0.0206	0.0998	0.084	0.0643	0.0501	0.0601	0.0912	0.0138	0.0644	0.0172	0.0406	0.07	0.0446	0.0164	0.1576	0.0448	0.1583	0.0254	0.0401	0.0178	0.0108	0.0852	0.1132
CLC	NA	4.6669	13.301	1.9602	1.9257	0.2985	0.2323	1.1072	3.1332	2.7192	0.3681	0.184	NA	NA	0.6191	14.6923	NA	0.496	NA	3.841	2.4157	12.738	0.9772	0.8515	0.2519	0.8023	0.0368	2.4945	NA	0.3064	3.856	0.9965	9.8715	NA	0.4451	18.3987	0.4042	8.4125	2.4765	15.2345	1.8512	0.1682	1.5417	0.0637	3.9996	0.2105	3.4473	0.6025	0.6355
CLCA1	NA	NA	NA	NA	NA	NA	0.1648	14.8809	NA	NA	NA	NA	0.0329	NA	NA	24.759	NA	0.0545	NA	0.038	0.0958	0.4602	NA	4.1041	NA	NA	NA	NA	6.4305	NA	NA	0.0675	0.2504	NA	NA	NA	2.2071	NA	NA	NA	0.5751	NA	NA	0.7273	0.018	NA	NA	0.0414	0.14
CLCN3	NA	0.0235	NA	NA	NA	2.1981	NA	NA	NA	NA	NA	0.0703	0.117	NA	NA	NA	NA	NA	NA	NA	NA	NA	0.0216	NA	0.0025	NA	NA	0.4005	NA	NA	2.5862	0.0596	NA	NA	NA	NA	NA	NA	NA	NA	NA	NA	2.1016	NA	NA	0.2179	NA	NA	NA
CLCN7	NA	0.1233	NA	NA	0.017	NA	NA	NA	NA	NA	NA	NA	NA	NA	NA	NA	NA	NA	NA	NA	NA	0.051	NA	NA	NA	NA	NA	0.0437	0.1381	NA	0.0416	0.0158	NA	NA	NA	0.1002	NA	NA	NA	NA	0.0782	0.0319	NA	NA	0.0788	0.0701	NA	NA	0.095
CLDN1	1.1831	2.252	NA	0.1071	0.2112	0.5526	0.1162	0.0818	0.2361	0.0275	0.1546	0.412	0.652	0.8524	0.3682	0.0816	0.4145	0.0616	0.851	0.4755	0.2175	4.4068	0.3031	0.1599	0.6627	0.4332	0.0766	0.2599	0.169	NA	0.1236	0.1791	0.1915	0.6103	0.5112	0.1325	0.4005	0.1267	NA	NA	0.0417	NA	1.5512	0.106	0.1229	0.419	NA	0.0536	0.0358
CLDN10	NA	NA	NA	NA	0.0892	0.1007	NA	NA	NA	NA	NA	NA	NA	NA	NA	NA	NA	NA	NA	NA	NA	NA	0.0256	NA	NA	NA	NA	NA	NA	NA	NA	0.0256	NA	NA	NA	NA	NA	NA	NA	NA	NA	NA	NA	NA	NA	NA	NA	NA	NA
CLDN12	NA	1.6935	NA	NA	NA	1.6395	NA	NA	NA	NA	NA	NA	NA	NA	NA	NA	NA	NA	NA	NA	NA	1.107	NA	NA	0.735	NA	NA	0.158	NA	NA	0.607	0.1966	NA	NA	NA	NA	0.06	0.072	NA	NA	NA	NA	NA	NA	NA	0.5316	NA	0.0445	0.0973
CLDN3	NA	NA	NA	NA	0.3926	1.3307	NA	0.3925	NA	NA	0.4327	NA	0.4589	NA	NA	0.7115	0.3973	NA	NA	NA	NA	NA	NA	NA	NA	NA	NA	0.4706	0.0698	NA	NA	NA	NA	NA	NA	NA	0.8839	NA	NA	NA	NA	NA	0.7227	NA	NA	0.8178	NA	0.3794	0.4921
CLDN7	0.4181	NA	NA	0.6026	NA	0.5203	NA	0.5037	0.4023	NA	NA	NA	0.5342	NA	NA	0.4981	0.1352	NA	0.2507	NA	NA	0.333	0.3268	NA	NA	2.0705	0.14	0.0619	NA	NA	3.0789	0.6697	0.3817	26.4629	0.1932	NA	0.1626	NA	NA	NA	NA	NA	0.1368	NA	0.8127	0.3468	NA	NA	NA
CLEC11A	20.5798	2.8955	3.6298	5.2834	1.6039	0.5152	10.0382	0.5	2.7459	5.7948	1.1568	3.5456	10.1936	3.2665	1.2262	0.9759	2.7818	3.4749	10.9129	4.4422	0.755	2.316	2.308	3.2725	3.594	1.9416	2.0989	0.8388	3.2213	10.6806	5.9492	2.6489	0.882	6.0109	3.8472	1.2612	2.6563	3.034	4.6607	1.0603	0.706	2.2804	0.8099	0.9053	3.2593	0.8073	2.1388	0.6405	1.3544
CLEC3B	4.1048	5.3168	0.8636	0.6132	16.3218	7.4425	5.0414	1.7697	2.2821	5.5508	2.2033	6.2652	7.7045	1.8976	8.2731	1.4046	1.34	3.0484	7.201	3.8452	5.719	2.7208	2.8625	57.1666	2.6419	4.8619	6.5172	1.1039	6.122	0.7515	2.0949	5.0913	1.3746	3.3911	1.0894	1.3342	1.6444	2.1049	0.3248	1.3685	1.1601	9.8075	1.1571	1.7501	3.4479	10.5168	4.4116	1.2058	1.505
CLIC1	48.7556	63.8672	36.7889	36.8313	101.481	67.2515	78.858	123.413	114.946	53.2138	79.0363	95.7356	87.5832	70.5802	53.0039	78.4196	23.2356	38.4361	67.5666	57.0791	61.5071	71.8552	96.4551	27.9194	69.5274	49.1952	17.0684	62.645	26.654	42.7008	69.539	132.793	23.5257	22.7141	89.3268	37.4787	37.3335	90.7687	8.1913	63.9279	26.7065	47.582	49.2823	63.7354	28.3726	84.2594	36.9252	62.8378	164.895
CLIC2	0.3595	1.7076	1.2577	0.6286	0.9714	6.6914	1.162	1.5143	1.4746	0.6954	2.6999	2.7353	1.1888	NA	1.7876	2.5613	0.8927	0.7309	1.6554	1.0174	1.1205	0.7797	0.6726	0.4007	0.5027	0.8257	0.5457	0.4056	1.8168	0.165	1.2203	0.4402	0.6531	0.274	0.215	0.6898	1.6612	0.798	0.5335	1.7867	1.6864	0.2428	0.6263	1.6175	0.816	0.5844	1.6604	1.0917	1.4658
CLIC3	2.3473	0.8206	0.0484	2.1022	0.2506	0.3591	NA	0.5177	1.1562	0.1199	0.8204	20.7041	0.5501	2.5111	0.1549	0.8068	NA	0.2138	0.3193	2.1008	0.3964	5.0491	2.7688	NA	0.7148	4.5907	NA	1.5556	0.4915	NA	4.1931	0.8231	0.4903	1.147	0.9501	0.2666	0.6726	0.0112	NA	0.1775	0.7051	0.7222	NA	0.3752	NA	0.6889	0.2301	0.5521	1.2152
CLIC4	9.1661	3.8978	1.431	4.4282	11.8472	3.6547	14.7609	1.3854	4.6472	2.7536	1.6833	2.8044	1.3317	4.45	2.9086	3.2543	1.2804	5.5314	5.2419	1.12	2.1757	2.4096	3.5123	2.9924	3.502	1.4684	1.5615	3.8996	3.5201	2.1308	1.6517	2.3651	1.4999	12.155	4.9795	1.4608	2.9834	5.4625	3.3318	3.5947	4.7334	3.6474	2.1369	2.747	2.7521	1.0714	1.811	5.4596	4.3108
CLIC6	NA	0.1026	NA	0.0537	0.0369	NA	NA	0.0686	0.0383	0.0097	NA	0.1187	0.013	NA	NA	NA	0.0271	NA	0.0439	NA	0.0292	NA	NA	NA	0.1023	0.2065	NA	0.0431	NA	0.0683	NA	0.0548	0.0345	0.0111	0.1353	NA	NA	0.0044	NA	NA	NA	NA	0.144	NA	0.0101	0.0518	NA	NA	NA
CLINT1	0.0269	NA	4.728	3.3126	18.6113	1.2111	0.2437	0.6132	12.0683	0.0861	4.9369	0.626	0.332	7.3679	1.1139	1.8233	0.2735	0.2039	0.4379	0.5778	0.3954	0.1614	4.4373	0.0767	0.0983	0.0223	0.0232	1.3943	3.3793	0.5737	0.7164	1.0319	0.4042	0.3676	1.6663	0.3342	2.9664	0.5931	0.8754	0.1776	3.0733	0.1652	1.9799	1.1991	1.1391	0.4032	0.0513	2.1264	3.9674
CLIP1	NA	NA	0.0318	0.0112	0.0407	NA	NA	0.0833	NA	NA	0.0929	0.0086	NA	0.0268	0.0839	0.3499	0.0551	0.0087	NA	0.0301	NA	0.0323	0.9621	NA	0.3406	0.018	NA	0.0831	0.2472	0.1742	0.6202	NA	0.2664	0.2134	0.6801	0.0704	0.0221	NA	NA	0.0238	0.1923	NA	0.9768	0.3397	0.3435	NA	NA	0.1803	0.3897
CLIP2	0.0283	0.1154	NA	NA	0.3963	0.1494	0.1156	0.0532	0.0231	NA	0.2407	24.6864	NA	0.0915	0.1158	0.1223	NA	NA	0.0067	0.0502	0.0124	0.0379	1.2553	NA	0.033	0.0248	0.1855	0.1674	0.0458	0.147	0.906	0.0686	0.0463	NA	0.3914	0.0882	0.3416	0.0304	0.0551	0.02	0.138	0.0083	1.2842	0.0541	0.1038	0.0197	NA	0.093	0.6161
CLMN	0.0758	3.7526	0.024	0.081	0.3648	0.3958	NA	0.1842	0.2138	0.0299	0.2899	0.9565	0.7701	1.0931	3.8216	0.1124	2.9878	0.0551	0.4132	0.0307	0.2354	5.1174	0.1491	0.0072	2.0334	0.0869	0.112	0.223	0.6005	1.09	0.647	0.8794	0.0647	0.2159	0.3128	0.022	0.1965	0.1761	NA	0.0562	0.1265	0.1121	0.552	0.2948	0.411	0.1949	0.016	1.5254	0.2455
CLN5	0.3659	0.2086	1.1875	1.6556	0.1771	0.0525	0.5926	0.5428	0.2886	NA	0.1584	0.7221	0.1451	0.3237	NA	0.1405	0.3384	0.4732	1.1447	0.3562	0.2177	0.3311	0.3078	0.1612	0.0476	0.033	0.2864	0.471	NA	0.5516	0.1137	0.1775	0.0121	0.0501	0.0201	0.3248	0.3522	0.223	NA	0.1031	0.2289	0.4271	0.134	0.1011	0.2238	0.2019	0.171	0.1509	0.0171
CLN6	0.5899	NA	0.1174	NA	0.0814	0.1999	0.0766	0.2098	0.1209	0.2683	0.1726	0.1497	0.1551	NA	0.2389	0.4862	NA	NA	0.2197	0.3017	0.1851	NA	0.1984	NA	0.102	0.0861	NA	NA	0.0995	0.2324	NA	0.0937	0.1112	0.0339	NA	0.1303	0.1865	0.1584	NA	NA	0.1268	0.0549	0.1074	0.154	0.1663	0.1167	0.041	0.1427	0.1308
CLNS1A	0.8085	3.4265	1.4626	4.8306	1.6769	2.5767	1.1625	3.1273	1.6349	1.0007	0.4894	3.4065	1.6035	2.644	1.3818	0.7452	2.3318	0.8468	1.2478	1.8752	2.0406	2.0153	1.5977	1.0765	1.1728	0.3905	NA	0.7464	0.4194	0.6117	0.3865	2.0376	1.054	6.1861	1.286	1.8966	1.6684	3.7467	0.6631	1.3711	0.2193	2.6441	0.6953	1.0723	0.5009	1.3436	1.7333	1.4802	2.242
CLP1	NA	NA	0.0399	NA	0.045	NA	NA	NA	NA	NA	NA	NA	NA	NA	NA	0.0301	NA	NA	NA	NA	0.0377	0.0134	NA	NA	0.0267	NA	NA	NA	NA	NA	NA	0.0389	NA	NA	NA	NA	NA	NA	NA	NA	NA	NA	NA	0.2089	0.1013	NA	NA	NA	0.0612
CLPB	0.1154	0.138	0.0155	1.0101	0.3134	0.0568	0.0942	0.328	0.1153	NA	12.0406	0.6764	28.927	0.131	0.1835	0.0443	0.0118	0.0927	26.9086	90.7427	0.1269	1.0999	1.1544	NA	5.4251	0.941	0.3295	0.2646	0.2039	0.0361	NA	0.0783	0.2011	NA	0.1336	0.0367	0.7409	0.0282	NA	0.0654	0.5629	0.0719	2.2756	NA	0.8422	2.0527	0.0937	4.1428	0.7617
CLPP	1.5821	0.4021	0.3205	0.9381	1.5209	1.4551	1.8784	3.4187	3.5467	1.7394	0.7361	1.364	1.9549	0.2836	0.6033	1.6189	0.3271	0.8853	1.2144	8.0656	0.9988	1.9412	2.2285	1.3449	3.4307	5.8697	0.57	0.7355	2.2207	5.2887	0.8881	1.4952	3.1044	0.2156	0.839	1.8309	3.0671	2.1471	0.918	2.3564	2.3734	0.3421	2.6443	3.6484	1.4413	0.5948	1.7711	1.1966	1.1763
CLPTM1L	0.1051	0.1071	NA	0.2311	0.0641	0.389	0.035	NA	NA	0.032	NA	0.2054	0.0692	0.0212	0.0575	0.169	0.0698	0.0221	0.35	0.0813	0.2127	0.294	0.3105	NA	0.1345	0.245	NA	0.0712	0.0135	NA	NA	0.0954	NA	NA	0.1487	0.3246	0.0291	0.0973	NA	NA	0.0689	0.0865	0.0453	0.0387	0.1036	0.1087	0.0221	0.0373	0.0827
CLPX	0.5457	0.0729	NA	0.5349	0.3141	0.0985	0.0888	0.1448	0.1746	0.0765	0.2325	0.5301	0.2794	0.1656	0.1642	0.2698	0.0454	NA	0.3043	0.1242	0.2859	0.6097	0.2595	0.0359	0.0325	0.0502	0.0863	0.254	0.204	0.1585	0.0283	0.0608	0.2126	NA	0.1695	0.1707	1.4292	NA	NA	0.3122	0.07	0.0318	0.6237	0.0333	0.1323	0.0694	0.0303	0.1739	0.1843
CLSTN1	1.0182	0.1505	NA	0.0341	0.183	0.0657	0.0712	NA	0.312	0.0547	NA	0.2895	0.3491	0.4279	NA	0.0729	0.0297	0.1449	0.1251	0.0244	0.0952	0.2497	0.1018	0.0156	0.0841	0.2709	NA	0.0069	0.0574	NA	0.3471	0.0949	0.109	0.2106	0.0793	NA	0.0424	0.0466	0.0114	NA	0.0247	0.2854	0.1308	NA	0.0884	NA	0.0077	0.0499	NA
CLTA	1.8699	0.362	NA	4.4502	3.069	0.4469	2.416	0.2418	2.8412	2.207	2.0627	1.2415	3.3676	1.7789	0.1641	0.9954	3.2715	1.3281	2.082	2.3059	2.6643	0.5751	2.5706	2.2507	1.594	1.4096	3.3811	7.1287	7.0874	1.9926	5.4476	4.8843	13.156	0.0999	8.7124	2.0038	6.7827	2.1163	4.9163	1.4106	4.6128	0.2268	10.1305	7.7623	5.5384	0.22	NA	4.3894	7.0939
CLTB	NA	0.46	NA	NA	0.0811	NA	NA	NA	0.0628	NA	NA	0.5098	NA	1.4361	NA	NA	NA	NA	0.0809	0.0786	NA	NA	NA	NA	0.5724	0.6546	0.2153	7.1158	4.8586	0.3634	58.1256	129.879	7.1505	NA	2.6842	0.4072	4.0989	NA	NA	0.2136	57.0058	0.2871	2.3885	4.3491	40.0783	0.1	NA	35.5987	41.001
CLTC	34.0202	20.2574	12.4497	17.0658	23.2961	21.1769	14.3022	17.7133	25.1771	13.5643	28.9898	34.0058	24.051	29.9274	21.4766	41.4736	14.7692	11.6904	17.3885	27.3938	20.7784	51.3249	24.2262	6.651	30.8317	35.3913	8.6733	24.4775	19.9521	31.2808	33.014	19.3225	22.3549	25.3272	28.8662	7.9884	20.6552	12.7341	9.8267	9.6584	25.4006	14.2056	24.8198	14.0039	25.3958	11.0491	9.1059	18.4353	24.5333
CLU	51.3151	34.1927	151.439	28.2899	25.3969	57.7608	86.4069	42.6417	72.9598	122.073	41.2233	41.2001	78.9165	15.9934	70.2057	15.315	32.9415	19.8838	30.2367	31.2327	39.1034	12.7921	26.4421	115.665	138.096	34.1142	40.1971	13.8737	62.4433	144.619	42.5534	27.0407	19.8407	115.44	14.2444	22.6389	49.4672	25.6745	39.6857	67.592	31.8139	49.6095	10.7295	33.6019	42.054	64.5309	71.6365	31.8262	12.4653
CLUH	0.0438	0.3679	0.0398	0.0638	1.133	0.3547	0.1877	0.1088	0.0951	0.0905	0.756	0.9341	0.1307	0.329	0.3464	1.429	0.0961	0.1833	0.7696	0.1588	0.4945	0.4602	0.5098	0.122	0.0698	0.0248	0.1196	0.274	0.0512	NA	0.2601	0.1254	0.374	0.0337	0.4756	0.0149	0.7061	0.2093	0.0338	0.2614	0.3945	0.0869	0.5733	0.6923	0.6802	0.084	0.0835	1.1622	2.0145
CLYBL	0.7272	0.2091	0.0363	NA	0.4741	0.9123	0.0688	3.0116	0.0772	0.2332	1.0837	1.5242	0.7434	0.0619	NA	0.5468	0.1877	0.0325	0.2904	0.5704	NA	0.7749	0.7786	NA	0.6598	0.1152	0.7643	0.0053	0.7549	0.4431	NA	NA	0.0666	NA	NA	NA	0.1459	0.1848	0.1095	0.4399	0.288	NA	0.3935	0.1323	0.0745	0.0691	0.07	0.1011	0.8375
CMA1	NA	0.0602	1.1644	NA	NA	0.0732	0.3724	NA	2.0925	0.0273	NA	NA	0.3485	0.494	NA	0.0367	0.8242	NA	1.1072	5.7861	1.6766	NA	1.3559	1.9661	0.0229	0.5833	0.4018	0.0139	0.4541	NA	0.3266	NA	0.8085	0.0239	0.084	0.2497	2.3677	0.5626	NA	0.063	1.1023	0.3945	0.1845	1.5749	0.0972	0.2711	NA	NA	2.7284
CMAS	1.2365	0.736	0.5416	1.7043	2.0574	0.2646	0.7433	1.3367	1.4531	0.7354	1.708	1.4518	0.7375	0.5794	0.7996	1.2366	1.861	0.9199	1.8184	0.6299	0.809	1.8189	1.0937	0.586	0.4411	1.1848	0.7541	1.4505	1.3306	7.6208	0.7364	0.8512	0.3895	0.4693	1.1907	0.4498	1.1253	0.8836	0.6733	0.78	0.6211	0.3936	1.3472	0.752	1.1541	0.9631	0.3889	0.6501	1.8993
CMBL	0.847	0.3069	1.0949	1.0816	0.6316	2.9476	0.7795	7.6857	1.0584	0.5744	1.8352	3.0356	2.022	3.5238	1.2172	3.0466	3.2396	0.5488	3.182	1.0859	0.9785	0.3112	0.2324	0.4387	0.3312	0.4985	0.8483	3.3577	4.1672	1.4167	2.7015	4.6372	0.2565	1.7407	3.2778	0.5087	24.2869	2.5619	0.5841	0.5028	1.6901	0.1078	6.7747	8.4185	5.222	0.7234	0.0241	4.3055	8.7364
CMPK1	30.781	16.7654	25.0867	67.5382	22.4252	13.4675	14.0973	15.8436	38.521	8.9534	31.055	14.4429	45.2074	21.5731	14.7761	37.7174	24.6575	12.8066	38.3228	24.3192	25.14	69.5351	34.3518	13.8483	23.9974	22.3938	5.3131	53.1433	21.5907	2.6798	13.4531	6.7681	25.2946	13.3	73.5566	2.7742	29.8226	23.5192	24.2102	4.0821	36.193	10.2416	15.8788	20.7527	11.9371	26.5215	7.9575	15.0895	27.0001
CMPK2	2.0379	3.5758	2.5463	1.5944	2.8997	0.1103	0.9625	0.5372	0.2533	0.2912	5.2512	2.0729	0.25	0.1328	0.2009	0.3668	0.1812	0.1101	4.7905	0.4481	0.4124	2.5611	0.1291	0.083	4.9575	2.3096	0.0586	1.6948	0.3793	3.1897	NA	NA	0.2442	NA	0.6894	0.1883	0.1708	0.2497	0.8133	0.7366	0.389	NA	0.1438	1.0267	0.3031	0.7836	0.2282	0.5198	3.0403
CNDP2	16.4204	20.9644	17.9086	16.0542	33.1248	34.6932	16.406	19.1712	17.5261	8.2358	34.7799	28.3204	17.5668	7.9289	16.9386	26.3568	38.9467	12.3455	25.1728	18.3227	21.8063	45.6032	7.5398	10.18	21.8244	16.4547	7.4313	11.7483	19.4236	30.4871	16.7573	9.1453	6.9647	4.957	40.12	6.449	24.3702	11.7107	20.7431	21.5976	18.299	7.2605	27.692	15.9362	16.2429	11.6311	13.1273	15.8072	21.0264
CNIH4	2.0661	2.1942	0.7682	1.3121	3.4777	1.0883	0.9969	1.2317	1.3536	0.8575	0.2623	2.3201	2.5214	1.3961	NA	1.9635	NA	0.0867	1.3444	0.8666	0.6783	2.83	2.0354	0.1501	1.619	1.3181	0.2464	1.1774	0.2047	8.3091	0.58	0.8148	NA	0.7305	0.9846	0.198	0.3833	1.1655	1.5237	0.114	1.0074	1.0931	1.187	0.4561	0.7049	0.775	0.3632	1.2815	0.4098
CNN1	11.6982	1.2507	6.5687	11.0408	7.6005	0.4491	31.1673	26.3091	18.3557	25.0814	7.0709	4.9043	4.3266	10.56	0.8388	41.1823	4.3854	13.1073	6.8954	10.996	8.3251	0.427	34.182	78.2107	34.9084	3.7221	6.8788	22.2803	19.3389	0.6477	25.5095	147.908	9.4038	3.0703	36.5965	7.7713	6.7938	16.5549	4.8312	2.5808	329.611	4.5314	3.6391	6.27	13.0041	4.2356	3.1469	364.708	30.3563
CNN2	29.373	24.9027	7.4991	23.6611	11.8642	5.6134	18.5119	6.6256	15.6594	11.6178	12.9401	14.6979	16.5875	13.3026	3.2179	33.2768	24.5739	8.2339	13.0565	19.9952	4.3889	32.3314	20.669	5.8732	9.7991	23.3208	3.2223	24.7607	12.6801	8.7369	7.4728	9.2311	5.291	16.5863	25.472	11.3603	8.407	10.8287	4.0768	2.5885	22.509	4.928	9.2963	5.1339	8.2926	5.1809	6.3942	13.7775	12.8073
CNN3	12.6741	4.7904	3.1063	13.0009	9.4371	3.5247	9.1191	1.5059	12.3509	7.3803	7.774	1.9	6.203	8.4889	1.7232	8.0843	21.2345	4.1079	6.2731	13.2134	3.3383	4.7509	19.9488	6.2485	6.7719	10.4783	2.7648	14.2731	11.1763	5.8504	6.1348	8.4102	6.643	8.0172	8.132	9.6889	6.1935	6.0378	2.837	2.1353	7.3462	2.6567	3.9714	4.2369	5.4348	1.6388	3.2684	11.4281	11.5712
CNNM3	0.1623	0.0424	0.0665	0.0141	0.1598	0.2158	0.0748	0.3706	0.0513	0.0358	0.0584	0.1317	0.0769	0.224	0.1063	0.1272	0.0455	0.0322	0.1094	0.1038	0.0282	0.0872	0.0701	NA	0.0745	0.2812	0.0747	0.0375	0.0689	0.0676	0.1673	0.1289	0.0178	0.0483	0.0791	0.1151	0.1319	0.1328	0.062	0.1747	0.0538	0.1187	0.0852	0.0761	0.0819	0.0825	0.0072	0.048	0.1134
CNNM4	0.2327	0.0058	NA	0.0227	0.0079	0.0541	NA	0.0664	0.0061	NA	0.0164	0.015	NA	NA	NA	0.0258	NA	0.008	0.0715	NA	0.0032	0.0126	0.0386	NA	NA	NA	NA	0.0324	0.0227	NA	NA	0.0375	NA	0.0193	0.0202	NA	0.1759	NA	NA	NA	0.0113	0.0107	0.0416	NA	0.005	0.0339	NA	0.1556	0.0141
CNOT1	0.9167	1.2127	0.2131	0.9242	1.2298	0.8081	0.3199	0.5741	1.0065	0.6195	0.5275	0.934	0.3454	0.3572	0.6604	0.7214	1.1072	0.1758	0.8649	0.3625	0.5569	0.9801	1.1327	0.2996	0.4851	0.8384	0.135	0.5423	0.9756	0.5416	1.1969	0.7125	0.6381	0.7619	0.9607	0.7682	0.6763	0.5622	0.2357	0.5074	0.4165	0.3903	0.7372	0.511	0.407	0.3123	0.2855	0.8166	0.5689
CNOT10	0.1189	0.1297	NA	0.0354	0.041	0.221	0.0094	0.0877	0.0474	0.0214	0.1196	0.0524	NA	0.0094	0.0297	0.0799	0.0764	0.0083	0.0463	0.0208	0.0709	0.0694	0.2116	0.025	0.1517	0.0457	0.0417	0.0178	0.0534	0.0495	0.0509	0.0406	0.064	0.0114	0.0955	0.033	0.0138	0.0796	NA	NA	0.0366	0.0182	0.0555	0.0184	0.0165	0.0647	0.0085	0.0141	NA
CNOT3	0.1605	NA	NA	0.1582	0.3019	0.0812	0.1082	0.1716	0.0913	0.0873	0.1794	0.0643	0.0856	0.0865	0.0491	0.3061	NA	0.0974	0.1866	0.0683	0.0995	NA	0.1701	0.0661	0.2657	0.0981	0.1513	0.0694	0.1076	0.4421	0.5928	NA	0.13	NA	0.4322	0.0982	0.3338	0.3196	0.1078	0.0854	NA	NA	0.152	0.1483	0.1608	0.033	NA	0.2156	0.6713
CNOT6L	NA	NA	NA	NA	0.0873	0.1037	NA	0.1542	NA	NA	NA	0.0276	NA	NA	0.1238	0.0194	NA	NA	NA	NA	0.0524	NA	0.0246	NA	0.0406	0.052	0.0676	0.0115	0.0419	NA	NA	NA	NA	NA	NA	NA	NA	0.1961	NA	NA	0.0363	NA	0.0572	0.0224	0.0195	0.0278	0.0774	0.0529	0.0327
CNP	2.9335	2.273	1.9784	1.2364	3.4831	4.4556	3.8517	1.8667	3.2631	0.1718	1.2246	0.5168	2.2168	1.2791	0.4951	2.3426	2.1663	1.6508	4.6076	1.7083	2.5471	0.8089	1.8652	1.128	0.4128	0.6587	0.6006	0.8127	1.4592	0.0658	0.3209	0.6919	1.0758	0.2172	1.2901	0.7588	1.1413	1.5234	0.5251	0.7386	2.2716	0.6818	2.9242	2.2933	3.1903	0.6301	0.3189	2.1047	2.4264
CNPY2	3.1852	4.0167	4.9017	3.3209	3.4896	2.4591	2.0573	1.6474	1.7178	0.949	1.8478	0.9997	3.7707	2.39	0.8847	2.9637	1.9079	0.7829	2.2274	5.0014	2.216	2.7746	1.4803	0.894	1.2108	1.8957	4.2212	2.0433	1.4579	2.3094	3.3485	1.749	6.0656	2.5857	2.5758	1.9293	4.1418	1.2831	1.168	0.4175	2.9431	0.2361	2.428	2.8615	1.9792	0.3819	0.2342	2.7236	3.3966
CNPY3	NA	NA	NA	0.2059	NA	NA	0.4339	NA	0.7046	NA	0.529	0.5203	NA	0.917	NA	NA	NA	NA	1.0836	0.4736	NA	NA	0.4661	NA	NA	NA	NA	NA	NA	NA	NA	0.4866	NA	NA	0.0802	NA	0.0774	NA	NA	0.3659	0.2723	NA	0.5079	0.1708	0.5208	NA	NA	NA	NA
CNPY4	0.4173	1.1049	0.3229	0.9801	1.5509	2.5626	0.4336	0.9758	0.4092	0.4906	0.7139	0.265	0.8096	0.4078	0.5524	0.7231	1.2584	0.4659	0.9657	0.5626	0.7487	2.5458	2.0224	0.7239	0.7747	0.6646	0.2194	2.0766	0.4539	0.6704	1.9882	0.0637	NA	0.282	9.0922	0.6266	0.7247	0.5722	0.5237	0.6268	0.1117	0.4552	1.1979	0.8613	2.1063	0.2797	0.5388	1.8923	0.9404
CNRIP1	0.148	0.3444	3.3028	0.2954	0.2144	0.2686	1.7608	NA	0.886	0.5662	0.8339	0.7442	0.2714	0.1089	0.0808	0.2512	0.4848	1.0774	0.3345	1.6234	0.5834	NA	0.89	0.3398	0.1147	0.5953	1.127	0.2852	0.3411	0.3454	0.3698	0.1892	0.3918	0.711	0.544	0.0783	0.5502	0.5988	1.3639	0.6	0.4348	0.2796	0.0386	0.236	0.4121	0.1264	0.1981	0.2417	0.49
CNTN1	NA	NA	NA	NA	0.1373	0.5137	0.6813	0.3489	0.2719	0.1899	1.5108	0.806	0.2229	NA	0.1146	NA	NA	0.3104	0.1326	0.1823	NA	NA	0.0431	NA	NA	0.2107	0.0204	0.0183	0.0895	0.0772	0.1259	0.3366	NA	NA	0.4673	NA	0.1981	NA	0.1103	0.0161	NA	NA	0.0218	0.1845	0.3356	NA	0.0391	0.012	0.3924
COA3	0.8383	1.0459	1.198	1.5998	0.0515	1.6701	NA	1.8554	NA	NA	NA	0.7839	0.3868	0.5837	NA	0.8612	1.9648	NA	NA	NA	NA	NA	NA	1.6036	0.7485	1.5711	0.5571	0.7662	NA	3.1551	4.0978	0.5191	NA	NA	1.1749	0.4305	0.2208	NA	0.2408	NA	0.2688	NA	1.0798	0.6217	0.2395	0.7688	0.1657	23.4624	0.572
COA6	0.8239	NA	NA	0.5159	0.5224	NA	0.314	NA	NA	NA	NA	0.1782	NA	NA	NA	0.2084	0.3261	NA	0.3722	0.5509	0.2037	NA	0.3636	NA	NA	NA	0.1791	0.3741	0.7281	NA	0.573	NA	NA	NA	0.3895	NA	0.5853	0.2507	0.0515	0.2006	0.497	0.0448	0.1394	0.2882	0.2065	0.0385	NA	0.1441	1.2013
COASY	1.0936	2.0651	0.6008	2.2875	0.6249	2.9662	0.3959	0.836	1.5302	1.3715	1.6094	1.8489	0.9421	2.7377	0.4296	1.2012	8.4489	0.5429	1.5725	0.5326	1.9953	1.8861	1.0159	1.0575	1.1772	0.9571	0.3193	0.28	0.8496	0.5348	1.0767	2.0347	0.4864	0.6327	0.8463	0.4986	0.8494	0.3004	0.2296	0.3065	0.3789	0.4983	0.796	0.7002	0.5698	0.4625	0.1491	0.9198	0.8153
COG1	0.2492	0.383	0.282	0.4148	0.1849	0.4225	0.0592	0.2201	0.0631	0.0472	0.2756	0.2654	0.2437	0.1519	0.1394	0.2872	0.0638	0.0584	0.1599	0.0577	0.0698	0.5522	0.5461	0.018	0.1472	0.2621	0.1142	0.758	0.0371	0.304	0.3339	0.5439	0.1645	0.287	0.6721	0.1411	0.7794	0.2095	0.1899	0.1031	0.198	0.0872	0.2669	0.0695	0.2746	0.1399	0.0553	0.0825	0.1344
COG2	0.2613	0.1683	NA	0.5606	0.1021	0.1403	0.0127	0.2093	0.0591	0.0639	0.1458	0.2707	0.0238	0.1292	0.0836	0.1459	0.1009	0.0273	0.0925	0.0544	0.0782	0.193	0.4156	NA	0.0655	0.1174	0.0149	0.1234	0.0679	0.1469	0.1864	0.3264	0.0355	0.0882	0.1044	0.0393	0.0353	0.1316	0.0102	0.0573	0.1098	0.0263	0.3759	0.0545	0.2907	0.0665	0.0133	0.048	0.1536
COG3	0.0434	0.1228	0.0571	0.1332	0.1996	0.2319	0.0232	0.2445	0.1344	NA	0.0922	0.2961	0.0848	0.1096	0.0157	0.1254	0.0462	0.0247	0.1121	0.0687	0.0228	0.0567	0.4205	NA	0.1449	0.0953	0.1314	0.0758	0.1649	NA	0.1225	0.2121	0.0558	0.2091	0.1668	NA	0.2226	NA	NA	0.0474	0.0607	0.0151	0.33	NA	NA	0.1889	0.018	0.0646	0.1997
COG4	0.9886	0.5024	0.0332	0.3818	0.2082	0.3361	0.1577	0.2198	0.3188	0.3133	0.3361	0.6597	0.1927	0.1534	1.0801	0.4384	0.0611	0.0855	0.3279	0.1626	0.4634	0.5739	0.6057	NA	0.4664	0.2964	0.0643	0.8939	0.0553	0.39	0.7348	0.6642	0.0334	0.087	0.3405	0.237	1.3928	0.1422	0.058	0.1143	0.7243	0.3918	0.4892	0.0906	0.5192	0.1094	0.0091	0.9033	0.5332
COG5	0.0923	0.0765	0.0602	0.5339	0.2525	0.1606	0.2681	0.1187	0.2769	0.0145	0.1389	0.353	0.2376	0.3399	0.1187	0.0926	0.2181	0.0452	0.4912	0.0373	0.038	0.3353	0.2651	0.0127	0.062	0.0919	0.1951	1.0147	1.823	NA	1.1934	0.3583	0.1687	0.0912	0.1315	0.1441	0.1584	0.0159	0.0243	0.0732	0.2748	0.1703	0.6788	0.06	1.0511	0.0625	0.0255	1.3422	0.3116
COG6	0.3677	0.143	0.007	0.307	0.2335	0.2333	0.1036	0.345	0.369	0.1199	0.2724	0.8001	0.1265	0.252	0.2865	0.4187	0.0787	0.1895	0.1992	0.1048	0.296	0.4042	0.415	NA	0.3353	0.2085	0.03	0.4142	0.1571	0.3383	0.2685	0.6419	0.9726	0.2616	0.6846	0.1809	0.2175	0.1155	0.1275	0.0991	0.5547	0.0426	0.1865	0.1402	0.321	0.1854	0.0946	0.4383	0.2709
COG7	0.2384	0.5867	NA	1.4149	0.1267	0.092	0.0415	1.7764	0.3435	NA	0.4728	0.3041	0.0686	0.2374	0.8449	0.7075	0.0318	NA	0.1562	1.073	1.0209	0.363	1.4581	NA	0.1289	0.1059	0.2705	1.6461	0.0753	0.1624	0.1944	0.7208	0.3102	0.1114	1.1787	0.0663	0.1833	0.405	0.1133	NA	0.0747	NA	0.5136	0.0538	0.7712	0.0199	NA	0.2839	1.7314
COG8	0.5144	0.2456	NA	0.3015	0.3104	0.0615	0.1088	0.2824	0.0661	0.1313	0.3533	0.4533	0.6946	0.1992	0.0503	0.1688	0.1089	0.189	0.4082	0.2358	0.3538	0.4242	0.4501	0.0802	0.1175	0.108	NA	0.3967	0.5262	NA	1.1123	0.4661	0.3101	0.0582	0.8193	0.1619	0.1339	0.2407	NA	0.1017	0.0485	0.0219	0.128	0.538	0.2861	0.1821	0.1785	0.6507	0.7434
COIL	NA	NA	NA	NA	0.164	1.911	NA	0.0531	0.0562	NA	0.0279	NA	0.0296	0.0524	0.0518	1.5599	0.0272	NA	NA	0.0222	0.0429	NA	0.0358	0.0086	0.0842	0.0711	NA	1.2632	NA	0.2429	1.6408	0.061	1.5643	NA	0.2898	0.0363	NA	0.9076	0.0237	NA	NA	0.0273	0.0257	0.0351	0.0299	0.0409	0.486	NA	NA
COL10A1	23.6467	4.8358	15.1698	3.4607	1.0938	46.4752	26.186	5.24	2.597	4.1287	17.4889	10.0636	36.3678	0.7022	1.9294	0.2748	5.2653	5.986	13.2673	7.4306	0.2286	1.2974	4.4861	6.7985	0.9125	2.2598	5.6822	1.4613	6.2061	0.402	0.4821	2.3705	1.8737	12.3072	8.2419	2.913	23.3539	2.2096	NA	9.8011	3.9401	6.5445	2.9486	1.4461	3.4242	15.3064	0.8245	10.9046	14.8369
COL11A1	0.0329	0.0764	NA	NA	0.0058	0.0563	0.1263	NA	0.0223	0.0362	0.1361	NA	0.0165	0.0339	NA	0.027	NA	0.0177	0.0114	0.0205	NA	NA	0.0394	NA	0.1324	0.061	0.0092	0.3391	0.1767	0.1569	0.1025	0.268	0.0588	0.1586	0.0948	0.0409	0.0942	NA	NA	NA	0.1323	0.0081	0.0237	0.0826	0.0466	0.0031	0.0045	0.3244	0.2478
COL12A1	51.6663	39.3298	0.256	6.1197	15.7585	2.5378	64.4879	6.9191	28.0011	21.751	11.9611	9.6995	18.7819	35.4511	7.9124	19.3317	10.1595	20.4446	6.598	25.9819	1.9261	13.9418	13.6286	16.0614	19.8229	10.7909	3.2835	16.8421	11.1745	24.3754	14.7289	55.4127	10.1861	97.2692	38.6476	12.428	9.8217	13.875	2.3869	2.1222	11.3458	22.1844	6.3046	2.1146	7.0234	5.6613	30.3171	17.2983	10.9481
COL14A1	53.5764	37.5517	41.2591	2.4312	24.436	120.066	58.5925	17.2315	18.5493	31.011	75.7794	6.1273	65.3254	8.0187	65.1881	21.9337	13.4955	25.8459	67.1814	56.7328	24.0049	9.654	29.7596	45.3233	28.2453	40.6815	38.0631	6.9382	98.2393	8.9645	25.3181	11.8198	17.3265	41.2428	16.3079	18.7428	43.2014	10.3135	47.4371	31.7795	12.0823	15.1468	8.3532	45.725	67.3065	20.3684	12.4105	10.1061	41.5303
COL15A1	1.8245	5.8717	5.0457	2.645	5.4107	9.6799	6.043	6.0033	5.4255	5.6002	5.674	1.4636	10.2763	0.7281	3.0306	2.534	5.1626	2.2525	14.9356	3.9643	8.0565	1.4641	3.1292	8.124	6.4498	5.0186	6.1167	0.5829	12.3117	1.8043	2.9669	3.1378	2.8369	2.1336	3.7991	2.6382	5.0779	5.9305	4.8529	8.2598	5.2799	1.973	3.7944	5.9797	1.99	3.0546	1.6788	4.0342	4.9026
COL16A1	NA	0.0182	NA	NA	NA	0.0705	NA	0.0013	NA	NA	0.0419	NA	0.7051	NA	0.0155	NA	NA	0.0839	0.0015	0.5124	NA	NA	0.0019	NA	0.0478	0.0427	NA	0.0765	0.3033	0.0511	0.0924	0.0884	0.0513	NA	0.0467	0.0018	0.0694	NA	0.0016	NA	0.0357	NA	0.5082	0.6948	0.5341	NA	NA	0.0361	0.2774
COL17A1	NA	0.4994	NA	NA	0.0205	0.0527	0.0187	0.0099	0.2461	0.1883	0.0161	1.9293	0.0388	0.0234	NA	0.1515	NA	NA	0.0585	0.0091	NA	0.2555	NA	NA	0.374	0.0968	NA	0.4913	0.1648	0.0255	2.7766	0.5502	0.6201	0.0307	0.0146	0.0811	0.0645	NA	NA	0.0396	0.1257	0.0373	NA	0.0691	0.4394	NA	NA	NA	NA
COL18A1	5.8311	4.3989	4.21	2.7314	4.4231	5.7596	3.4017	2.1289	1.7883	1.6413	3.988	2.9741	12.8263	1.1236	3.5905	2.1471	9.98	2.921	5.1673	3.6694	3.9335	3.5749	2.3638	20.9826	10.005	2.8904	3.459	1.4874	6.2594	3.8112	6.1277	3.1191	1.7369	2.1667	3.3628	1.7084	4.0666	2.2664	4.411	2.1245	3.5029	2.1884	3.2639	3.7978	4.1642	2.5572	1.604	3.6794	3.9728
COL1A1	675.194	366.466	561.794	57.316	452.961	675.733	798.267	56.7803	316.844	118.833	1348.12	240.994	579.178	327.355	678.742	405.071	217.349	699.721	224.624	681.505	114.065	44.7149	424.928	505.885	345.69	217.271	216.033	90.2279	726.091	147.911	344.739	230.394	270.656	689.079	222.286	64.9712	461.929	91.1856	147.118	260.488	212.553	21.6432	22.7722	335.312	260.155	100.124	134.295	207.01	343.755
COL1A2	306.099	181.167	92.4653	22.7403	240.186	340.546	489.771	18.7968	161.138	40.3755	826.708	123.272	366.399	178.514	292.926	254.464	107.925	349.296	108.94	304.81	36.8019	12.66	240.381	345.03	244.733	179.598	89.8631	147.607	385.209	158.101	431.786	238.305	197.137	499.361	217.386	58.5431	280.001	51.8501	14.2574	245.38	222.596	14.3672	28.4642	375.371	174.552	69.9393	60.9998	177.241	289.074
COL21A1	0.1347	0.0837	0.2128	NA	0.0745	0.1021	2.0818	0.026	0.3708	NA	1.1895	0.1856	0.2382	0.0533	0.6652	0.4557	0.4608	0.6331	0.3549	0.3097	NA	NA	NA	1.6253	0.2837	NA	0.1984	NA	0.7373	NA	0.1519	0.2354	0.062	0.1988	0.0204	0.0501	8.8011	NA	0.2975	0.5147	0.2852	NA	0.099	0.4624	0.0725	0.0637	0.0305	NA	0.2072
COL28A1	NA	0.0047	NA	NA	NA	0.0696	0.0479	NA	0.0293	NA	NA	NA	NA	NA	0.2341	0.0626	NA	0.742	0.0838	0.0743	0.0152	NA	0.0574	0.2146	0.0331	0.0024	NA	NA	0.0096	NA	0.0578	0.1291	0.0163	NA	0.0452	NA	0.2106	NA	NA	0.0279	0.0242	NA	0.0192	0.1072	0.0058	0.0224	NA	NA	NA
COL3A1	2.8894	9.6812	2.7525	0.1563	1.623	21.3054	3.929	0.5686	1.4747	0.3299	14.4628	0.7251	3.0913	0.5311	3.835	6.1257	0.4974	2.5089	1.581	3.5421	0.5923	0.8652	3.0807	1.9483	6.6279	10.201	3.8935	4.553	5.7271	24.9662	5.2253	7.2867	17.4517	7.8787	4.942	0.8045	9.0715	0.1579	1.7442	7.6564	3.7576	0.8634	2.3927	3.7656	2.4776	1.3912	0.1726	4.0166	13.4051
COL4A1	0.7759	2.2402	0.4613	0.9805	0.5851	4.8435	4.9789	0.3192	1.7606	0.1582	4.4597	0.8709	1.0817	0.1555	34.5052	0.535	2.3663	1.1505	0.4256	0.5861	0.529	2.4102	3.1426	4.1644	4.2495	1.4581	0.2896	0.159	1.3642	7.1204	0.9748	0.3447	1.8485	0.9023	0.4558	0.1541	3.3184	0.2669	6.7425	1.2386	2.459	0.5926	0.9654	0.7433	2.8153	0.9404	0.665	1.5456	1.321
COL4A2	5.2699	7.0252	14.9843	2.7643	3.5723	5.7539	16.886	3.0548	2.2044	2.0797	7.009	3.9236	13.3358	2.6692	6.3162	4.7073	11.2846	5.0441	7.1238	4.602	2.8541	6.4803	2.707	30.062	14.6813	2.1381	2.1758	0.8261	9.2155	7.2866	4.5604	3.762	2.5624	1.7233	3.7252	2.2697	7.4162	3.2909	32.0381	0.7593	8.1631	7.068	4.2155	3.1417	6.1528	1.5102	2.0114	5.6687	5.1203
COL4A3BP	0.3137	0.8082	0.0419	0.0661	0.1433	0.2681	0.08	0.1193	0.0952	0.1379	0.1007	0.2102	0.0126	0.0476	NA	0.0855	0.0487	0.0413	0.093	0.1777	0.0218	0.0981	0.4938	NA	0.3686	0.103	NA	0.1407	0.0956	NA	0.0918	0.0226	0.1618	0.3822	0.2589	NA	0.1428	0.1564	0.0026	0.1723	0.4686	0.0925	0.3939	0.0671	0.147	0.0899	0.0924	0.1742	0.0643
COL5A1	1.7236	1.1346	0.2514	0.3389	1.1149	1.3881	0.653	0.3536	0.5807	0.6246	0.862	0.9241	0.8868	0.421	0.7233	0.5218	0.6219	0.3479	0.548	0.7293	0.7263	0.4828	1.1491	0.4833	0.6294	0.9186	0.4274	0.4736	0.6381	0.4706	0.7254	0.3636	0.3816	0.87	0.5128	0.1768	0.32	0.3671	0.3529	0.1745	0.5173	0.2535	0.1583	0.4004	0.4788	0.1785	0.2619	0.4924	0.8824
COL5A2	0.846	0.9263	0.1623	0.1446	0.0841	0.9965	0.7196	0.1309	0.6912	0.6459	4.0783	0.6118	0.5833	0.3271	0.5965	0.2664	0.2663	0.633	0.3655	2.0005	0.1055	0.1913	0.6192	0.604	1.1133	0.971	0.0963	1.0245	15.3741	1.3663	18.6336	4.4821	1.745	1.2272	0.1656	0.1727	2.9855	0.0903	0.3686	0.0895	1.1227	0.1083	4.9231	12.5401	7.7968	0.249	0.2222	0.7011	0.4737
COL5A3	0.0437	0.0075	0.0048	NA	NA	0.0035	0.006	NA	NA	NA	NA	NA	NA	NA	NA	0.0099	NA	0.0018	NA	NA	NA	NA	0.0066	0.0034	0.0226	NA	NA	NA	NA	NA	NA	0.2317	NA	0.0037	NA	NA	NA	NA	0.0092	NA	NA	NA	NA	NA	NA	NA	NA	0.1048	NA
COL6A1	213.498	170.72	127.003	44.8779	94.2448	319.97	272.646	360.959	111.802	148.095	196.525	43.6531	255.543	102.091	172.988	219.391	75.1055	140.55	158.653	329.023	193.276	103.534	94.4762	361.69	210.252	135.194	192.586	60.3682	266.337	116.416	105.553	188.574	124.496	302.755	114.218	89.9652	92.4791	105.749	165.356	198.34	195.294	151.407	57.9332	161.987	141.115	103.735	182.888	177.542	157.234
COL6A2	193.137	119.356	138.402	82.0786	126.725	296.459	319.212	265.619	122.37	209.117	228.767	46.2014	276.967	100.689	141.684	130.865	75.961	115.284	238.33	315.456	204.304	65.7436	105.335	365.252	135.119	139.043	169.17	57.8868	333.81	96.0642	105.365	164.999	175.127	278.477	123.572	94.7839	114.875	142.767	79.7764	195.3	222.001	199.517	52.3497	146.221	153.628	100.615	150.335	172.267	237.978
COL6A3	186.75	128.693	96.708	70.1741	128.208	297.228	243.568	244.378	123.513	156.633	221.543	41.5337	251.773	127.926	167.303	217.319	89.614	87.9342	208.939	292.003	166.877	152.431	103.665	359.728	153.749	138.59	122.674	65.6308	312.313	160.404	127.312	122.106	225.201	289.712	129.906	80.4542	123.267	103.848	177.89	173.445	221.117	128.2	83.645	179.742	179.293	80.2002	91.4842	173.629	169.271
COL7A1	NA	0.3102	NA	0.0179	0.0106	NA	0.1186	NA	NA	NA	NA	0.1563	NA	0.2719	0.0996	0.0514	NA	NA	NA	NA	0.2014	0.0503	0.1468	0.0179	0.1244	0.0619	NA	0.0441	NA	0.0769	0.2723	0.078	0.3271	0.1764	0.2805	0.0151	0.0511	NA	NA	NA	NA	1.0239	NA	NA	NA	NA	0.0023	0.015	0.0602
COL8A1	4.2019	0.9213	1.0731	0.3846	0.3523	1.0241	24.0634	0.5021	0.431	0.8399	1.5653	0.8921	1.9986	0.3173	0.3676	0.4331	0.1388	1.3924	0.4703	0.8884	0.1637	0.1295	0.9956	6.2777	1.1679	0.6826	1.431	0.2935	0.6735	0.2341	0.0928	0.7168	0.2185	2.552	0.4415	0.2057	0.9969	0.6933	0.6225	0.2966	0.7042	0.995	0.1526	0.1983	0.457	0.2864	1.2536	0.5296	0.1977
COL8A2	0.173	0.1397	NA	NA	NA	NA	0.3693	0.026	NA	0.0479	0.1834	0.1617	0.1394	NA	NA	NA	NA	NA	0.0538	0.0545	NA	NA	0.0189	0.4907	0.0912	NA	NA	0.0237	NA	0.1024	NA	0.021	NA	0.3602	NA	NA	NA	NA	NA	NA	0.0463	0.0372	0.0142	NA	NA	0.093	0.0987	0.0425	NA
COLGALT1	3.0806	5.7729	1.7816	2.7437	5.0281	2.071	3.4697	3.5605	6.4466	4.0615	1.7697	7.093	6.0802	2.0327	2.091	5.7368	2.5591	1.2984	7.4527	2.5267	3.1714	5.3221	8.0041	2.1389	4.1956	3.7518	2.0374	8.349	5.4434	3.0674	5.4507	2.7287	2.9415	2.7308	3.4044	3.2457	2.4896	2.2394	2.097	2.0214	4.1597	6.5895	2.788	1.8003	4.2762	1.829	2.3022	3.7015	2.1932
COMMD1	0.0954	0.0495	NA	NA	0.1069	NA	0.0337	NA	NA	NA	0.1271	0.1274	NA	NA	0.2875	0.2909	0.1005	NA	0.0503	NA	0.1235	0.5442	0.0408	NA	0.2271	0.0544	NA	0.0892	0.1692	NA	0.0538	0.1101	NA	NA	NA	NA	NA	0.07	NA	NA	0.1278	NA	0.2094	0.086	0.1331	NA	0.0269	0.1472	0.0608
COMMD10	1.0249	2.3145	0.5144	0.7953	0.556	1.2993	0.4697	0.6967	3.9989	0.3938	2.4352	3.8597	1.6126	0.6186	0.6398	1.279	1.2989	0.3451	0.976	0.5917	0.5651	2.4354	1.4848	0.6069	1.191	1.5987	0.6085	1.5898	0.9583	NA	1.0506	2.4689	0.6382	0.5823	2.8186	0.2986	5.4625	0.404	NA	0.4747	1.9234	0.3766	0.7986	0.5089	1.0276	0.3479	0.3167	0.1212	1.2959
COMMD2	1.1551	1.037	0.8372	1.0782	0.9774	0.7774	0.6018	0.8941	1.6174	2.3146	1.448	7.873	1.0229	0.9541	0.5167	1.5413	2.6105	0.3421	0.8475	0.4944	2.0005	1.0379	2.3293	2.2215	0.5398	0.6119	0.0782	1.1821	0.886	0.269	1.3974	1.2585	0.8743	0.6174	1.9412	1.5341	1.3574	3.283	0.1124	2.9144	1.6494	2.117	1.0841	1.343	2.0503	1.3442	1.7802	1.5668	3.155
COMMD3	3.9783	4.0828	1.7221	1.1957	1.8001	1.4379	2.3017	1.7218	0.9332	0.6627	1.1773	3.75	1.4364	0.5754	5.7204	1.5811	0.4681	0.652	2.2279	0.2809	0.779	4.9872	1.4255	0.2283	2.9973	2.6449	1.2247	3.8018	1.1143	8.5855	2.2695	1.4654	4.0223	1.4039	1.8769	3.3045	3.9995	0.9864	0.3003	0.58	1.251	1.6436	0.9944	0.5683	3.6325	0.9802	1.6124	NA	1.7534
COMMD4	0.6354	0.316	NA	0.5028	0.7799	0.6145	0.4442	1.0474	1.1746	0.4979	1.0208	3.0076	NA	NA	0.3401	0.8067	0.8376	0.4624	0.7795	0.8239	1.6906	1.0672	0.272	0.0943	1.3063	0.9556	0.414	0.3993	0.4719	0.1273	0.4458	0.2769	0.4375	0.4829	0.653	0.3026	0.5269	0.5717	0.204	0.0709	0.3572	0.6024	0.2629	0.4071	1.5123	0.3367	0.3615	0.4426	2.3102
COMMD5	0.5909	1.1754	1.8602	0.8637	1.411	0.5999	1.0969	3.1858	0.6457	0.8138	1.2612	5.5069	3.076	0.3817	1.566	0.9083	0.6569	0.9445	1.6989	0.7223	0.3878	1.231	2.5365	0.8759	1.4276	2.3117	4.2396	0.5917	0.6783	2.3337	1.6859	0.0812	0.3562	NA	NA	1.0194	0.4384	0.9589	0.367	1.1227	0.4867	2.3968	0.6596	0.5643	1.4769	1.5665	1.0277	1.2658	1.0277
COMMD6	NA	1.396	NA	NA	0.4165	1.1517	NA	1.1193	NA	NA	0.3094	1.4871	0.7382	0.6399	0.2603	NA	NA	0.1823	0.6125	NA	10.1965	0.5472	0.9654	NA	NA	NA	NA	0.1045	NA	NA	0.2565	NA	0.4858	NA	0.1245	0.346	0.6071	0.3025	NA	0.1101	NA	NA	NA	NA	0.4698	0.3315	0.6397	NA	NA
COMMD7	0.2639	0.4194	1.5429	0.2025	0.4879	0.2331	0.1471	0.2829	0.1937	0.2683	NA	0.2384	0.308	NA	0.2775	0.2122	0.8872	0.0272	0.1815	NA	0.1583	0.2199	0.2873	0.0858	0.0967	0.3754	0.0648	1.8005	0.0906	0.2882	1.7392	0.1713	0.2255	0.0548	0.7936	0.1262	0.5184	0.0678	1.48	0.3928	0.3398	0.248	0.169	0.7111	0.8392	0.1046	0.1238	0.1504	1.2033
COMMD8	3.1851	2.0967	0.5951	1.1075	1.4932	2.4086	1.7033	1.2493	2.233	3.3484	1.7369	1.917	1.6231	0.5151	0.8711	1.7981	1.2791	0.469	1.5183	1.0163	2.0624	1.9307	2.2635	1.0044	1.7566	0.9976	0.2841	0.7483	1.6961	NA	0.9254	0.2303	0.537	2.288	2.3609	0.8467	0.9781	1.9603	0.7738	0.8705	1.128	2.1018	0.901	0.6443	1.0938	1.0681	0.7407	0.6882	0.7916
COMMD9	1.3661	2.6548	0.7215	2.4873	0.9594	2.1697	1.7259	3.269	2.071	1.5971	1.8878	3.5648	3.1246	0.7236	1.4691	1.4489	1.5788	1.1003	1.826	1.954	1.1226	1.4738	2.7915	0.6283	0.5709	1.859	1.3888	1.0528	1.6603	1.0859	1.3893	0.0701	0.8714	1.3543	0.9498	0.6352	3.3823	1.7827	0.4298	1.2728	0.9669	1.9383	1.4787	1.0358	0.5469	1.1382	0.7021	1.7012	2.3681
COMP	13.0311	0.2787	0.6417	2.1453	0.7813	0.218	8.0873	0.1689	2.2732	2.3295	0.9767	1.2599	11.2566	1.5913	0.2181	NA	NA	0.5861	3.0277	0.5289	0.1497	0.0038	0.5261	1.7939	1.0604	0.3898	0.5227	0.4368	2.1232	0.1823	1.1622	0.9391	0.1797	3.2854	0.8592	1.2827	0.9441	0.39	0.7621	0.7487	0.5295	0.4356	0.8919	0.4423	0.9262	0.2947	0.0181	1.6692	0.5937
COMT	6.3212	1.551	0.3816	2.0835	1.6885	1.3624	0.5665	2.1812	1.5299	2.333	2.0773	4.0436	1.833	3.5816	1.066	2.104	0.8718	0.3759	1.4197	1.3393	1.1275	2.5187	6.1289	1.0252	1.1183	2.1724	0.4598	1.7537	2.3439	0.1699	3.7697	2.9298	1.3701	1.8132	3.2608	0.5803	6.5772	2.2404	0.0495	1.4031	2.8881	0.9423	2.6082	1.9461	2.2948	1.0438	0.6441	2.1238	4.0093
COPA	4.4779	4.0396	2.4825	8.5812	8.8761	8.5542	25.5248	4.2816	7.4554	4.9236	12.0909	12.0679	3.2606	5.2441	4.5986	8.1108	5.2653	3.054	10.2027	24.1172	6.954	9.1992	10.5481	2.3551	6.1695	6.8148	2.8942	12.2992	4.7107	5.8552	3.4337	8.4022	4.3496	4.3213	10.8827	5.97	5.3523	8.0851	1.2324	4.0657	8.0161	2.7142	8.8354	4.7529	10.693	3.1893	3.1458	8.4021	7.6648
COPB1	7.6137	8.9273	1.0632	6.2526	8.13	8.9048	1.8837	6.818	5.4612	3.6571	7.6967	9.1291	2.3562	2.6412	6.3781	10.4705	4.6905	0.9916	4.0995	2.5452	6.8735	14.1005	10.546	1.8801	7.4605	7.3144	1.5389	7.2799	4.5078	5.7784	3.4461	4.7735	2.5757	4.0174	7.9699	2.4708	3.6788	3.9318	1.3759	2.5451	6.4303	2.2708	8.1074	1.9646	6.0387	4.9266	1.337	6.7691	5.938
COPB2	4.0565	2.6896	3.5976	4.2341	5.0724	4.5157	2.4908	3.0973	4.32	2.225	3.8399	3.6216	4.0911	3.183	2.9825	4.8138	4.8262	1.9404	4.8552	2.8421	3.1534	3.1133	7.3689	1.0429	2.6432	2.9806	2.6738	6.6792	5.4026	3.2165	3.73	4.0749	3.1279	2.7665	4.5459	1.9944	3.4925	3.1674	3.4934	2.4641	4.1305	1.5383	4.8282	2.721	4.3649	1.2705	0.6386	6.4123	6.6423
COPE	8.0221	4.2509	4.7036	10.9668	11.4148	6.2943	4.6412	5.7257	13.1648	5.9916	8.6553	8.2232	8.2439	6.8964	4.0866	5.993	7.6065	2.2958	10.6064	6.8389	10.2713	9.6508	12.0677	3.7742	4.9932	4.1355	9.1316	6.2045	3.4344	12.6136	4.8313	2.3232	4.065	6.7803	8.1108	3.6292	7.9392	12.6399	4.1889	5.8863	4.1748	4.2791	5.8358	3.6372	4.5818	2.9928	1.9224	7.1752	8.8805
COPG1	7.3446	6.4264	2.3801	9.9315	4.617	6.7484	2.1569	4.3325	5.2198	3.0288	4.3335	6.3028	3.0772	1.9775	4.4756	7.3467	2.7965	1.4683	4.8633	1.9144	6.0852	8.8791	5.3288	2.0882	4.1375	5.0641	1.0314	7.3665	3.8214	4.0531	3.5533	2.5932	5.1856	3.1963	9.3577	3.6195	4.0991	3.6143	2.7472	1.6376	4.5471	1.5123	5.968	4.4052	4.3701	2.1381	1.6453	5.7668	3.7512
COPG2	2.3606	1.9626	0.1474	0.8101	0.4511	0.9205	0.1807	0.379	0.603	0.2884	0.4616	1.2531	0.4276	0.218	0.5189	2.2108	0.409	0.1529	0.2011	0.3141	0.4992	2.9198	0.5178	0.265	0.4163	1.251	0.247	1.3202	0.8458	0.255	0.7097	0.3573	0.7259	NA	0.553	0.128	0.7949	0.3038	0.3576	0.6616	0.7524	0.2688	0.5853	0.658	0.5518	0.3398	0.1649	0.5798	1.0655
COPS2	0.2365	1.8225	0.2196	1.1392	0.5841	0.8767	0.4028	0.6108	1.008	0.2178	1.2942	1.808	0.6271	0.7986	0.7363	2.2126	1.5067	0.2403	1.2523	0.8119	0.7294	4.8456	0.8097	0.1534	1.4059	1.6492	0.6808	1.2762	0.9576	0.5659	0.284	0.749	0.5517	0.6176	0.7299	0.4911	2.4123	1.3184	0.4568	0.2663	0.7889	0.3961	1.181	1.3933	0.5294	0.6542	0.6495	1.7224	1.5977
COPS3	0.4808	1.1651	0.0836	0.6589	0.3762	0.3221	0.1951	0.3585	0.6521	0.306	0.3109	0.9139	0.0765	0.0222	0.4773	0.9517	0.352	0.0133	0.5957	0.2868	0.7142	0.753	0.8218	0.1913	1.1018	1.4187	0.9704	0.5693	0.5056	1.7281	0.4505	0.4143	0.233	0.4811	0.2419	0.2028	0.3395	0.54	1.7183	1.0013	0.8044	1.5693	0.7702	1.311	0.2709	0.696	0.3937	0.4123	0.6436
COPS4	0.8827	0.4745	1.0197	2.4251	2.4655	1.4425	0.8659	1.3112	1.3918	0.6414	0.9829	1.0296	4.1362	1.4887	0.277	1.0328	2.9997	0.6408	2.1902	1.0698	1.1603	1.4651	1.5413	0.6945	0.8628	1.3988	0.5237	1.6411	2.1258	1.2191	1.285	1.0724	1.5583	0.4712	0.9579	0.9663	2.4499	0.8054	0.2952	0.5592	1.8999	0.6631	2.9929	1.8894	2.189	0.3087	0.7773	1.6478	1.2994
COPS5	1.3685	0.4802	0.1422	1.6216	1.5823	0.5264	0.5018	2.1104	1.885	0.4385	1.3863	1.1213	0.8506	0.4577	0.8035	1.2649	1.3125	0.4667	2.356	0.6072	1.348	1.6005	1.3029	0.9228	1.4904	1.2472	1.0398	0.551	1.0948	5.4588	0.9113	2.5628	0.7454	1.0863	2.7212	0.3302	1.3367	0.8129	2.0386	1.9867	2.0024	1.1073	2.832	0.7253	0.9141	0.5068	0.6133	7.4854	4.8843
COPS6	0.3992	0.6417	1.7902	1.4762	1.2548	0.7295	0.7859	0.5646	1.3781	0.6125	1.6276	1.7229	0.9764	0.4684	0.6238	1.0909	0.7954	0.3895	1.7916	0.4772	0.8901	0.6017	0.743	0.1644	0.9655	1.0617	0.7751	1.2075	1.2541	0.5149	1.1362	0.5762	0.7081	0.3776	0.4489	NA	0.9222	0.4684	NA	1.0472	0.8511	0.5057	0.7535	1.3224	1.0295	0.3677	0.4865	0.7462	0.7468
COPS7A	0.7282	1.8263	0.4877	2.4518	1.5402	3.3756	0.7859	0.529	2.1768	1.1633	0.445	2.0798	5.2059	0.0642	0.8693	0.9971	4.5981	2.3719	1.7527	1.3056	0.9658	1.6988	1.036	0.1224	1.7427	1.6302	0.6265	1.1579	0.9669	2.8625	0.5086	1.3948	1.1714	0.3743	0.7889	0.6013	0.6208	1.7504	1.1796	1.0159	0.7082	0.3774	1.0086	1.3772	1.3445	0.5505	0.7588	1.3853	1.2871
COPS7B	2.6729	0.0348	0.0572	1.646	0.0974	0.0684	0.1373	NA	0.0912	0.0517	1.1325	0.0424	NA	1.6972	0.0103	0.1044	NA	NA	0.2503	0.2675	0.0823	NA	0.2698	NA	0.0257	0.1204	0.0717	0.038	0.1108	NA	0.1601	0.0159	0.0758	NA	1.2166	0.1244	0.3851	1.0605	0.1368	0.0104	0.2297	2.4833	0.2182	0.2394	0.2414	NA	NA	0.1124	0.0879
COPS8	4.9665	3.8517	2.1219	4.5363	4.6195	6.1632	3.3123	2.4545	3.704	2.8675	2.6897	3.2657	4.3113	0.5215	2.3439	4.716	3.8091	1.2133	3.6355	2.2049	2.2382	5.9539	2.8411	1.7449	3.0769	3.1026	1.6771	2.8658	3.4291	5.1509	2.1115	1.3422	1.1966	1.9114	4.4041	1.3279	2.2441	2.2218	3.6864	1.5682	2.0225	2.3342	2.4845	1.8833	1.924	1.7566	1.7278	2.7667	2.2667
COPZ1	11.0051	9.7995	5.4007	9.7713	12.0017	5.4706	5.362	8.29	4.7983	4.1973	6.1897	9.6983	7.5519	4.4921	5.8717	12.2007	9.6516	3.7827	8.4068	5.8993	5.4897	10.7142	8.5137	2.2314	5.0949	7.3143	3.2724	4.3618	5.0097	3.7882	4.7284	11.7594	2.8634	2.0995	5.9314	1.1993	5.5554	8.5516	4.1916	5.1053	4.0804	3.6681	13.2273	3.6426	3.1832	1.8283	3.232	4.007	5.6444
COQ6	0.0541	0.9093	NA	NA	NA	0.0904	NA	1.948	NA	NA	0.0717	0.5956	0.0442	NA	0.1446	0.0594	NA	NA	0.1534	0.0954	NA	0.0293	NA	NA	NA	0.0428	0.0306	NA	0.1926	NA	NA	NA	NA	NA	NA	0.2338	0.1583	NA	NA	0.423	0.0678	0.4581	0.1405	0.0454	0.1807	NA	NA	0.0713	0.2757
COQ9	0.4582	0.2877	0.0307	0.7304	0.3024	0.4371	0.035	0.8299	0.3925	0.0794	0.4392	0.5416	0.1403	NA	0.1486	0.8433	0.3102	0.1016	0.5336	0.1552	0.2178	0.8947	0.3957	0.044	0.2785	0.5681	0.0375	0.2303	0.5507	0.4107	0.0736	0.1673	0.0357	NA	0.132	0.1196	0.8943	0.1608	0.1388	0.1278	0.5207	NA	0.2631	0.4012	0.3226	0.634	0.0818	0.2593	0.65
CORO1A	5.3415	54.9959	47.4857	10.0323	20.4345	8.9074	23.3061	23.4316	22.7327	38.8591	6.4195	17.4106	22.6878	7.8035	9.8613	12.5571	7.099	15.821	28.559	24.9765	18.5098	25.0019	11.5344	4.8831	33.5903	12.361	8.6498	46.3293	16.6461	4.2557	6.9197	15.6064	43.7923	3.5469	19.818	19.8158	16.2817	18.9832	0.6039	56.7792	9.4652	5.3998	13.0768	26.7716	22.3734	20.7887	22.4181	8.9107	21.7107
CORO1B	5.2456	4.9953	7.4284	8.7689	7.4865	3.2818	4.8895	4.0844	5.4895	5.8837	13.021	7.3866	9.3446	11.7714	2.2718	3.937	5.0239	3.9463	6.5357	5.7758	3.7896	7.9112	8.4838	2.8969	5.9266	3.0851	3.4054	18.3772	8.9054	11.46	9.732	10.7025	5.3611	1.8989	18.7281	3.1779	16.5956	10.418	7.2901	6.0697	18.2687	3.5347	10.9439	10.5573	7.9372	4.0583	7.3487	8.0743	8.0131
CORO1C	5.6339	10.092	2.3693	6.3392	6.1943	2.8477	6.3688	11.7258	13.4477	3.5113	4.4552	4.1602	4.9801	3.9609	5.1362	15.5828	3.9228	3.9745	6.839	5.7847	2.546	11.5405	9.5098	4.3222	8.8146	1.7669	2.6197	10.6205	7.5811	8.3056	6.3726	7.7954	5.3809	4.9775	4.1152	3.6368	5.2514	1.906	5.2789	1.1855	39.5156	4.4324	10.968	5.6854	7.1184	2.6117	2.0898	9.2454	11.7173
CORO2A	0.3437	0.2733	NA	0.5543	0.1805	0.4671	0.0226	1.5044	0.4372	0.0712	0.3034	1.0785	0.4406	1.0891	NA	0.1493	NA	0.234	0.2079	0.0845	0.25	0.2014	0.2765	NA	0.0387	0.2781	0.082	1.1149	0.6569	0.3898	0.4217	0.9193	0.076	0.072	0.3616	0.0839	0.4909	0.048	NA	0.0328	0.8754	0.4658	0.0588	0.2526	0.0202	0.2965	NA	0.1422	1.6767
CORO2B	0.0453	NA	NA	0.1521	0.2182	0.1895	0.5131	0.4062	0.1382	NA	0.108	NA	0.1038	NA	0.0738	NA	0.024	0.0375	NA	NA	NA	NA	0.1221	NA	NA	0.0277	0.3008	NA	0.122	0.1964	NA	NA	0.0507	0.0268	0.0344	0.0219	0.0254	NA	0.3335	0.0244	NA	0.0412	0.0299	1.3529	0.4463	0.0557	0.8891	0.0809	0.1383
COTL1	7.1478	112.944	14.3695	14.641	16.1945	64.7077	12.3589	37.4796	13.2701	29.7271	42.2862	33.7816	8.4096	3.7292	35.4243	25.271	9.9911	5.3962	12.4451	2.194	20.3844	53.2865	26.8952	8.1655	86.4115	27.3768	11.0036	69.6708	30.4038	9.7555	47.5902	28.4767	66.1441	26.4929	59.5479	47.5271	45.9795	37.7317	9.162	78.3202	24.8284	21.3411	25.3215	32.9537	42.5592	53.8137	52.5545	29.9462	86.0528
COX1	0.6138	0.4515	0.1613	0.2222	0.0677	0.4929	NA	0.235	0.274	NA	NA	1.0009	NA	NA	0.0766	0.2583	0.1183	NA	0.0333	NA	0.0813	0.8413	0.7159	NA	0.1798	0.6243	0.0331	0.0788	0.1976	NA	0.0561	0.1606	0.1662	NA	NA	0.038	0.0924	0.1917	NA	0.0392	0.064	NA	1.0717	0.0583	0.2235	0.1413	0.0384	0.3977	1.1172
COX2	157.331	48.8399	84.1699	101.204	151.912	202.494	70.5723	370.873	121.646	67.5085	164.799	100.375	67.378	61.6164	122.511	67.8619	52.839	38.9675	148.077	69.3233	116.027	254.57	110.827	18.7378	124.023	136.939	126.143	81.1616	51.094	137.422	64.0035	127.087	34.3393	34.2032	83.3292	35.4076	30.7523	117.809	7.669	105.601	59.0638	46.6609	64.8754	113.597	86.3874	129.099	44.4768	14.1057	255.862
COX20	NA	NA	NA	3.8599	0.274	NA	6.9983	0.5386	NA	8.3134	10.4105	13.3481	NA	0.4197	0.2382	0.3335	2.3843	5.5077	2.6883	0.3412	6.1225	NA	3.8439	NA	NA	0.1828	0.7853	0.9531	NA	NA	1.2181	4.9738	NA	NA	3.7268	3.5408	4.0727	5.5283	11.62	0.5042	NA	4.6962	1.1267	4.0509	2.0677	0.4461	0.1199	NA	5.8239
COX4I1	6.5035	2.5431	6.3784	22.9531	14.1363	12.9802	3.5778	14.7107	14.6478	6.4457	10.3616	4.7601	6.2854	8.2298	1.6933	3.483	14.7556	2.0086	10.0288	10.9367	14.0034	4.0708	14.1504	3.4338	3.2699	9.0104	5.037	7.2064	8.3324	24.1341	5.8838	3.9285	1.0649	1.0366	3.787	1.6516	5.0581	7.7618	13.8414	6.4848	4.2147	4.1328	8.9942	5.0809	7.6317	4.1951	1.7984	10.3408	14.462
COX5A	14.1669	3.2962	4.915	14.559	14.6912	5.2954	5.1383	20.1889	7.4327	1.9313	4.1222	4.18	9.337	7.462	5.4459	4.4061	7.9152	1.3139	8.561	8.5561	3.2886	7.3818	5.2614	5.115	3.9002	5.4069	6.7824	6.1354	5.0556	3.1077	3.3251	4.9886	4.5123	1.1794	3.6755	1.8164	5.2054	3.885	5.7237	2.3723	4.7727	1.1678	11.0133	4.0411	5.3695	3.0944	1.1531	6.3252	12.3693
COX5B	18.3308	13.1147	18.3448	21.3508	41.0169	12.5769	13.2873	9.9343	13.7183	7.7108	9.4297	29.6464	21.0573	14.9195	12.4534	16.8756	16.5189	10.3858	19.2628	30.1773	22.1719	6.1554	15.5446	18.446	4.461	5.9692	19.2603	7.1478	11.5292	NA	6.4942	13.2375	5.7004	4.0256	12.9563	5.5709	8.83	8.1101	2.9279	15.3799	8.4405	3.5337	11.772	12.1582	10.1982	13.2966	6.6203	17.7975	46.0599
COX6B1	NA	0.4461	0.5397	NA	0.1607	0.6631	NA	0.6437	0.2228	NA	NA	0.4114	0.2879	NA	0.2447	0.8101	NA	NA	0.1197	NA	0.5774	NA	0.1778	NA	3.591	8.4913	0.7294	11.3089	9.708	1.7221	2.5284	5.5301	6.5026	0.387	17.576	0.3748	4.2747	NA	0.2434	7.0798	7.0814	NA	2.663	6.9824	9.245	1.15	NA	4.7416	10.6315
COX6C	NA	NA	NA	NA	0.2673	0.2089	0.314	3.6722	0.2219	NA	1.2107	NA	2.0794	NA	1.1146	0.5772	0.1964	NA	NA	0.9102	NA	1.2525	NA	NA	1.7163	3.5278	0.6084	5.0104	6.7668	11.6384	4.1284	11.5657	2.3381	NA	1.4322	0.7283	5.39	NA	3.1871	0.795	3.0179	NA	10.5931	7.3337	11.4832	1.4681	NA	7.1473	14.8919
COX7A1	0.4108	0.5191	4.6296	0.3662	3.4433	1.1888	NA	4.8193	0.4477	NA	NA	2.1098	4.7913	NA	3.6118	0.1631	0.3968	NA	3.619	NA	0.3768	0.6486	2.735	0.6042	2.8477	3.034	0.4181	NA	0.1542	NA	1.2074	NA	NA	1.9056	NA	NA	NA	0.9973	NA	0.7733	NA	1.5828	NA	0.7777	4.5175	0.373	0.3444	0.5415	0.3512
COX7A2	44.1598	16.466	15.9746	20.8545	14.6343	51.7463	9.8542	76.5738	21.926	9.2222	23.4673	15.0477	5.4983	5.628	8.0039	14.3104	25.655	4.8468	8.9507	16.4032	28.6314	22.9856	28.8341	9.2941	11.7517	14.66	16.3721	19.8619	6.4065	6.1261	11.5802	15.2342	4.8976	7.2588	5.8852	7.3989	4.4267	19.3311	22.6548	39.6783	7.4275	8.3201	12.2756	8.1743	7.7142	18.0701	9.0634	5.8754	27.066
COX7A2L	7.6724	NA	NA	4.2258	4.5801	3.6243	2.6863	4.0089	7.9338	0.8289	2.1966	9.4893	6.8566	3.3531	NA	2.7152	4.0921	NA	9.2116	3.3722	3.9397	NA	5.0379	NA	0.0855	NA	4.5057	2.0016	4.8948	0.0503	NA	0.0811	NA	NA	NA	2.3006	3.1348	1.3418	4.5109	0.7209	1.658	NA	0.1723	2.3115	4.1687	1.754	0.1084	NA	6.29
COX7C	NA	NA	1.047	NA	NA	NA	NA	NA	1.0507	NA	NA	NA	0.7015	NA	NA	NA	2.5534	0.7194	1.2394	NA	NA	NA	NA	0.7722	NA	NA	NA	0.4551	0.76	NA	NA	NA	NA	NA	NA	NA	NA	NA	NA	NA	NA	NA	0.5139	NA	0.9224	NA	NA	NA	0.4368
CP	6.6546	10.6935	4.8795	0.9332	3.5596	10.2759	6.27	4.483	2.2328	10.4622	12.8207	3.1731	17.2231	1.2734	4.0546	6.8326	2.212	4.5474	5.9245	22.1365	8.8234	3.427	11.2464	2.3576	3.7266	5.761	2.2878	5.7367	7.9922	2.432	5.1587	11.5405	3.1815	6.8882	5.8809	2.3501	6.1081	3.4219	1.1495	2.0285	8.8452	5.3188	2.5361	7.3869	2.8264	4.8494	5.9951	4.9877	4.7497
CPA1	7.0877	6.1485	12.3118	97.6536	873.457	1024.36	3.4046	1.0447	96.3747	1.1546	225.255	4.485	5.4586	8.1224	53.5007	6.0137	1466.99	30.7921	70.025	7.3555	357.535	55.7059	10.7448	8.5981	37.3667	279.099	10.6701	1.353	1.9699	38.9277	17.2919	5.1522	68.6233	11.6469	2.2469	2.432	40.4063	173.423	4.9302	317.079	20.0151	6.9175	274.463	756.371	38.9206	7.5722	4.8735	20.613	5.0274
CPA2	0.3872	3.2469	0.6363	12.3769	44.7769	76.8378	0.0371	NA	13.9695	0.1995	19.2964	6.1032	0.2886	0.4473	12.924	0.1134	605.173	4.2382	11.5282	0.2038	31.463	8.2008	0.3638	0.9048	5.1339	8.8927	3.6122	0.2308	0.178	0.796	1.3243	0.3568	4.4842	0.4841	0.3792	0.1076	3.3467	13.6233	0.4294	47.2033	3.2546	1.3916	25.9316	38.128	4.2691	0.3912	0.0452	3.1527	0.9819
CPA3	NA	2.9622	5.4893	2.2281	8.3926	10.4321	4.1235	12.3634	39.0054	3.6723	2.2494	1.6988	5.8565	1.9455	1.4367	2.1713	41.4994	6.8957	29.1299	30.6495	13.3664	0.7928	13.6089	15.498	2.9037	5.7036	18.2994	0.2488	7.0884	0.7969	5.8914	1.0914	7.5906	2.5827	4.4425	11.9271	31.3118	18.5488	160.133	19.1631	7.4133	22.5047	1.1781	18.0863	1.7642	5.485	0.3831	0.9537	26.2568
CPB1	3.6141	5.7795	21.7805	85.171	843.768	749.232	0.8432	0.8306	71.4176	0.5889	225.351	6.3905	2.9032	11.3538	38.4628	2.8485	2391.11	31.3641	133.997	4.6481	256.114	54.845	4.6354	15.8741	25.7468	160.154	40.1871	1.2537	3.2326	53.7518	16.9954	3.6611	48.3856	5.0805	1.0725	1.5611	55.1871	70.9062	7.9741	315.306	18.7258	6.1936	236.974	573.038	27.8292	4.5026	1.667	23.9021	10.3113
CPB2	2.2822	1.7154	0.2687	0.0788	0.6015	1.6176	1.1501	0.6258	0.2348	3.3306	0.4197	1.1454	0.961	0.3383	0.3009	0.6464	NA	0.7429	1.1704	0.8782	0.6122	0.2797	1.0043	0.8541	2.3477	0.5527	0.4469	0.5164	0.4978	2.5655	0.6855	0.9524	0.2709	3.0815	0.9762	0.2915	0.5871	0.4459	0.517	0.7134	0.3921	1.5686	0.2079	1.374	0.5833	0.9795	2.2404	0.7184	0.5877
CPD	0.5195	0.1504	0.0629	0.0852	0.2096	0.286	0.0309	0.3523	0.1036	0.011	0.1722	0.8545	0.1766	0.3278	0.1232	0.3504	0.6722	NA	0.3868	0.0825	0.8585	0.4335	0.0522	NA	0.0456	0.0494	0.2071	0.1971	0.1823	0.1306	0.85	0.4337	0.0773	0.1902	0.0679	0.1096	0.6228	0.0762	0.1625	0.0586	0.0476	0.2922	0.1883	0.1274	0.0728	0.3353	0.1596	0.2895	0.0338
CPE	0.3254	0.7822	123.176	0.949	1.0619	1.5837	1.8081	0.4183	15.8644	0.0947	0.6426	2.4563	3.8646	NA	17.6454	0.2202	78.3494	0.3438	1.9477	1.417	0.0598	0.8393	0.1902	0.017	0.2883	1.2265	4.4531	NA	4.0361	1.5247	0.5033	0.4585	19.619	NA	15.468	1.0583	16.2016	1.0474	3.0795	3.9625	6.934	0.1242	1.9586	1.9641	1.5439	1.5194	0.0144	0.1972	1.9503
CPN1	NA	0.1582	3.7987	NA	NA	NA	0.2725	NA	NA	0.1408	0.1775	NA	0.3067	NA	0.02	NA	0.0723	0.1872	NA	0.2851	NA	NA	0.1475	0.0996	0.0941	NA	NA	NA	0.1824	NA	0.0844	0.3432	0.085	0.1114	0.0415	0.0393	0.3134	0.0383	NA	NA	0.199	0.0899	0.0181	0.2582	NA	NA	0.249	NA	0.0129
CPN2	0.0907	0.2828	0.5082	NA	NA	0.2036	0.2184	0.1284	0.1624	0.4189	0.4279	NA	2.0312	0.1224	NA	0.2284	0.047	1.183	0.1017	1.0051	0.2441	0.1205	0.5079	0.0911	0.0958	0.3224	0.0657	0.2103	0.1217	NA	0.4007	0.2837	0.0777	0.239	0.0529	0.179	0.207	0.1382	0.9848	0.068	0.5826	0.1506	NA	3.8942	0.0357	0.1326	0.2038	0.1012	0.1521
CPNE1	5.9819	8.5923	5.882	4.9975	9.2677	3.4598	2.5475	7.2474	3.8416	10.15	5.8501	7.5494	12.5038	3.4926	6.1121	4.5194	3.2631	3.4378	9.1326	4.6322	7.8961	18.7855	7.7767	3.1043	13.3481	8.318	1.5584	6.9612	8.0289	5.2869	4.0732	4.7351	5.0226	7.3251	10.4315	1.8079	5.7999	2.9132	6.3451	5.5699	6.5652	4.5637	3.9637	4.5029	5.3586	5.2152	6.7267	4.893	3.836
CPNE2	0.4138	1.0016	0.3447	0.1646	0.6796	0.8105	0.1529	1.6702	1.2295	1.1896	0.2662	0.3571	0.3118	0.3881	0.239	0.3193	0.2867	0.1229	0.6959	0.2399	0.5778	1.0772	0.1811	0.5498	0.8901	0.2898	0.0702	0.7262	0.6566	NA	0.4008	0.53	0.291	0.6755	0.5243	0.4905	0.2135	0.8517	0.2491	0.7514	0.2577	0.18	0.1393	0.1818	0.2296	0.4807	0.1787	0.2864	0.1875
CPNE3	4.1033	8.5626	2.8567	1.9688	2.774	3.6369	2.1884	2.281	4.2432	4.9217	2.5678	4.1501	3.7631	2.135	2.2012	2.4893	3.9031	1.5523	4.4521	3.1378	2.086	4.6307	2.0888	2.1865	3.6899	3.8238	2.5546	3.2202	3.0369	1.7411	3.8895	3.3536	1.6716	2.5243	3.6996	4.8081	2.8422	3.7663	1.2117	3.3333	3.9793	1.6003	3.2973	2.2633	4.8268	3.1685	1.3835	3.5873	2.7204
CPNE8	NA	0.5266	NA	NA	NA	NA	0.0977	1.072	0.3379	NA	NA	NA	0.2359	NA	NA	NA	NA	NA	0.9086	NA	NA	NA	0.1843	NA	NA	NA	NA	NA	NA	NA	NA	NA	NA	NA	NA	NA	0.1474	NA	2.4299	NA	NA	NA	NA	NA	1.6304	NA	NA	0.0913	NA
CPOX	1.8877	1.7377	0.4448	1.6606	0.5097	1.7105	0.7063	2.4247	2.1095	0.9853	0.4081	2.5624	0.8196	1.4653	1.1092	0.7164	0.2019	0.5535	1.1415	1.361	0.7287	2.1423	2.8007	0.1181	1.0454	1.7244	0.718	1.1647	0.8551	2.0008	1.9324	2.292	1.5681	1.0529	1.7705	1.0424	1.0903	0.8958	0.4295	0.9927	0.9811	0.9355	0.7707	0.5136	1.1144	0.4777	0.6793	0.746	0.832
CPPED1	0.6453	1.2034	5.8872	3.448	1.1875	0.5065	0.8558	0.2749	1.2942	3.7158	0.4644	0.2332	5.4129	2.5576	0.1145	1.1617	1.5058	0.6184	1.9598	2.0719	1.2873	0.4655	0.8488	1.6012	0.6924	0.9207	2.3151	3.0974	1.0602	0.2825	2.2662	2.2306	1.1543	0.656	4.6565	0.9863	2.2147	2.7821	1.5294	11.2279	1.4275	6.0407	4.031	2.8199	1.0973	0.9988	0.2345	10.9754	2.5339
CPQ	1.2255	1.1926	4.9458	1.7717	2.798	1.4121	1.5603	0.9562	9.0835	0.9417	1.5926	2.6315	1.1794	0.4564	1.3113	0.9853	11.7093	0.2578	1.7991	7.845	1.3195	1.2693	1.1297	2.204	0.6986	0.7865	1.1619	1.0883	1.1261	0.8813	1.1146	1.8907	0.4949	0.928	1.4402	1.1902	4.7176	1.1311	0.9188	2.8446	1.021	1.6144	1.4811	1.5126	1.2731	0.702	0.2391	1.3647	0.6955
CPS1	139.005	NA	NA	2.834	0.0212	0.0457	0.1432	8.7307	NA	0.162	12.4539	NA	NA	NA	NA	9.5678	NA	NA	0.0428	NA	NA	NA	NA	NA	NA	0.0038	NA	NA	4.836	NA	NA	0.0066	NA	NA	NA	NA	1.6961	NA	NA	0.0373	0.3698	NA	0.1034	0.1814	0.3525	NA	NA	NA	5.5853
CPSF1	0.1885	0.2557	0.0088	0.087	0.1687	0.2631	0.0588	0.4576	0.0958	0.1126	0.0931	0.2687	0.1049	0.0582	0.1293	0.2585	0.1187	0.0445	0.5208	0.0853	0.1902	0.3703	0.2416	0.0564	0.2727	0.2629	0.0704	0.0704	0.2681	0.1079	0.1991	0.0876	0.2134	0.0552	0.2567	0.2626	0.2937	0.3477	0.2694	0.0828	0.0736	0.1113	0.2229	0.1171	0.359	0.0916	0.1115	0.1526	0.1781
CPSF2	NA	0.0832	0.0161	0.0613	0.2135	0.2595	0.0391	NA	0.1223	0.0079	0.1646	0.11	0.0351	NA	0.257	0.1709	NA	0.0099	0.0924	NA	0.0622	0.0478	0.1415	NA	0.0871	0.0837	0.016	0.0382	0.2884	0.0367	0.1251	0.0369	0.1406	0.0623	0.0577	0.7592	0.7126	0.0836	0.0523	0.0228	NA	0.0574	0.3295	0.2225	0.7213	0.0309	0.1332	0.0783	0.0441
CPSF3	NA	0.0314	0.0668	0.137	0.2706	NA	0.0049	NA	0.7652	0.1853	0.2114	0.1595	0.055	1.481	0.0447	0.164	NA	0.065	0.1404	NA	0.0292	0.178	0.306	NA	0.1485	0.2122	0.1199	0.2956	0.521	0.0853	0.4018	NA	0.9347	0.1377	0.276	NA	0.2794	0.8343	NA	0.7714	0.1201	0.3411	0.124	0.2944	0.2515	NA	0.0074	0.1177	1.1819
CPSF4	0.5986	NA	0.107	0.2149	0.2763	0.3221	0.1235	0.1805	0.4558	0.1814	0.1398	0.9132	0.1969	0.0779	0.4285	0.662	0.9634	0.1658	0.3692	0.3694	0.515	1.6423	0.2391	0.1297	NA	0.9909	0.1289	NA	0.1663	NA	0.1451	0.1788	0.3189	0.1127	0.4583	0.3582	0.0924	0.2735	0.1265	0.0478	0.1726	0.4787	0.1949	0.3336	0.6868	0.1626	0.136	0.3348	0.5586
CPSF6	2.0009	0.6852	1.1857	1.6762	1.7372	0.8276	0.335	0.9388	2.1305	1.8158	2.6878	1.5162	1.1125	1.3578	1.6537	0.9994	1.4026	0.5434	1.6881	0.9553	1.6097	0.7121	2.0546	0.8011	0.0854	0.6325	0.8396	0.6983	1.5525	NA	1.2931	1.0174	1.4737	0.5647	2.0125	0.7858	1.6735	1.4847	1.9257	1.8872	0.5482	1.3177	1.2821	1.8072	2.7312	0.2028	0.4905	0.6995	1.8751
CPSF7	0.6321	0.2247	0.8957	0.5417	0.9491	0.6969	0.3328	0.5396	0.6133	0.6113	0.7652	0.9269	0.8067	0.5866	0.2716	0.6508	0.6504	0.6017	2.2987	0.298	1.0948	0.7973	1.0039	0.2462	0.606	0.5513	0.8692	0.4314	0.4857	0.8514	2.275	0.2244	1.8251	0.2557	0.8863	0.9674	0.9578	0.9604	3.2671	0.8416	0.5375	1.1461	1.0911	0.7968	1.4379	0.1883	0.0924	0.8973	1.5274
CPT1A	1.5029	0.9057	0.5358	2.581	1.0521	1.2581	0.9469	3.2174	0.7106	0.4359	1.0025	2.9414	0.836	1.513	0.6475	1.4197	1.3797	0.4453	3.1054	1.9059	2.678	0.9006	1.3996	1.2792	1.0821	0.7722	0.2382	1.3032	1.4903	0.7121	0.5564	1.2414	0.9341	0.6038	3.6894	1.0997	3.7718	0.7735	0.2983	0.3012	1.8099	1.1275	0.6831	0.6394	0.7315	1.2047	0.3641	3.2227	4.8189
CPT2	0.6039	0.744	0.2498	1.3505	0.7259	0.2839	0.3163	1.6214	1.2638	0.4407	1.0939	0.7216	1.0223	0.2814	0.9369	0.6109	0.4651	NA	2.0547	0.7192	1.8174	1.5909	1.3033	0.1388	0.3702	0.797	0.6816	0.2854	0.753	0.3571	0.2823	0.0842	0.1616	0.4841	0.286	0.1826	0.987	0.2704	0.3297	0.5652	0.6307	0.1667	0.6162	0.9812	0.5727	1.2115	0.2656	0.4483	2.057
CPVL	0.819	2.8047	2.2773	2.8532	1.1255	1.9762	6.2582	4.8055	5.6551	3.0586	1.364	0.9396	1.8167	5.3212	0.0473	6.0364	4.1096	0.9139	2.5701	1.1865	5.3405	0.8296	1.0379	2.0567	0.6337	0.9786	3.2877	0.8128	0.5893	NA	1.2201	3.3905	0.6766	1.1547	1.0301	2.2358	2.2576	2.5417	3.742	2.4119	1.8403	2.6753	0.8721	3.0448	1.1652	1.1407	2.1924	1.5244	2.0881
CPXM1	0.0725	0.5234	NA	0.0224	0.1504	NA	0.9147	NA	0.4921	0.5918	5.8674	0.135	0.0568	0.2104	0.1326	NA	NA	NA	0.02	0.44	0.0679	0.0545	0.3307	0.0737	0.1649	0.3881	0.0354	NA	0.0188	0.0827	0.2498	0.0948	0.0827	2.9231	0.1237	0.0919	NA	0.0847	NA	0.043	NA	0.1356	0.0051	0.0257	0.0872	0.0249	0.3752	0.0268	NA
CPXM2	0.6239	NA	NA	NA	NA	0.1476	0.7029	0.1413	0.4413	1.162	0.8908	0.3265	0.502	NA	0.2446	0.0123	0.012	0.3476	1.9018	0.5717	NA	NA	0.0429	0.9436	0.2909	0.1002	0.7436	NA	0.2191	0.1539	NA	0.3071	NA	0.1586	0.229	NA	0.8327	NA	0.024	0.6087	0.1088	0.4955	0.1402	0.6837	1.2675	0.0762	0.8492	1.4883	1.5726
CPZ	0.1939	0.194	NA	NA	0.0156	NA	0.8399	0.0286	0.1622	0.6318	0.3552	0.6035	0.0813	NA	NA	NA	NA	NA	NA	0.3486	NA	NA	0.4278	0.2061	0.3077	NA	NA	0.2281	0.0289	0.3515	0.0503	0.0735	NA	0.1266	0.0771	NA	NA	0.3076	NA	0.047	0.043	0.494	NA	NA	0.1799	0.2017	NA	0.0461	NA
CR1	NA	0.0835	NA	NA	NA	NA	0.009	NA	NA	NA	NA	NA	NA	NA	NA	NA	NA	0.0064	NA	NA	NA	NA	NA	NA	NA	NA	NA	0.0491	NA	NA	NA	NA	0.0695	NA	NA	0.1492	NA	NA	NA	NA	NA	NA	NA	NA	NA	NA	0.0167	NA	NA
CRABP2	6.9133	2.8524	0.4433	17.4363	5.0449	NA	1.7428	NA	0.0997	NA	0.738	11.9393	2.9469	11.5422	3.3892	0.5282	NA	2.8672	0.9386	2.3718	2.2186	14.2872	NA	1.2134	1.9604	0.0975	0.5974	0.2405	NA	NA	8.8727	3.9254	1.8481	19.6081	15.8242	3.974	2.7673	NA	NA	NA	1.3453	12.0656	NA	NA	0.6622	NA	1.3558	3.613	NA
CRADD	0.288	0.2017	NA	0.2688	0.0559	0.4251	0.0052	0.5483	0.3744	0.0483	NA	0.263	0.151	NA	0.1069	0.1593	0.4031	0.1096	0.0433	0.1836	0.2226	NA	0.0362	NA	0.8038	0.1074	0.0714	NA	0.2817	NA	0.082	NA	NA	0.0498	NA	0.0555	0.2138	0.0528	0.0624	0.1007	0.047	0.1231	0.0838	NA	0.4519	0.0401	0.1297	0.3988	0.1652
CRAT	1.9106	0.3408	0.0375	1.5678	3.9873	3.6025	1.2087	1.7534	2.4676	0.1566	2.85	1.7406	0.8459	0.1977	0.5777	1.2933	1.7051	0.6396	2.9875	0.6291	0.4027	1.89	1.5659	NA	1.4822	1.2184	0.6948	0.9652	1.5431	1.2031	0.7983	0.2106	0.8097	0.4242	0.3259	0.1687	1.7433	0.5196	0.9198	1.8357	1.5951	0.666	3.8087	1.5472	1.3638	0.2847	0.7374	0.6895	1.1035
CRBN	0.0231	NA	NA	NA	0.0231	0.112	NA	NA	NA	NA	NA	NA	NA	NA	NA	0.1002	NA	NA	0.0418	NA	NA	0.0431	0.0817	NA	0.0426	NA	NA	NA	NA	NA	NA	0.0057	NA	NA	NA	NA	NA	NA	NA	NA	NA	NA	NA	0.0361	0.0307	NA	NA	NA	0.1032
CREB1	0.6771	2.105	0.3242	1.5116	0.7161	0.8755	0.137	1.0162	0.5425	0.188	NA	NA	0.0882	0.4725	NA	0.3061	0.569	0.1412	0.8552	0.2691	1.0543	0.5165	0.6473	1.2807	0.2844	0.67	NA	0.6119	0.6319	0.8199	1.0551	0.4825	0.7512	NA	1.3928	0.1957	0.4579	0.3672	0.2119	0.4325	0.2695	0.1999	0.3637	0.6207	0.5499	0.5873	0.2289	5.1228	0.6176
CREG1	3.2042	6.1989	1.0466	2.6729	0.5119	0.2666	0.7174	0.7023	2.5553	0.4641	0.4089	0.8108	2.7323	0.2015	1.2604	4.5331	0.9544	0.6755	0.7603	1.6482	2.2683	1.555	1.4561	1.1278	0.9973	1.0091	0.5704	1.4135	1.1593	0.7989	1.582	2.8143	0.5366	1.1319	1.8341	0.3455	0.7107	1.3805	0.8117	0.4823	5.2995	0.2312	1.2447	0.878	0.4705	2.5254	1.5691	1.2376	0.2945
CRIP1	NA	1.75	0.2839	NA	0.5399	0.3396	NA	NA	NA	NA	0.1797	1.0615	NA	NA	NA	0.6139	NA	NA	0.2218	0.2407	NA	NA	0.609	NA	2.4393	1.5067	0.5273	5.4921	10.3723	NA	170.705	26.8266	185.541	0.3962	9.3853	0.9132	18.5103	NA	NA	1.3463	32.2189	0.3197	NA	67.025	16.497	0.7593	NA	5.9762	9.5506
CRIP2	22.0633	5.7634	4.0586	10.8714	10.0695	6.1707	6.1683	22.6478	17.824	8.7496	5.2838	8.834	4.8448	11.1172	16.9742	9.9479	10.8949	3.4165	10.6238	9.325	21.8236	6.1504	14.0164	21.8092	3.8876	3.6874	3.7659	6.6215	6.7374	9.2628	22.4619	4.7616	3.0107	3.3454	6.2962	2.3554	6.7402	8.3065	4.5189	2.0793	9.3328	6.4983	4.0243	1.3077	2.1649	3.5893	20.1756	5.4972	10.1588
CRK	1.6127	1.9066	2.4508	2.4904	2.3131	0.981	1.5909	2.1413	3.2347	1.1176	1.4366	1.0709	2.1354	1.3826	0.7065	2.2962	1.5071	0.6849	2.3318	1.0645	1.5885	1.6443	2.3309	1.4373	2.3754	2.3014	1.282	1.3323	1.5644	1.6754	1.9135	1.5387	1.0017	0.5182	2.9517	1.3245	2.2529	1.7292	1.1221	1.5475	1.9792	1.2619	2.3259	1.801	1.4678	0.4602	1.7713	2.8566	1.7835
CRKL	3.744	1.6686	1.9555	3.3486	4.6907	2.5326	2.3089	2.1963	5.2168	2.6898	2.3247	2.8956	3.5771	1.805	2.6327	1.6153	2.2079	1.6158	4.4772	2.1137	4.5553	2.5541	14.4931	1.8915	2.5249	3.0896	1.9229	2.2974	2.0299	1.6073	2.6222	1.6962	1.7335	1.3934	1.9724	0.8867	1.8827	2.9334	2.4261	2.6826	2.4792	1.9291	2.2776	2.4309	2.5243	0.6727	1.5402	2.9699	3.9785
CRLF3	NA	0.2167	NA	NA	2.3865	NA	NA	NA	1.1202	0.1446	0.1963	NA	NA	NA	0.1184	0.0747	NA	NA	0.0401	NA	0.0711	0.1359	0.0864	NA	NA	0.0787	0.0495	0.1238	0.0347	0.4944	NA	0.0659	0.114	NA	NA	0.1034	NA	0.1341	0.3878	0.1606	NA	NA	0.0706	0.6847	0.1029	0.0212	NA	0.0887	0.0598
CRMP1	NA	0.905	3.7335	NA	4.1106	1.7325	5.0182	1.5304	9.5818	4.0316	3.1088	2.6486	4.137	NA	3.1758	1.453	2.2349	2.4158	3.9673	3.0353	2.4365	0.7447	6.9047	4.5831	1.2407	0.9497	3.7281	2.5037	6.904	0.9921	1.747	4.0633	1.6452	NA	4.2934	2.1944	3.4325	4.0436	4.982	4.3914	3.4364	NA	1.5144	1.4498	2.195	0.6844	0.5149	2.9552	1.482
CRNKL1	0.0512	0.1428	0.0142	0.0118	0.101	0.1897	0.0065	0.0757	0.1627	0.057	0.1374	0.154	0.0067	0.0411	0.0626	0.2096	0.0907	0.066	0.1444	0.0519	0.0351	0.227	0.1655	NA	0.1751	0.2179	0.0422	0.2111	0.1491	0.0441	0.1305	0.1051	0.1521	0.0179	0.1479	0.163	0.1365	0.0255	0.0553	0.0172	0.0445	0.0139	0.2441	3.3391	0.1869	0.0746	0.0074	0.2084	0.1061
CROT	0.036	NA	NA	0.0096	NA	0.0382	NA	0.0537	NA	NA	NA	NA	0.0145	0.0318	NA	NA	NA	0.0077	0.0398	0.0324	0.0053	0.0237	NA	NA	NA	NA	NA	NA	NA	0.0116	NA	NA	NA	NA	0.0132	0.0274	NA	NA	NA	NA	NA	NA	NA	NA	NA	NA	NA	NA	NA
CRP	6.7058	0.5028	NA	NA	0.4291	NA	0.5709	NA	NA	0.1774	2.3013	0.7835	0.3382	NA	NA	NA	2.0255	0.5451	NA	NA	9.5647	NA	0.9334	NA	1.0322	NA	NA	NA	NA	13.8581	0.1462	0.283	NA	1.0906	0.1081	NA	NA	NA	NA	NA	2.6472	NA	NA	NA	NA	NA	NA	0.3921	NA
CRTAC1	0.0512	0.2055	1.2782	NA	0.0146	0.2116	0.3777	0.0051	0.4279	0.2784	0.0171	0.0693	1.606	NA	0.0865	NA	0.0321	0.339	1.0932	0.7603	NA	NA	0.0534	4.5709	7.4391	0.1179	0.283	0.0322	0.1233	0.051	0.844	0.1533	0.5151	0.1196	NA	0.1095	0.2718	0.0803	1.4933	NA	0.1152	0.4215	0.2533	0.1722	0.5479	0.2	0.0117	4.1867	0.1821
CRTAP	0.5699	0.297	0.4859	0.4276	0.3638	NA	0.5205	NA	0.9192	1.2064	0.4016	0.786	0.9027	0.7841	0.3671	0.8944	0.0972	0.3184	0.4924	1.1126	0.6158	1.2296	1.0222	NA	0.3321	0.4585	0.3391	0.9739	0.5615	NA	0.9521	0.4577	0.2399	0.3404	1.057	0.318	0.152	0.5513	0.5336	0.5818	0.2403	0.5518	0.6616	1.1245	0.7671	NA	0.3514	0.3275	NA
CRTC2	0.1229	0.0539	NA	NA	NA	NA	NA	NA	NA	NA	NA	NA	NA	NA	NA	NA	NA	NA	0.2894	0.0255	NA	0.0832	0.045	NA	0.0765	0.0415	NA	NA	NA	NA	0.0296	NA	NA	0.0221	0.3132	NA	NA	NA	0.0399	0.032	0.0468	NA	NA	NA	NA	NA	NA	NA	NA
CRYAB	6.8315	6.9894	8.114	4.3224	3.7775	13.486	22.7663	26.9926	10.5733	6.143	6.9789	3.7422	20.4546	1.7725	28.1206	14.461	11.4455	6.8413	11.5871	9.7897	9.2537	11.5148	5.3835	55.6009	19.0098	18.1769	20.9433	3.9303	11.5543	2.0814	6.3383	26.4112	12.7259	5.7264	5.3131	6.9196	11.2721	7.262	19.1532	17.843	21.5205	5.9047	6.6023	13.8363	10.8066	10.9041	7.2188	32.0475	9.1919
CRYL1	1.3482	21.9481	2.0347	7.2348	1.6565	19.7824	3.6456	15.7536	4.1552	2.3667	4.0394	2.6067	16.0105	2.335	1.9014	4.4055	22.083	1.1417	1.3805	1.8887	1.7385	1.2451	2.6617	3.3587	1.1856	2.1934	3.197	4.6833	3.3541	1.442	1.4043	1.2835	1.8313	1.5841	4.3342	2.2559	22.7576	3.0993	0.9667	3.3325	4.7563	8.1061	3.7327	4.6513	6.7529	1.0494	1.7228	9.6324	12.8517
CRYZ	5.7738	14.5574	5.8574	11.7061	22.758	33.112	10.4834	9.8385	19.1008	7.3651	28.0932	38.1001	7.276	15.3577	10.7424	8.9322	19.4346	14.0418	26.492	9.7067	15.9509	8.9565	23.8128	6.3773	4.7041	14.9074	6.3193	11.52	10.2802	7.8542	10.4043	8.3429	9.1165	3.4755	18.3577	10.8474	17.385	10.6117	3.0806	11.5843	18.8137	3.9788	21.4829	20.2056	17.3049	9.2335	3.3583	42.7968	44.8653
CRYZL1	NA	0.1612	0.4016	0.0788	NA	0.1794	NA	0.1585	NA	NA	0.1787	0.2884	NA	NA	0.1881	0.109	0.061	NA	NA	NA	0.1553	NA	0.0293	NA	0.0925	0.1591	0.1166	0.2438	NA	0.3435	NA	NA	NA	NA	0.0292	0.0493	0.0326	NA	0.1428	0.2552	NA	0.1086	0.1333	NA	0.1139	0.1265	0.0588	0.1602	0.3642
CS	27.673	5.0953	3.796	8.9679	8.714	4.375	8.0261	11.9037	14.4574	3.5138	14.7447	5.3342	15.524	4.7073	6.0392	11.6695	8.5164	2.2677	23.1077	9.2491	7.3453	19.1759	18.5993	4.7978	11.4662	19.8325	3.1808	4.9175	14.8429	24.4987	12.208	9.4356	6.5901	4.2793	11.5967	2.5146	13.2498	4.8434	2.6877	5.9038	11.7986	1.3154	16.8505	7.149	12.0609	3.9022	2.3965	7.8545	11.3267
CSDE1	0.7687	0.4871	0.2223	1.1564	1.405	0.1499	0.4664	0.8367	2.828	0.2779	1.9991	2.0296	0.4728	1.552	0.3868	1.5056	1.4202	0.5547	0.9883	0.6107	0.913	1.6865	0.9707	0.9063	0.8581	0.7255	0.1805	0.9122	1.0332	2.041	1.0977	1.0286	1.2545	0.8397	1.9329	0.7084	1.6085	0.768	0.1883	0.4274	0.8684	0.2505	0.9106	0.2098	1.278	0.2987	0.3892	1.0414	0.7185
CSE1L	1.4031	5.5749	4.608	3.1178	3.5645	4.5951	0.4992	3.6681	3.6969	1.8397	4.1835	5.4437	0.9898	2.9605	4.0037	96.2031	9.819	0.931	3.5266	2.4218	4.33	5.628	4.004	0.3761	3.7063	19.3785	0.8399	2.9611	62.6993	1.0137	3.5255	1.6615	1.4701	4.67	4.0928	17.0992	4.2142	2.968	0.2929	14.1439	3.2905	3.1784	7.2465	3.2529	88.6104	1.2374	62.1308	2.285	36.3069
CSF1R	NA	0.0339	NA	0.01	0.0053	0.0246	NA	NA	NA	NA	0.0167	0.0194	0.0382	NA	NA	0.026	NA	NA	0.0075	0.1747	0.0126	0.0123	NA	NA	NA	NA	NA	NA	NA	0.0484	NA	NA	NA	0.0258	NA	0.0093	NA	NA	0.0269	NA	0.0421	NA	0.0208	NA	NA	NA	NA	NA	0.0229
CSGALNACT2	0.027	0.0478	NA	NA	NA	NA	NA	0.0184	0.018	NA	NA	NA	0.0152	0.0168	0.0086	0.0376	NA	NA	0.0142	0.0232	0.0209	0.0354	0.0199	NA	NA	NA	NA	NA	NA	NA	0.0167	0.018	NA	0.046	0.0213	NA	0.046	0.0074	NA	NA	0.0273	0.0106	0.0085	NA	0.1017	0.0271	0.005	NA	NA
CSK	1.4415	1.7496	0.9799	1.0553	0.8237	2.5499	1.2521	1.4866	1.4988	0.742	1.6053	2.2586	1.2851	0.2037	1.0446	1.5722	0.7291	0.7174	1.1549	1.1812	1.4729	2.4408	1.5723	0.4837	1.3863	0.8528	0.7603	0.8735	1.3956	0.6003	1.3575	0.6201	4.8669	1.3284	1.1016	0.8146	1.2054	0.9728	1.408	4.2425	1.0834	0.2131	1.3434	4.7458	3.9841	1.4933	0.8891	1.3142	6.2669
CSNK1A1	1.9371	5.0293	NA	0.8475	1.9072	0.796	0.2135	1.1815	4.4203	2.5194	2.0417	2.6365	1.1597	0.3785	1.727	2.0143	0.319	0.7621	9.323	0.5113	3.0005	2.1488	3.3299	8.2074	1.0841	0.8851	0.413	0.3545	0.5423	0.8967	1.5529	1.7006	0.8367	0.7493	2.5387	0.5612	1.0585	2.1087	0.1474	1.2214	1.1662	0.6359	1.1374	0.5476	3.8773	0.2838	0.152	1.6421	2.0564
CSNK1D	0.2494	0.2108	NA	NA	0.4757	0.2183	NA	0.3379	NA	NA	NA	0.8168	NA	0.126	NA	0.4652	0.1009	0.0315	NA	0.1343	0.3586	0.5017	0.4659	NA	0.291	NA	0.0953	0.0923	NA	0.4604	0.1675	0.1992	0.1727	NA	0.3326	0.0918	0.2655	0.2394	0.0276	NA	NA	NA	0.1249	NA	0.1025	NA	NA	NA	0.2966
CSNK2A1	1.5657	1.5673	1.5374	1.3264	5.8299	2.1876	0.7051	1.6619	1.1764	1.3175	1.356	4.9902	1.2016	1.0194	1.4037	2.3786	1.2672	0.5736	2.0104	0.9989	1.2454	1.9744	2.2619	NA	1.7719	NA	1.825	1.3532	1.7636	2.7589	3.502	1.378	NA	1.1457	1.6815	0.6502	NA	0.8867	1.2213	0.7008	0.9832	1.115	1.2921	0.9584	1.3844	0.7261	0.5273	1.5287	2.6438
CSNK2A2	0.6867	1.9797	1.2445	2.2268	1.1444	3.1883	0.5016	1.3642	0.7442	0.5615	1.1637	1.6721	3.6105	3.4982	1.0609	1.0769	0.6709	0.2465	0.979	0.3197	1.3618	2.2121	0.48	1.0311	0.9045	2.0269	0.2734	2.3742	0.3704	1.1588	0.9679	1.4031	0.5543	0.3977	2.4122	0.6306	7.4395	1.6654	0.7476	0.3182	2.064	0.4371	5.6391	2.0894	1.9793	0.4123	0.4236	1.2897	1.7871
CSNK2B	0.8408	NA	0.5984	1.7933	0.9656	2.8013	0.6318	1.2705	0.7594	0.5674	0.7103	1.1225	1.3118	1.2363	2.0977	1.1848	1.5672	NA	0.9965	0.4955	0.851	2.6647	0.9439	0.2921	0.9179	1.7061	0.7154	0.6422	1.2134	NA	1.3206	1.0716	1.2042	1.0545	1.9638	0.9829	4.3739	1.5168	NA	0.6046	0.5376	0.1966	0.5042	1.22	1.548	0.6263	0.2884	1.4083	1.3472
CSPG4	0.4284	0.0778	NA	NA	0.0355	0.0347	0.0655	0.1334	NA	0.0957	0.0184	0.0213	0.0164	0.0091	0.03	0.5185	NA	0.0065	0.0903	0.0166	0.517	0.0064	0.2411	0.6248	0.2688	0.1395	0.0844	0.1888	0.1965	0.0842	0.3338	0.1465	0.2233	0.0377	0.0387	0.0567	0.0155	0.0655	0.2104	0.1488	0.479	0.0686	0.1162	NA	0.0578	0.1473	0.0579	0.8494	0.0201
CSRP1	18.3661	36.3559	41.2984	48.7182	72.6288	37.5177	110.353	123.047	135.352	59.3611	35.5978	11.1661	84.9186	62.9831	28.7691	89.5113	19.8567	35.809	67.962	60.8693	7.245	22.2498	119.145	103.121	42.2039	35.5758	24.8861	34.0698	11.2654	9.6037	14.9422	87.5969	5.5815	19.9023	18.9845	10.3784	8.6323	56.7383	39.0759	19.12	195.33	3.1214	3.4756	10.5813	9.0562	20.4592	62.8373	355.981	44.8973
CSRP2	0.9458	NA	1.8333	1.8089	1.1588	2.6142	4.9267	2.0466	7.9794	1.305	2.6846	3.035	2.4396	1.8177	1.4618	1.7881	1.1466	1.9849	1.8089	2.1447	1.2809	NA	2.8479	5.7729	1.2912	0.3435	0.9025	3.1381	2.2293	1.2737	1.2707	1.1414	0.8665	0.7898	1.3214	0.9539	1.8203	1.4436	1.5939	1.0009	1.9177	0.509	0.6197	1.0668	0.9141	0.473	0.3237	4.7347	4.105
CST1	6.1583	0.5669	NA	NA	1.1211	NA	2.5779	NA	1.0335	0.7559	2.8245	2.0461	NA	NA	0.1936	NA	NA	NA	3.0085	1.3059	0.8073	NA	1.5802	9.5857	1.6719	120.318	NA	0.292	0.534	0.4607	0.4238	NA	0.3233	0.271	1.4928	NA	0.4175	0.3954	NA	NA	NA	NA	0.1673	0.1739	0.8151	NA	NA	0.5634	0.8041
CST3	56.1955	77.5521	57.5234	18.2452	22.1573	169.984	62.8363	33.3665	12.4887	32.3692	49.5879	25.6015	61.2791	8.8912	37.4803	0.7642	21.2161	44.5456	78.3208	94.1289	15.8412	20.2946	31.5512	63.1829	28.3285	10.2105	25.4427	15.8307	48.6306	18.4872	43.627	27.1265	17.5925	52.492	21.934	16.5596	58.9056	17.7883	15.909	28.9494	24.974	21.0082	10.9083	24.9954	26.6497	31.6267	0.5543	23.0645	58.6334
CSTA	0.1127	0.0757	0.4475	4.1831	0.844	0.0658	0.2572	NA	1.7195	0.0692	NA	1.6455	0.3749	0.7176	0.4094	NA	14.4006	0.5083	0.9443	0.3045	1.5066	1.1664	0.6134	2.693	NA	0.1047	0.1149	4.7084	0.4888	0.338	0.6716	1.9837	4.7931	0.1212	3.5214	0.3348	23.1636	1.2632	0.166	0.5227	4.4874	0.2491	0.426	1.7462	1.352	0.1774	NA	1.0666	1.9303
CSTB	170.305	16.1855	252.931	387.706	148.826	9.9968	154.129	44.3387	207.122	93.4935	53.761	193.561	141.02	339.072	18.2345	26.377	57.5577	85.7158	99.8451	80.0412	102.745	20.8959	192.147	82.5743	6.651	8.3236	21.9255	77.12	35.9036	11.7802	122.661	120.825	74.1086	74.7537	86.3889	23.5982	67.0861	124.259	90.7366	79.976	75.7527	282.893	35.4976	29.1546	33.9874	52.3106	92.3225	43.2658	178.71
CSTF1	0.4789	NA	0.2464	0.538	0.899	0.3414	NA	0.7905	0.1596	0.1454	0.5059	1.6752	0.3857	0.2156	NA	0.5994	0.462	NA	0.2858	0.1654	0.719	0.5449	1.4339	0.0523	0.6715	0.5908	0.1413	0.214	0.1723	0.0678	0.7988	0.1008	0.2653	NA	4.95	0.3762	0.1447	0.755	0.4419	0.1091	0.0343	0.4945	0.3453	0.0374	0.2571	0.117	0.0774	0.4548	0.1306
CSTF2	0.6252	0.5747	0.5421	1.3683	0.7336	0.7485	0.8133	1.4735	0.7773	0.6458	0.5344	1.1114	1.1045	0.4487	0.2975	0.6865	1.2398	0.2892	1.3533	1.0981	1.3114	1.1123	1.3023	0.1387	0.4879	0.5351	0.5202	0.5861	0.7584	0.7851	0.8529	0.6145	0.9304	0.4869	2.0338	0.2643	1.0654	1.4901	NA	0.3999	0.4866	0.85	0.5612	0.4903	1.8147	0.2857	0.1769	0.4337	1.0216
CSTF2T	0.2683	0.4035	1.3741	0.748	0.3274	0.522	NA	0.5993	0.3718	0.3314	0.4042	0.3611	0.7471	0.4054	0.2169	0.3886	0.6335	NA	0.7526	0.7371	0.4447	0.5893	0.648	0.0993	0.373	0.3688	0.2341	NA	0.2565	NA	1.2048	0.2321	0.158	0.7503	0.7116	0.4832	0.6224	0.5004	NA	0.12	0.3458	0.2571	0.4081	NA	0.2446	0.1102	0.1169	0.9797	NA
CSTF3	0.3458	0.1907	0.0587	0.2358	0.5126	0.1505	0.0658	0.162	0.5321	0.2066	0.4066	0.4096	0.0243	0.1313	0.7345	0.1578	0.1358	0.1241	0.5898	0.0835	0.3397	0.2354	0.8491	NA	0.1718	0.2931	0.2245	0.2304	0.3086	0.3479	0.2275	0.0105	0.0776	1.2229	0.2267	0.1699	0.2893	0.3294	0.1912	0.203	0.1822	0.5702	0.8512	0.104	0.165	0.0984	0.0056	0.1668	1.3422
CTAGE5	0.049	0.1334	0.0727	0.2483	0.1148	0.253	NA	NA	NA	NA	0.2068	NA	0.0465	0.0613	0.1194	0.121	0.1116	NA	NA	0.0625	NA	0.1322	0.2198	NA	0.0052	NA	0.0101	0.0916	0.0333	0.1435	0.0566	0.0685	0.0651	NA	0.1188	NA	0.1427	0.0191	NA	NA	0.1188	NA	0.0697	0.0459	0.0418	NA	NA	0.0187	0.06
CTBP1	2.8902	1.6541	1.8935	2.2057	3.9414	2.5591	1.3674	1.2095	1.8277	1.3083	10.3911	5.7107	2.7074	1.3028	3.2864	1.4369	4.5773	0.8	3.1539	0.8961	1.7367	3.2176	2.9516	0.7657	5.656	7.2584	2.7837	1.7264	6.2996	1.3996	5.9953	12.4025	2.4332	1.4054	15.8194	5.7119	1.225	2.049	2.7785	3.5228	2.1178	1.1909	2.3616	2.1438	5.2683	2.0417	1.0401	8.4609	12.8509
CTBP2	0.9781	1.2617	0.8995	0.7539	0.1892	0.7259	0.0492	0.7572	0.1868	0.0483	1.066	1.426	0.4806	1.0049	0.8006	0.7782	0.518	0.2292	0.8081	0.0967	0.8094	0.8297	0.8608	1.3526	1.0477	0.5818	0.3138	0.8042	1.1857	0.1539	0.8126	2.0562	0.8694	0.1321	2.9274	0.2516	2.419	0.3716	0.1258	0.385	0.288	0.1982	2.2252	0.392	0.7964	0.3789	0.2176	0.6048	1.3867
CTBS	0.0338	1.5953	0.0952	0.3456	0.1407	0.0498	0.0849	0.0991	0.464	NA	0.3002	0.1621	0.0751	0.0236	0.3162	0.1069	0.1572	0.1984	0.0776	0.1599	0.0165	0.0697	0.1098	0.2575	0.2833	0.0775	0.0204	0.4375	NA	0.1583	0.0601	0.0323	0.0396	NA	0.0242	0.0392	1.678	0.2189	0.1542	0.0534	0.1507	0.0835	0.0149	0.0359	0.478	0.0805	0.0738	1.2422	0.7243
CTCF	0.0193	0.006	NA	NA	0.0115	NA	NA	NA	0.009	NA	NA	NA	NA	NA	NA	0.0401	NA	NA	0.0162	NA	NA	0.0662	0.0067	NA	0.0076	0.0107	NA	NA	0.0856	NA	NA	NA	NA	NA	0.0436	NA	NA	NA	NA	NA	0.0182	NA	0.0359	NA	0.2472	NA	NA	NA	NA
CTDP1	NA	0.0595	0.0338	0.0148	0.046	NA	NA	0.0736	0.1323	0.0242	0.4324	0.0766	0.023	0.1691	0.0463	0.0208	0.0278	0.0133	0.024	0.0281	0.0112	0.0538	0.0603	NA	0.0231	0.0215	0.0089	0.0208	NA	NA	0.0184	0.06	0.0448	NA	0.0701	0.2419	0.1217	0.1016	NA	0.0377	NA	0.0019	0.0126	NA	0.1651	0.0048	NA	0.0663	0.1328
CTDSPL	0.0321	NA	NA	NA	NA	0.1044	NA	0.1263	NA	0.042	0.1146	NA	0.0758	NA	NA	0.0719	NA	NA	0.1247	NA	NA	NA	0.0818	NA	0.1329	NA	0.0498	NA	NA	NA	NA	0.0665	NA	NA	0.1767	NA	NA	0.0288	0.0956	0.0643	NA	NA	0.0513	0.0477	NA	NA	NA	NA	0.0457
CTDSPL2	NA	NA	NA	NA	NA	4.8831	NA	NA	NA	NA	NA	NA	NA	NA	0.168	0.0236	NA	NA	NA	NA	NA	0.1907	NA	NA	0.1373	NA	NA	NA	NA	NA	NA	NA	0.1608	NA	NA	NA	0.1248	NA	NA	NA	NA	NA	0.0268	0.8066	NA	0.4065	NA	NA	NA
CTH	NA	0.0988	NA	0.4761	1.1872	0.5437	0.0369	0.0952	0.0409	0.0767	0.2041	NA	NA	NA	0.0815	NA	NA	0.0451	0.0477	0.0468	0.5474	0.4288	NA	NA	0.2619	0.0245	NA	0.0563	NA	NA	0.0117	0.0786	0.0276	0.031	0.2065	NA	0.2257	0.5853	NA	0.0535	0.3572	0.1612	1.0578	0.155	0.1447	0.1633	NA	0.1	NA
CTHRC1	6.5498	0.9278	3.3627	3.5476	16.8418	0.2339	1.9089	1.897	3.9787	13.4398	3.9034	3.7571	7.8009	9.9665	1.2402	2.0253	3.3128	2.7565	8.8213	2.55	2.1842	NA	3.1407	11.8272	3.9768	1.6698	0.4515	4.7749	2.8596	11.7023	1.2713	4.9636	1.3586	6.0993	11.8312	3.7477	1.8521	17.4748	5.0248	6.5497	2.9785	11.9599	1.7775	2.1593	7.6752	3.5082	3.1307	1.1526	0.9423
CTIF	NA	NA	NA	NA	0.7302	NA	NA	0.9112	NA	NA	0.0196	0.6547	0.3306	NA	NA	NA	NA	NA	0.392	NA	NA	NA	0.4637	NA	0.3805	0.4657	NA	0.2871	0.2469	0.0268	0.2978	NA	NA	NA	0.5761	0.3093	0.1466	0.175	NA	NA	0.343	0.3554	0.3063	0.002	0.1031	0.0046	0.0719	NA	0.0388
CTNNA1	5.268	5.8101	17.4329	23.8899	5.7581	11.0523	39.2229	4.1063	5.1997	1.2173	5.3898	3.7169	22.2706	13.1808	6.9256	4.9799	11.7144	2.5877	2.9327	19.2695	3.6196	7.311	14.0108	12.6031	4.5201	4.6989	30.6571	12.0294	23.7723	4.7606	23.3028	14.0304	12.7008	1.8118	18.3332	2.0322	24.7439	21.9298	4.2233	1.8963	23.7681	12.6128	12.3265	20.923	15.4216	2.0281	1.4121	17.0188	18.6682
CTNNA2	NA	NA	NA	NA	NA	1.3662	NA	NA	NA	NA	NA	NA	NA	NA	NA	NA	NA	0.2471	NA	NA	NA	NA	NA	NA	NA	NA	NA	0.3898	NA	NA	NA	NA	NA	NA	NA	0.3034	NA	NA	NA	NA	NA	NA	NA	NA	NA	NA	NA	NA	NA
CTNNB1	5.2625	2.6023	1.8219	3.7901	4.8926	6.2797	1.2212	1.6068	3.3607	1.5407	4.5197	2.0043	3.2494	1.9929	1.9897	3.9078	6.7125	1.2961	4.0933	1.6219	2.9155	3.4118	4.6107	0.9573	1.6635	1.3913	0.8559	1.3633	2.703	4.9912	2.4165	2.6679	1.9285	1.1436	3.8679	0.5763	6.6783	1.6336	2.792	0.5821	2.5799	1.0783	4.2369	3.0065	3.4023	0.4731	0.9763	2.2711	5.6401
CTNNBL1	0.3064	0.5112	0.1441	0.7234	1.3098	0.1361	0.327	0.3172	0.3433	0.1184	0.3292	0.3624	0.5006	0.2544	0.1418	0.9328	0.6384	0.1929	1.0026	0.2646	0.7946	1.7375	0.5813	0.1149	0.6353	0.6345	0.1819	0.4788	1.3297	0.067	0.3567	0.4316	0.8009	0.2241	1.2718	0.2126	1.025	0.1577	0.017	0.0917	0.3765	0.1366	0.4827	1.028	0.7461	0.2629	0.0814	0.3335	0.1947
CTNND1	6.1034	2.3127	1.4562	5.1761	4.5445	5.7211	0.8819	3.2627	5.3158	1.3278	6.5459	3.2253	1.9922	2.5698	2.4218	5.0994	9.192	0.7818	3.2499	1.921	2.6922	9.4911	2.8699	0.7075	2.5212	2.606	1.1646	1.5116	2.4905	2.4498	2.0896	4.2791	2.4876	1.4667	8.4154	0.5795	5.53	1.9627	0.8636	0.9798	2.3758	0.6275	5.4214	3.0446	3.5638	1.5707	0.4976	2.3632	4.5674
CTPS1	0.4867	0.4592	0.0807	1.0579	0.1809	0.0621	0.0931	0.1348	0.1913	0.2005	0.1441	0.1397	0.0094	0.0997	0.1702	0.7114	0.1523	0.1157	0.3564	0.0954	0.4313	0.3124	0.5654	0.1554	0.4469	0.0502	0.1255	0.4634	0.1254	0.1973	0.1493	0.3284	0.521	0.2044	2.3987	0.0735	0.5402	0.1064	0.059	0.3651	0.2867	0.355	0.4465	0.3983	0.2884	0.1892	0.0205	0.5597	0.6219
CTPS2	0.8373	0.2262	0.0513	0.2164	0.4419	0.6368	0.0855	0.7039	0.6	0.0861	0.1413	1.8073	NA	NA	0.545	1.2509	0.5042	0.0595	0.2528	0.0552	0.3469	0.7288	0.4553	0.0492	0.2584	0.2071	0.1785	1.3317	0.3711	0.3499	0.6976	0.5002	0.0291	0.09	0.8495	NA	0.5066	NA	0.0709	0.0853	0.3011	0.1495	0.8969	0.4598	0.1625	0.1477	0.0231	0.2793	0.298
CTR9	0.0673	0.0844	NA	0.0406	0.0588	0.054	NA	0.016	NA	NA	0.1671	0.1578	0.0169	NA	NA	0.0456	NA	NA	NA	0.0191	NA	0.0778	0.9731	NA	0.1936	0.0295	NA	0.0516	0.0981	0.0468	0.0214	0.0547	0.0434	NA	0.0922	0.0125	0.2834	0.0322	NA	0.2525	0.091	0.7754	0.056	NA	0.6122	NA	NA	NA	0.4825
CTRB1	NA	NA	NA	NA	NA	NA	NA	NA	NA	NA	NA	NA	NA	NA	NA	NA	750.716	NA	NA	NA	NA	NA	NA	NA	NA	NA	NA	NA	NA	NA	NA	NA	NA	NA	NA	NA	NA	NA	NA	NA	NA	NA	NA	NA	NA	NA	NA	NA	NA
CTRB2	3.2723	5.6578	NA	83.0068	279.396	187.952	NA	NA	NA	NA	NA	9.5494	NA	NA	78.4672	2.2622	694.055	NA	80.0338	NA	121.84	45.5429	NA	NA	29.8843	83.2625	3.5062	NA	NA	NA	25.1035	1.7463	NA	NA	1.7192	NA	6.6928	19.378	NA	51.8138	5.572	4.0306	265.296	111.808	20.8248	6.2761	NA	3.1296	NA
CTRC	1.398	6.2436	9.2513	13.5678	116.64	229.76	0.4897	0.2862	44.6491	0.4578	38.4506	8.215	1.0802	2.0631	53.6233	6.3204	535.874	4.2806	30.1379	0.3389	59.4752	73.4398	0.9569	3.3904	9.119	56.4906	23.6911	0.3267	1.418	0.4917	2.8958	2.1374	14.7279	5.8292	0.3774	0.3695	4.5576	45.3353	32.2098	50.206	4.8909	4.8275	49.4221	96.4703	20.1485	3.1573	2.6036	3.289	0.7977
CTSA	1.6475	1.8592	1.5721	2.483	2.9368	0.7088	1.2137	1.9531	2.9369	1.6842	1.3958	2.1525	2.5446	1.5356	1.065	1.5925	2.5025	1.175	2.1951	1.8089	1.8064	2.1614	2.762	0.8567	1.1412	1.7488	1.1412	1.0583	1.4543	3.0786	1.067	0.7353	0.3876	1.114	2.7832	0.3498	1.3841	1.7149	2.8185	0.6418	1.4289	1.4468	1.1659	0.9648	1.2314	1.0935	0.6423	1.0361	4.4196
CTSB	6.5642	4.581	6.6798	6.2255	8.979	1.5671	12.6637	5.4787	5.6002	8.31	2.6427	10.6512	13.3599	56.5706	3.1378	4.5643	4.3203	5.5442	4.5158	5.1837	6.8107	6.8096	7.8812	0.8679	4.2781	5.9267	4.1223	6.1119	5.3806	9.625	7.4462	11.8973	2.5355	3.7057	9.4803	5.5454	7.0523	5.201	5.5814	2.7552	8.0258	22.5487	7.7677	8.4316	5.2073	4.112	2.6393	15.3572	11.1716
CTSC	3.3155	2.0859	10.1081	5.5409	4.7062	0.1735	3.7472	0.1521	6.9148	4.3296	2.4793	4.5671	6.2915	6.0423	0.3935	6.3624	3.877	4.8666	5.4687	3.5761	9.8612	3.3149	3.8388	5.1667	1.3106	1.8777	1.4565	2.0177	3.4741	0.2118	2.5461	5.4755	2.6747	1.7119	7.4178	4.352	4.2279	7.1864	0.1152	11.7239	3.6242	0.7636	1.6679	2.9065	2.6131	0.5554	2.2582	1.6409	8.9342
CTSD	76.6139	198.846	165.272	165.078	181.507	127.004	110.007	124.112	188.071	206.978	56.656	459.184	253.73	86.1844	55.7555	99.1739	184.966	103.924	148.828	122.687	172.021	198.815	124.496	74.3429	109.541	131.921	158.224	148.859	101.689	324.047	109.768	96.3927	45.5572	91.0385	112.057	35.9414	165.42	223.595	163.214	118.368	177.097	180.457	158.813	140.494	141.505	169.275	103.713	98.3037	281.918
CTSE	2.2561	1.9846	0.7439	344.601	30.8501	7.8323	1.6254	58.6755	28.0431	3.4826	27.285	23.4767	137.853	99.3865	9.4712	3.8477	2.2426	32.0196	30.8714	144.052	2.7548	NA	38.8562	9.4764	0.4393	0.0524	NA	16.0311	6.2592	NA	6.9663	92.8957	2.014	5.8685	6.1015	7.1447	70.0728	2.7829	1.7433	2.9465	7.915	7.502	2.5895	19.6099	4.6678	16.5475	NA	62.6572	95.6678
CTSG	8.4112	394.138	60.9926	52.1931	37.2787	26.5389	13.7563	90.2168	259.5	137.126	9.0327	36.3401	8.0816	30.2245	45.6621	40.77	10.0477	21.8146	121.038	198.414	148.793	124.06	52.3195	34.6394	109.15	74.1581	15.3295	361.733	28.3356	80.8254	80.7292	65.1979	131.898	47.5249	36.2892	164.044	26.6619	318.01	236.3	91.4997	33.7249	39.2042	61.7614	106.635	37.509	55.6403	39.5678	54.3179	107.319
CTSH	0.2315	0.096	1.991	0.2911	0.5423	0.0124	1.1252	NA	0.3195	0.0877	0.3333	2.226	2.9561	0.9834	0.4826	0.1813	0.6407	0.2868	0.5171	0.3679	0.227	0.4906	0.607	0.4313	0.1009	0.1234	0.1608	0.1168	0.5871	0.418	0.4801	0.3522	0.444	0.3295	0.5453	0.1062	1.0815	1.6794	0.1589	0.2826	0.5539	0.0118	0.4186	0.5475	0.1916	NA	NA	0.4827	3.5299
CTSL	0.7105	1.1919	0.4237	1.218	0.884	0.6044	0.9318	0.3349	1.2387	0.5028	0.4198	3.2603	0.8797	0.1694	0.8088	1.1753	2.3781	0.6528	0.64	0.3905	0.6446	1.2004	0.6894	0.2943	1.0673	0.8683	0.242	0.5155	0.3849	1.5893	0.2197	0.2436	NA	0.4196	0.3617	0.8532	0.4898	0.7611	1.1648	0.2116	1.2418	0.2766	0.4041	0.4032	0.4253	0.6417	0.476	0.8316	0.9433
CTSS	4.5506	0.4084	5.584	6.4729	0.5571	0.557	1.3824	0.5511	0.6068	1.0381	NA	0.3237	2.0889	6.4549	0.2411	0.1453	2.0941	0.9483	0.7625	1.5381	0.8911	NA	1.4397	1.7721	0.4752	0.1159	0.7197	1.8643	2.7021	0.1534	1.6706	3.08	1.4967	0.174	1.5194	1.0153	4.5562	1.0725	0.8822	0.1014	3.9532	1.2825	1.6324	0.7951	1.3981	0.6508	0.5188	2.7531	4.7453
CTSZ	6.5721	0.2478	41.8898	7.8912	25.1249	0.1678	16.2842	0.256	20.8343	5.0385	13.42	9.0524	13.9671	21.292	0.0794	0.4343	8.4642	5.4061	6.3325	7.9306	8.1631	0.2843	11.926	8.8024	1.4291	1.3393	5.9104	78.4562	12.0135	1.2177	25.0038	6.9991	8.4474	7.4898	39.1093	7.6007	9.5124	21.3484	2.0621	10.8814	114.816	8.1889	22.1446	55.0844	12.1913	4.3403	11.3787	7.9307	27.9727
CTTN	3.8244	3.9958	2.45	7.8981	3.6183	8.0234	3.5509	5.8681	4.2052	4.6329	19.5776	5.9298	3.5265	9.8719	8.6243	6.7825	2.4434	1.6327	6.0162	3.1692	4.8114	12.3493	6.0239	2.1871	2.844	5.2134	1.2864	11.2808	4.1006	8.0592	4.8937	6.1256	4.5161	3.596	6.0768	2.0296	10.918	8.8755	5.1904	3.9215	6.725	3.6128	3.5559	5.0353	6.8121	0.7022	1.9114	9.1498	9.3767
CTU2	NA	0.2772	NA	0.0161	0.2183	0.011	NA	0.3266	NA	0.0993	NA	NA	0.3021	1.0947	0.0196	0.4071	0.0488	NA	0.1355	NA	NA	0.0188	0.2994	NA	NA	0.289	0.0092	0.0197	NA	0.0646	0.3247	NA	NA	NA	0.0146	0.0093	0.2455	NA	0.0186	NA	0.1954	NA	NA	0.353	0.2403	NA	NA	0.1722	0.555
CUL1	0.2837	0.2069	0.0393	0.1209	0.3005	0.2623	0.0892	0.2781	0.2454	0.0481	0.0752	0.4055	0.1829	0.1169	0.3245	0.3259	0.0735	0.4233	0.2991	0.1563	0.3935	0.3665	0.3457	NA	0.3581	0.1147	0.3681	0.3035	0.3988	0.1722	0.1976	0.2784	0.1002	0.2174	0.2261	0.0963	0.2211	0.1357	0.0175	0.1569	0.2632	0.0335	0.4255	0.3033	0.2693	0.1141	0.0564	0.2411	0.281
CUL2	0.1466	0.5025	0.4279	0.5127	0.5401	0.5757	0.3544	0.259	0.5833	0.1494	0.4224	0.6034	0.3084	0.7936	0.7176	0.4589	0.1054	0.178	0.4662	0.1142	0.486	1.2799	1.0455	0.1908	0.4771	0.3745	0.3399	0.9172	0.9534	0.4598	0.3472	0.2999	0.2418	0.2789	0.4257	0.171	0.3688	0.1578	0.284	0.505	0.7317	0.6953	0.3366	0.4453	0.7322	0.1438	0.1449	1.4409	0.3132
CUL3	0.2915	0.678	0.2604	0.6508	0.7135	0.9173	0.2065	0.8224	0.7948	0.18	0.4611	0.5369	0.2188	0.3728	0.5802	0.7286	0.372	0.1571	0.5432	0.3634	0.3292	0.5586	0.6014	0.0435	0.4288	0.597	0.2286	0.3011	0.5934	0.4217	0.6257	1.0954	0.37	0.0902	0.6267	0.3623	1.216	0.3325	0.0683	0.2728	0.7652	0.2038	0.8377	0.6118	0.7812	0.3551	0.0769	1.0517	1.097
CUL4A	0.2545	0.6273	0.0877	0.513	0.345	0.3759	0.1089	0.3015	0.7217	0.1185	0.1879	0.9728	0.1365	1.9585	0.894	2.4544	0.1707	0.0879	1.0633	0.8029	0.4776	3.1704	1.4588	NA	0.4915	0.3507	0.0572	0.2394	0.2026	0.1578	1.9813	1.6613	0.32	0.313	1.0557	0.2837	1.0811	0.2273	NA	0.1412	0.2076	0.4086	0.3609	0.1873	0.2448	0.3163	0.0739	0.2179	0.2542
CUL4B	NA	0.3794	NA	0.1635	0.3921	0.332	NA	0.2012	0.3366	0.0884	0.1909	0.7251	0.152	0.1213	0.6245	1.8058	0.2952	0.0708	0.7952	0.6904	0.4855	3.2935	0.6365	NA	0.4496	0.5063	0.137	0.1565	0.2019	NA	0.2314	0.2203	0.5725	0.2451	0.9568	0.1563	0.7779	0.1882	0.2083	0.1803	0.0968	0.2716	0.0752	NA	1.039	0.2379	0.0503	0.2041	2.5451
CUL5	0.4566	0.8646	0.0381	0.3855	0.7962	0.8002	0.1447	0.3473	0.3438	0.2127	0.4884	0.7701	0.2094	0.1128	0.7096	0.5235	0.1497	0.0882	0.4247	0.2347	0.3842	0.6926	0.6315	0.089	0.3862	0.343	0.4104	0.2943	0.4421	NA	0.1397	0.1574	0.184	NA	0.3717	0.3246	0.5484	0.3697	NA	0.3821	0.3202	NA	1.0744	0.2521	0.4217	0.3762	0.2181	1.0446	0.3647
CUL7	0.0026	0.009	NA	NA	0.0124	NA	NA	NA	0.0271	0.0102	0.0046	0.0114	NA	NA	0.0128	0.0091	NA	0.0031	0.0163	NA	NA	0.0469	0.015	NA	0.0161	0.0418	NA	0.0215	0.0081	NA	NA	0.0076	NA	0.013	NA	0.0074	NA	0.0238	NA	NA	0.0116	NA	0.0324	NA	0.0306	0.01	NA	0.0157	0.0024
CUTA	31.5037	22.8427	18.1337	65.8151	23.8442	52.2981	36.5699	34.9261	55.6406	14.7844	31.4448	59.8669	39.4592	15.5106	34.2926	20.6078	37.8887	13.6401	22.6696	21.546	24.1622	26.7154	28.2976	42.5921	28.0573	29.8962	7.596	34.6979	16.1871	28.3197	38.571	25.0596	24.5271	14.6996	37.0521	24.5788	35.499	39.4018	27.1086	23.7781	47.1513	22.7588	23.9027	9.837	13.945	20.1206	7.0758	40.0403	25.5977
CUTC	0.2112	NA	0.2462	0.1871	0.2104	0.1123	0.1704	0.0085	NA	NA	0.071	0.7723	NA	0.2042	0.5737	0.382	0.3443	0.1641	0.28	0.2215	NA	NA	NA	0.1962	0.2469	NA	0.284	NA	0.2877	NA	0.4161	NA	NA	0.1278	0.4121	0.6332	0.5725	0.3717	NA	0.1243	NA	NA	0.2904	0.3226	0.4207	0.4961	0.4213	NA	0.7374
CUX1	0.1043	0.1702	0.0665	0.0661	0.3265	0.1867	0.0481	0.0831	0.0228	NA	0.1907	0.1539	0.0412	0.2007	0.1422	0.111	NA	0.0229	0.1107	0.018	0.0729	0.2742	0.232	NA	0.0236	0.0972	0.0141	0.4084	0.0874	0.3301	0.0668	0.0612	0.0423	NA	0.1581	0.025	0.0591	0.0211	0.0524	0.0357	0.0482	NA	0.333	0.0796	0.2441	0.0758	0.0164	0.1185	0.2031
CWC15	NA	NA	NA	0.0612	NA	0.0815	NA	NA	NA	NA	NA	NA	NA	NA	NA	NA	0.0394	NA	NA	NA	NA	0.0336	NA	NA	NA	NA	NA	0.1357	9.5016	1.0347	NA	5.221	0.3146	NA	5.885	NA	9.4975	NA	NA	NA	NA	NA	0.1099	0.2715	0.188	NA	NA	0.0868	0.2671
CWC22	NA	NA	NA	NA	0.0237	0.0799	NA	0.0324	NA	NA	0.0305	0.0094	0.0265	NA	0.0658	NA	0.013	0.0078	0.0126	NA	0.0457	0.1122	0.0434	NA	0.097	0.0476	0.0172	NA	0.009	0.0829	0.0863	0.0298	0.106	0.057	0.0992	0.0419	0.0188	0.0253	NA	NA	0.0117	NA	0.235	0.0069	NA	0.009	0.0172	NA	0.0189
CWC27	NA	NA	NA	0.0866	NA	1.6442	NA	2.8318	NA	NA	0.1776	NA	NA	NA	NA	NA	0.0427	0.0681	1.0331	NA	0.111	0.1345	NA	NA	NA	1.3312	0.0917	NA	NA	NA	1.1994	2.7097	1.6734	NA	0.0555	0.7207	NA	NA	NA	0.0957	5.2942	0.5563	0.8952	NA	0.0558	0.9723	0.0258	4.9285	0.4417
CWF19L1	0.5399	0.313	0.347	0.5622	0.085	0.5631	2.7731	0.6352	NA	0.2676	0.3494	3.174	0.082	0.5853	0.2664	0.062	0.0606	0.2092	2.9172	0.0806	0.1076	0.5042	2.6077	NA	0.2958	0.3242	0.0722	0.2645	0.3097	0.313	0.5548	0.8064	0.4371	NA	0.0691	0.1509	0.2133	0.1965	0.1123	0.2435	0.1298	0.0837	0.2788	0.1665	0.2197	0.0225	0.2145	0.2322	0.1116
CXCL12	NA	NA	NA	NA	NA	NA	1.0827	NA	NA	NA	NA	NA	NA	NA	NA	NA	NA	NA	NA	NA	NA	NA	NA	1.9082	0.2866	0.3242	NA	NA	NA	NA	NA	NA	NA	NA	NA	NA	NA	NA	NA	NA	NA	NA	NA	NA	0.7275	NA	NA	NA	NA
CXCL16	NA	0.1272	NA	0.1107	NA	NA	NA	0.0496	NA	0.1462	NA	NA	NA	NA	NA	0.078	NA	NA	NA	NA	NA	0.1395	0.0705	NA	0.2058	NA	NA	NA	0.0225	NA	0.0982	0.0612	NA	0.2262	0.0614	NA	NA	0.0252	NA	NA	NA	0.0319	0.0209	NA	NA	NA	0.0241	NA	NA
CXorf38	0.1082	0.7028	0.0902	NA	1.6493	0.0941	NA	0.2409	0.5526	0.4028	0.5427	0.832	NA	NA	0.2911	0.2042	NA	NA	1.103	NA	0.9967	0.2432	4.4467	NA	0.1555	NA	0.1529	0.389	NA	0.3758	0.1963	NA	0.172	0.1795	0.135	0.5789	0.5133	0.4691	NA	0.3067	0.2333	0.466	0.3705	NA	NA	0.1042	0.0744	NA	0.0996
CYB561D2	0.4593	0.6003	0.9354	1.493	1.7443	0.5343	0.9908	NA	1.7048	0.398	1.0548	0.5575	1.8777	1.4815	0.3801	0.2749	1.7721	0.7975	2.1355	1.5399	NA	0.8428	0.3282	0.4053	0.289	NA	0.7159	NA	0.379	NA	0.1126	0.1769	NA	0.2571	0.3033	0.0601	0.2011	1.7635	NA	0.289	NA	NA	0.2443	NA	NA	0.0481	0.9605	0.2592	0.4872
CYB5A	7.6848	2.1533	12.0112	13.4422	37.1537	10.8117	6.0104	12.2747	7.3882	10.1139	12.4074	16.8995	7.6024	2.1378	NA	10.3087	26.1358	3.5797	21.9551	4.1944	25.8973	NA	6.9369	5.43	6.1157	4.0453	7.7325	2.5022	7.5428	21.3734	4.2261	5.0765	4.1189	2.125	11.9557	2.1013	6.528	20.4431	6.32	11.5891	3.3665	2.6365	13.8914	7.5528	4.7127	4.3869	4.079	3.972	14.7018
CYB5B	5.5925	3.2044	3.1405	3.8574	2.9021	2.5654	1.4589	3.2888	4.5925	1.7658	4.0811	6.0515	3.5087	4.3878	2.9767	4.5695	2.5592	0.7239	11.6832	1.789	6.6909	27.8957	2.5701	2.1164	2.7353	4.0539	2.9788	2.7156	3.0777	11.0636	2.5656	2.2102	2.0204	3.9693	4.5311	2.4885	12.3094	5.3912	1.5744	1.7099	2.2199	2.1568	2.8859	2.1872	3.0949	2.1456	1.9339	2.9744	9.1355
CYB5R1	4.0885	1.2613	4.8426	8.7286	3.3525	1.077	2.5642	1.8921	5.1395	1.0612	1.9656	5.6599	7.2762	9.0128	0.9324	1.1773	2.455	2.2225	4.7201	4.2684	2.4647	1.35	4.5839	2.2706	1.1907	3.2387	2.4941	6.0557	2.6909	0.6854	2.6103	3.1145	0.8567	1.6343	1.6648	6.5026	5.8328	1.066	1.7731	0.8963	2.063	1.3111	3.3492	2.1032	3.1144	0.6289	0.4417	5.3787	2.5121
CYB5R2	0.979	0.5252	0.1819	0.3334	0.9826	0.8838	0.2696	0.8615	1.0703	1.0096	1.0559	0.4625	0.1913	0.164	0.4498	0.2666	0.1193	0.4509	0.425	0.0955	0.0987	0.416	0.2591	0.1774	0.2826	0.2587	NA	0.0674	0.0916	NA	0.2576	0.7348	0.1816	0.4204	0.8327	0.1236	1.1974	0.6885	0.3822	0.6317	0.0113	0.4809	0.2201	0.6987	0.4279	0.2848	0.0679	0.0645	0.2205
CYB5R3	53.7985	15.3822	20.0223	30.7663	26.8263	20.687	35.2453	35.7457	60.4501	28.7659	35.2496	30.903	73.826	17.7161	25.4446	20.0003	31.7373	14.2464	33.939	22.7651	21.6661	25.2556	58.8842	39.7744	69.3792	66.8922	12.71	27.7429	43.7939	54.5963	29.3901	31.3141	9.6848	25.3749	41.274	19.0322	34.7158	42.2583	81.4888	19.9673	32.5216	23.3876	21.9424	15.3934	26.3652	18.7259	12.4192	28.9779	26.7904
CYBA	NA	0.2204	NA	2.386	NA	NA	0.2594	NA	NA	NA	NA	NA	NA	NA	NA	NA	NA	NA	0.0141	NA	0.1024	0.5219	NA	NA	0.4919	0.1496	NA	3.9865	0.1542	NA	0.8455	0.659	0.7222	NA	0.5879	NA	1.134	NA	NA	0.7247	0.1637	NA	1.2671	3.9643	NA	NA	NA	1.7026	2.6976
CYBB	0.2082	4.9306	0.5631	0.319	0.324	0.237	0.342	2.888	2.4362	3.7467	0.4089	1.5548	0.1945	0.1797	0.4627	1.6136	0.1663	0.1139	0.9571	0.7135	0.4684	0.6629	0.4088	0.183	0.997	0.1032	0.8793	3.776	0.6525	0.8108	0.4054	0.7133	0.5772	0.7951	0.2633	1.2506	0.6423	2.1432	0.0792	2.8576	1.1509	0.3468	1.3837	1.3631	0.9445	1.1712	0.809	0.6531	1.1498
CYBRD1	NA	NA	0.1055	NA	NA	NA	NA	NA	0.0352	NA	NA	NA	0.0762	NA	NA	NA	NA	0.0283	NA	NA	NA	NA	NA	NA	0.0954	0.2475	0.1729	0.8516	3.7696	NA	0.8252	NA	1.0175	NA	0.4148	0.0506	0.4796	NA	NA	0.1726	1.3199	NA	0.6064	NA	1.9475	NA	0.0054	1.6055	0.759
CYC1	11.3124	2.211	2.2299	3.5689	5.1715	1.3852	1.7276	8.9924	4.1719	2.0814	3.8172	5.2397	5.1093	2.3647	2.6718	2.3123	2.4887	1.0116	5.4884	4.7931	3.0966	0.8758	3.9139	1.2892	1.6798	0.4081	2.3749	1.8825	2.3231	1.6385	1.9713	1.97	1.3407	1.6224	2.1511	2.4465	5.8242	2.3037	1.036	4.3594	1.8583	2.9049	3.4729	3.3922	2.4726	5.6043	2.6469	2.7464	8.3964
CYCS	39.2937	19.1678	21.1456	85.4334	30.1659	26.089	24.1507	12.827	40.2862	24.0128	35.3148	40.3521	57.1183	15.7391	2.7034	15.3581	27.8029	12.4547	33.5515	48.6534	62.4775	106.317	68.5672	13.3516	15.7789	7.3727	2.7413	13.4789	18.8353	2.4287	20.4886	24.0231	16.3098	7.9608	27.6103	12.3573	94.3658	21.5516	7.4481	11.058	33.8008	24.6518	36.0513	24.1231	17.312	28.8958	4.6517	12.3559	29.5027
CYFIP1	4.2679	2.3141	1.7162	1.1943	2.6446	3.9083	2.4319	1.7923	2.7543	0.9658	4.6621	4.8614	1.3592	1.0073	1.6921	1.9657	5.5352	2.9847	3.1471	3.4273	3.5963	2.5447	2.6836	0.3656	2.1756	2.0076	0.7421	1.6785	4.3181	1.1837	2.521	1.7365	1.093	1.5297	2.2324	0.9183	1.952	1.1272	0.9597	1.425	2.1428	1.6732	2.7552	2.1012	4.4111	0.8297	0.7996	2.9203	7.5644
CYFIP2	0.5284	0.8269	0.3719	0.4658	1.2401	1.3744	0.417	0.9012	0.8666	0.5607	0.6511	1.0752	0.53	NA	0.4908	0.6588	0.4729	0.4058	0.886	0.5014	0.8003	0.7635	0.9826	0.1394	0.8049	0.8128	0.3834	0.7375	0.7881	NA	0.5247	0.7087	0.989	NA	1.2244	2.155	0.6043	0.5962	NA	0.7146	0.7289	NA	0.6583	1.168	0.8381	0.305	NA	NA	1.4629
CYGB	1.233	2.0525	7.2099	2.6299	0.5736	2.735	1.8566	1.401	1.2899	0.4986	1.5694	1.9013	5.4696	0.9261	1.7092	1.0774	3.0674	0.9655	2.5193	1.7014	2.2979	1.8051	1.6516	1.5142	1.4112	12.2778	1.1265	0.481	4.1715	0.1917	1.7202	2.344	0.4597	0.2902	5.8469	23.2984	4.1688	2.2299	2.5294	13.8486	0.4517	1.4587	1.1849	3.4744	5.8177	1.4221	1.8151	0.9377	9.9747
CYP20A1	0.1106	0.0152	0.0924	0.1258	0.6046	0.3477	0.1732	0.1836	0.4946	0.2758	0.2616	0.345	0.5351	0.1118	0.1603	0.2646	0.2089	0.0983	0.5501	0.2998	0.1003	0.1836	0.2333	NA	0.2501	0.2934	0.2027	0.0489	0.1071	0.5115	0.0442	0.1581	0.0108	NA	0.0931	0.1735	0.3455	0.2305	0.3187	0.3278	0.2845	0.2327	0.4321	0.1969	0.1879	0.2506	0.1114	0.3712	0.3582
CYP27A1	0.4431	1.2357	0.241	0.3358	2.8111	2.2385	0.1073	3.0041	0.5837	0.358	0.5772	1.7061	0.707	NA	3.2689	0.8421	0.1426	NA	1.8532	0.1262	0.0435	1.0909	0.6132	0.0545	0.4181	0.4997	0.5467	0.4645	3.02	3.3624	1.0802	0.356	0.3603	0.0283	0.3319	2.0797	0.7339	0.1515	0.7098	0.789	2.0578	0.2246	1.1629	0.8713	0.5295	3.1321	0.2765	0.4507	1.3089
CYP2S1	0.3122	0.7874	0.0311	0.395	0.1514	1.0822	0.0624	2.7801	0.3405	0.2071	0.9984	0.2508	3.5797	1.0072	1.0031	0.8267	NA	0.6753	1.8712	0.7506	0.1925	0.345	0.9775	0.2673	1.2556	0.6631	0.0487	0.0438	0.6094	1.939	0.2305	0.8407	0.0649	0.1105	0.6458	0.3906	4.3641	0.3323	0.1689	0.3566	0.4293	0.3117	0.3451	0.3517	0.2022	0.8468	0.2503	1.2513	2.5185
CYP3A4	NA	NA	NA	NA	NA	NA	NA	1.0969	0.0319	NA	NA	0.0296	NA	0.1126	NA	0.4942	NA	NA	NA	NA	0.0702	NA	NA	NA	NA	NA	NA	NA	NA	0.0361	NA	0.4258	NA	NA	NA	NA	0.1244	NA	NA	NA	NA	NA	NA	NA	NA	0.0612	NA	0.0737	NA
CYP3A5	0.0588	0.0429	NA	0.0357	NA	NA	0.026	NA	0.5726	0.2392	0.1676	0.2146	0.0198	1.1231	0.0206	0.0077	NA	NA	0.0288	0.0709	0.2893	NA	0.1589	NA	0.0606	NA	NA	NA	0.1367	NA	NA	1.1532	NA	NA	NA	NA	0.5221	0.0612	NA	NA	0.0583	NA	0.0266	NA	NA	0.0764	NA	0.1529	NA
CYP4F11	NA	NA	NA	NA	NA	0.0373	NA	NA	NA	NA	0.0491	0.0605	NA	0.017	NA	NA	NA	NA	0.0702	NA	0.1757	0.055	NA	NA	NA	NA	NA	NA	NA	NA	0.0855	NA	NA	NA	NA	NA	NA	NA	NA	NA	NA	NA	0.4471	NA	0.0106	NA	NA	NA	NA
CYP4F3	NA	NA	NA	NA	NA	NA	NA	NA	NA	NA	NA	NA	NA	NA	NA	NA	NA	NA	NA	NA	NA	NA	NA	NA	0.0438	NA	NA	0.1015	NA	NA	NA	NA	NA	NA	NA	NA	NA	NA	NA	NA	NA	NA	NA	NA	NA	NA	NA	NA	NA
CYP51A1	0.2558	NA	0.0642	0.1947	0.13	0.1627	NA	NA	NA	NA	0.1164	0.2075	0.2507	0.0631	0.2889	0.1206	NA	0.0834	NA	0.1233	0.1586	NA	0.1744	0.0964	0.2655	0.101	0.1237	0.1646	0.0678	NA	NA	0.096	NA	NA	NA	NA	0.5818	0.0737	NA	NA	NA	NA	0.3687	0.9696	0.5539	0.1766	NA	0.3745	0.6986
CYSTM1	NA	0.2592	5.2446	16.3465	NA	0.6188	NA	NA	0.4173	NA	0.1648	0.8197	5.4671	10.3914	NA	0.6499	1.0865	NA	0.4481	3.3418	NA	NA	NA	0.9649	0.7602	0.4792	NA	NA	NA	4.7411	NA	10.8785	2.9718	NA	NA	NA	5.9509	0.1529	NA	NA	4.4486	NA	NA	6.6142	6.4648	0.4716	0.1157	2.3146	7.3588
CYTB	1.2641	NA	0.5692	0.6742	2.6415	6.0237	0.5097	1.0706	3.0082	0.2509	0.6677	5.6399	4.5672	0.5566	1.4239	1.2848	0.8609	0.297	1.8286	0.6233	1.3343	1.1599	1.6924	0.6122	0.6996	0.9048	0.129	0.3897	0.4618	NA	0.2676	0.4578	0.7499	0.2758	0.355	1.0917	2.3108	1.1511	NA	1.2391	0.3798	0.7857	0.4215	NA	0.9285	1.8855	NA	1.2017	2.1472
CYTH1	0.1598	0.1727	NA	NA	0.3978	NA	NA	NA	0.1365	NA	NA	NA	NA	NA	NA	NA	NA	NA	NA	NA	0.1468	NA	NA	NA	NA	NA	NA	0.2603	NA	0.3097	NA	NA	NA	0.0885	NA	NA	NA	NA	NA	NA	NA	NA	0.2143	NA	NA	NA	NA	NA	NA
DAB2	0.2346	0.5184	0.4523	NA	0.3083	0.269	0.2437	0.2251	0.3677	0.4276	0.4925	0.7652	0.3548	0.0776	0.5248	0.2668	0.6202	0.1635	0.2601	0.2759	0.2291	0.1873	0.974	0.1839	0.1385	0.5933	0.1552	1.7177	0.2068	0.901	0.7792	0.5653	0.2558	0.0133	0.5423	0.5285	0.5717	0.2939	0.3832	0.4317	0.742	0.3166	0.4042	0.3584	0.1411	0.1888	0.2272	0.4504	0.6556
DAB2IP	NA	0.0123	NA	NA	NA	0.0522	0.0036	0.0404	NA	NA	0.0112	0.0615	NA	NA	0.1219	0.0283	NA	NA	NA	NA	0.0435	0.0584	0.0212	NA	0.0155	0.008	0.0262	0.0322	0.0804	NA	NA	0.0438	0.0165	NA	0.0252	0.0175	0.1274	0.0098	NA	NA	0.0269	NA	0.0207	0.0084	0.0873	0.014	NA	0.0596	NA
DAD1	27.3926	22.472	29.9734	38.2366	86.9209	111.559	26.9037	49.5553	25.6656	19.91	24.7641	30.0486	44.8805	18.5394	19.058	37.0124	25.8049	12.8851	57.0115	16.4723	55.1565	74.5206	35.8724	8.888	20.1325	23.6579	19.963	18.7736	11.914	88.8861	11.5685	11.7697	7.4962	24.9921	10.7396	15.5789	17.731	41.489	23.53	34.0207	11.8925	14.4364	39.0684	15.1362	20.8548	17.1302	6.7543	13.0179	15.4548
DAG1	0.8253	0.7644	0.7531	0.7351	0.9027	1.7879	0.5265	1.5405	1.9329	0.4219	0.7029	1.2675	0.519	0.148	0.8857	1.0356	2.6088	0.2968	1.6334	0.3267	0.5718	1.6441	0.7019	1.3753	0.7476	0.9218	0.861	0.2308	0.9035	0.3048	0.94	0.7263	0.161	0.3952	0.6533	0.1864	0.473	0.8339	0.4673	0.5434	0.9779	0.7699	0.9285	0.5997	1.0859	0.8953	0.5772	1.1446	0.8735
DAGLB	0.0488	0.5639	0.0893	0.0493	0.1308	NA	0.0904	0.1736	0.0573	0.2821	0.3904	1.0578	0.0376	0.1514	0.0277	0.1294	0.0298	0.0124	0.2047	0.0862	0.249	0.5309	0.0307	0.0156	0.3625	0.5224	0.1006	0.0592	0.2617	0.1226	0.3915	0.1931	0.0109	0.0619	0.1766	0.251	0.0801	0.7715	NA	0.0996	0.0398	0.1713	0.5653	0.872	0.3356	0.0349	NA	0.0493	NA
DAK	2.562	2.466	0.8293	1.8254	2.813	2.9968	1.451	6.7644	2.4947	1.0699	2.9118	4.0869	0.5805	1.3422	1.4533	8.925	2.0888	0.6067	2.3378	1.3694	1.8374	2.8109	1.4385	0.6766	2.7719	1.6542	0.7837	2.6172	1.4575	2.185	1.2824	3.0598	0.9998	1.9331	3.3434	0.9969	1.8121	1.6867	0.6284	0.9663	2.5715	1.0548	2.6355	1.7376	1.4236	1.3624	0.982	2.6244	3.1391
DAP	NA	0.2225	NA	NA	NA	0.2992	NA	0.0879	NA	NA	0.4078	0.2187	0.081	NA	NA	0.1964	0.0423	NA	NA	NA	NA	NA	NA	NA	2.1948	2.0926	NA	5.612	0.7137	NA	NA	5.7997	7.1755	0.2578	7.8204	0.1213	6.6366	NA	NA	2.3251	2.9455	0.1936	10.8572	5.3196	3.5467	NA	NA	5.0474	5.6307
DAP3	1.0609	0.9863	0.1373	5.1982	0.4103	2.5871	0.4568	1.5104	10.3748	0.181	5.0628	3.857	0.3449	1.7395	0.5259	0.8905	0.2578	0.3067	0.9051	1.1652	18.4502	2.1237	1.5993	NA	0.79	1.3761	0.8801	0.3579	0.9314	0.68	4.8942	1.0159	5.7228	0.5476	1.6168	0.4598	1.1837	5.6864	0.1018	1.3311	1.3929	0.5019	0.5177	0.3267	1.2557	0.641	0.1281	0.6731	1.7647
DAPK3	NA	0.0352	0.1014	NA	NA	0.05	0.7021	NA	NA	NA	0.1683	0.2126	NA	NA	0.3215	5.0239	NA	0.632	0.0375	0.8527	NA	0.7688	0.3464	0.0437	0.4075	0.1677	0.0479	0.2587	NA	0.1039	0.066	0.0588	0.135	0.1694	0.1365	0.4085	0.266	NA	0.0794	NA	0.27	NA	0.2446	NA	0.1074	0.0301	0.0344	0.4683	0.4109
DARS	3.5932	3.9231	5.7299	8.4191	5.3366	4.7039	2.6593	2.1075	6.6031	2.5171	3.6805	6.8171	5.8126	6.2665	3.3181	2.9233	4.6777	3.6213	4.2504	3.8397	7.3524	6.0217	5.4634	3.7148	5.1593	4.3862	5.8837	4.2921	27.4768	3.4934	9.2523	6.8777	10.2086	3.9034	13.8538	4.0865	17.5054	5.2364	1.8677	8.6936	6.229	5.4189	5.675	8.2041	15.8647	2.3163	1.8641	13.5942	14.9354
DARS2	1.5645	1.0299	0.2493	2.5038	0.8891	0.3916	1.4006	5.5963	1.5363	0.1588	0.8697	1.4498	1.6697	0.895	2.2299	0.7346	2.9045	0.6324	1.3712	2.8125	0.73	1.4518	2.2313	0.4267	0.9101	2.2693	0.6802	1.0664	0.8971	0.9549	0.905	1.9648	0.3035	1.7093	1.2146	0.4686	1.0863	0.6238	0.1713	0.2942	1.6231	0.5608	0.9026	0.6248	0.8067	1.6862	0.1636	2.1677	2.9302
DAXX	NA	0.3294	NA	NA	NA	NA	NA	0.0542	NA	NA	0.0371	0.5287	NA	NA	NA	0.2851	NA	NA	NA	NA	0.2193	0.2447	0.0193	NA	NA	NA	NA	NA	0.0707	NA	0.1007	0.0287	NA	NA	NA	NA	NA	NA	NA	0.0203	NA	NA	0.1725	0.0213	0.1337	NA	NA	NA	NA
DAZAP1	6.4195	8.6966	3.1688	5.6706	3.2106	5.7125	1.465	7.5174	2.7091	2.4028	4.3088	7.579	2.6777	2.6634	2.2112	7.1255	2.7517	1.0888	4.1073	1.6353	3.6901	11.788	5.2017	0.949	7.9497	7.2548	1.1267	3.2261	2.5313	3.5015	5.346	2.6024	3.6861	1.609	4.0155	0.6106	3.0509	5.2094	1.0367	1.0603	4.2762	1.2921	3.2253	2.522	2.0236	0.9781	1.1296	2.8733	6.6719
DBI	11.4131	26.9519	19.2258	52.6996	56.0786	62.7924	14.4126	26.4357	36.0453	12.0072	22.6089	21.7971	22.1948	20.4164	23.733	14.1124	27.6434	12.7028	26.9159	24.5538	28.1862	16.802	34.0251	17.0036	26.1048	19.4762	14.4438	19.9523	10.0719	15.4209	5.6196	19.2631	5.6207	7.2063	9.394	5.7496	46.577	35.1893	25.709	25.3282	24.394	12.9377	9.4138	20.127	8.0889	9.6733	6.0631	19.3947	19.2015
DBN1	6.5632	5.7267	0.2745	5.7416	5.8803	3.8995	3.0065	2.506	6.1146	7.164	5.2846	5.3643	3.0696	3.6844	5.6637	6.2238	1.0167	0.8948	3.0818	4.0115	2.4023	11.277	5.5339	2.4209	8.9221	11.7256	0.9127	7.0049	5.692	2.3888	3.2077	4.3383	1.8544	2.7316	10.5725	4.7003	2.2105	8.411	0.2995	2.1657	1.727	3.6147	2.8152	1.78	7.9594	1.2996	4.9019	4.7329	2.8769
DBNL	2.9865	4.8008	3.4335	4.7425	1.9486	2.6036	1.3452	4.0301	4.7105	4.076	2.4934	2.4397	5.3363	4.2409	1.9957	2.1821	5.55	1.2977	1.822	2.6823	1.2237	2.3061	3.4051	1.8513	4.1216	4.3519	1.722	7.8387	5.9801	5.6279	6.1534	3.8235	9.4233	1.4148	7.597	5.8332	7.573	3.2063	3.2686	0.9266	4.2548	1.0112	4.6198	7.0805	5.8791	0.6677	1.5061	7.5746	9.6358
DBR1	0.1361	0.4721	1.1585	0.7239	0.223	0.4928	0.3121	0.3712	0.1994	0.0595	0.8177	0.3364	0.1816	0.1566	0.1392	0.046	0.4178	0.3021	0.7319	0.2078	0.6306	0.1388	0.5821	NA	0.1546	0.4015	0.1645	0.6176	0.5862	0.0757	0.8588	0.5742	0.5541	NA	0.8727	0.6999	0.6271	0.1517	0.7762	0.1347	0.3409	0.071	0.9556	0.9993	0.4859	0.1213	0.0992	0.1631	0.2455
DCAF11	NA	NA	0.0552	NA	0.171	0.1295	0.1344	0.5161	NA	NA	NA	0.0652	0.1302	NA	NA	0.5383	0.0131	0.034	0.3159	0.1506	NA	NA	0.0726	NA	0.0362	NA	0.0953	0.0948	NA	NA	0.0343	NA	NA	NA	NA	NA	0.0189	NA	0.08	NA	0.01	NA	0.0504	0.0691	NA	NA	NA	NA	0.5266
DCAF7	0.5122	0.5404	1.2862	0.4346	0.0654	0.7608	0.2633	0.3024	0.5357	0.4967	0.7312	0.5538	2.6003	0.3835	3.9211	0.1701	0.0636	0.293	0.811	0.2466	0.5691	1.1085	1.0615	0.0731	0.1775	1.0622	0.2676	0.2739	0.1259	0.6516	0.5931	0.2953	0.8122	0.1817	0.3249	0.4734	0.2746	0.549	0.1667	0.6732	0.2083	0.2182	0.5026	0.322	0.3316	0.2545	0.2335	0.4102	0.4229
DCAF8	0.0864	0.1221	0.0455	3.0002	0.1443	0.124	0.078	0.1161	0.353	0.0133	0.1448	0.188	0.0777	0.284	0.0575	0.089	3.0145	NA	0.128	0.1319	0.1537	0.2494	0.4016	0.0469	0.0736	0.0778	NA	0.0771	0.0903	0.0823	0.1235	0.243	0.0664	0.1437	0.1285	0.078	0.109	0.0567	NA	0.125	0.3292	0.1501	0.1025	0.0743	0.4808	0.1222	0.0234	0.0616	0.1125
DCAKD	0.2146	0.2489	0.2257	0.2357	1.1689	0.3565	0.2516	0.7431	0.9675	0.1265	NA	0.7292	0.9428	0.3559	0.7905	0.4819	0.454	0.1091	0.5303	0.1274	0.5867	0.3277	0.6484	0.2051	0.1999	0.4071	0.7233	0.2187	0.234	0.3572	0.1734	0.2107	0.3602	0.0419	0.1313	0.4996	NA	0.6831	0.6319	0.4137	0.1119	0.3154	0.4473	0.2204	0.3666	0.3338	0.1832	0.158	NA
DCD	NA	0.5411	NA	0.5228	0.6433	NA	NA	NA	NA	0.3782	1.2957	NA	1.2491	1.1288	NA	0.2712	NA	NA	0.4974	0.9279	4.1944	NA	1.6694	4.3579	0.3841	0.2465	NA	1.981	1.3415	1.5173	0.4515	1.3992	3.7861	0.3468	0.467	NA	1.0486	1.0658	0.1651	0.326	NA	NA	NA	1.3631	0.5489	NA	NA	0.6096	1.1675
DCHS1	NA	0.0017	NA	NA	0.0024	0.0035	NA	NA	0.0677	0.0037	NA	NA	NA	NA	NA	NA	NA	NA	NA	NA	NA	NA	0.1172	NA	NA	0.0023	NA	0.0113	NA	NA	NA	0.1297	NA	NA	0.0039	NA	NA	0.0333	NA	NA	NA	0.007	NA	NA	NA	NA	0.0645	0.1173	NA
DCK	NA	0.2684	NA	0.4046	0.3699	NA	0.2288	0.1589	0.3292	NA	0.2015	0.218	0.2668	NA	NA	NA	NA	NA	0.3242	NA	NA	0.2055	0.147	NA	0.2529	0.4936	0.5736	0.6639	NA	0.3867	NA	NA	0.2972	NA	0.4326	0.3659	NA	NA	NA	0.4404	NA	NA	NA	0.2424	0.4482	0.1585	0.0439	0.1094	NA
DCLK1	0.0163	0.2823	NA	0.3371	0.0368	0.2228	0.0712	0.1064	0.4801	0.031	0.2408	0.1235	0.0199	0.0363	0.3027	0.5841	0.3321	0.0967	0.1352	0.0914	0.4938	0.1582	0.1141	0.0256	0.2529	0.2313	0.2192	0.0645	0.3986	0.0536	0.0735	0.1401	0.1202	NA	0.0787	0.0718	0.0976	0.043	0.6529	0.3198	0.2679	0.0048	0.0675	0.2789	0.202	0.0987	0.1676	0.0571	0.2291
DCN	52.6362	13.8978	31.8174	4.3671	12.5557	21.8355	61.2901	6.3592	8.735	17.7523	54.0295	9.2111	78.2574	11.5886	45.9176	11.0442	11.5304	13.1863	23.4013	51.7119	10.5035	1.2786	11.531	85.1014	12.5118	15.5275	21.5127	20.6711	41.4319	26.2459	12.2331	43.6654	12.5822	42.0993	12.044	4.3186	78.0973	4.9499	9.5301	16.4272	16.0329	6.9835	7.4178	30.2263	22.8781	11.0117	7.5046	48.9358	49.9248
DCP1A	0.0327	0.0512	NA	2.4661	0.6976	0.0744	NA	NA	0.0875	NA	0.3873	0.1142	NA	NA	0.0463	0.0732	0.0211	NA	0.1242	NA	NA	0.0974	0.0914	0.0093	0.0992	0.0633	0.2081	0.0112	0.019	1.3851	0.3808	0.0351	NA	NA	0.1543	0.0812	0.0925	NA	NA	0.0822	0.033	0.1641	0.0035	NA	0.131	0.089	0.0361	0.1082	0.0813
DCP1B	NA	NA	NA	NA	NA	0.0319	NA	NA	0.0323	NA	NA	0.0284	NA	NA	NA	0.0827	NA	NA	NA	NA	0.0541	NA	NA	NA	NA	NA	NA	NA	NA	NA	0.0369	0.1194	NA	NA	NA	NA	NA	0.0206	NA	NA	NA	0.0704	NA	NA	NA	NA	NA	NA	NA
DCPS	3.6547	2.6997	1.0846	2.856	2.2604	6.1984	2.8734	0.9595	2.2323	1.7232	1.8356	3.6889	2.373	2.0391	1.6057	2.8571	2.8468	1.201	4.6819	2.3287	1.9688	3.1135	2.9534	0.9115	3.9893	1.997	1.4182	2.5439	3.4356	0.1289	1.4787	0.4705	5.2292	0.5019	3.7769	1.5989	2.5996	2.9545	1.0129	1.6796	2.2522	0.8752	3.4539	2.9775	4.2933	1.5073	0.8673	1.8077	1.747
DCTD	0.8684	0.8488	0.5944	0.3742	0.7367	0.6638	0.2192	0.7487	0.4272	0.422	0.1961	1.1194	0.8158	0.9199	0.3634	0.5245	0.4182	0.2041	0.4737	0.3119	0.4656	0.7028	0.7507	0.3258	0.5546	0.7595	0.2379	0.3246	0.4343	NA	1.652	0.8128	0.6081	0.7214	0.639	0.5481	0.4274	0.6603	NA	0.375	0.3764	0.4759	0.4661	0.4415	0.6991	0.4652	0.3222	0.5147	0.4464
DCTN1	0.9558	1.3777	1.4494	1.4543	1.7213	1.7992	0.2646	0.5752	1.5387	0.3416	2.9524	1.4273	0.6278	0.2757	1.3335	1.8395	1.7869	0.2118	0.7938	0.7185	0.4023	1.8355	2.0163	0.2316	1.0596	0.9896	0.3486	1.854	1.2327	1.2923	1.4322	1.1389	1.3927	0.6151	1.6003	0.6405	1.644	0.8776	0.3028	0.8312	2.2651	0.3741	2.101	0.8059	3.1504	0.3832	0.2558	1.7056	1.9257
DCTN2	3.418	3.9507	6.311	1.2387	3.3167	5.5364	1.6823	3.0423	3.2413	2.2433	6.4444	3.8041	6.1784	6.8729	5.8786	4.6681	4.0828	1.3526	6.0094	6.5262	1.6143	7.1227	5.0182	1.3563	3.7317	5.0166	1.7275	5.5572	4.119	2.4133	5.1071	1.9854	2.6194	1.7913	4.7718	0.932	5.4737	2.4024	1.3759	2.3005	5.7325	1.7687	4.8798	3.0904	3.5563	0.9216	0.767	5.8085	5.2967
DCTN3	1.1149	NA	0.863	0.8822	2.0356	0.1223	0.8542	0.4461	1.8537	0.6539	1.446	2.0452	1.8629	0.9689	1.2498	0.3201	1.3682	0.8592	1.1141	0.7602	0.883	NA	0.6756	1.1636	1.4725	0.124	0.4176	1.3952	0.1884	NA	0.5663	1.5059	1.1965	0.7234	0.5506	0.1939	2.6006	NA	NA	1.0632	3.7038	NA	0.8896	1.4656	2.2218	NA	0.2268	1.5961	5.3585
DCTN4	1.6752	3.9438	0.7685	NA	2.0021	1.2701	1.8961	3.8486	2.9406	1.4549	4.4338	7.1184	1.7407	0.2963	0.9314	0.8097	0.9692	1.2191	1.6081	0.5857	3.7209	2.7765	2.877	1.7917	3.0392	2.0643	0.3204	2.7218	1.9183	0.1522	4.2544	2.6192	2.9244	3.9702	3.353	1.0033	0.3668	2.7296	2.041	0.3309	3.5477	0.1137	0.378	2.1689	1.7292	0.2831	5.1032	1.7712	0.2664
DCTN6	0.1	0.117	NA	NA	0.1178	NA	0.1437	NA	0.2342	NA	0.2721	NA	0.1445	NA	NA	NA	NA	NA	0.1149	0.05	0.1156	NA	NA	NA	NA	0.1372	NA	NA	NA	NA	NA	0.4459	NA	NA	NA	NA	0.1157	NA	NA	NA	0.3024	0.0765	NA	NA	NA	0.0913	NA	NA	0.1624
DCTPP1	0.6877	2.2427	1.018	2.1718	3.213	2.912	1.7579	1.5623	2.3026	0.2746	0.8409	1.4503	1.0084	10.0924	1.0724	1.2974	1.1243	1.1354	1.2278	0.477	0.9325	2.1795	0.837	1.7952	1.0264	0.5016	0.0779	5.1504	1.0119	0.3165	2.0055	2.7531	2.4412	0.6632	3.6428	1.0159	3.2314	1.1382	0.4776	1.1471	0.4721	1.2298	1.4092	1.4902	0.4845	3.8771	0.2759	1.9931	1.9454
DCUN1D1	0.5354	0.1366	0.0154	0.6868	0.6232	0.1606	0.2965	0.5	0.8051	0.1247	0.4783	0.409	0.5976	0.2881	0.1514	0.6291	0.2842	0.1125	0.4689	0.2281	0.3505	0.4371	0.9958	0.206	0.4682	0.2651	0.1176	0.524	0.265	0.0346	0.2796	1.1645	0.1752	0.327	0.5327	0.2224	0.4189	0.3577	0.0877	0.6083	0.6085	0.0676	0.8046	0.1284	0.1629	0.1827	0.1298	0.5968	0.1759
DCXR	3.5703	1.6318	3.1312	2.0249	2.56	2.5836	1.3617	2.3808	3.1719	0.7393	1.7233	2.339	3.7202	1.4031	1.1554	1.3142	2.7985	1.9266	2.8204	3.2454	2.7559	1.7379	3.8217	1.032	2.2986	1.01	2.1957	3.6683	2.7923	2.0564	0.8485	3.4834	1.6706	1.8235	1.8417	1.5525	4.238	1.5325	1.9832	2.1803	2.5637	0.9267	2.1906	3.6742	2.8328	1.3563	1.581	1.5655	4.6389
DDA1	NA	NA	NA	NA	NA	NA	NA	0.0779	NA	0.092	NA	NA	NA	NA	NA	NA	0.1366	NA	NA	NA	NA	0.4588	NA	NA	NA	NA	NA	NA	NA	2.0774	NA	NA	NA	NA	NA	NA	NA	0.1268	NA	0.2382	NA	0.8707	NA	NA	NA	NA	NA	NA	NA
DDAH1	5.0155	0.9967	8.5155	13.5744	11.5867	7.0853	6.3857	6.1767	16.6105	3.9819	15.3589	7.3932	9.3848	10.6684	2.7522	2.1479	19.5568	7.5344	14.5349	15.7062	10.0479	2.9939	10.4153	4.1765	0.9658	0.9884	5.2661	7.5062	8.5539	3.4191	2.2796	13.4286	4.8186	2.0729	9.6038	2.4273	11.9931	6.2251	9.1306	5.8669	5.1862	3.453	7.0227	12.8538	7.1621	3.2726	1.4625	6.5363	15.2267
DDAH2	8.4309	2.541	15.8042	7.463	9.1201	6.7379	14.047	4.9035	11.7147	3.3187	8.2795	4.0089	17.0542	6.3687	4.226	4.5091	12.0164	5.3631	15.235	11.0727	5.5578	2.8362	10.1061	11.2702	2.7881	4.0202	5.8237	4.6002	10.5802	1.1905	5.8085	5.5632	4.6973	2.0609	8.3857	6.2918	12.2962	4.5653	4.418	8.8538	6.4509	3.0487	4.2467	9.5825	7.2423	2.7742	2.4468	7.0688	7.7768
DDB1	2.3776	5.7684	1.6316	3.539	1.9558	19.571	1.3469	2.042	2.9191	1.4603	2.588	3.242	1.5766	1.6364	5.0324	3.2106	5.9005	0.9386	4.5416	1.6929	3.4592	6.5914	3.1455	3.9094	2.2993	7.2978	1.3438	1.5322	2.0792	1.6626	2.0451	2.0122	5.2809	2.1449	3.2857	2.2683	2.82	2.6124	2.0062	1.9358	4.8082	1.8069	2.2931	2.2704	1.6961	1.3141	0.7496	2.8013	2.8491
DDB2	0.0207	NA	NA	NA	0.0959	0.0974	0.1078	NA	NA	0.0914	NA	0.2049	NA	NA	0.0271	0.166	0.521	NA	0.0276	0.3323	0.1031	NA	0.0787	NA	0.0325	0.121	0.0098	0.1435	0.0194	0.0732	NA	0.0754	NA	NA	NA	NA	0.0436	0.0149	NA	0.0394	0.0125	NA	0.1181	NA	0.4335	0.0286	0.0473	NA	0.1238
DDHD2	0.0314	NA	0.3091	0.0839	0.14	0.3559	0.0338	0.0713	0.0369	0.0273	NA	0.3444	NA	NA	0.0568	0.1044	0.0196	NA	0.0102	0.3	0.0297	0.0371	0.1358	NA	0.1304	0.1727	0.0186	0.047	0.0371	0.0861	0.0156	0.0147	0.0213	NA	NA	0.1221	0.0746	0.1096	0.0477	0.0678	0.0727	0.0209	0.2155	0.0523	0.1404	NA	0.0253	0.0795	0.1143
DDI2	0.9001	5.0643	1.3764	0.7576	0.3773	3.8639	0.215	1.7318	0.7742	0.5291	1.0223	1.9583	0.3098	0.3299	5.2249	1.4642	1.0307	1.4676	0.4873	1.6295	1.3214	1.5626	0.8157	0.5712	0.7625	1.3655	0.5359	0.676	0.963	5.8326	0.7728	0.5629	2.8002	0.4891	0.811	0.5057	1.4673	0.49	0.725	0.6802	1.8568	0.7179	0.8964	1.1702	0.6101	0.3109	1.0862	1.5715	2.1409
DDOST	20.5406	21.0677	14.516	49.8472	58.9678	57.8829	19.2273	37.5079	23.5141	18.2655	42.5626	34.4893	26.3985	14.4531	27.8086	28.6358	34.1599	13.4936	51.7624	28.4211	42.8924	56.9272	30.0527	8.2116	25.6406	28.014	30.2786	36.0608	23.5095	69.9194	21.0007	31.7482	26.2279	20.9509	43.5291	25.2624	26.2654	28.4336	20.2711	40.3174	22.4208	41.2033	70.7686	25.0989	29.4536	23.8035	9.9746	24.9616	34.1332
DDR1	NA	NA	NA	NA	0.0076	NA	NA	NA	NA	NA	0.0167	5.4275	NA	NA	NA	NA	NA	NA	0.0397	NA	0.0539	NA	0.0135	NA	NA	0.7572	0.0047	NA	NA	NA	0.1899	2.1465	0.0113	NA	0.0131	NA	NA	0.0215	NA	NA	NA	NA	0.0124	NA	NA	NA	NA	NA	0.0607
DDRGK1	2.0203	0.9925	1.2912	3.4804	2.6073	4.762	0.9766	2.9708	2.2259	1.2357	1.6214	2.2522	1.5752	0.8067	1.3669	2.5053	2.7159	0.8176	2.7773	1.0247	4.9982	8.396	1.4557	0.8692	2.7569	4.8372	0.674	2.0279	1.1871	0.7488	1.3506	0.7372	1.1216	1.204	2.3929	0.6022	1.2979	2.0851	0.9809	1.1376	2.4533	0.6218	8.7202	6.9753	1.3516	1.4711	0.6056	2.097	1.6567
DDT	22.9396	73.1822	27.8651	56.1402	89.9938	114.05	35.7253	45.4768	97.9736	28.0482	39.1238	28.731	45.3444	26.7153	39.1791	51.2106	50.6369	33.9346	33.9936	37.0572	112.616	45.996	43.3056	28.343	64.6701	40.5325	17.3267	42.128	13.8793	70.0954	28.0256	58.0382	12.513	45.3403	38.1403	35.0869	64.1935	72.0667	44.7507	93.7181	64.8552	42.5525	114.618	51.9328	27.2517	30.7452	47.683	83.8509	59.1866
DDX1	3.8398	4.8547	1.5645	3.6772	4.8097	4.9472	2.1664	4.3519	4.5188	4.3424	5.3006	5.1853	3.091	1.6873	5.808	6.0678	3.7547	0.9649	6.4345	2.0118	7.4585	10.8553	7.6541	1.17	6.9542	9.8293	4.3352	4.1864	5.5873	2.6573	3.4254	5.688	3.098	1.8474	6.2121	2.6463	2.7224	6.2115	0.95	6.5487	3.3985	6.4135	5.6549	4.3554	9.6632	4.8787	3.2753	9.7237	9.0256
DDX17	10.389	15.5939	15.0965	12.4991	10.2391	13.3747	6.0989	17.2892	14.659	8.2931	8.9451	12.379	10.2239	10.3291	12.9185	10.2225	11.0944	6.3633	21.8709	11.6318	14.6886	16.0971	14.5239	4.6518	10.8148	11.7923	12.0952	9.1823	10.7787	10.8166	8.8535	20.1339	12.0628	6.6892	12.322	9.9704	10.2218	12.4168	22.8276	9.9731	6.123	14.3794	10.6653	8.7791	9.499	10.9277	8.5459	8.5667	13.0664
DDX18	0.034	0.2648	NA	NA	0.0894	2.7166	NA	1.389	NA	NA	1.7589	0.1684	NA	NA	0.1602	0.8863	NA	0.0234	NA	NA	NA	1.2212	0.152	NA	1.0665	0.5493	NA	0.0191	0.013	0.6342	0.9429	NA	NA	0.6317	NA	0.0146	0.0802	0.0041	NA	0.0173	0.0109	NA	0.452	0.5687	0.2625	0.6728	NA	0.0287	0.0816
DDX19A	NA	0.2514	NA	0.3886	NA	0.3423	NA	0.2687	NA	0.2303	NA	NA	0.8766	NA	1.0923	NA	NA	NA	NA	NA	NA	1.1097	0.967	NA	NA	0.2429	NA	NA	0.3658	NA	0.7126	0.1917	0.487	NA	0.5335	NA	NA	0.2874	NA	0.2299	0.4909	NA	NA	0.3522	0.4061	NA	0.1408	0.6571	NA
DDX19B	0.4298	NA	NA	0.453	0.7707	0.355	NA	NA	NA	NA	NA	NA	1.0076	NA	1.0585	0.2995	0.5982	NA	1.1015	0.7029	0.3894	1.2328	1.0062	NA	NA	0.2363	NA	0.6345	0.3776	NA	0.7727	NA	0.54	NA	NA	NA	NA	NA	NA	NA	NA	NA	NA	0.3521	NA	NA	NA	0.6186	0.8003
DDX20	NA	NA	NA	0.003	0.0082	NA	NA	NA	0.0124	NA	NA	NA	NA	NA	NA	NA	NA	NA	0.0087	NA	NA	0.0092	NA	NA	NA	NA	0.0664	0.0296	0.0089	NA	NA	0.0241	NA	0.0169	0.0271	NA	0.0829	NA	NA	0.0836	NA	0.1247	0.0142	0.0098	0.0175	NA	0.0101	NA	0.0218
DDX21	0.4404	0.5002	0.0271	0.2843	0.3246	0.3813	0.2611	0.5054	0.1153	0.1154	0.2739	0.3681	0.1441	0.3131	0.6144	0.7144	0.0818	0.1677	0.3403	0.2617	0.3061	0.4426	0.7009	0.0404	0.2192	0.1155	0.0434	0.1971	0.3992	NA	0.5183	0.7087	0.72	0.1926	0.5943	0.095	0.5759	0.1188	0.2205	0.2599	0.3778	0.2607	0.3997	0.2475	0.7241	0.176	0.0513	0.2972	0.4559
DDX23	0.3879	0.3936	1.2201	0.534	0.5877	0.8153	0.3366	0.21	0.3854	0.2203	0.7014	0.5411	0.5335	0.4595	0.238	0.4086	0.4513	0.1503	0.8498	0.361	0.5501	0.4982	0.5558	0.2006	0.4533	0.8164	0.2706	0.3481	1.1262	0.3514	0.7441	0.4835	0.8697	0.2431	0.8354	0.721	0.7831	0.2591	0.1362	0.5022	0.3047	0.419	1.0804	0.4328	0.5455	0.1118	0.0956	0.6983	0.6915
DDX27	0.066	0.381	NA	NA	0.1284	0.3618	0.0174	0.3606	0.0418	0.0359	0.3996	0.641	0.0414	0.0926	0.1719	0.287	NA	0.1049	0.077	0.0632	0.0727	0.9111	0.384	0.0081	0.0899	0.0629	NA	0.1277	0.1497	0.4888	0.2102	0.2303	0.2074	1.2356	0.1917	0.0582	0.0929	0.0176	0.0799	0.0635	0.0845	0.1246	0.2352	0.0493	0.2333	0.1256	0.031	0.2005	0.177
DDX28	0.0884	NA	NA	NA	NA	NA	NA	NA	NA	NA	NA	0.0725	NA	NA	NA	0.0164	NA	NA	NA	NA	NA	0.0912	NA	NA	NA	0.0477	0.0029	NA	NA	NA	0.0175	NA	NA	NA	NA	NA	0.0096	NA	0.1945	0.0289	0.0627	NA	NA	0.0074	NA	NA	NA	NA	NA
DDX31	NA	NA	NA	NA	NA	1.1501	NA	NA	NA	NA	0.0345	NA	NA	NA	NA	NA	NA	NA	NA	NA	NA	NA	NA	NA	NA	NA	NA	NA	NA	NA	NA	0.0227	NA	NA	NA	NA	NA	NA	NA	NA	NA	NA	0.0067	NA	0.0214	0.0539	NA	NA	NA
DDX39A	8.1714	16.0802	20.1619	19.7737	10.9034	7.8814	11.4491	25.0076	21.1188	10.3794	16.6609	10.545	17.9609	19.7864	7.5629	10.9978	19.5272	7.7577	30.8398	13.0249	27.8641	40.2297	27.0263	5.4545	14.4679	19.7103	11.795	7.7991	12.9186	13.8879	7.8489	14.9066	16.8538	7.1067	22.6904	8.3659	16.7888	19.9441	13.4916	11.4979	8.3371	19.1196	13.552	12.9922	13.3839	8.1633	6.0591	16.5975	15.2046
DDX39B	19.287	21.3142	21.9352	22.7841	15.286	13.2936	12.6017	32.9643	28.7022	12.1442	18.7103	16.7368	20.3899	21.5679	13.3644	15.9126	24.3679	9.6411	37.2767	14.0638	33.3094	52.636	31.8952	27.1568	16.693	29.8943	13.02	12.8273	15.2814	22.08	9.5733	16.3111	18.4256	8.8454	26.1616	10.557	18.8323	24.6629	15.7852	13.6135	9.5941	20.5453	19.0092	16.6182	19.1174	9.6358	9.6634	21.0197	22.0853
[truncated: 5,794 more rows]
[truncated: 397 more columns]

## Sheet: Table S3B
Gene	FC(T/NAT)	P-value	adj.P-value
[truncated: 19,992 more rows]

## Sheet: Table S3C
Gene	RNA FC	RNA P-value	RNA adj.P-value	Protien FC	Protein P-value	Protein adj.P-value
[truncated: 6,230 more rows]

[truncated: 1 more sheets: Table S3D]
