# Supplementary material for: Proteogenomic insights into the biology and treatment of pancreatic ductal adenocarcinoma
Source: J Hematol Oncol. 2022 Nov 25;15:168. doi: 10.1186/s13045-022-01384-3 (PMC9701038; doi:10.1186/s13045-022-01384-3)
Supplement: Supplementary file 26 — Additional file 26: Table S4. The Effects of Diabetes on the Proteogenomic Characteristics of PDAC. Table S4A Mutations and arm events information in PDAC patients with or without diabetes history. Table S4B Matrix of differential pathway enrichment in patients with or without diabetes history at mRNA level. Table S4C Matrix of differential pathway enrichment in patients with or without diabetes history at protein level. [file 13045_2022_1384_MOESM26_ESM.xlsx]

## Sheet: Description
Table S4. The Effects of Diabetes on the Proteogenomic Characteristics of PDAC. Related to Fig. 4.
Table S4A	Mutations and arm events information in PDAC patients with or without diabetes history
Table S4B	Matrix of differential pathway enrichment in patients with or without diabetes history at mRNA level
Table S4C	Matrix of differential pathway enrichment in patients with or without diabetes history at protein level

## Sheet: Table S4A 
ID	Diabetes (1: diabetes, 0: non-diabetes)	MTOR mutation (Mut: 1, WT: 0)	10q25.3 (Amp: 2, Del: 1, WT: 0)
PDAC_T25	1	0	0
PDAC_T29	1	0	0
PDAC_T53	1	0	0
PDAC_T73	1	0	0
PDAC_T96	1	0	0
PDAC_T117	1	0	0
PDAC_T124	1	0	0
PDAC_T127	1	0	0
PDAC_T146	1	0	0
PDAC_T152	1	0	0
PDAC_T154	1	0	0
PDAC_T175	1	0	0
PDAC_T181	1	0	0
PDAC_T184	1	0	0
PDAC_T185	1	0	0
PDAC_T196	1	0	0
PDAC_T197	1	0	0
PDAC_T202	1	0	0
PDAC_T33	1	1	0
PDAC_T37	1	1	0
PDAC_T55	1	1	0
PDAC_T149	1	1	0
PDAC_T209	1	1	0
PDAC_T39	1	0	1
PDAC_T42	1	0	1
PDAC_T111	1	0	1
PDAC_T145	1	0	1
PDAC_T172	1	0	1
PDAC_T198	1	0	1
PDAC_T199	1	0	1
PDAC_T7	1	NA	NA
PDAC_T218	1	NA	NA
PDAC_T13	1	NA	NA
PDAC_T77	1	NA	NA
PDAC_T82	1	NA	NA
PDAC_T102	1	NA	NA
PDAC_T103	1	NA	NA
PDAC_T105	1	NA	NA
PDAC_T115	1	NA	NA
PDAC_T119	1	NA	NA
PDAC_T123	1	NA	NA
PDAC_T133	1	NA	NA
PDAC_T144	1	NA	NA
PDAC_T207	1	NA	NA
PDAC_T3	0	0	0
PDAC_T8	0	0	0
PDAC_T10	0	0	0
PDAC_T12	0	0	0
PDAC_T14	0	0	0
PDAC_T15	0	0	0
PDAC_T16	0	0	0
PDAC_T21	0	0	0
PDAC_T31	0	0	0
PDAC_T32	0	0	0
PDAC_T40	0	0	0
PDAC_T41	0	0	0
PDAC_T43	0	0	0
PDAC_T45	0	0	0
PDAC_T46	0	0	0
PDAC_T48	0	0	0
PDAC_T49	0	0	0
PDAC_T54	0	0	0
PDAC_T56	0	0	0
PDAC_T66	0	0	0
PDAC_T67	0	0	0
PDAC_T70	0	0	0
PDAC_T71	0	0	0
PDAC_T74	0	0	0
PDAC_T76	0	0	0
PDAC_T78	0	0	0
PDAC_T79	0	0	0
PDAC_T80	0	0	0
PDAC_T83	0	0	0
PDAC_T89	0	0	0
PDAC_T90	0	0	0
PDAC_T91	0	0	0
PDAC_T92	0	0	0
PDAC_T94	0	0	0
PDAC_T98	0	0	0
PDAC_T99	0	0	0
PDAC_T100	0	0	0
PDAC_T101	0	0	0
PDAC_T104	0	0	0
PDAC_T106	0	0	0
PDAC_T107	0	0	0
PDAC_T108	0	0	0
PDAC_T109	0	0	0
PDAC_T110	0	0	0
PDAC_T120	0	0	0
PDAC_T121	0	0	0
PDAC_T122	0	0	0
PDAC_T125	0	0	0
PDAC_T129	0	0	0
PDAC_T130	0	0	0
PDAC_T131	0	0	0
PDAC_T132	0	0	0
PDAC_T135	0	0	0
PDAC_T136	0	0	0
PDAC_T137	0	0	0
PDAC_T139	0	0	0
PDAC_T140	0	0	0
PDAC_T141	0	0	0
PDAC_T142	0	0	0
PDAC_T143	0	0	0
PDAC_T148	0	0	0
PDAC_T150	0	0	0
PDAC_T151	0	0	0
PDAC_T153	0	0	0
PDAC_T155	0	0	0
PDAC_T156	0	0	0
PDAC_T158	0	0	0
PDAC_T162	0	0	0
PDAC_T163	0	0	0
PDAC_T164	0	0	0
PDAC_T165	0	0	0
PDAC_T166	0	0	0
PDAC_T167	0	0	0
PDAC_T168	0	0	0
PDAC_T169	0	0	0
PDAC_T170	0	0	0
PDAC_T171	0	0	0
PDAC_T173	0	0	0
PDAC_T177	0	0	0
PDAC_T178	0	0	0
PDAC_T179	0	0	0
PDAC_T183	0	0	0
PDAC_T186	0	0	0
PDAC_T188	0	0	0
PDAC_T190	0	0	0
PDAC_T191	0	0	0
PDAC_T192	0	0	0
PDAC_T193	0	0	0
PDAC_T195	0	0	0
PDAC_T200	0	0	0
PDAC_T201	0	0	0
PDAC_T203	0	0	0
PDAC_T204	0	0	0
PDAC_T205	0	0	0
PDAC_T206	0	0	0
PDAC_T208	0	0	0
PDAC_T210	0	0	0
PDAC_T211	0	0	0
PDAC_T212	0	0	0
PDAC_T213	0	0	0
PDAC_T214	0	0	0
PDAC_T215	0	0	0
PDAC_T216	0	0	0
PDAC_T217	0	0	0
PDAC_T28	0	1	0
PDAC_T47	0	1	0
PDAC_T58	0	1	0
PDAC_T118	0	1	0
PDAC_T147	0	1	0
PDAC_T24	0	0	1
PDAC_T26	0	0	1
PDAC_T68	0	0	1
PDAC_T69	0	0	1
PDAC_T112	0	0	1
PDAC_T134	0	0	1
PDAC_T138	0	0	1
PDAC_T174	0	0	1
PDAC_T1	0	NA	NA
PDAC_T2	0	NA	NA
PDAC_T4	0	NA	NA
PDAC_T5	0	NA	NA
PDAC_T6	0	NA	NA
PDAC_T9	0	NA	NA
PDAC_T11	0	NA	NA
PDAC_T219	0	NA	NA
PDAC_T17	0	NA	NA
PDAC_T18	0	NA	NA
PDAC_T19	0	NA	NA
PDAC_T20	0	NA	NA
PDAC_T22	0	NA	NA
PDAC_T23	0	NA	NA
PDAC_T27	0	NA	NA
PDAC_T30	0	NA	NA
PDAC_T220	0	NA	NA
PDAC_T34	0	NA	NA
PDAC_T221	0	NA	NA
PDAC_T35	0	NA	NA
PDAC_T36	0	NA	NA
PDAC_T38	0	NA	NA
PDAC_T44	0	NA	NA
PDAC_T50	0	NA	NA
PDAC_T51	0	NA	NA
PDAC_T52	0	NA	NA
PDAC_T222	0	NA	NA
PDAC_T57	0	NA	NA
PDAC_T59	0	NA	NA
PDAC_T60	0	NA	NA
PDAC_T61	0	NA	NA
PDAC_T62	0	NA	NA
PDAC_T63	0	NA	NA
PDAC_T64	0	NA	NA
PDAC_T65	0	NA	NA
PDAC_T223	0	NA	NA
PDAC_T224	0	NA	NA
PDAC_T72	0	NA	NA
PDAC_T75	0	NA	NA
PDAC_T84	0	NA	NA
PDAC_T85	0	NA	NA
PDAC_T86	0	NA	NA
PDAC_T87	0	NA	NA
PDAC_T88	0	NA	NA
PDAC_T93	0	NA	NA
PDAC_T97	0	NA	NA
PDAC_T113	0	NA	NA
PDAC_T114	0	NA	NA
PDAC_T116	0	NA	NA
PDAC_T126	0	NA	NA
PDAC_T128	0	NA	NA
PDAC_T225	0	NA	NA
PDAC_T157	0	NA	NA
PDAC_T159	0	NA	NA
PDAC_T160	0	NA	NA
PDAC_T161	0	NA	NA
PDAC_T176	0	NA	NA
PDAC_T180	0	NA	NA
PDAC_T182	0	NA	NA
PDAC_T187	0	NA	NA
PDAC_T189	0	NA	NA
PDAC_T194	0	NA	NA
PDAC_T226	0	NA	NA

## Sheet: Table S4B
Pathway	PDAC_96T	PDAC_111T	PDAC_127T	PDAC_145T	PDAC_146T	PDAC_154T	PDAC_181T	PDAC_197T	PDAC_209T	PDAC_58T	PDAC_66T	PDAC_68T	PDAC_69T	PDAC_70T	PDAC_74T	PDAC_76T	PDAC_79T	PDAC_94T	PDAC_99T	PDAC_100T	PDAC_101T	PDAC_104T	PDAC_106T	PDAC_107T	PDAC_109T	PDAC_110T	PDAC_121T	PDAC_122T	PDAC_125T	PDAC_130T	PDAC_134T	PDAC_135T	PDAC_136T	PDAC_137T	PDAC_138T	PDAC_140T	PDAC_142T	PDAC_143T	PDAC_148T	PDAC_158T	PDAC_162T	PDAC_163T	PDAC_164T	PDAC_166T	PDAC_167T	PDAC_179T	PDAC_195T	PDAC_201T	PDAC_203T
Diabetes (1: diabetes, 0: non-diabetes)	1	1	1	1	1	1	1	1	1	0	0	0	0	0	0	0	0	0	0	0	0	0	0	0	0	0	0	0	0	0	0	0	0	0	0	0	0	0	0	0	0	0	0	0	0	0	0	0	0
KEGG_MTOR_SIGNALING_PATHWAY	-0.125334	-0.188882	0.264133	-0.17601	-0.110095	-0.274965	-0.0533168	-0.0121213	-0.0705411	0.0903884	0.313716	-0.402411	0.253098	-0.345295	0.274415	0.244074	-0.134927	-0.516954	0.412352	0.267	-0.103844	-0.177969	0.161512	0.342512	-0.0166456	-0.351163	-0.0817647	0.12445	-0.0143378	0.224998	0.205609	0.18182	-0.0494817	-0.0953119	0.235078	0.119325	-0.354374	0.117941	-0.136185	-0.0333354	0.125302	-0.37555	0.300439	-0.0765275	-0.0664289	0.0601669	0.350649	-0.175561	-0.357721
KEGG_INSULIN_SIGNALING_PATHWAY	-0.29957	0.0594696	0.0879373	-0.255995	-0.156461	-0.245816	0.0119873	0.112467	0.0662929	0.120433	0.133171	-0.466866	0.147571	-0.427341	0.1007	0.299283	-0.0696754	-0.392787	0.249393	0.136394	-0.0745131	-0.133462	0.146306	-0.0232085	-0.10928	-0.34552	0.149758	0.22758	0.175807	0.276693	0.0850144	0.0940183	-0.215436	-0.109926	0.197297	0.108187	-0.267679	0.178848	-0.215034	0.0756813	-0.0222216	-0.316773	0.154403	0.103046	0.0719566	0.0980964	0.239526	-0.219038	-0.329556
[truncated: 7 more columns]

## Sheet: Table S4C
Pathway	PDAC_7T	PDAC_218T	PDAC_13T	PDAC_25T	PDAC_29T	PDAC_33T	PDAC_37T	PDAC_39T	PDAC_42T	PDAC_53T	PDAC_55T	PDAC_73T	PDAC_77T	PDAC_82T	PDAC_96T	PDAC_102T	PDAC_103T	PDAC_105T	PDAC_111T	PDAC_115T	PDAC_117T	PDAC_119T	PDAC_123T	PDAC_124T	PDAC_127T	PDAC_133T	PDAC_144T	PDAC_145T	PDAC_146T	PDAC_149T	PDAC_152T	PDAC_154T	PDAC_172T	PDAC_175T	PDAC_181T	PDAC_184T	PDAC_185T	PDAC_196T	PDAC_197T	PDAC_198T	PDAC_199T	PDAC_202T	PDAC_207T	PDAC_209T	PDAC_1T	PDAC_2T	PDAC_3T	PDAC_4T	PDAC_5T
Diabetes (1: diabetes, 0: non-diabetes)	1	1	1	1	1	1	1	1	1	1	1	1	1	1	1	1	1	1	1	1	1	1	1	1	1	1	1	1	1	1	1	1	1	1	1	1	1	1	1	1	1	1	1	1	0	0	0	0	0
KEGG_MTOR_SIGNALING_PATHWAY	-0.155816	-0.0631485	-0.0770559	-0.016705	0.203778	0.232423	-0.0411584	-0.00136378	-0.125502	-0.324046	-0.154655	-0.0646975	0.0629055	-0.159341	-0.203019	-0.223364	0.169939	0.133963	0.0877111	-0.0467376	0.0192466	-0.224194	-0.0262611	0.0237123	0.0197674	-0.217872	-0.300059	0.065743	-0.0905818	0.0930026	-0.0108122	-0.0747871	-0.250863	-0.119293	0.304994	0.172094	-0.223266	0.0886498	-0.109914	-0.158845	0.284185	0.0753618	-0.120373	0.142382	-0.16269	-0.0357283	-0.00711604	-0.219809	0.00746156
KEGG_INSULIN_SIGNALING_PATHWAY	0.0352376	0.0211413	-0.0499167	0.0133844	-0.0733391	0.176079	-0.0427922	-0.118862	-0.164399	-0.0749671	-0.0308016	0.0587853	-0.0771134	-0.118798	-0.181164	0.00842391	0.0211356	-0.0985292	-0.0318061	0.0359759	-0.0955575	-0.318581	-0.107161	0.109048	-0.0145958	-0.0138277	-0.0557268	-0.027826	-0.23664	0.0647383	0.0966483	0.0335397	-0.194842	-0.0454041	0.189617	-0.0873952	-0.112709	0.0813802	-0.0042296	-0.17309	-0.0271423	-0.0178427	-0.202291	-0.128453	-0.102732	0.0359448	-0.137304	-0.0347836	-0.144219
[truncated: 178 more columns]
