# Supplementary material for: Proteogenomic insights into the biology and treatment of pancreatic ductal adenocarcinoma
Source: J Hematol Oncol. 2022 Nov 25;15:168. doi: 10.1186/s13045-022-01384-3 (PMC9701038; doi:10.1186/s13045-022-01384-3)
Supplement: Supplementary file 27 — Additional file 27: Table S5. 8p11.22 Amplification Associated with PDAC Metastasis. Table S5A The matrix describing mutations in PDAC metastatic patients and non-metastatic patients. Table S5B Matrix of GSVA scores of pathways significantly altered in PDAC metastatic patients and non-metastatic patients, proteome level. Table S5C Matrix of xCell signatures significantly altered in PDAC metastatic patients and non-metastatic patients, transcriptome level. Table S5D Matrix describing the cis-effects of genes located on chromosome 8p11.22. Table S5E Matrix describing the expression of ADAM9-interacting proteins in PDAC metastatic patients and non-metastatic patients. Table S5F Relative abundance of WNT-signaling-related proteins and phosphosite. Table S5G MS matrix of protein groups and their relative intensities in Scrambled siRNA and ADAM9 KD groups. Table S5H List of interacting proteins of ADAM9 identified by immunoprecipitation assay. Table S5I WGCNA analysis showing module-trait relationships in PDAC patients with five different metastasis sites. Table S5J Protein expression in metastatic site-specific modules. [file 13045_2022_1384_MOESM27_ESM.xlsx]

## Sheet: Description
Table S5. 8p11.22 Amplification Associated with PDAC Metastasis. Related to Fig. 5.
Table S5A	The matrix describing mutations in PDAC metastatic patients and non-metastatic patients
Table S5B	Matrix of GSVA scores of pathways significantly altered in PDAC metastatic patients and non-metastatic patients, proteome level
Table S5C	Matrix of xCell signatures significantly altered in PDAC metastatic patients and non-metastatic patients, transcriptome level
Table S5D	Matrix describing the cis-effects of genes located on chromosome 8p11.22
Table S5E	Matrix describing the expression of ADAM9-interacting proteins in PDAC metastatic patients and non-metastatic patients
Table S5F	Relative abundance of WNT-signaling-related proteins and phosphosite
Table S5G	MS matrix of protein groups and their relative intensities in Scrambled siRNA and ADAM9 KD groups
Table S5H	List of interacting proteins of ADAM9 identified by immunoprecipitation assay.
Table S5I	WGCNA analysis showing module-trait relationships in PDAC patients with five different metastasis sites
Table S5J	Protein expression in metastatic site-specific modules

## Sheet: Table S5A
Metastasis status	Metastasis
ID	PDAC_3	PDAC_8	PDAC_10	PDAC_13	PDAC_14	PDAC_15	PDAC_21	PDAC_22	PDAC_30	PDAC_221	PDAC_35	PDAC_36	PDAC_42	PDAC_44	PDAC_45	PDAC_51	PDAC_52	PDAC_53	PDAC_55	PDAC_60	PDAC_61	PDAC_65	PDAC_67	PDAC_69	PDAC_70	PDAC_71	PDAC_224	PDAC_73	PDAC_74	PDAC_75	PDAC_76	PDAC_78	PDAC_80	PDAC_82	PDAC_83	PDAC_88	PDAC_89	PDAC_90	PDAC_93	PDAC_98	PDAC_101	PDAC_102	PDAC_106	PDAC_107	PDAC_108	PDAC_115	PDAC_117	PDAC_118	PDAC_121
SCN5A	Mutation	Mutation	Wildtype	NA	Wildtype	Wildtype	Wildtype	NA	NA	NA	NA	NA	Wildtype	NA	Wildtype	NA	NA	Wildtype	Wildtype	NA	NA	NA	Wildtype	Wildtype	Wildtype	Wildtype	NA	Wildtype	Wildtype	NA	Wildtype	Wildtype	Wildtype	NA	Wildtype	NA	Wildtype	Wildtype	NA	Wildtype	Wildtype	NA	Wildtype	Wildtype	Wildtype	NA	Wildtype	Mutation	Wildtype
SSPO	Wildtype	Mutation	Wildtype	NA	Wildtype	Wildtype	Mutation	NA	NA	NA	NA	NA	Wildtype	NA	Wildtype	NA	NA	Wildtype	Wildtype	NA	NA	NA	Wildtype	Wildtype	Wildtype	Wildtype	NA	Wildtype	Wildtype	NA	Mutation	Wildtype	Wildtype	NA	Wildtype	NA	Wildtype	Wildtype	NA	Mutation	Wildtype	NA	Wildtype	Wildtype	Mutation	NA	Wildtype	Wildtype	Wildtype
KMT2A	Wildtype	Wildtype	Wildtype	NA	Wildtype	Wildtype	Wildtype	NA	NA	NA	NA	NA	Wildtype	NA	Wildtype	NA	NA	Wildtype	Wildtype	NA	NA	NA	Wildtype	Wildtype	Wildtype	Wildtype	NA	Wildtype	Wildtype	NA	Wildtype	Wildtype	Wildtype	NA	Wildtype	NA	Wildtype	Wildtype	NA	Wildtype	Wildtype	NA	Wildtype	Wildtype	Wildtype	NA	Wildtype	Wildtype	Wildtype
COL6A6	Wildtype	Wildtype	Wildtype	NA	Wildtype	Wildtype	Wildtype	NA	NA	NA	NA	NA	Wildtype	NA	Wildtype	NA	NA	Wildtype	Wildtype	NA	NA	NA	Wildtype	Wildtype	Wildtype	Wildtype	NA	Wildtype	Wildtype	NA	Wildtype	Wildtype	Wildtype	NA	Wildtype	NA	Wildtype	Wildtype	NA	Wildtype	Wildtype	NA	Wildtype	Wildtype	Wildtype	NA	Wildtype	Wildtype	Wildtype
FRY	Wildtype	Wildtype	Wildtype	NA	Wildtype	Mutation	Wildtype	NA	NA	NA	NA	NA	Wildtype	NA	Wildtype	NA	NA	Wildtype	Wildtype	NA	NA	NA	Wildtype	Wildtype	Wildtype	Wildtype	NA	Wildtype	Wildtype	NA	Wildtype	Wildtype	Wildtype	NA	Wildtype	NA	Wildtype	Wildtype	NA	Wildtype	Wildtype	NA	Wildtype	Wildtype	Wildtype	NA	Wildtype	Wildtype	Wildtype
[truncated: 112 more columns]

## Sheet: Table S5B
Metastasis status	Metastasis
ID	PDAC_3	PDAC_8	PDAC_10	PDAC_13	PDAC_14	PDAC_15	PDAC_21	PDAC_22	PDAC_30	PDAC_221	PDAC_35	PDAC_36	PDAC_42	PDAC_44	PDAC_45	PDAC_51	PDAC_52	PDAC_53	PDAC_55	PDAC_60	PDAC_61	PDAC_65	PDAC_67	PDAC_69	PDAC_70	PDAC_71	PDAC_224	PDAC_73	PDAC_74	PDAC_75	PDAC_76	PDAC_78	PDAC_80	PDAC_82	PDAC_83	PDAC_88	PDAC_89	PDAC_90	PDAC_93	PDAC_98	PDAC_101	PDAC_102	PDAC_106	PDAC_107	PDAC_108	PDAC_115	PDAC_117	PDAC_118	PDAC_121
KEGG_SPLICEOSOME	0.0945486	-0.136449	-0.241979	-0.466683	0.357343	0.0786674	0.274203	0.285518	-0.0494816	0.532438	0.433312	0.0551928	0.0541937	0.341526	0.313783	0.306292	0.232921	0.428288	0.43677	-0.158002	0.529499	-0.303827	0.254168	-0.0768111	-0.25832	0.203851	-0.03029	-0.38079	0.499747	0.345707	-0.28411	0.265495	-0.321202	0.38422	0.165	-0.169172	0.227688	-0.283899	0.0313565	0.119678	0.388364	-0.182616	-0.34957	-0.133877	-0.328046	-0.16789	-0.326201	-0.267502	-0.0515702
KEGG_MISMATCH_REPAIR	-0.12004	-0.242902	-0.306047	-0.325896	-0.171712	0.041449	0.374335	0.0612802	-0.0440357	0.383006	0.271267	0.0946481	0.453668	0.29767	0.238891	0.208411	-0.16403	-0.17601	0.250717	0.413823	0.178059	-0.378712	-0.00810836	-0.278188	-0.160016	-0.259478	0.166835	-0.138518	-0.209439	0.440041	-0.331913	0.353762	0.23116	0.552577	-0.128393	0.264064	0.0106017	0.166392	0.220552	0.342145	0.637567	0.397448	-0.396803	-0.55491	0.165549	-0.489975	-0.1805	-0.241568	-0.175115
KEGG_CELL_CYCLE	-0.209053	-0.142813	-0.250316	-0.142083	0.124843	-0.0498267	0.313828	0.170689	-0.0720218	0.336445	0.237366	-0.0265852	0.0260021	-0.0925745	0.0222774	0.0937413	-0.167475	0.0100391	0.131567	0.35045	0.0290839	-0.217222	-0.0232254	0.082371	-0.136509	0.186264	0.359796	-0.184172	-0.0803772	0.374656	0.11367	0.196082	-0.204878	0.260073	0.00747206	0.121702	-0.14704	0.0154372	0.136689	0.0294474	0.454017	-0.0912868	-0.122302	-0.122874	-0.0680744	0.0421413	-0.203622	0.0635619	0.117652
KEGG_NOD_LIKE_RECEPTOR_SIGNALING_PATHWAY	0.275072	0.0642967	-0.118746	-0.149649	0.153965	0.0318779	0.132856	0.245726	0.189854	0.286444	0.232384	-0.00670365	-0.270621	0.18073	-0.217279	0.195062	0.266762	0.0309515	0.19363	-0.0266487	-0.0795849	-0.0567085	0.21659	0.152234	-0.124997	0.0260092	-0.0523275	-0.00530084	0.178802	-0.306538	-0.117305	-0.0568966	-0.175942	-0.203995	0.154136	0.0424039	0.0906641	-0.24532	0.307207	0.206709	0.271161	-0.232881	-0.264175	0.111018	-0.160895	0.0686564	-0.206828	0.214197	0.141696
KEGG_FATTY_ACID_METABOLISM	-0.361115	0.46247	-0.342855	0.185237	-0.34453	-0.363822	-0.159089	-0.047618	0.0261731	-0.501494	-0.411712	-0.519577	-0.277898	-0.229389	0.232164	-0.0109532	0.0330319	-0.383459	-0.302803	-0.054516	-0.121857	-0.439796	-0.0830766	-0.348465	-0.0240082	0.0434052	-0.432643	-0.417875	-0.248224	-0.474115	-0.204493	-0.384367	0.0759021	-0.293602	-0.00449314	-0.0510296	0.556552	-0.357644	-0.0520853	-0.124174	-0.175938	0.0726318	-0.234841	0.0189083	0.256339	-0.249116	-0.012455	0.14146	0.176143
KEGG_GLYCINE_SERINE_AND_THREONINE_METABOLISM	-0.152996	0.209341	-0.392719	-0.158832	-0.0591879	0.350026	0.145767	0.0506124	-0.180225	-0.209335	-0.483677	-0.262886	-0.319459	0.234042	-0.0119471	-0.0613869	0.0697058	-0.147994	0.0696616	0.196077	-0.157446	-0.313946	-0.0313145	-0.245259	0.49794	0.0676091	-0.425207	-0.0868372	0.338107	-0.227309	-0.199916	-0.221714	0.702746	0.409043	-0.0632796	-0.504677	0.608448	-0.139562	0.281685	-0.0173026	-0.337651	0.408077	0.240622	0.221944	-0.423227	0.180386	0.339317	0.256565	-0.246557
KEGG_GLYCEROLIPID_METABOLISM	-0.131157	0.216412	-0.381551	0.302629	0.1504	-0.332202	0.225497	0.142355	-0.0543308	-0.379652	-0.104915	-0.0719337	-0.185033	-0.155425	0.079749	-0.189527	0.355674	-0.19349	-0.240443	0.0907247	-0.170833	0.0535548	0.167594	0.284197	0.448808	0.204463	-0.334621	0.162112	-0.0984731	-0.00264925	-0.200145	-0.293235	-0.0134218	0.0237111	-0.321373	-0.301307	0.242562	0.0681514	0.0280383	-0.16996	-0.290412	0.325261	0.197717	-0.0086505	-0.160855	0.112785	0.438883	-0.215039	-0.0754014
KEGG_AMINOACYL_TRNA_BIOSYNTHESIS	-0.510789	0.358991	-0.346126	0.0743042	-0.126015	-0.178953	-0.135331	0.107643	-0.120733	-0.168958	-0.45843	-0.372372	-0.147403	-0.154426	0.218006	0.166796	0.100691	-0.215909	-0.225065	0.402538	-0.0709634	-0.32617	-0.250436	-0.178915	0.556456	-0.0673481	-0.502954	-0.458953	-0.386496	-0.0676064	-0.269524	-0.301552	0.456556	-0.140334	-0.539733	0.26419	0.580412	-0.125375	0.459621	-0.206916	0.550909	-0.421953	-0.200815	-0.145942	0.0537745	-0.00470842	0.335413	-0.364749	-0.218999
[truncated: 112 more columns]

## Sheet: Table S5C
Metastasis status	Metastasis
ID	PDAC_3	PDAC_8	PDAC_10	PDAC_13	PDAC_14	PDAC_15	PDAC_21	PDAC_22	PDAC_30	PDAC_221	PDAC_35	PDAC_36	PDAC_42	PDAC_44	PDAC_45	PDAC_51	PDAC_52	PDAC_53	PDAC_55	PDAC_60	PDAC_61	PDAC_65	PDAC_67	PDAC_69	PDAC_70	PDAC_71	PDAC_224	PDAC_73	PDAC_74	PDAC_75	PDAC_76	PDAC_78	PDAC_80	PDAC_82	PDAC_83	PDAC_88	PDAC_89	PDAC_90	PDAC_93	PDAC_98	PDAC_101	PDAC_102	PDAC_106	PDAC_107	PDAC_108	PDAC_115	PDAC_117	PDAC_118	PDAC_121
Mast cells	NA	NA	NA	NA	NA	NA	NA	NA	NA	NA	NA	NA	NA	NA	NA	NA	NA	NA	NA	NA	NA	NA	NA	0.289593	-0.765702	NA	NA	NA	0.447887	NA	-0.537055	NA	NA	NA	NA	NA	NA	NA	NA	NA	-0.836055	NA	-0.941585	0.236828	NA	NA	NA	NA	0.711711
Mesangial cells	NA	NA	NA	NA	NA	NA	NA	NA	NA	NA	NA	NA	NA	NA	NA	NA	NA	NA	NA	NA	NA	NA	NA	-0.274011	-0.274011	NA	NA	NA	-0.274011	NA	-0.274011	NA	NA	NA	NA	NA	NA	NA	NA	NA	-0.274011	NA	-0.274011	-0.274011	NA	NA	NA	NA	-0.274011
Neurons	NA	NA	NA	NA	NA	NA	NA	NA	NA	NA	NA	NA	NA	NA	NA	NA	NA	NA	NA	NA	NA	NA	NA	-0.435846	-0.435846	NA	NA	NA	-0.400684	NA	-0.0490634	NA	NA	NA	NA	NA	NA	NA	NA	NA	-0.83435	NA	0.372882	-0.67026	NA	NA	NA	NA	0.34944
Preadipocytes	NA	NA	NA	NA	NA	NA	NA	NA	NA	NA	NA	NA	NA	NA	NA	NA	NA	NA	NA	NA	NA	NA	NA	-0.481299	-0.481299	NA	NA	NA	-0.481299	NA	-0.481299	NA	NA	NA	NA	NA	NA	NA	NA	NA	-0.481299	NA	-0.481299	-0.481299	NA	NA	NA	NA	-0.407783
ImmuneScore	NA	NA	NA	NA	NA	NA	NA	NA	NA	NA	NA	NA	NA	NA	NA	NA	NA	NA	NA	NA	NA	NA	NA	0.30102	-0.487849	NA	NA	NA	0.433727	NA	-0.605811	NA	NA	NA	NA	NA	NA	NA	NA	NA	0.0749263	NA	-0.460817	-0.480477	NA	NA	NA	NA	-0.613184
[truncated: 112 more columns]

## Sheet: Table S5D
ID	PDAC_3	PDAC_8	PDAC_10	PDAC_12	PDAC_14	PDAC_15	PDAC_16	PDAC_21	PDAC_24	PDAC_25	PDAC_26	PDAC_28	PDAC_29	PDAC_31	PDAC_32	PDAC_33	PDAC_37	PDAC_39	PDAC_40	PDAC_41	PDAC_42	PDAC_43	PDAC_45	PDAC_46	PDAC_47	PDAC_48	PDAC_49	PDAC_53	PDAC_54	PDAC_55	PDAC_56	PDAC_58	PDAC_66	PDAC_67	PDAC_68	PDAC_69	PDAC_70	PDAC_71	PDAC_73	PDAC_74	PDAC_76	PDAC_78	PDAC_79	PDAC_80	PDAC_81	PDAC_83	PDAC_89	PDAC_90	PDAC_91
ADAM9_CNV	1	0.667	1	0	0	2	0	0	0	1	0	0	0	0	0	0	0	0	0	0	0	0	0	0	0	0	0	0	0	0	-0.667	0	0	0	0	0	0	0	0	0	0	1	0	0	0	0	0	0	0
ADAM9_RNA	NA	NA	NA	NA	NA	NA	NA	NA	NA	NA	NA	NA	NA	NA	NA	NA	NA	NA	NA	NA	NA	NA	NA	NA	NA	NA	NA	NA	NA	NA	NA	10.3314	6.3089	NA	2.15274	12.5437	2.24558	NA	NA	8.24102	12.5816	NA	6.08796	NA	9.87432	NA	NA	NA	NA
ADAM9_protein	5e-05	0.004	0.0577	5e-05	5e-05	0.0025	5e-05	5e-05	5e-05	0.0233	0.0188	5e-05	5e-05	0.1579	0.0986	0.0676	0.0256	5e-05	5e-05	0.0319	0.0082	5e-05	0.0255	5e-05	5e-05	0.0283	5e-05	5e-05	5e-05	0.3643	5e-05	5e-05	0.082	0.0271	5e-05	5e-05	5e-05	5e-05	0.1515	5e-05	0.0128	0.0208	0.0121	5e-05	0.0473	5e-05	5e-05	0.0054	5e-05
PLEKHA2_CNV	0	0	1	0	0	1	0	0	0	0	0	0	0	0	0	0	0	0	0	0	0	0	0	0	0	0	0	0	0	0	-0.667	0	0	0	0	0	0	0	0	0	0	1	0	0	0	0	0	0	0
PLEKHA2_RNA	NA	NA	NA	NA	NA	NA	NA	NA	NA	NA	NA	NA	NA	NA	NA	NA	NA	NA	NA	NA	NA	NA	NA	NA	NA	NA	NA	NA	NA	NA	NA	4.81123	1.7081	NA	1.88709	4.50732	1.0677	NA	NA	3.91922	2.0288	NA	3.12839	NA	3.42913	NA	NA	NA	NA
PLEKHA2_protein	0.1247	0.1386	0.088	0.16	0.0468	0.1176	0.2402	0.0789	5e-05	0.1562	0.0886	0.0949	0.1344	0.0789	0.1701	0.098	0.1484	5e-05	0.0375	0.1978	0.06	0.1269	0.0537	0.1134	0.0589	0.1462	0.0561	5e-05	0.1387	0.134	0.0675	0.305	0.0446	5e-05	0.1031	0.1999	0.0953	0.1445	0.0354	0.0642	0.0991	0.4295	0.1181	0.0235	0.1348	0.2309	5e-05	5e-05	0.0666
[truncated: 100 more columns]

## Sheet: Table S5E
Metastasis status	Metastasis
ID	PDAC_3	PDAC_8	PDAC_10	PDAC_13	PDAC_14	PDAC_15	PDAC_21	PDAC_22	PDAC_30	PDAC_221	PDAC_35	PDAC_36	PDAC_42	PDAC_44	PDAC_45	PDAC_51	PDAC_52	PDAC_53	PDAC_55	PDAC_60	PDAC_61	PDAC_65	PDAC_67	PDAC_69	PDAC_70	PDAC_71	PDAC_224	PDAC_73	PDAC_74	PDAC_75	PDAC_76	PDAC_78	PDAC_80	PDAC_82	PDAC_83	PDAC_88	PDAC_89	PDAC_90	PDAC_93	PDAC_98	PDAC_101	PDAC_102	PDAC_106	PDAC_107	PDAC_108	PDAC_115	PDAC_117	PDAC_118	PDAC_121
ADAM9	5e-05	0.004	0.0577	5e-05	5e-05	0.0025	5e-05	0.0391	5e-05	0.0888	0.0603	5e-05	0.0082	5e-05	0.0255	5e-05	0.2168	5e-05	0.3643	5e-05	0.0085	0.0335	0.0271	5e-05	5e-05	5e-05	0.0136	0.1515	5e-05	0.0901	0.0128	0.0208	5e-05	0.0345	5e-05	0.041	5e-05	0.0054	0.014	5e-05	0.3405	5e-05	5e-05	5e-05	5e-05	5e-05	0.0933	5e-05	5e-05
CDCP1	5e-05	5e-05	0.1038	0.103	0.0742	0.0373	5e-05	5e-05	0.0725	0.237	0.1474	5e-05	0.0868	5e-05	0.0643	0.0642	0.0351	5e-05	5e-05	0.0148	5e-05	0.07	0.3105	0.0275	0.0128	5e-05	0.0783	5e-05	5e-05	0.0507	0.0147	5e-05	5e-05	0.1308	5e-05	5e-05	0.029	5e-05	5e-05	0.0633	0.488	5e-05	0.0441	0.1539	5e-05	0.072	0.2633	5e-05	5e-05
APP	0.0131	0.0832	5e-05	0.0507	0.1029	5e-05	5e-05	0.1981	0.0097	3.7253	0.2119	0.0747	0.103	0.1063	0.1557	5e-05	0.446	0.1945	5e-05	5e-05	0.267	0.1157	0.0208	5e-05	0.2517	0.1708	0.0738	0.0823	0.1653	0.3946	0.1145	0.2329	0.1133	1.0097	5e-05	0.0162	0.0334	5e-05	5e-05	2.2762	0.0817	0.0572	5e-05	0.2495	0.181	0.0834	0.131	0.9944	5e-05
COL17A1	5e-05	0.0099	0.1883	0.0388	0.0234	5e-05	5e-05	0.2555	0.0255	0.3527	0.0146	0.0811	0.0373	0.0691	0.4394	0.1992	0.382	5e-05	5e-05	5e-05	5e-05	1.0032	0.6034	0.2712	0.0979	0.0558	0.0509	0.0603	5e-05	5e-05	5e-05	5e-05	0.1318	5e-05	0.3011	0.0575	5e-05	0.0186	5e-05	5e-05	0.5448	5e-05	5e-05	0.4704	5e-05	0.0183	0.2126	5e-05	0.1548
SNX9	1.101	1.4791	2.0311	2.0846	1.2938	2.5804	1.732	2.0914	1.6492	2.2002	2.0674	0.801	0.9022	1.1238	2.2754	2.1205	3.2751	1.4416	2.2709	0.5777	2.3564	1.3931	1.2529	0.3826	1.1041	1.0076	1.9529	1.0891	0.902	1.5541	3.0294	1.9306	0.6929	1.3187	1.2209	1.3452	1.3704	0.5431	1.2289	0.6513	3.0542	1.643	1.0447	1.3843	1.9097	2.0596	0.8566	1.7964	1.7585
CDH1	1.3996	3.5253	0.246	4.6465	2.6627	0.7742	2.5933	2.7427	1.5161	3.5884	30.9182	0.6909	0.6915	2.4856	28.7382	3.1976	6.9241	4.8548	1.9762	1.3172	1.9435	2.5828	4.0127	1.3937	4.6024	3.3443	2.654	0.215	1.4467	3.7486	3.3932	0.9348	1.8262	2.8888	1.6562	2.0518	3.9626	0.4498	1.3646	1.8499	11.1528	1.2247	0.8143	1.5214	0.8199	1.1252	1.5161	1.4797	2.5351
ITGAV	0.8819	1.3943	2.6937	2.2129	1.8219	1.9714	1.6945	3.9176	3.7039	5.098	3.6892	1.8714	1.9055	0.8155	3.3209	1.7988	1.308	1.7372	2.5142	0.8654	3.463	3.4589	1.4221	1.5075	3.361	4.452	4.295	3.1289	0.7555	1.1224	4.354	2.1623	0.535	2.5323	2.1822	1.5993	0.9936	0.6915	2.7247	2.2753	1.1615	2.2446	1.7763	2.3857	2.5842	1.8231	1.458	2.3633	1.4935
[truncated: 114 more columns]

## Sheet: Table S5F
ID	PDAC_150	PDAC_172	PDAC_90	PDAC_149	PDAC_131	PDAC_216	PDAC_210	PDAC_183	PDAC_47	PDAC_190	PDAC_209	PDAC_201	PDAC_15	PDAC_39	PDAC_214	PDAC_69	PDAC_202	PDAC_146	PDAC_24	PDAC_143	PDAC_73	PDAC_100	PDAC_71	PDAC_177	PDAC_106	PDAC_198	PDAC_167	PDAC_193	PDAC_173	PDAC_166	PDAC_74	PDAC_192	PDAC_79	PDAC_81	PDAC_208	PDAC_169	PDAC_137	PDAC_127	PDAC_164	PDAC_129	PDAC_78	PDAC_10	PDAC_45	PDAC_171	PDAC_46	PDAC_132	PDAC_125	PDAC_174	PDAC_104
SRC	5e-05	5e-05	0.0162	0.0243	0.0695	0.1052	0.1092	0.1099	0.1271	0.1276	0.1364	0.146	0.1894	0.1899	0.1907	0.1964	0.1984	0.203	0.2065	0.2073	0.2108	0.2111	0.2118	0.2146	0.2179	0.2253	0.2287	0.2296	0.2376	0.242	0.2433	0.2461	0.2477	0.2506	0.2507	0.2524	0.2528	0.2605	0.2691	0.2748	0.2835	0.2845	0.2846	0.2895	0.2911	0.2935	0.298	0.3046	0.3056
CTNNB1_pS191	NA	0.000500125	0.000122606	0.000206208	0.000201939	4.75e-05	3.82e-05	0.000514092	NA	NA	0.00041135	6.85e-08	0.000143275	0.000698711	0.000456695	6.85e-08	0.000342228	0.000619764	NA	0.000243789	NA	0.000313793	0.000193613	0.000126084	0.000579823	NA	0.000225268	0.000342298	NA	0.000911866	0.00062034	0.000411423	0.000159998	0.000357222	NA	8.5e-05	0.000128823	0.000657355	0.000340652	NA	0.000376815	0.000642726	0.000353597	0.00029626	0.000368846	0.00020566	0.000817016	0.000269962	0.00018582
DAB2IP	0.0012	0.0208	5e-05	5e-05	0.0114	5e-05	5e-05	5e-05	5e-05	5e-05	5e-05	5e-05	0.1219	5e-05	5e-05	5e-05	5e-05	0.0065	5e-05	5e-05	5e-05	0.4002	0.0518	5e-05	5e-05	5e-05	5e-05	0.0537	5e-05	0.4826	5e-05	5e-05	0.0199	0.4833	0.0105	0.0363	5e-05	0.0263	0.0231	5e-05	5e-05	5e-05	0.0873	5e-05	0.014	5e-05	0.0154	0.0302	0.0167
G3BP1	1.7032	2.2375	1.2738	0.6533	4.2572	2.085	2.7538	3.2325	2.8468	4.6785	3.5008	3.2311	4.5245	1.1506	3.9236	3.8179	3.9752	2.7262	1.4018	2.798	2.7407	2.8675	4.5543	0.8955	5.5973	2.4761	4.8195	8.7904	5.9069	6.666	6.468	11.2364	4.2287	6.6113	3.5727	3.518	1.7904	3.8062	2.6805	5.6564	9.0955	6.388	4.4216	6.0503	1.7468	6.3182	3.4625	6.8869	8.1735
HDAC1	0.2731	5e-05	0.1071	5e-05	0.4368	0.2402	0.193	5e-05	0.1464	0.6772	0.5509	0.2304	0.5086	0.458	0.3292	0.2952	0.5139	0.2425	0.1072	5e-05	0.0865	0.3382	0.3397	0.1539	0.4586	0.7447	0.2213	0.7009	0.9434	0.5316	0.3389	0.4086	0.4716	0.5934	0.3338	0.6135	0.063	5e-05	0.2683	0.3278	0.3779	0.2446	0.683	0.436	0.2443	0.7821	0.7068	0.5064	0.4275
PSEN1	5e-05	5e-05	5e-05	5e-05	5e-05	5e-05	5e-05	5e-05	5e-05	5e-05	5e-05	5e-05	5e-05	0.0655	5e-05	0.0312	5e-05	5e-05	5e-05	5e-05	5e-05	5e-05	5e-05	5e-05	0.0224	5e-05	5e-05	0.0253	5e-05	0.0176	5e-05	5e-05	5e-05	0.0473	5e-05	5e-05	5e-05	5e-05	5e-05	5e-05	0.0393	5e-05	5e-05	5e-05	5e-05	0.0189	5e-05	5e-05	5e-05
PSME3	2.9645	0.5277	1.2624	0.1267	3.2618	0.442	0.5185	4.1725	0.662	0.9756	1.0367	3.8085	2.0374	1.5832	1.6895	1.2423	2.2228	0.7672	1.1109	1.6705	0.86	2.2331	4.8158	1.5538	1.6135	0.7955	4.1495	3.1186	1.0423	1.6262	0.608	2.9994	2.6363	2.2297	1.6311	1.392	0.4813	6.2134	2.1064	3.3178	3.8047	1.7072	2.2254	3.2869	1.2515	2.5936	2.0586	3.1932	3.7879
SLC9A3R1	0.3926	0.9263	0.8023	0.3195	0.3525	0.4116	0.2614	0.9628	0.302	1.1475	1.3486	0.6253	1.2586	0.6911	0.4785	1.0881	1.4035	0.8194	0.3652	0.142	0.2907	0.3598	0.8863	0.2447	0.4861	0.4691	0.359	1.1035	2.5406	0.6152	1.4817	0.5654	2.1439	1.921	0.5532	2.888	0.1368	1.6816	0.5726	1.0639	1.2835	0.4612	2.5019	0.8637	0.2903	1.4544	0.6476	1.2951	0.5293
SULF1	0.3384	0.0241	0.2598	0.0654	0.4301	0.0349	0.1057	5e-05	0.2511	0.2048	5e-05	0.2355	0.1064	0.5013	0.2346	0.1422	0.1739	0.3057	1.0375	0.299	0.2699	0.2401	0.2483	0.4058	0.208	0.4885	0.9831	1.1599	0.7764	1.1233	0.4379	0.4539	0.7686	1.3103	1.032	1.226	0.0573	0.4691	0.9161	0.7499	0.1459	0.774	1.142	0.351	0.128	0.5603	0.6015	0.2807	0.5265
[truncated: 102 more columns]

## Sheet: Table S5G
	Scrambled siRNA			ADAM9 KD
Symbol	Rep_1	Rep_2	Rep_3	Rep_1	Rep_2	Rep_3
AAAS	9.28783e-06	1.51422e-05	8.62228e-05	3.34843e-05	5.13787e-05	2.97126e-05
AACS	0	0	3.12222e-06	1.37373e-05	1.66751e-05	1.72234e-05
AAGAB	9.58281e-05	4.04835e-05	2.61814e-05	2.104e-05	2.44491e-05	3.46649e-05
AAK1	5.73045e-06	1.74883e-05	1.06437e-05	0	1.84134e-05	2.47217e-05
AAMP	3.37734e-05	5.70779e-05	1.66459e-06	5.21345e-06	6.19884e-05	4.75663e-05
AARS	0.000588354	0.000186061	0.000519367	0.000212047	0.000618246	0.000633903
AARS2	3.63885e-05	3.19911e-05	4.72992e-05	3.37327e-05	5.62125e-05	5.19164e-05
AASDHPPT	4.04764e-05	5.14567e-05	0.000127133	5.31068e-05	8.43115e-05	6.68162e-05
AATF	8.18503e-05	8.52188e-05	6.8589e-05	8.11458e-05	9.24205e-05	9.00436e-05
ABCA3	0	8.27944e-06	1.92228e-06	7.58123e-06	3.93075e-06	1.28694e-05
ABCB10	0.000205096	0.000138774	8.70793e-05	9.95885e-05	0.000210383	0.000183492
ABCB7	1.14416e-05	1.79804e-05	1.26508e-05	1.77636e-05	6.09569e-05	2.71857e-05
ABCB8	1.39604e-06	2.21494e-06	2.2009e-06	2.26492e-06	1.5865e-06	0
ABCC1	1.9428e-05	3.74904e-05	4.37404e-05	4.36887e-05	4.35836e-05	6.05487e-06
ABCC4	0	3.58813e-06	1.38742e-05	4.55513e-06	7.33342e-06	7.91144e-06
ABCC5	0	0	8.39416e-06	1.01597e-05	0	1.07707e-05
ABCD1	0	0	0	0	4.64066e-06	6.86037e-06
ABCD3	0.000242815	1.76247e-05	0.000374185	0.000288023	0.000274022	0.000247927
ABCE1	0.000278157	0.000173427	0.000144402	0.000180445	0.000313238	0.000381616
ABCF1	0.000128681	0.000158285	0.000186844	0.000212716	0.000142922	0.000140172
ABCF2	2.6826e-05	3.405e-05	3.27232e-05	1.71036e-05	4.90124e-05	5.22125e-05
ABCF3	0.000160111	7.70828e-05	0.000126952	0.000126916	0.000135625	0.000136376
ABHD10	8.42171e-05	7.905e-05	8.86151e-05	8.21508e-05	4.7571e-05	7.35625e-05
ABHD11	7.39727e-05	7.23718e-05	0.000107409	4.1088e-05	9.18125e-05	8.98283e-05
ABHD12	7.61042e-05	9.61188e-05	0.000131481	7.32142e-05	0.00014773	0.000173173
ABHD13	0	4.77577e-06	5.18849e-06	0	3.29883e-06	0
ABHD14B	1.87339e-05	3.42169e-06	1.49254e-06	3.3013e-06	2.63031e-06	5.0915e-05
ABHD16A	4.69712e-05	4.73442e-05	0	4.99523e-05	3.83579e-05	4.07541e-05
ABHD3	0	0	1.28797e-05	1.0574e-05	0	0
ABHD5	0	3.49269e-05	2.29749e-05	2.65954e-05	1.87737e-05	1.72749e-05
ABHD6	0	2.1982e-06	0	0	0	3.02764e-06
ABI1	0	7.7809e-06	0	0	5.39575e-06	4.63338e-06
ABI2	1.54934e-05	1.81709e-05	2.61805e-05	1.72695e-05	1.80411e-05	1.69665e-05
ABL2	0	1.82439e-06	0	0	2.29389e-06	0
ABT1	0	1.5639e-05	5.68499e-05	1.86805e-05	1.42915e-05	9.70035e-06
ACAA1	4.4783e-05	6.33199e-05	3.43218e-05	0.000115748	2.94688e-05	4.35958e-05
ACAA2	0.0004305	0.000108927	0.000446116	0.000429513	0.000290902	7.53537e-05
ACACA	0.000305262	0.000225699	0.000367453	0.000351173	0.000357258	0.000308629
ACAD10	7.00749e-06	4.07867e-06	3.00231e-05	6.45357e-06	4.92034e-06	8.57504e-06
ACAD11	1.45096e-05	3.43717e-05	7.94067e-06	3.76053e-05	5.1675e-05	1.59523e-05
ACAD8	1.45274e-05	1.46606e-05	2.02004e-05	1.79936e-05	1.05946e-05	1.91578e-05
ACAD9	0.000256727	0.000193077	0.000548057	0.000235343	0.000141931	0.000154884
ACADM	7.68891e-05	0.000102784	0.000140953	7.40508e-05	0.000120367	0.000197387
ACADS	0.00194084	7.71012e-07	0	8.48767e-07	0	0
ACADSB	6.39194e-05	3.43698e-05	2.52525e-05	6.23868e-05	4.49178e-05	4.41933e-05
ACADVL	0.000449477	0.000410016	0.000276373	0.00056332	0.000326917	0.000303031
ACAP2	0	8.57019e-06	1.49874e-05	5.55167e-06	1.08826e-05	1.80316e-05
ACAT1	0.00158309	0.00137836	0.00137987	0.00151274	0.00147164	0.00131028
ACAT2	0.000455433	0.000430708	0.000218909	0.000330758	0.00018994	0.000247119
ACBD3	0	2.89123e-05	1.99278e-05	3.5089e-06	2.74475e-05	2.46588e-05
ACBD5	2.66866e-05	1.4994e-06	1.24092e-05	1.46986e-05	1.47219e-05	2.01073e-05
ACBD6	5.57635e-06	6.47339e-06	1.54751e-05	7.20727e-06	0	7.6841e-06
ACIN1	0.000310478	0.000761442	0.00082461	0.000662762	0.000753585	0.00070982
ACLY	0.000726875	0.00105321	0.0010538	0.000861325	0.00252425	0.00251922
ACO1	3.15125e-05	9.97139e-05	8.3273e-05	0.000134749	4.3794e-05	5.17365e-05
ACO2	0.000682408	0.000598704	0.000440589	0.00086833	0.000647898	0.000825474
ACOT13	3.22549e-05	1.43127e-06	0.000133312	3.47156e-05	6.96509e-05	3.01628e-05
ACOT2	9.07494e-05	9.14752e-05	0.000125701	7.43361e-05	9.41278e-05	8.12612e-05
ACOT7	0.000347887	0.00048202	0.000385928	0.000423656	0.000584328	0.000453003
ACOT8	2.73392e-05	1.21817e-05	2.04838e-06	8.32674e-06	1.31039e-05	1.4834e-05
ACOT9	0.000196484	0.000216049	0.000208875	0.000342372	0.000324308	0.000305603
ACOX1	7.33749e-05	6.89576e-05	9.33159e-05	3.0916e-05	0.000164609	0.000118008
ACOX3	1.03527e-05	9.28274e-06	8.31322e-06	0	1.33009e-05	7.09631e-06
ACP1	3.95098e-05	2.2542e-05	8.91319e-06	2.09581e-05	3.81502e-05	4.16274e-05
ACP2	2.35503e-05	2.01564e-05	3.37419e-06	1.15319e-05	2.64378e-05	1.83521e-05
ACP6	1.15561e-06	1.901e-06	1.88445e-06	0	0	1.14777e-06
ACSF2	1.36178e-05	2.50745e-05	2.9119e-05	3.88549e-05	5.70025e-05	6.58358e-05
ACSL1	8.86912e-05	4.41607e-05	3.04927e-05	4.67705e-05	8.83608e-05	9.41284e-05
ACSL3	0.000235786	0.000270689	0.000275869	0.000126625	0.000226606	0.000247823
ACSL4	0	3.99645e-05	4.82955e-05	2.53285e-05	5.23502e-05	3.14898e-05
ACTA1	7.98435e-05	0.00994114	0.00457657	2.65942e-05	0	0.009437
ACTB	2.07476e-05	3.65827e-05	3.58004e-06	3.72159e-05	3.41873e-05	3.48062e-05
ACTBL2	3.51563e-05	0	3.12901e-05	2.60266e-05	8.19254e-06	2.76514e-05
ACTC1	0.00734223	0	0	0.009049	0.00900897	0
ACTG1	0.0144239	0.0114607	0.0114181	0.0115079	0.0133563	0.0125212
ACTL6A	0.000356483	0.000225187	4.37292e-05	0.000779337	0.000197442	0.000162448
ACTN1	0.00587646	0.0043297	0.000544358	0.000580177	0.000744836	0.000686521
ACTN2	9.36112e-06	1.18431e-05	1.71188e-05	1.26562e-05	1.48827e-05	1.36925e-05
ACTN4	0.00131894	0.00142585	0.00613451	0.00415854	0.00602316	0.00641044
ACTR10	1.63951e-05	2.17556e-05	2.54606e-05	1.23351e-05	1.21845e-05	0
ACTR1A	2.7714e-05	0.000103673	0.00021761	0.000130727	0.000144484	8.07756e-05
ACTR1B	5.33747e-06	1.32325e-05	1.80481e-05	4.2042e-06	9.60254e-06	3.43709e-06
ACTR2	0.000152108	0.000128283	0.000102556	0.000106621	0.000123665	0.000168694
ACTR3	0.000510968	0.000688845	0.0011606	0.00042536	0.000686723	0.000794572
ACTR5	0	4.85077e-06	1.79374e-05	8.25834e-06	1.13755e-05	4.64994e-06
ACTR6	4.1311e-06	1.39121e-05	1.12592e-05	1.47255e-05	1.90141e-05	1.76143e-05
ACY1	0	0	0	6.08682e-06	6.31399e-06	5.18788e-06
ACYP1	2.05352e-05	1.29242e-05	1.35529e-05	2.03335e-05	0	3.12473e-05
ADA	7.63033e-06	1.06751e-05	7.90465e-06	1.4148e-05	4.44184e-06	1.05631e-05
ADAM10	0.00263462	0.00365114	0.0106111	1.07244e-06	8.19968e-06	2.93558e-06
ADAM15	0.0147009	0.00361346	0.0249398	6.40584e-06	2.4873e-06	3.76873e-06
ITGB1	0.00898196	0.0241822	0.0230162	0.00111138	0.00116754	0.000734804
ADAR	0.000155222	0.000183059	0.000124331	9.93266e-05	0.000135918	0.000165748
ADARB1	4.61085e-06	4.22423e-06	5.42026e-06	2.30995e-06	2.57082e-06	1.93548e-06
ADAT2	0	7.96199e-06	1.44858e-05	0	8.79187e-06	6.69366e-06
ADCK1	9.76783e-06	9.14546e-06	0	1.15788e-05	8.50068e-06	9.92779e-06
ADCK3	0	4.52849e-06	1.04957e-05	6.1745e-06	0	0
ADCK4	7.15457e-06	6.83654e-06	6.21193e-06	7.54288e-06	4.28516e-06	4.07265e-06
ADD1	0	6.5913e-06	7.57876e-06	7.42809e-06	4.51535e-06	0
ADD3	0	2.90524e-06	0	0	5.10059e-06	0
ADH5	7.63285e-05	0.00010204	4.13208e-06	6.18716e-05	9.73293e-05	0.000102334
ADI1	2.53774e-05	3.66188e-05	1.48338e-05	1.8094e-05	2.87306e-05	4.64011e-06
ADK	5.2517e-05	6.56692e-05	6.50609e-05	6.59224e-05	2.49154e-05	5.79554e-05
ADNP	3.1206e-05	8.71979e-05	5.96681e-05	2.46883e-05	9.03572e-05	0.00010732
ADPGK	9.93765e-05	0.000123671	0.000221383	0.000112785	0.000192769	9.70682e-05
ADPRHL2	7.02741e-06	3.00589e-06	5.67634e-06	8.36255e-06	0	7.77176e-06
ADRBK1	0.000103496	1.96121e-05	0	4.69508e-05	7.75819e-06	8.53157e-06
ADRM1	0	3.75731e-07	0	0	6.55993e-07	2.44515e-05
ADSL	0.00034396	0.000274227	0.000376706	0.000267412	0.000230689	0.000316762
ADSS	3.03291e-06	2.84817e-05	8.73974e-05	0.000251101	9.30698e-05	7.89184e-05
AEBP2	0	1.91143e-06	0	0	0	4.08707e-06
AFF4	1.23122e-05	0	3.28022e-06	0	7.25179e-06	1.25243e-05
AFG3L2	0.000174222	0.00020341	0.000216984	0.000214851	9.35955e-05	0.000221135
AGAP3	5.43297e-06	0	7.11071e-06	4.82714e-06	0	4.54411e-06
AGFG1	2.8433e-05	3.58776e-05	3.41889e-05	4.21242e-05	1.92269e-05	3.48911e-05
AGGF1	4.17555e-06	0	6.22373e-06	3.24712e-06	0	0
AGK	0.000140951	0.000144348	0.00025837	0.000185453	0.000227147	0.000167151
AGL	0	1.07716e-05	1.30801e-05	1.00671e-05	7.17979e-06	1.46693e-06
AGPAT1	1.41361e-05	1.30137e-05	1.52437e-05	0	9.9364e-06	1.05315e-05
AGPAT5	1.10156e-05	4.55182e-06	6.66372e-06	1.22375e-05	6.30636e-06	7.67812e-06
AGPAT6	3.67052e-06	1.27256e-05	2.79676e-06	6.97534e-06	1.77906e-05	1.88578e-05
AGPS	0.000139764	0.000319262	0.000214534	0.000183148	0.000242979	0.000389755
AGTPBP1	6.03788e-06	0	0	5.63049e-06	0	0
AHCTF1	0.000257405	0.000204851	0.000235897	0.000260476	0.000236387	0.00026379
AHCY	0.00124358	0.000650271	0.000731952	0.000267712	0.000845337	0.00110653
AHCYL1	3.15446e-06	0	2.52319e-05	2.61122e-06	2.81621e-05	0.000329795
AHCYL2	0	9.16812e-06	0	0	0	2.6182e-06
AHNAK	0.00277441	0.00415053	0.00390329	0.00328653	0.00355764	0.00348215
AHNAK2	5.21148e-05	7.86222e-05	0.000106629	5.228e-05	5.46388e-05	7.91287e-05
AHSA1	0.00162869	0.00157839	0.00179002	0.00137245	0.00154677	0.00125271
AHSG	0	1.84008e-05	1.42302e-05	1.29513e-05	2.78022e-05	1.35307e-05
AIDA	4.57325e-05	4.62964e-05	5.86006e-05	3.23846e-05	4.42059e-05	4.95083e-05
AIFM1	0.00028033	0.00062827	0.000681114	0.00048278	0.000424745	0.000324473
AIFM2	4.50552e-06	0.000114198	0.000112232	1.66124e-05	0.000105783	0.00011006
AIMP1	0.000116373	0.000259019	0.000268015	0.000177174	0.000363725	0.00033549
AIMP2	0.000337955	0.000372175	0.000428117	0.00046259	0.000354379	0.000330944
AIP	2.96753e-05	9.42306e-05	8.70599e-05	5.55801e-05	7.80002e-05	7.82658e-05
AK1	0	1.64299e-05	0	0	1.58699e-05	7.57031e-06
AK2	0.000563645	0.000630707	0.000335566	0.000565389	0.000762601	0.000984949
AK3	2.54887e-05	1.76204e-05	0	2.43675e-05	1.02214e-05	1.29279e-05
AKAP10	3.73658e-06	8.68574e-06	1.18102e-05	6.00925e-06	1.87148e-05	9.88995e-06
AKAP11	2.04232e-05	1.5164e-05	1.033e-05	1.87815e-05	1.35845e-05	1.46878e-05
AKAP12	2.55094e-05	0.000108608	2.88854e-05	3.68655e-05	2.81105e-05	1.73022e-05
AKAP17A	8.51609e-05	2.45551e-05	6.77777e-05	0.000171994	4.84731e-05	6.86413e-05
AKAP8	1.18374e-05	5.21158e-05	5.0836e-05	5.04568e-05	2.74521e-05	7.24869e-06
AKAP8L	5.25214e-05	1.83943e-05	5.69058e-05	4.36009e-05	4.32253e-05	3.69931e-06
AKAP9	6.07894e-05	1.56064e-05	0.000542147	3.33194e-05	4.95456e-05	4.83122e-05
AKR1A1	1.4377e-05	8.09154e-05	2.93999e-05	1.53734e-05	1.78822e-05	2.24729e-05
AKR1B1	1.1773e-05	3.94416e-05	2.76062e-05	5.93259e-06	4.31796e-05	2.66464e-05
AKR7A2	0.000110821	5.33084e-05	4.38811e-05	1.63951e-05	7.42363e-05	7.33623e-05
AKT1	0.00695208	0.00323619	0.00864856	1.17543e-06	1.39004e-06	1.15411e-06
AKT2	0	3.71347e-06	5.4356e-06	0	4.3199e-06	0
AKTIP	0	0	1.65628e-05	1.16151e-05	0	0
ALAD	6.41862e-06	5.12261e-06	6.96395e-06	1.2742e-05	9.39638e-06	5.00041e-06
ALAS1	1.39062e-05	0	0	4.94592e-06	2.35894e-05	8.0121e-06
ALB	0.000303795	0.000121379	0.000187013	0.000206395	0.000373199	0.00042452
ALDH16A1	7.53088e-06	0	3.84836e-05	0	2.08103e-05	5.57805e-05
ALDH18A1	0.000553528	0.000710119	0.000563311	0.000790144	0.000565253	0.000604793
ALDH1A1	0	2.45249e-05	0	6.81161e-06	4.83547e-06	0
ALDH1B1	0.000238364	0.000275983	0.000313226	0.000239072	0.000248913	0.00015823
ALDH3A2	0.000144283	0.000132071	4.02182e-05	2.33698e-05	0.000110441	4.12167e-05
ALDH4A1	1.16342e-05	9.27396e-06	5.11168e-06	1.44219e-06	2.54324e-06	3.57534e-06
ALDH6A1	5.6703e-06	0	0	0	6.02787e-06	0
ALDH7A1	0.000104714	9.97608e-05	0.000128805	6.43256e-05	9.06768e-05	0.000157594
ALDH9A1	1.66552e-05	5.23936e-05	2.25963e-05	6.69133e-05	1.37979e-05	1.39014e-05
ALDOA	0.00591082	0.00598692	0.00471067	0.00519232	0.00475516	0.00503609
ALDOC	0.000101236	8.53463e-05	0.000351143	0.000112064	0.000142907	0.000119376
ALG1	3.51311e-05	2.43236e-05	2.20452e-05	2.38704e-05	3.17615e-05	3.33283e-05
ALG10	1.60728e-05	1.76727e-05	3.92885e-05	2.46534e-05	3.67773e-05	7.88356e-05
ALG11	0	0	7.80314e-06	5.78916e-06	9.89622e-06	2.99869e-05
ALG12	5.12131e-06	0	7.21351e-07	0	0	0
ALG2	5.80133e-05	6.00768e-05	2.93166e-05	5.27316e-05	3.07427e-05	5.28771e-05
ALG3	1.99691e-05	3.50053e-05	4.72589e-06	5.09367e-05	3.40538e-05	4.72006e-05
ALG5	2.26863e-05	2.74022e-05	4.46242e-05	2.35183e-05	8.8274e-06	2.31749e-05
ALG6	5.64548e-06	2.47433e-05	2.45058e-05	3.12613e-05	2.3965e-05	2.3347e-05
ALKBH1	0	1.41942e-05	3.86471e-06	1.1408e-05	2.31281e-06	1.17234e-05
ALKBH3	0	0	6.37126e-06	3.30098e-06	1.05834e-05	0
ALKBH4	0	0	4.01079e-06	0	1.30346e-05	2.65011e-06
ALKBH5	2.05099e-05	7.7075e-06	3.07241e-05	0	1.63514e-05	1.54682e-05
ALKBH7	1.55969e-05	0	8.30084e-06	8.27895e-06	0	0
ALKBH8	0	0	1.86265e-06	0	1.62767e-06	1.26036e-06
ALMS1	6.92164e-06	3.52666e-06	1.63723e-05	7.55609e-06	3.49815e-06	1.38854e-05
AMACR	0	0	0	0	4.30672e-06	6.16051e-06
AMD1	7.83195e-05	8.93592e-05	3.26826e-05	6.4835e-05	8.89175e-05	6.22718e-05
AMDHD2	1.50021e-06	6.03659e-06	7.1379e-06	1.53326e-06	2.09467e-06	1.00965e-06
MIA3	0.0217907	0.0117728	0.0167055	8.28915e-05	4.63848e-05	5.60688e-05
AMN1	0.000275684	0.00023906	0	0	4.37198e-06	0.000242285
AMOTL2	1.27545e-05	1.41258e-05	0	1.62001e-05	4.86195e-06	2.7071e-05
AMPD2	0	4.00314e-06	4.26909e-06	0	0	0
ANAPC1	7.29543e-05	6.60938e-05	9.05524e-05	4.81897e-05	9.01562e-05	5.73059e-05
ANAPC2	2.52946e-05	1.87697e-05	1.64978e-05	2.69661e-05	4.07206e-05	2.00375e-05
ANAPC4	2.66905e-05	0	1.25838e-05	1.44093e-05	2.55355e-05	3.45416e-05
ANAPC5	2.15031e-05	1.47046e-05	7.78025e-06	7.80485e-06	3.5039e-06	2.00026e-05
ANAPC7	2.61484e-05	6.6673e-06	5.57528e-06	1.10438e-05	9.81049e-06	4.22001e-05
ANGEL1	8.3591e-06	0	8.04928e-06	8.50181e-06	2.51551e-05	0
ANKHD1-EIF4EBP3	3.75045e-05	0.00018124	0.000162177	3.28203e-05	0.000107826	0.000121388
ANKIB1	0	3.84539e-06	4.59099e-06	3.16763e-06	3.5062e-06	3.67488e-06
ANKLE2	5.09358e-05	3.51601e-05	8.73562e-05	3.10927e-05	4.27588e-05	4.1621e-05
ANKMY2	5.79014e-06	5.59546e-06	5.78368e-06	1.28474e-05	4.28971e-06	4.92823e-06
ANKRD13A	0	3.41205e-06	0	0	0	3.14532e-06
ANKRD16	1.0588e-05	9.72399e-06	9.57503e-06	1.43648e-05	9.34665e-06	9.08707e-06
ANKRD17	0.000126435	4.4497e-05	8.13267e-05	0.000201854	3.63006e-05	4.02348e-05
ANKRD27	0	0	0	4.22924e-05	2.82932e-06	0
ANKRD28	1.9993e-05	3.20934e-05	2.38428e-05	1.69499e-05	2.54379e-05	8.61872e-06
ANKRD40	0	3.48346e-06	0	2.57459e-06	3.32366e-06	2.51174e-06
ANKRD50	4.55486e-05	3.552e-05	9.39073e-06	2.22181e-05	2.63051e-05	6.98833e-05
ANKRD52	3.68196e-06	7.84996e-06	1.62871e-05	3.56526e-06	6.36671e-06	7.20606e-06
ANKRD57	0	0	3.24869e-06	1.34937e-05	0	2.086e-06
ANKS1A	6.18766e-06	6.47747e-06	9.89742e-06	5.90199e-06	4.17764e-06	9.28439e-06
ANKZF1	4.7995e-05	2.19531e-05	9.13646e-06	3.0058e-05	1.61307e-05	3.09581e-05
ANLN	0.000107558	0.000122279	0.000176182	0.000120879	0.000103553	9.35608e-05
ANO10	0	4.52758e-06	0	0	0	1.00277e-05
ANO6	1.15576e-05	2.17232e-05	1.67988e-05	2.49248e-05	2.56916e-05	3.41807e-05
ANP32A	0.000294792	0.000406261	0.000412285	0.000370691	0.000371647	0.000341604
ANP32B	9.6677e-05	0.000117587	0.000215621	0.000433917	0.00012985	0.000436241
ANP32E	9.66597e-05	8.98982e-05	0.000195675	0.000102622	0.000124171	0.00010862
ANTXR2	3.39717e-05	2.25059e-05	2.97927e-05	2.92246e-05	2.89586e-05	2.23665e-05
CAPN1	0.0334104	0.0378296	0.0253587	6.36275e-05	6.8079e-05	0.000104086
ANXA11	0.000145982	0.000129962	0.000244806	0.000147382	7.23592e-05	0.000158202
ANXA2	0.00294249	0.00189471	0.0033243	0.00234586	0.00334168	0.00287504
ANXA4	2.51412e-05	1.79509e-05	4.84357e-05	2.13777e-05	3.96165e-05	4.10139e-05
ANXA5	0.000940568	0.000984646	0.00094121	0.00108833	0.000865269	0.000856232
ANXA6	0.000372206	0.000335264	0.000360457	0.000469953	0.000416337	0.000355365
ANXA7	0.000603477	0.000480554	0.000513946	0.000493707	0.000807959	0.000465179
AP1B1	0.000166046	0.000193497	0.000231627	0.000182422	0.000116458	7.53568e-05
AP1G1	3.94589e-05	7.83909e-06	1.74574e-05	9.20548e-06	0	9.07236e-06
AP1M1	9.00399e-06	7.11074e-05	2.2361e-05	7.3587e-05	9.51776e-05	8.95271e-05
AP1S1	5.77721e-05	2.5969e-05	1.46525e-05	4.59077e-05	3.05825e-05	5.9471e-05
AP1S3	1.25276e-05	1.1462e-05	1.35924e-05	1.11821e-05	9.57101e-06	9.50519e-06
AP2A1	0.028391	0.0247323	0.0001917	1.7649e-05	3.4984e-05	9.37856e-05
AP2A2	0.0378135	0.0132859	0.0305262	0.000335349	0.0002823	0.000332277
CAPNS1	0.0280788	0.0237596	0.036193	0.000493026	0.000216567	0.000245714
CLASP1	0.0261824	0.0245674	0.0149683	6.29049e-05	8.50302e-05	7.75953e-05
AP2S1	0.0130235	0.00870923	0.0280039	3.59075e-05	4.67169e-05	3.23897e-05
AP3B1	0.000120271	4.71448e-05	5.38933e-05	4.977e-05	7.96562e-05	9.41339e-05
AP3M1	3.30482e-05	5.99866e-05	5.18512e-05	3.72085e-05	1.94245e-05	1.69153e-05
AP4E1	0	6.37081e-07	0	0	5.25997e-06	5.92737e-06
AP4M1	0	0	6.77269e-06	0	4.92794e-06	3.63377e-06
APBB1	1.09133e-05	9.90012e-06	7.43488e-06	1.07071e-05	0	7.83122e-06
APC	0.0102809	0.0342501	0.0221986	2.97559e-06	3.91256e-06	2.38451e-06
APEH	0	1.72409e-06	0	2.86723e-06	0	7.40396e-06
APEX1	0.000202594	0.000169044	0.000397518	0.000242528	0.000254834	0.000304259
API5	0.000575076	0.000326182	0.000208638	0.000325116	0.000372718	0.000261897
APITD1-CORT	7.12148e-06	0	0	7.92277e-06	0	3.19782e-05
APLP2	7.49948e-05	2.54727e-05	9.49453e-05	5.44082e-05	2.25788e-05	5.00772e-05
APOA1BP	0.000134399	0.00011172	4.78692e-05	0.000125028	0.000111762	0.000103687
APOB	8.72466e-07	2.41528e-06	4.68198e-06	4.50345e-06	4.04421e-05	4.25502e-05
APOBEC3C	0	1.44728e-06	8.41755e-06	3.509e-06	3.83994e-07	0
APOBEC3G	1.31455e-05	1.50818e-05	3.87001e-05	1.47328e-05	1.10003e-05	1.76083e-05
APOE	0.0271831	0.010452	0.00396991	1.72236e-06	2.95861e-06	3.24074e-06
APOL2	0	6.9542e-07	1.0539e-06	8.15389e-06	1.06829e-06	0
APOO	2.67972e-05	4.01055e-05	5.87897e-05	4.37484e-05	4.02677e-05	4.45073e-05
APOOL	1.48065e-05	3.05105e-05	4.89655e-06	2.38953e-05	2.84092e-05	2.73111e-05
APP	0.0197564	0.0132201	0.00674574	8.82614e-05	0.000107195	0.000102883
APPL1	3.30706e-05	2.85457e-05	2.21955e-05	1.2434e-05	3.30291e-05	4.93087e-05
APRT	7.58458e-05	0.000136829	0.000113447	0.000139451	9.76659e-05	7.33766e-05
APTX	3.03495e-05	1.37595e-05	6.23152e-06	2.86857e-05	1.62411e-05	3.31242e-05
AQR	0.000204011	0.000101334	0.000140064	0.000101317	0.000184388	0.000126041
ARAF	0	1.22438e-05	2.70987e-05	0	2.21963e-05	6.65733e-05
ARAP1	7.64867e-06	1.22018e-05	8.24812e-06	1.07045e-05	1.18279e-05	9.72749e-06
ARCN1	0.000711744	0.000273303	0.000450269	0.000593473	0.000425278	0.000413088
ARF3	0.000133098	8.4968e-05	8.76988e-05	0.000207292	0.000175091	0.000158892
ARF4	2.04768e-05	5.87183e-06	4.50181e-06	0	8.49065e-06	4.82787e-07
ARF6	3.93422e-05	0	1.26597e-05	0	3.86242e-05	4.6759e-05
ARFGAP1	1.73827e-05	2.45659e-05	2.03019e-05	2.65881e-05	2.03943e-05	1.97226e-05
ARFGAP2	0	4.25725e-06	1.11887e-05	4.82504e-05	2.75632e-05	5.71255e-06
ARFGAP3	2.40179e-05	3.24638e-05	2.89027e-05	0	2.94918e-05	3.54515e-05
ARFGEF1	0	6.37823e-06	3.10458e-06	0	0	0
ARFGEF2	1.02654e-05	2.47675e-05	1.86089e-05	1.59137e-05	2.1102e-05	3.14917e-05
ARFIP1	4.85273e-05	6.61076e-05	6.79093e-05	2.85248e-05	8.08558e-05	4.97201e-05
ARHGAP1	7.26559e-05	0.000107566	6.34533e-05	9.63782e-05	0.000114487	9.63251e-05
ARHGAP11A	2.03035e-06	0	2.03293e-06	2.35685e-06	2.47627e-06	1.23724e-06
ARHGAP12	0	0	7.87417e-07	0	2.47671e-06	1.9983e-06
ARHGAP17	6.17901e-05	4.7905e-05	0.00044397	4.0143e-05	0.00042583	0.000334484
ARHGAP18	0	1.31707e-05	3.09158e-05	1.39627e-05	3.77227e-05	3.73459e-05
ARHGAP21	0	6.47967e-06	3.34484e-06	0	2.7878e-06	0
ARHGAP27	0	1.75669e-06	2.65599e-06	1.3853e-05	1.32493e-05	0
ARHGAP29	1.26651e-05	2.60621e-05	9.15037e-06	1.22462e-05	1.61978e-05	1.7565e-05
ARHGDIA	0.000495454	3.26553e-05	0.000226825	0.000239528	0.000325283	4.46879e-05
ARHGDIB	0.000165378	0.000210946	0.000203091	0.000233844	0.000231454	0.000149492
ARHGEF1	2.64813e-05	4.9165e-05	7.19697e-05	5.60008e-05	5.15097e-05	4.04084e-05
ARHGEF11	0	0	0	3.55093e-06	1.64374e-06	0
ARHGEF2	1.18638e-05	2.82634e-05	2.06934e-05	2.06876e-05	4.03099e-05	3.2372e-05
ARHGEF7	5.58411e-05	6.60579e-05	8.0595e-05	8.43591e-05	7.48627e-05	4.93449e-05
ARID2	1.93479e-05	2.09462e-05	1.30499e-05	3.27829e-05	1.23957e-05	1.82399e-05
ARL1	2.9462e-05	2.39417e-05	2.48724e-05	2.99823e-05	2.9197e-05	4.5359e-05
ARL2	0	7.52893e-06	0	1.06602e-05	0	7.11331e-06
ARL3	0	6.36271e-05	3.77301e-05	0.000130534	0.000101538	0.00010904
ARL6IP5	0.000222527	0.000255434	0.000255608	0.000276484	0.00021854	0.000206567
ARL8A	3.55578e-06	0	0	0	6.68486e-06	0
ARL8B	8.29928e-05	7.63926e-05	0.000121382	6.41671e-05	8.58621e-05	0.000100064
ARMC1	5.74349e-05	7.9118e-05	8.92547e-05	7.49168e-05	7.9639e-05	8.08027e-05
ARMC10	7.55188e-06	1.01369e-05	0	0	7.37922e-06	3.03647e-06
ARMC5	0	0.000174871	0	0	0	3.41872e-06
ARMC6	2.59085e-05	5.53356e-05	4.33807e-05	6.46806e-05	6.68062e-05	4.54485e-05
ARMC8	0	0	0	0	4.90802e-05	2.53822e-05
ARMCX2	0	0	1.16793e-05	0	2.65882e-06	3.28165e-06
ARMCX3	0	0	0	2.51321e-05	1.62885e-05	2.18644e-05
ARNT	0	0	0	0	6.50496e-06	5.27951e-06
ARPC1A	0	0	5.8102e-05	4.01019e-05	0	4.61414e-05
ARPC1B	7.02561e-05	5.51055e-05	2.90435e-05	3.79886e-05	5.96012e-05	0.000100866
ARPC2	0.000225564	0.000163518	0.000361536	0.000103461	0.000182939	0.000171372
ARPC4	0.000195626	7.07436e-05	2.96541e-05	0	0	0
ARPC4-TTLL3	0	0	0	0.00017795	0.000349409	0.000383548
ARPC5	3.78993e-05	0	0.000132078	0	4.49064e-05	4.23102e-05
ARPC5L	0.000312372	9.84477e-05	0	0.000128855	0.000219001	0.000245528
ARPP19	0	0	3.56362e-05	1.98891e-05	0	0
FLOT1	0.0286642	0.0250372	0.0283631	4.20873e-05	1.19238e-05	1.79032e-05
ARRDC1	0	7.60099e-06	0	0	5.28829e-06	0
ARSB	0	0	4.17606e-06	2.56757e-06	9.67591e-06	3.87671e-06
ARSK	0	0	0	2.73371e-06	0	2.70301e-06
AS3MT	7.18378e-06	0	6.64641e-06	2.57068e-06	9.3096e-06	2.70069e-05
ASB6	1.53172e-05	1.69488e-05	1.99093e-05	2.03885e-05	1.48305e-05	2.05689e-05
ASB9	0	0	0	0	5.89355e-07	5.53179e-07
ASCC2	0	2.51245e-05	3.63481e-05	2.84513e-05	9.75648e-06	9.44203e-06
ASCC3	3.0212e-05	4.63239e-05	5.81162e-05	3.19144e-05	3.46892e-05	4.22689e-05
ASF1A	0	1.41101e-05	1.16727e-05	1.1045e-05	7.89447e-06	5.41692e-06
ASF1B	0	2.7027e-06	0	5.6394e-06	2.52706e-06	2.12174e-06
ASH1L	0	0	0	4.61624e-06	8.4593e-07	2.10551e-06
ASH2L	0	1.08214e-05	0	0	7.42189e-06	8.20906e-06
ASMTL	0.000162663	0.000220876	0.000293171	0.00024687	0.000179724	0.000176484
ASNA1	3.1719e-05	0.000150323	0.000138126	0.000219458	0.000259688	7.95587e-05
ASNS	0.000404315	0.000264715	0.000148971	0.000214957	0.000141871	0.000304532
ASPH	0.000300698	0.000146899	0.000275491	0.00026143	0.000281613	0.00032183
ASPHD1	1.7986e-05	2.60764e-05	1.12828e-05	2.97901e-05	2.12725e-05	2.51684e-05
ASPM	0.00553328	0.0011309	0.00516091	1.3898e-05	3.57447e-05	2.79344e-05
ASXL2	6.80034e-06	4.6942e-07	6.04534e-06	9.70316e-06	6.98581e-06	7.71609e-06
ATAD1	2.3897e-05	2.78541e-05	4.88506e-05	3.84375e-05	4.56901e-05	2.00852e-05
ATAD2	4.27759e-05	5.75284e-05	8.2561e-06	6.3335e-05	8.23449e-05	9.07576e-05
ATAD3A	0.00020208	0.000334498	0.000209374	0.000221	0.000176904	0.000213562
ATAD3B	0.000186973	0.000103655	0.000116645	0.000380763	0.000505332	0.000504343
ATE1	4.81209e-06	0	0	0	7.51586e-06	4.0827e-06
ATF2	0	2.31456e-06	2.92712e-06	7.2814e-06	3.91389e-06	7.00756e-06
ATF6B	0	1.16221e-05	9.2489e-06	7.75532e-06	3.85726e-06	8.64931e-06
ATF7IP	9.81278e-06	9.71778e-06	2.79672e-05	9.76399e-06	0	9.61911e-06
ATG13	0	0	0	0	3.7528e-05	2.76357e-05
ATG16L1	1.80396e-06	1.02053e-05	3.82385e-06	1.3603e-05	0	7.51574e-06
ATG2B	4.03418e-06	0	6.60606e-06	2.0451e-06	3.29471e-06	0
ATG3	0	0	0	0	4.04263e-06	1.51564e-05
ATG4B	7.79502e-05	2.17269e-05	0.000115322	9.60121e-05	2.08208e-05	2.37975e-05
ATG5	4.29929e-05	4.56461e-05	5.69521e-05	0	5.14737e-05	5.83621e-05
ATG9A	3.98484e-05	2.09584e-05	3.97509e-05	1.27423e-05	4.18335e-05	5.21864e-05
ATHL1	0	0	0	0	1.68135e-06	6.45775e-06
ATIC	0.000747753	0.000610216	0.000811519	0.000872417	0.000965641	0.000931312
ATL2	1.0603e-05	9.68711e-06	1.80914e-06	1.06817e-05	1.27812e-05	1.47691e-05
ATL3	0.000168844	0.000377602	0.000219221	0.000145069	0.000267648	0.000336442
ATM	0	6.03102e-06	1.26157e-05	2.33146e-06	1.14908e-05	1.39692e-05
ATN1	2.26816e-05	2.6974e-05	7.03773e-06	1.83707e-05	1.25466e-05	1.64737e-05
ATOX1	6.0323e-06	9.07097e-06	0	5.82275e-06	2.62319e-06	1.30053e-05
ATP11B	0	1.48546e-06	8.51548e-06	0	5.74734e-06	7.25782e-06
ATP13A1	5.64163e-05	5.73624e-05	6.7402e-05	5.15426e-05	3.97111e-05	3.75314e-05
ATP13A3	6.09138e-06	7.45813e-06	8.53115e-06	4.48153e-06	8.06191e-06	2.1108e-05
ATP13A5	0	8.69162e-06	0	0	7.04309e-06	0
ATP1A1	0.000221986	0.000139534	0.000133009	0.00015177	0.000142532	0.000163388
ATP1B3	0.000383731	0.000482409	0.000231234	0.000280328	0.000406099	0.000285419
ATP2A2	0.00069547	0.000809109	0.000660394	0.000498223	0.000648842	0.000737642
ATP2B4	1.42124e-05	1.61786e-05	7.88054e-06	1.15111e-05	1.74747e-05	7.51146e-06
ATP2C1	2.68128e-05	2.98584e-05	4.17208e-05	1.53612e-05	2.68757e-05	1.78706e-05
ATP5A1	0.0044481	0.00464362	0.00545164	0.00499543	0.0041629	0.00349731
ATP5B	0.00662552	0.00726394	0.00646816	0.00727277	0.00707268	0.0073917
ATP5C1	5.4764e-05	0.000121995	0.000158809	0.000112399	0.000127101	9.20604e-05
ATP5D	0.000328057	0.000301945	0.000335733	0.000289941	0.000241161	0.000297062
ATP5F1	0.000113421	7.76555e-05	4.92093e-05	5.76987e-05	3.94566e-05	0.000133183
ATP5G2	3.36785e-06	0	0	0	5.9607e-07	0
ATP5H	0.0001858	0.000213682	0.000197015	0.000289067	0.000124818	0.000274707
ATP5I	6.74939e-05	4.27937e-05	1.34052e-05	6.60804e-05	2.33683e-06	6.93309e-06
ATP5J	2.95896e-06	0	0	5.68998e-06	0	2.74791e-06
ATP5J2-PTCD1	0.000606007	0.000713376	0.000502209	0.000215031	0.000496209	0.000655215
ATP5L	2.41516e-05	2.10689e-05	3.03678e-05	3.8702e-06	4.18455e-06	4.77363e-05
ATP5O	0.000577111	0.000238245	0.000286902	0.000637584	0.000394526	0.000443274
ATP5SL	1.56831e-05	8.3097e-06	1.1292e-05	1.46414e-05	1.02077e-05	1.07338e-05
ATP6AP1	8.49499e-05	3.14478e-05	3.96876e-05	7.03878e-05	4.23821e-05	4.66282e-05
ATP6AP2	0.0120271	0.0273899	0.0100337	1.52542e-05	2.46784e-05	2.72147e-05
ATP6V0A1	6.04243e-05	3.246e-05	2.88641e-05	1.90334e-05	2.77711e-05	4.40453e-05
ATP6V0A2	2.20695e-05	1.32445e-05	7.3187e-06	1.04303e-05	9.60705e-06	9.34359e-06
ATP6V0C	0.023563	0.0138234	0.00973671	1.65395e-05	3.8546e-05	5.44917e-05
ATP6V0D1	0.000147076	4.96617e-05	5.70082e-05	1.61276e-05	1.25201e-05	1.4042e-05
ATP6V1A	8.34081e-05	0.000154974	0.000132079	0.000120361	0.000250529	0.000124253
ATP6V1B2	0.000281062	0.00015038	0.00020814	0.000245113	0.000173548	0.000157158
ATP6V1C1	5.71455e-05	4.91808e-05	9.83633e-05	8.02786e-05	3.27076e-05	6.17667e-05
ATP6V1D	5.68694e-05	1.6205e-05	6.0386e-05	5.80331e-05	0	1.6512e-05
ATP6V1E1	0	6.08299e-05	6.335e-05	0	6.31727e-05	5.98535e-05
ATP6V1F	1.39929e-05	5.25743e-05	0	7.09832e-06	2.59982e-05	1.74393e-05
ATP6V1G1	1.19656e-05	7.58095e-06	7.57921e-06	2.06134e-05	5.3063e-06	8.21273e-06
ATP6V1H	6.37941e-05	3.66161e-05	3.94984e-05	7.70392e-05	5.41146e-05	6.97997e-05
ATPAF2	1.58648e-05	3.11466e-05	2.75849e-05	0	2.06619e-05	2.64881e-05
ATPIF1	0	0	0	0	7.49541e-07	1.10487e-06
ATR	5.21371e-05	3.67218e-05	2.40064e-05	4.11632e-05	2.91059e-05	3.03521e-05
ATRIP	6.02522e-06	7.69389e-06	0	5.3116e-06	7.86809e-06	9.12859e-06
ATRX	6.82375e-05	7.67639e-05	0.000122104	5.60704e-05	6.87125e-05	8.68384e-05
ATXN10	0.000127155	0.000101401	8.36782e-05	9.3723e-05	0.000112112	7.9115e-05
ATXN2	2.39686e-06	2.05777e-05	3.92979e-05	1.58105e-05	2.46627e-05	1.8673e-05
ATXN2L	9.48701e-05	0.000205277	0.000246815	0.000187711	0.000211398	0.000223091
ATXN3	6.73586e-06	2.6004e-06	1.93298e-06	8.58929e-07	4.87867e-07	5.18677e-07
ATXN7	0	0	0	0	1.16995e-06	2.67993e-06
ATXN7L3B	1.35529e-05	1.07094e-05	1.76931e-05	1.23456e-05	7.7483e-06	8.76564e-06
AUP1	0.000206449	0.000115187	7.449e-05	0.000110698	0.000160855	0.000173719
AURKA	9.96416e-06	2.26637e-05	6.62886e-06	1.1999e-05	6.063e-06	4.61385e-06
AURKB	7.36544e-05	0.000121606	7.71345e-05	3.51066e-05	5.69933e-05	0.000132087
AXL	0	4.0007e-06	2.91508e-06	0	3.76115e-06	0
AZI1	0	8.55981e-07	3.32376e-06	0	0	2.78392e-06
B2M	0.000457749	0.00045314	9.67216e-05	0.000387552	0.000435263	0.000432278
B3GALT6	2.08511e-05	0	0	1.98474e-05	6.99246e-06	2.237e-05
B3GALTL	0	0	3.99013e-06	0	5.47943e-06	4.49201e-06
B3GAT3	4.19872e-05	0.000112759	0.000143023	7.2912e-05	7.70042e-05	5.93811e-05
B3GNT2	8.80509e-06	6.87916e-06	1.47833e-05	6.41777e-06	9.46909e-06	0.000140829
B4GALT1	1.22186e-05	6.44409e-06	0	1.81859e-05	7.04415e-06	1.48833e-05
B4GALT5	0	0	0	0	6.49197e-06	1.37752e-06
B4GALT7	5.32454e-06	1.18438e-05	3.04997e-06	6.19707e-06	8.28853e-06	8.09115e-06
B9D2	5.25307e-06	7.45876e-06	4.61202e-06	0	6.45913e-06	8.54051e-06
BABAM1	0	6.06183e-06	2.86756e-05	0	0	1.91056e-06
BAD	3.84643e-06	0	0	0	1.55284e-05	8.10197e-06
BAG2	0.000365002	0.000316765	0.000410196	0.000418666	0.000370776	0.000401093
BAG3	0.000113137	0.000172386	8.81851e-05	0.000142984	0.000137006	0.000130162
BAG4	6.27482e-06	5.72123e-06	4.69218e-06	0	4.85617e-06	5.00596e-06
BAG5	5.07386e-05	5.01744e-05	6.25636e-05	7.918e-05	6.57853e-05	4.11253e-05
BAG6	7.95367e-05	3.57352e-05	1.5961e-05	1.97269e-05	5.73537e-05	5.15879e-05
BAHD1	0	0	8.40646e-07	0	0	2.54925e-06
BAIAP2	0.000114999	0.000106575	9.35364e-05	6.27152e-05	0.000104828	0.000100848
BAIAP2L1	2.73375e-05	0	4.47543e-06	2.47076e-05	2.16227e-05	2.31194e-05
BAK1	1.47657e-05	0	1.80145e-05	0	3.63978e-06	1.66436e-05
BANF1	5.53782e-05	0.000114568	0.000100264	6.75129e-05	8.79444e-05	8.60978e-05
BAP1	0	4.41981e-06	1.23088e-05	3.87132e-06	2.07849e-05	2.15562e-05
BARD1	5.29028e-06	6.41951e-06	8.24639e-06	5.67773e-06	5.18618e-06	6.37273e-06
BAX	3.64201e-05	3.85526e-05	5.25683e-06	3.2769e-05	4.62852e-05	4.73995e-06
BAZ1A	0.000121449	0.000163046	5.45993e-05	0.000139319	0.000145412	0.00012142
BAZ1B	0.000228766	0.000466885	0.000393625	0.000495118	0.000480821	0.000430416
BAZ2A	2.61954e-05	4.41354e-05	6.12893e-05	4.39776e-05	1.42019e-05	4.10705e-05
BBX	0	0	0	0	2.85317e-06	3.04796e-06
BCAP29	0	1.61382e-05	0	0	2.41634e-05	2.18743e-05
BCAP31	0.000186915	0.000326672	0.0001759	0.000310305	0.000312586	0.000251991
BCAR1	1.88675e-05	2.36922e-05	2.88352e-05	2.75885e-05	2.58453e-05	1.87608e-05
BCAS2	4.85654e-05	5.97215e-05	1.27392e-05	6.93459e-05	2.75442e-05	2.78363e-05
BCAS3	0	8.59791e-06	1.79179e-05	1.2197e-05	7.75754e-06	5.45386e-06
BCAT2	2.84932e-05	7.9671e-05	6.3235e-05	2.35318e-05	7.07059e-05	2.92499e-05
BCCIP	7.89502e-05	0.000112553	0.000127144	7.36331e-05	7.53985e-05	4.20233e-05
BCKDHA	0	4.51021e-05	5.40766e-06	0	8.46879e-06	2.78239e-05
BCKDHB	1.94128e-05	2.4662e-06	3.56827e-06	1.27528e-05	1.74608e-05	1.91643e-05
BCKDK	4.83211e-05	3.95925e-05	3.13376e-05	4.57477e-05	1.09104e-05	4.27574e-05
BCL10	3.39896e-05	1.68513e-05	0	2.28697e-05	2.46949e-05	2.48276e-05
BCL2L11	0	0	5.88016e-06	0	2.13143e-06	0
BCL2L12	9.35637e-06	0	1.16283e-05	9.30063e-06	9.26696e-06	8.96869e-06
BCL2L2-PABPN1	0.00026849	0.00055453	0.000767908	0.000586067	0.000461587	0.000460039
BCL7B	0	0	1.25961e-05	0	5.92182e-06	0
BCL7C	0	1.65343e-05	0	1.8725e-05	1.90992e-05	0
BCL9L	0	8.46915e-06	1.78622e-05	5.71091e-06	7.2145e-06	8.02532e-06
BCLAF1	5.17948e-05	0.000208394	0.000109563	0.000146815	0.000305529	0.000280251
BCMO1	9.09559e-06	7.36746e-06	6.62921e-06	8.81431e-06	3.05984e-06	1.77452e-06
BCS1L	1.91711e-05	5.77583e-05	4.86618e-05	5.8385e-05	2.85935e-05	5.73077e-05
BDH1	1.89378e-05	4.95207e-05	3.4174e-05	2.58774e-05	5.71135e-05	5.67723e-05
BEND3	3.24546e-06	1.12882e-05	2.0266e-05	3.27048e-06	1.59606e-05	3.14246e-06
BICD1	1.49706e-05	1.5188e-05	1.46105e-05	1.56746e-05	8.84673e-06	1.06237e-05
BICD2	2.94174e-05	2.8925e-05	1.46115e-05	7.53546e-06	1.22793e-05	5.69585e-05
BID	0.000117564	0.000161657	0.00014732	0.000185696	0.000157138	0.000146144
BIN1	0	1.56978e-05	0	0	1.0489e-05	0
BIN3	2.85066e-06	1.54978e-06	1.17828e-06	0	7.18803e-06	1.03096e-06
BIRC2	1.25451e-05	0	0	5.81629e-06	8.58396e-06	1.1699e-05
BIRC5	3.20265e-05	5.22287e-05	5.89452e-05	4.39534e-05	4.1913e-05	4.21559e-05
BIRC6	2.03331e-05	3.61849e-05	4.68054e-05	2.42128e-05	3.89579e-05	3.48495e-05
BLM	0	0	0	2.76768e-06	0	4.84412e-06
BLMH	3.10177e-05	2.14961e-05	3.49712e-05	6.4494e-05	6.07269e-05	7.26756e-05
BLVRA	0.000140551	0.000116281	4.23424e-05	6.95502e-05	0.000112711	8.2135e-05
BLVRB	0.000105891	0.000284246	0.000335653	0.00023462	0.000213926	0.000200714
BMP2K	0	3.0076e-06	0	0	3.3499e-06	3.01245e-06
BMS1	0.000105136	0.000245337	0.000288608	0.000169899	0.000133903	0.000217485
BOD1L	9.35274e-06	1.56429e-05	1.08071e-05	2.22008e-05	2.53255e-05	3.11376e-05
BOP1	0.000468169	0.000520361	0.000736488	0.000534183	0.00020353	0.000432344
BPHL	4.85147e-05	8.66159e-05	2.6913e-05	4.06729e-05	2.35834e-05	8.58321e-05
BPNT1	4.67096e-05	5.59384e-05	7.52158e-05	6.22445e-05	5.1076e-05	7.08147e-05
BPTF	2.9848e-05	2.38348e-05	3.15481e-05	1.69604e-05	2.40701e-05	2.65204e-05
BRAT1	0.000112905	0.00011001	0.000153763	0.00010664	9.63185e-05	9.74587e-05
BRCA1	4.60797e-06	4.63762e-06	1.19396e-05	0	0	0
BRCA2	0	4.15554e-06	1.70399e-06	4.2277e-06	0	1.55142e-06
BRCC3	0	7.21929e-06	1.65628e-06	2.75132e-05	3.19248e-05	3.97531e-05
BRD1	1.29691e-05	6.21914e-06	0	2.02796e-05	8.9419e-06	1.69168e-05
BRD2	0	2.4571e-06	2.53074e-06	0	2.39137e-06	3.30055e-06
BRD3	0	0	0	9.67592e-06	1.62709e-05	0
BRD4	1.8933e-05	2.0992e-05	0	1.91394e-05	2.42015e-05	1.8328e-05
BRD7	0	1.07187e-05	7.21966e-06	0	0	0
BRD8	3.72466e-05	3.99262e-05	4.61356e-05	1.90247e-05	4.94906e-05	3.78402e-05
BRD9	0	0	3.2941e-06	0	0	3.68675e-06
BRF1	0	0	6.33363e-06	3.50394e-06	2.31031e-06	3.15999e-06
BRF2	6.31429e-06	4.04337e-06	5.83275e-06	7.79112e-06	5.23642e-06	5.27363e-06
BRI3BP	1.84644e-05	1.84157e-05	1.97357e-05	2.91054e-05	1.40906e-05	1.59899e-05
BRIP1	0	2.02809e-06	0	1.49715e-06	1.75267e-06	1.56412e-06
BRIX1	0.000240457	0.00051309	0.0005507	0.000353179	0.000449559	0.000255458
BRP44	1.25697e-05	6.35992e-06	8.71295e-06	1.09124e-05	0	1.11119e-05
BRPF1	0	0	0	0	1.49089e-06	2.33489e-06
BRPF3	1.97458e-06	1.64279e-06	3.46603e-06	0	1.82588e-06	1.50658e-05
BRWD1	1.43856e-05	0	1.12091e-05	1.17774e-05	9.58762e-06	9.80135e-06
BSG	0.000312178	0.00473428	0.0186946	0.00037957	0.000366304	7.13911e-05
BTAF1	1.71779e-05	3.11746e-05	3.12932e-05	2.73525e-05	2.2106e-05	4.03261e-05
BTD	1.99156e-05	2.22825e-05	2.17982e-05	0	1.96186e-05	0
BTF3	0.000156168	0.000780006	0.000817868	0.000892088	0.000757739	0.000578471
BTF3L4	1.33531e-05	2.1537e-05	0.00012651	1.56043e-05	8.60695e-05	9.5448e-06
BTN2A1	5.36354e-06	8.76599e-06	1.66894e-05	4.5557e-06	1.0197e-05	0
LAMC1	0.0289973	0.0241842	0.0191697	1.42102e-05	1.41463e-05	1.02523e-05
BUB1	2.33818e-05	1.52098e-05	0	1.37599e-05	1.79924e-05	2.56511e-05
BUB1B	0	9.45736e-06	0	0	0	1.7523e-06
BUB3	5.18777e-05	5.12095e-05	1.24853e-05	0	4.80092e-05	4.5002e-05
BUD13	0	0.000145236	1.62713e-05	0	0.000170461	5.39823e-06
BUD31	5.30283e-05	9.93741e-05	7.32764e-05	0.000127012	0.000107374	0.000114389
BYSL	0.000156976	0.000127129	5.70354e-05	0.0002302	0.000246459	0.000161112
BZW2	0.000509331	0.000307852	0.000212929	0.00036966	0.000439192	0.000468162
C10ORF12	0	0	1.17469e-05	0	1.20759e-05	1.04856e-05
C10ORF137	8.97089e-06	5.72089e-06	1.71756e-05	1.56047e-05	1.10403e-05	5.19315e-06
C10ORF18	3.26488e-05	1.94519e-05	1.85042e-05	2.47037e-05	1.91383e-05	1.00678e-05
C10ORF2	9.31141e-06	8.91385e-06	3.26628e-05	1.75502e-05	6.62431e-06	1.85461e-05
C10ORF46	9.09151e-06	0	8.37039e-06	1.18257e-05	1.02707e-05	9.91472e-06
C10ORF76	0	5.01239e-06	0	0	5.97783e-06	5.19255e-06
C10ORF88	0	4.40483e-06	0	0	4.14308e-06	3.36673e-06
C11ORF10	5.34646e-05	3.44895e-05	7.20525e-06	3.41115e-05	4.93343e-05	4.44214e-05
C11ORF2	0	1.43533e-05	2.77886e-05	2.68125e-05	1.8574e-05	1.66226e-05
C11ORF30	1.33715e-05	1.43523e-05	2.06723e-05	2.17265e-05	2.96851e-05	4.09754e-06
C11ORF31	0	3.5618e-05	0.000140851	1.29967e-05	1.57951e-06	1.31111e-05
C11ORF46	0	0	1.58517e-06	0	1.19662e-06	0
C11ORF54	3.75348e-06	4.94686e-06	4.23826e-06	6.39063e-06	4.84e-06	3.12331e-06
C11ORF58	0	2.36645e-05	0	0	0	1.57375e-05
C11ORF68	4.34333e-05	9.94762e-05	0.000122858	0.000106909	8.65709e-05	0
C11ORF83	1.44192e-05	1.60571e-05	1.37436e-05	1.00437e-05	1.56943e-05	4.94748e-06
C12ORF10	0	2.45278e-05	4.6181e-05	4.59037e-05	5.37992e-05	6.25205e-05
C12ORF11	1.97346e-05	1.79334e-05	2.50969e-05	0.00018641	4.15241e-05	1.29039e-05
C12ORF23	0	6.80709e-06	0	9.86438e-06	4.76389e-06	5.54995e-06
C12ORF35	0	2.09643e-05	1.67672e-06	0	2.39271e-06	0
C12ORF43	6.21342e-06	1.31335e-05	1.12365e-05	5.53777e-06	0.000175814	1.29723e-05
C12ORF44	0	1.67874e-05	0	1.54305e-05	1.21884e-05	1.2457e-06
C12ORF57	0.000154836	0.000108068	0.000144375	0.000182152	0.000115415	0.000107567
C13ORF27	1.36954e-05	1.16436e-05	1.37837e-05	8.61714e-06	0	1.26632e-05
C14ORF102	0	4.75633e-06	0	0	0	4.27069e-06
C14ORF142	3.06589e-05	2.85391e-05	1.65878e-05	3.39167e-05	3.13723e-05	3.53652e-05
C14ORF149	1.8157e-05	3.92493e-05	4.28128e-05	2.41361e-05	2.6159e-05	2.99771e-05
C14ORF153	0	0	6.44624e-06	5.35897e-06	4.39952e-06	7.50165e-06
C14ORF156	3.56635e-05	0.000396275	0.000596635	0.000327729	0.000373689	0.000360845
C14ORF166	0.000375153	9.21231e-05	9.67321e-05	0.00013381	0.000158553	9.35458e-05
C14ORF169	6.05745e-05	6.83761e-05	3.73148e-05	7.10095e-05	7.25784e-05	8.08853e-05
C14ORF2	0	0	0	0	7.80256e-06	3.25931e-06
C14ORF21	4.71155e-05	3.7791e-05	3.2166e-05	5.26903e-05	9.59733e-06	2.09656e-05
C14ORF43	1.28927e-05	1.20457e-05	8.5113e-06	1.41755e-05	2.41762e-05	4.96191e-06
C14ORF49	0	6.24569e-07	3.27763e-07	0	0	0
C14ORF80	9.09636e-06	5.65415e-06	1.06819e-05	6.15659e-06	3.42905e-06	0
C15ORF23	7.10819e-06	7.84819e-06	1.30418e-05	1.01485e-05	8.85141e-06	1.26101e-05
C15ORF24	0	9.3772e-05	5.77406e-05	2.75547e-05	2.55026e-05	9.29128e-05
C15ORF29	0	1.56331e-06	1.83516e-06	1.93626e-06	3.86319e-06	0
C15ORF57	0	0	0	0	6.90273e-06	6.1431e-06
C15ORF63	0	1.02668e-05	6.73803e-06	3.73317e-06	0	7.08942e-07
C16ORF58	8.35875e-06	1.45538e-05	1.33328e-05	1.45179e-05	1.50684e-05	1.91776e-05
C16ORF59	6.16631e-05	4.12787e-06	0	0	3.32774e-06	3.62934e-06
C16ORF75	0	1.97861e-05	1.44503e-05	1.51663e-05	1.1122e-05	1.09564e-05
C16ORF80	3.33079e-05	0	0	4.15464e-05	3.45007e-05	4.21074e-05
C16ORF88	7.11901e-06	1.74331e-05	1.99922e-05	1.16806e-05	1.44959e-05	8.28075e-06
C17ORF106	3.81145e-06	1.95415e-06	1.65232e-06	0	1.80908e-06	1.62532e-06
C17ORF37	9.34116e-06	1.92786e-05	2.10665e-05	1.46226e-05	0	1.08837e-05
C17ORF42	6.23498e-06	0	4.63988e-06	9.07155e-06	8.8426e-06	7.21115e-06
C17ORF49	9.00196e-05	9.50584e-05	1.94327e-05	7.69503e-05	0.000132365	0.000110719
C17ORF53	0	0	4.61743e-06	0	2.49816e-06	2.03187e-06
C17ORF56	0	5.66365e-06	8.22749e-06	0	4.35055e-06	0
C17ORF59	4.14941e-06	0	5.07489e-06	7.09258e-06	4.30505e-06	5.05815e-06
C17ORF61	4.38562e-05	4.62511e-06	0.000135402	9.76783e-05	0.000120801	0.000117115
C17ORF71	0	1.80441e-05	3.923e-05	1.06035e-05	1.3129e-05	1.08389e-05
C17ORF75	0	2.32351e-05	1.31711e-05	1.13868e-06	3.90451e-06	6.11212e-06
C17ORF80	1.0812e-05	0	0	0	1.97782e-05	1.01637e-05
C17ORF85	0	0	3.09215e-06	0	6.99918e-06	0
C18ORF25	0	1.65832e-05	2.346e-05	1.99106e-06	1.8236e-05	3.89004e-06
C19ORF10	2.21012e-05	2.83114e-05	0	1.92173e-05	3.11231e-05	2.88401e-05
C19ORF2	0	0	1.6407e-05	0	1.98344e-05	1.18485e-05
C19ORF20	3.57292e-06	4.79809e-06	6.03836e-06	4.8106e-06	4.28036e-06	3.25696e-06
C19ORF22	6.70217e-06	7.65937e-06	0	0	0	0
C19ORF25	0	2.81193e-05	4.16991e-05	4.13969e-05	3.49673e-05	2.91419e-05
C19ORF29	9.87654e-06	1.64505e-05	2.34396e-05	1.03021e-05	1.11537e-05	1.59924e-05
C19ORF52	0	1.0914e-05	0	0	2.74662e-05	0
C19ORF6	5.34827e-05	1.79582e-05	5.15663e-06	3.65161e-05	4.52463e-05	6.21281e-05
C19ORF61	0	0	5.381e-06	4.88947e-06	2.95021e-06	7.95068e-06
C19ORF70	0	3.43697e-05	0	2.86368e-05	0	1.79645e-05
C1ORF103	0	1.73879e-05	1.7142e-05	8.83321e-06	2.947e-06	4.01177e-06
C1ORF112	5.42225e-06	5.06712e-06	1.56769e-05	4.60933e-06	4.0232e-06	3.91443e-06
C1ORF123	3.91531e-05	3.9101e-05	1.27647e-05	4.56666e-05	4.47635e-05	3.3521e-05
C1ORF212	0	0	1.68263e-05	0	1.44177e-05	1.49809e-05
C1ORF27	5.57699e-06	5.70573e-06	1.06174e-05	9.36445e-06	0.000442811	1.68755e-05
C1ORF35	1.57514e-05	8.47629e-06	4.91847e-06	1.55617e-05	1.36147e-05	1.7306e-05
C1ORF38	0	3.52127e-06	3.43438e-06	0	2.3935e-06	0
C1ORF43	0	0	4.3996e-06	5.29399e-06	0	0
C1ORF50	1.63105e-05	2.13466e-05	3.55758e-07	1.89431e-05	2.65447e-05	1.86867e-05
C1ORF55	1.24862e-05	0	0	0	7.81102e-06	1.68522e-05
C1ORF93	0	0	1.25141e-05	0	1.23222e-05	1.17487e-05
C1QBP	0.00617796	0.00709632	0.00957256	0.00675088	0.00692359	0.00709344
C20ORF11	0	8.3986e-06	1.70029e-05	5.48604e-05	0	5.99527e-05
C20ORF27	0	2.95999e-05	3.85682e-05	9.83963e-06	1.57904e-05	1.20581e-05
C20ORF29	0	1.82743e-06	0	0	0	1.11831e-06
C20ORF3	0.00074602	0.000469886	0.000645718	0.000571903	0.000444984	0.000572085
C20ORF43	7.28527e-05	5.16526e-05	7.66915e-05	8.00271e-05	5.46518e-05	6.04703e-05
C20ORF7	0	0	0	0	8.15315e-06	4.80445e-06
C20ORF72	0	3.4393e-05	0	8.81768e-06	1.76734e-05	1.13413e-05
C21ORF33	0.00029699	0.000284205	0.000382364	0.000225696	0.000251746	0.000237868
C21ORF59	5.11657e-05	6.20229e-05	6.75718e-05	4.66338e-05	5.03653e-05	8.9448e-06
C21ORF70	2.78931e-05	2.70917e-05	2.78149e-05	3.29964e-05	1.99551e-05	3.21654e-05
C22ORF28	3.79215e-05	2.51389e-05	1.30528e-05	0	4.9222e-05	5.04127e-05
C2CD2L	7.57772e-06	1.20709e-05	9.10812e-06	9.41877e-06	8.46481e-06	7.00772e-06
C2ORF29	7.54774e-06	2.92544e-05	2.39104e-05	1.38677e-05	1.99645e-05	3.97939e-05
C2ORF3	2.71769e-05	1.27721e-05	5.77261e-05	3.60409e-05	2.92913e-05	4.08741e-05
C2ORF43	2.07495e-05	2.06049e-05	1.42692e-05	2.50004e-05	2.18008e-05	2.15409e-05
C2ORF47	0.000124907	6.69539e-05	9.75102e-05	0.000118594	0.000121907	0.000147384
C2ORF49	0	3.23134e-06	6.58616e-06	4.7991e-06	3.07776e-06	0
C2ORF56	2.18251e-05	1.37361e-05	2.5992e-05	3.01443e-05	2.45483e-05	2.5912e-05
C2ORF60	7.71092e-06	1.14927e-05	0	9.04411e-06	0	0
C2ORF76	0	0	6.93446e-06	0	0	2.41369e-06
C2ORF77	7.95682e-06	4.37473e-06	0	9.60205e-06	0	4.31803e-06
C2ORF79	0	1.04601e-05	9.82511e-06	1.11932e-05	8.69331e-06	8.6767e-06
C3	0	2.349e-06	1.59039e-06	0	0	0
C3ORF1	0	1.55523e-05	2.82312e-05	0	1.21882e-05	1.23093e-05
C3ORF10	6.60097e-06	2.37701e-06	1.69611e-06	3.68704e-06	1.66536e-06	1.89856e-06
C3ORF21	3.57321e-05	2.2366e-05	3.18565e-05	2.52942e-05	4.37396e-05	2.99743e-05
C3ORF26	4.79901e-05	5.75705e-06	7.0129e-06	0	6.46485e-06	6.25252e-06
C3ORF31	1.05603e-05	1.76433e-05	3.90288e-05	3.07811e-05	1.98228e-05	1.87514e-05
C3ORF37	3.31655e-05	5.12256e-05	6.41864e-05	7.60248e-05	7.37573e-05	7.47821e-05
C3ORF38	0	3.24113e-06	5.92373e-06	0	6.29607e-06	5.83895e-06
C3ORF63	0	6.90304e-06	1.7601e-05	2.57291e-06	0	2.33737e-06
C3ORF64	6.9391e-06	0	0	0	0	6.86769e-06
C3ORF75	0	1.52377e-05	0	2.28746e-06	0	1.3287e-05
C4B	0	6.40706e-06	0	0	4.2419e-06	0
C4ORF14	6.99954e-06	1.25114e-05	6.94768e-06	4.71359e-06	7.06124e-06	7.4195e-06
C4ORF27	4.86885e-05	1.9988e-05	7.07885e-05	6.27961e-05	1.62851e-05	4.0065e-05
C4ORF41	2.68417e-06	1.25053e-05	0	3.25311e-06	0	7.67217e-06
C4ORF43	5.61121e-05	0.000111489	3.07532e-05	4.57555e-05	8.55465e-05	6.87972e-05
C5ORF22	3.30909e-05	1.08386e-05	1.20192e-05	2.84961e-05	1.82269e-05	2.00187e-05
C5ORF32	3.43746e-05	1.33652e-05	2.99022e-05	1.73834e-05	0	1.25829e-05
C5ORF51	0	1.23175e-05	9.01471e-06	0	3.92966e-06	5.29731e-06
C6ORF108	0.00010682	0.00010991	0.000122977	1.77256e-05	0.000118699	0.000102694
C6ORF115	0.000205463	0.0002458	0.000251558	0.000240613	0.000122311	3.36063e-06
C6ORF120	3.73812e-05	9.65153e-05	8.79508e-05	4.65365e-05	7.52791e-05	8.13863e-05
C6ORF125	0.000156413	9.44404e-05	0.000113304	0.000100366	8.5335e-05	8.70307e-05
C6ORF129	0	0	6.41085e-06	0	2.3695e-06	0
C6ORF130	5.32597e-06	7.30571e-06	9.16513e-06	0	7.31082e-06	7.84099e-06
C6ORF163	1.39505e-05	0	1.88399e-05	0	0	0
C6ORF203	2.37833e-06	0	4.94323e-06	2.98248e-06	3.93145e-06	0
C6ORF211	2.39158e-05	3.8361e-05	3.23321e-05	4.23177e-05	6.4196e-05	3.66236e-05
C6ORF47	6.73709e-06	0	0	0	0	1.39044e-05
C6ORF72	3.67238e-06	5.25047e-06	6.7565e-06	4.57881e-06	0	4.46113e-06
C7ORF26	7.41003e-06	8.93715e-06	2.10599e-05	8.87583e-06	1.70376e-05	1.44795e-05
C7ORF30	0	2.4516e-05	0	0	2.63976e-05	1.93384e-05
C7ORF44	0	6.76856e-06	0	0	8.37205e-06	0
C7ORF47	0	3.51812e-06	6.36704e-06	0	0	0
C7ORF50	0.000111862	0.000147875	1.94894e-05	0.000144423	0.000120136	0.000116409
C8ORF30B	1.20288e-05	3.85086e-05	4.99815e-05	0	4.00021e-05	4.61256e-05
C8ORF33	6.66557e-06	2.34512e-05	7.45562e-06	0	1.94762e-05	3.11742e-05
C8ORF38	0	4.20078e-06	0	2.77956e-05	6.36641e-06	8.63902e-06
C8ORF40	2.08003e-06	0	0	2.24973e-06	0	0
C8ORF55	2.07363e-05	3.87498e-05	4.57621e-05	2.06756e-05	2.95883e-05	3.50381e-05
C8ORF82	0	2.48278e-05	1.43951e-05	1.7395e-05	2.79522e-05	2.31762e-05
C9	0	8.58709e-06	9.86357e-06	0	6.26571e-06	7.30088e-06
C9ORF114	4.46281e-05	5.44422e-05	8.66828e-05	5.22325e-05	3.14257e-05	5.57992e-05
C9ORF119	0	0	1.92962e-06	0	1.94078e-06	2.7879e-06
C9ORF23	2.5985e-05	2.34865e-05	2.21499e-05	1.76469e-05	2.21168e-05	2.42627e-05
C9ORF40	0	2.60526e-06	0	0	0	1.08229e-05
C9ORF41	1.74358e-05	1.83487e-05	2.30453e-05	1.42196e-05	1.99747e-05	1.75476e-05
C9ORF78	0	6.86972e-06	1.72935e-05	2.85816e-06	6.36643e-06	8.7681e-06
C9ORF80	6.17971e-06	0	3.79565e-06	6.04928e-06	6.51999e-06	0
C9ORF86	3.81491e-05	2.64523e-05	3.87016e-05	4.95839e-05	1.12287e-05	2.83399e-05
CAB39	7.28453e-05	0.000102199	0.000134414	6.72896e-05	9.27262e-05	8.52389e-05
CABIN1	1.00786e-05	2.67217e-05	1.15653e-05	1.81098e-05	1.46972e-05	2.7647e-05
CACYBP	0.000186697	0.00055622	0.000526952	0.000469993	0.000524643	0.000442716
CAD	0.000341876	0.000551953	0.00062951	0.000442414	0.000423673	0.000425814
CALD1	2.44567e-05	0	2.96155e-05	2.78977e-05	2.02798e-05	0
CALM2	0.000986528	0.000367344	0.000105569	0.000681895	0.000849473	0.00125953
CALR	0.00256395	0.00276362	0.0035221	0.00241844	0.00333392	0.00282059
CALU	0.000659913	0.000999593	0.000787569	0.000761059	0.00121919	0.00117297
CAMK1	1.12217e-05	1.03357e-05	0	1.11777e-05	1.25051e-05	1.29104e-05
CAMK2G	5.94795e-06	4.31062e-05	5.32523e-06	5.40616e-06	1.51156e-05	3.17575e-05
CAMLG	1.27489e-05	9.36464e-06	1.7683e-05	2.92512e-05	8.03557e-06	1.19502e-05
CAMSAP1	1.14259e-05	1.80783e-05	1.58994e-05	1.15346e-05	9.59607e-06	2.91701e-06
CAMSAP1L1	6.05834e-06	6.43051e-06	1.70557e-05	4.01481e-05	5.96006e-06	6.24404e-06
CAND1	0.000899321	0.000619717	0.000745664	0.000549137	0.000688585	0.000701157
CANT1	4.71043e-05	5.46467e-05	9.23847e-05	5.49268e-05	2.30612e-05	4.54537e-05
CANX	0.00183224	0.00242145	0.00122121	0.0024069	0.00188689	0.00194769
CAP1	0.000528945	0.000397976	0.00031975	0.000260832	0.000453998	0.000161017
CAP2	9.34547e-05	3.51424e-05	2.89478e-05	5.76192e-05	7.3049e-05	7.25955e-05
CAPG	0.000285789	7.5095e-05	8.37229e-05	0.000189808	0.000289983	0.000178794
ADAM9	0.138844	0.14551	0.127258	1.17499e-06	1.88262e-06	5.38503e-07
CAPN2	0.0001433	0.00122063	0.0397563	8.85212e-05	0.000126832	9.23821e-05
CAPN5	4.46698e-06	5.37906e-06	7.51449e-06	5.16434e-06	5.15963e-06	5.00236e-06
MMP12	0.0207714	0.0197548	0.0384991	1.35796e-05	3.71878e-05	7.13209e-05
CAPRIN1	0.00028468	0.000365224	0.000488922	0.000483414	0.000382916	0.000324139
CAPRIN2	0.0195616	0.00175118	0.0303	3.10691e-06	1.65099e-06	2.19975e-06
CAPZA1	0.00100542	0.00116316	0.00178864	0.00108391	0.00109606	0.00104738
CAPZA2	0.000212407	0.000455285	0.000845885	0.000423868	0.000435532	0.000409623
CAPZB	0.000570157	0.000335614	0.000237199	0.000413181	0.000293066	0.000386766
CARM1	4.79438e-06	1.2337e-05	0	5.71119e-06	1.62544e-05	1.04174e-05
CARS	4.82663e-05	0.000102631	0.000139976	5.31453e-05	5.13388e-05	8.29575e-05
CARS2	1.45949e-05	0	6.0321e-06	9.32573e-06	3.28392e-06	3.68674e-06
CASK	0	1.14633e-05	3.06027e-06	6.5755e-06	8.00266e-06	9.13725e-06
CASP10	0	1.17187e-05	9.26061e-06	1.15352e-05	1.17697e-05	1.22865e-05
CASP2	0	0	2.57678e-06	6.18129e-06	1.46311e-05	7.16695e-06
CASP3	0	0	4.28921e-06	0	1.07271e-05	9.1242e-06
CASP4	0	0	0	1.93335e-06	4.31181e-06	9.88855e-06
CASP6	7.1223e-06	5.29733e-06	0	9.30521e-06	0	6.55137e-06
CASP7	5.37281e-06	0	3.99813e-06	0	6.98963e-06	3.51745e-06
CASP8	9.73617e-05	1.50897e-05	2.87698e-05	0.000144809	7.55407e-05	1.76467e-05
CASP8AP2	0	8.14685e-06	1.2799e-05	0	2.10033e-06	1.19002e-05
CAST	3.70783e-05	3.96676e-05	7.23343e-05	3.93541e-05	4.90269e-05	4.23017e-05
CAT	4.93177e-05	4.03842e-05	3.62411e-05	5.40983e-05	5.80639e-05	9.16771e-05
CAV1	0.0392377	0.00749753	0.0387099	1.71172e-06	2.07413e-06	2.76691e-06
CBARA1	0	3.26547e-06	0	0	4.99739e-06	7.84317e-06
MMP13	0.025498	0.0311337	0.0195003	3.06316e-05	2.33624e-05	1.93057e-05
CBL	1.47216e-05	1.15427e-05	0	0	8.52858e-06	2.09441e-05
CBLB	1.09047e-05	2.02521e-05	2.23919e-05	1.71511e-05	4.64991e-05	4.65584e-05
CBLL1	1.37313e-05	2.11529e-05	9.29911e-06	9.31564e-06	2.46534e-05	2.25218e-05
CBR1	0.000661056	0.000644946	0.000839258	0.000437468	0.000663349	0.000690301
CBR3	1.94563e-05	1.97817e-05	2.5101e-05	2.1618e-05	2.74288e-05	1.96151e-05
CBS	1.5916e-05	8.91115e-06	2.56044e-05	1.39329e-05	7.80362e-06	2.95706e-05
CBWD1	1.38534e-05	2.60304e-05	2.90314e-05	2.32522e-05	2.31707e-05	1.95766e-05
CBX1	0.000107899	4.20777e-05	4.5326e-05	0.000122453	0.000196624	0.00016488
CBX3	0.000606496	0.000761981	0.000714199	0.000570325	0.000335803	0.0006357
CBX5	0.000124657	9.85507e-05	0.00022348	0.000378366	0.000380781	0.000166696
CC2D1A	1.64757e-05	5.69871e-05	4.13534e-05	1.37945e-05	2.52155e-05	1.75334e-05
CC2D1B	0	0	0	0	6.50904e-06	5.27713e-06
CCAR1	5.13326e-06	0.000113534	8.82999e-05	1.53833e-05	9.31283e-05	4.36002e-05
CCBL2	0	0	6.19305e-06	6.38765e-06	1.73798e-05	1.67095e-05
CCDC101	0	2.54861e-05	9.12633e-06	0	1.13658e-05	9.61029e-06
CCDC102A	4.72498e-06	0	6.48115e-06	0	0	0
CCDC104	4.93569e-05	4.0213e-05	4.60656e-05	4.53585e-05	3.9266e-05	4.00134e-05
CCDC109A	6.77367e-05	5.24268e-05	0.000166636	8.4348e-06	0.000230443	7.11619e-05
CCDC109B	0	0	3.94139e-06	1.52731e-05	0	0
CCDC117	1.06256e-05	4.22317e-06	2.04913e-05	1.4084e-05	1.69681e-05	0
CCDC12	0	0	1.00728e-05	0	1.91616e-05	0
CCDC124	1.79512e-06	3.76355e-06	1.7593e-06	5.5518e-06	4.19453e-06	3.81308e-06
CCDC126	0	6.43055e-07	5.54957e-07	0	0	0
CCDC127	0	7.4807e-06	1.54093e-05	6.69889e-06	8.14372e-06	0
CCDC132	0	2.67847e-06	3.21771e-06	2.0512e-06	1.45573e-06	1.30436e-06
CCDC134	2.72717e-05	0	0	2.91844e-06	1.51656e-05	2.9055e-05
CCDC137	2.61776e-05	3.93286e-05	0	2.84339e-05	3.46035e-05	2.57967e-05
CCDC21	4.83529e-06	8.65109e-06	6.00886e-06	6.1589e-06	2.06844e-05	1.00525e-05
CCDC22	6.91708e-06	2.56435e-05	2.28819e-05	1.03342e-05	2.6202e-05	1.50675e-05
CCDC43	1.15902e-05	0	6.9749e-06	9.64105e-06	2.00378e-05	1.06239e-05
CCDC47	6.15087e-05	9.73898e-05	0.000113728	8.25146e-05	7.52986e-05	5.49728e-05
CCDC50	0	4.43482e-05	2.25008e-05	1.74978e-05	3.38219e-05	2.4685e-05
CCDC53	8.02817e-06	0	0	1.15436e-05	0	6.39746e-06
CCDC55	2.0349e-05	2.99576e-05	4.12218e-05	2.60191e-05	5.46693e-06	3.74692e-05
CCDC56	0.000140495	0	0	5.76186e-05	0.000110198	8.87291e-05
CCDC58	2.49995e-05	0	2.85539e-06	0	1.0353e-05	2.70536e-05
CCDC59	6.06314e-06	1.565e-05	9.05655e-06	0	7.03551e-06	2.96293e-05
CCDC6	3.27469e-05	3.03878e-05	4.7183e-05	3.13731e-05	5.72368e-05	3.7442e-05
CCDC72	0	1.88362e-06	6.41406e-06	4.71161e-06	0	0
CCDC77	7.64394e-06	1.05042e-05	2.42342e-06	1.24703e-05	0	5.48346e-06
CCDC82	4.87615e-06	0	0	1.85575e-06	0	0
CCDC85B	8.20384e-06	6.17617e-06	0	0	1.57021e-05	7.90838e-06
CCDC86	4.92132e-05	0.000106638	2.53701e-05	6.70025e-05	7.24751e-05	5.99389e-05
CCDC90B	0	5.6848e-06	1.6654e-05	0	1.26782e-05	1.14636e-05
CCDC91	0	0	7.36762e-06	0	4.21198e-06	0
CCDC97	1.098e-05	9.3089e-06	1.48622e-05	6.83264e-06	8.50866e-06	1.00072e-05
CCDC99	7.50168e-06	2.17777e-05	6.88314e-06	0	0	3.60377e-06
CCHCR1	0	1.04815e-05	3.81987e-06	0	0	2.07727e-05
CCNA2	0	0	8.02847e-06	9.38862e-06	0	2.15985e-06
CCNB1	9.19009e-06	6.49534e-05	3.65457e-05	2.70082e-05	1.67265e-05	2.2708e-05
CCNB2	1.27524e-06	1.27441e-05	1.87773e-05	6.15526e-06	5.74503e-06	5.02023e-06
CCNDBP1	0	0	0	0	2.21817e-06	2.95468e-06
CCNH	4.43694e-05	6.09263e-05	5.95736e-05	6.03982e-05	6.37674e-05	6.66373e-05
CCNK	4.62546e-05	4.1163e-05	6.11995e-05	3.64578e-05	3.89016e-05	4.15546e-05
CCNL2	0	7.6087e-07	0	0	0	3.00302e-06
CCPG1	1.09526e-05	7.85224e-06	4.03111e-06	7.16516e-06	7.0645e-06	5.72567e-06
CCRN4L	0	6.78688e-06	3.60143e-06	7.08537e-06	3.91467e-06	1.09597e-06
CCT2	0.00306315	0.00223612	0.00307278	0.00316534	0.00242334	0.00243963
CCT3	0.00248018	0.00171213	0.00192379	0.0028804	0.00182244	0.00227464
CCT4	0.00168253	0.00100151	0.00115504	0.00126234	0.00144375	0.00141261
CCT5	0.00271288	0.00200699	0.00177087	0.00263727	0.00167457	0.00189384
CCT6A	0.00130055	0.00103224	0.0019471	0.00136564	0.00113805	0.00125182
CCT7	0.00183045	0.00169003	0.00214203	0.0018475	0.00154186	0.00150755
CCT8	0.00157425	0.00121593	0.000651322	0.00160379	0.00148845	0.00153249
CCZ1	1.91095e-05	0	2.9766e-05	2.45038e-05	0	3.48807e-05
CD109	8.94142e-05	2.47363e-05	2.80844e-05	5.04312e-05	2.1195e-05	3.31902e-05
CD276	3.69641e-05	4.39356e-05	5.45855e-05	3.5411e-05	4.84435e-05	4.65567e-05
CD2AP	5.16726e-05	1.43158e-06	4.05471e-05	4.42652e-05	2.98515e-05	6.04828e-05
CD320	4.72266e-06	0	0	0	1.38077e-05	2.83723e-05
CD3EAP	0	2.48679e-05	1.77906e-05	2.33126e-05	0	4.60783e-05
CD44	0.0289197	0.00369095	0.00426247	0.000204558	0.000257548	0.000258741
CD63	0	3.11224e-05	0	0	4.36706e-05	0
CD81	6.12831e-06	1.36774e-05	0	0	0	0
CD82	0	0	0	2.2802e-06	8.68744e-06	0
CD9	0.000109687	8.05774e-05	0.000150554	9.36438e-05	0.000114897	0.000127089
CD97	7.33611e-05	7.35367e-05	9.59248e-05	6.95077e-05	0.000107783	9.95681e-05
CDC123	0.000125402	0.000158133	0.000122865	0.000106346	0.000151882	8.52685e-05
CDC16	1.73167e-05	4.91803e-05	1.2534e-05	2.47075e-05	4.90537e-05	5.80554e-05
CDC20	2.78145e-05	4.47082e-05	4.92185e-05	4.81335e-05	4.13583e-05	4.66927e-05
CDC23	3.0041e-06	1.47732e-05	1.51397e-05	1.62288e-05	1.42892e-05	1.46783e-05
CDC25C	0	2.28047e-05	2.50137e-05	0	1.0247e-05	2.68166e-05
CDC26	1.42602e-05	2.7892e-06	4.21415e-06	3.18556e-06	2.04249e-06	1.77838e-05
CDC27	1.14056e-05	5.02003e-06	2.1074e-05	2.19613e-05	2.59434e-05	0
CDC34	4.01976e-06	1.34624e-05	1.84476e-05	1.24684e-05	1.12436e-05	1.35142e-05
CDC37	0.000249704	0.000186567	0.000208096	0.000244646	0.00014119	0.000160428
CDC40	3.42671e-05	4.46717e-05	2.43493e-05	1.96011e-05	2.42984e-05	3.89431e-05
CDC42	0.00826089	0.00309237	0.0116516	0.000303311	0.000355168	0.000194242
CDC42BPA	0	0	1.53301e-06	0	1.1468e-06	1.45774e-06
CDC42BPB	2.32115e-05	3.54074e-05	2.93272e-05	1.78205e-05	4.0153e-05	3.86019e-05
CDC42EP2	9.77026e-06	7.22025e-06	2.16828e-06	0	3.83489e-06	0
CDC45	0	0	2.00847e-05	0	7.14126e-06	4.32972e-06
CDC5L	0.000178155	0.000219694	0.000339083	0.000274559	0.00029585	0.000318788
CDC7	0	8.30876e-06	7.03368e-06	7.96996e-06	9.5711e-06	8.8591e-06
CDC73	0.00412768	0.0121767	0.00639493	7.05466e-05	2.22721e-05	3.27666e-05
CDCA2	6.18634e-05	6.30087e-05	9.26809e-05	6.88402e-05	6.39683e-05	7.08736e-05
CDCA5	0	0	3.73473e-06	1.47261e-05	8.65901e-06	9.20174e-06
CDCA7	8.94679e-06	1.02261e-05	0.000174328	7.44881e-06	1.21093e-05	1.29509e-05
CDCA7L	1.72642e-05	1.41316e-05	1.06568e-05	1.82708e-05	7.51274e-06	5.63884e-06
PSMC2	8.65824e-06	1.40568e-05	1.24795e-05	9.78028e-06	1.00611e-05	2.82879e-06
CDIPT	1.29244e-05	2.26347e-05	2.42729e-05	1.2362e-05	7.64365e-06	1.42831e-05
CDK1	0.000510251	0.000109058	0.000181505	7.82194e-05	0.000184239	0.00025863
CDK11B	3.13854e-05	3.64759e-05	0	3.78515e-05	5.42448e-05	7.25191e-05
MMP7	0.0162864	0.0296573	0.0266129	0.000616611	0.00076585	0.000739483
CDK13	8.13606e-06	4.24585e-05	4.7913e-05	1.24514e-05	4.95505e-05	5.68205e-05
CDK16	0.141776	0.368923	0.348656	3.14146e-05	2.47868e-05	2.18487e-05
CDK2	0.0153182	0.247871	0.280471	6.70309e-06	4.96978e-05	5.78176e-05
RHOA	7.57837e-05	6.29269e-05	8.58576e-05	7.37963e-06	6.47356e-06	8.04175e-06
WNT9B	0.0298857	0.0322099	0.0340029	5.44641e-05	8.08615e-06	1.63364e-05
CDK5RAP2	0	7.88872e-06	1.74605e-06	0	1.14028e-06	6.08767e-06
CDK6	0.323656	0.338686	0.0999979	1.67269e-05	3.29331e-05	3.2809e-05
CDK7	0	5.18551e-06	0	5.88338e-06	4.61288e-06	3.75436e-06
CDK8	0	3.02773e-06	0	0	0	1.26781e-05
CDK9	1.77272e-05	1.7034e-05	2.10989e-05	2.08858e-05	2.84622e-05	1.89702e-05
CDKAL1	4.56442e-05	5.52797e-05	7.84606e-05	5.28967e-05	4.96449e-05	3.89449e-05
CDKN2AIP	5.54961e-06	1.80146e-06	3.99607e-06	1.15998e-05	0	8.2201e-06
CDKN2AIPNL	8.6577e-06	3.35159e-06	6.10001e-06	1.15132e-05	0	0
CDR2	0	0	3.3007e-06	0	3.56552e-06	3.45186e-06
CDS2	6.71745e-05	6.90915e-05	9.6392e-05	6.53066e-05	5.63715e-05	5.38788e-05
CDV3	1.46953e-06	3.21948e-05	8.93655e-06	0	3.03996e-05	2.60639e-05
CDYL	1.87526e-05	1.22161e-05	1.36264e-05	1.57681e-05	9.12513e-06	0
CEBPZ	0.000120245	3.96105e-05	0.000143811	8.93588e-05	0.000163925	0.000153485
CECR5	0.000173334	0.000165258	0.000156131	0.000189985	0.000130548	0.000178386
CELF1	1.61127e-05	1.28043e-05	2.44088e-05	4.62168e-06	1.20379e-05	1.7913e-05
CENPB	0	0	0	0	2.2699e-05	5.25735e-06
CENPE	0	2.47009e-05	4.22867e-06	6.1905e-06	1.0072e-05	5.91106e-06
CENPF	0.000178464	0.000174741	0.000194206	0.000142018	0.000136716	0.000169143
CENPH	1.95325e-05	2.31914e-05	2.084e-05	1.24993e-05	1.18681e-05	3.70351e-06
CENPI	0	6.13163e-06	0	0	6.10274e-06	5.36656e-06
CENPO	0	8.343e-06	6.97799e-06	8.68656e-06	8.46975e-06	8.99467e-06
CENPT	0	0	2.00794e-06	7.83094e-07	1.8399e-06	7.38044e-07
CENPV	0	7.98743e-06	5.52753e-06	3.11963e-06	4.31946e-06	5.70465e-06
CEP110	4.68424e-06	4.55913e-06	5.95121e-06	0	0	5.3427e-06
CEP135	0	0	0	0	2.81714e-06	2.92395e-06
CEP164	1.32006e-05	3.04948e-05	1.41681e-05	1.35829e-05	1.61665e-05	2.04153e-05
CEP170	1.3232e-05	2.65007e-05	5.47397e-05	1.82155e-05	2.45185e-05	5.53514e-05
CEP250	7.97512e-06	1.53818e-05	3.95625e-05	1.58796e-05	1.09073e-05	1.61305e-05
CEP290	2.36636e-06	3.01766e-06	3.32938e-06	5.48055e-06	5.36192e-06	2.72795e-06
CEP350	1.09136e-05	0	1.19302e-05	1.07821e-05	0	9.23169e-06
CEP55	1.76893e-05	2.39168e-05	3.21913e-05	1.83354e-05	3.55739e-05	2.07549e-05
CEP78	1.59786e-05	1.2044e-05	1.81495e-05	1.73893e-05	0	0
CEP97	0	2.75605e-06	0	0	8.45859e-06	4.36781e-06
CFHR5	3.94524e-06	0	0	3.83871e-06	0	4.01346e-06
CFL1	0.00216376	0.00213317	0.00245181	0.00117331	0.00186765	0.000553955
CFLAR	0	1.82473e-06	2.2516e-06	0	0	0
CGGBP1	0	1.39383e-05	0	0	1.7122e-05	1.14932e-05
CGREF1	0	3.79787e-06	0	3.50562e-06	5.27029e-06	4.90218e-06
CHAC2	0	1.6773e-05	1.33302e-05	0	0	8.52754e-06
CHAF1A	1.33721e-05	1.70274e-06	2.48606e-05	0	1.61818e-05	0
CHAF1B	0	6.6376e-06	0	0	6.26018e-06	0
CHCHD10	1.07184e-05	1.22761e-05	0	1.58554e-05	9.67648e-06	1.21167e-05
CHCHD2	0.000189929	0.000244749	9.34277e-06	0.000152948	0.00031988	0.000270817
CHCHD3	0.0002145	0.000298211	0.000453025	0.000263358	0.000191639	0.000277602
CHCHD4	8.50779e-06	0	0	0	1.24328e-05	1.21001e-05
CHCHD6	0	0	0	6.90206e-06	7.38236e-06	0
CHCHD8	0	1.78652e-05	5.21211e-06	0	5.76789e-05	6.37888e-06
CHD1	8.32113e-05	0.000109907	0.000137504	8.27309e-05	6.4526e-05	4.24118e-05
CHD4	0.00019503	0.000210616	0.00018596	0.000202778	0.00026765	0.000150945
CHD6	1.91168e-06	2.75827e-06	0	0	1.62837e-06	0
PLG	0.0290563	0.027211	0.0357557	3.04259e-06	1.61383e-05	1.36485e-05
CHD9	5.14487e-06	6.30937e-06	0	6.83562e-06	6.70214e-06	8.87116e-06
CHDH	9.46796e-06	3.18028e-06	2.76995e-06	3.80692e-06	7.7007e-06	2.29488e-06
CHEK1	0	2.38471e-05	0	0	2.21598e-05	2.41958e-05
CHERP	5.87427e-05	0.000221043	0.000135697	0.000128104	0.000138194	6.62954e-05
CHID1	7.02356e-05	8.42718e-05	7.00131e-05	5.86197e-05	6.37246e-05	6.40285e-05
CHM	0	0	1.7273e-05	0	0	1.06098e-05
CHMP5	6.1778e-05	4.7934e-06	0	4.45695e-05	6.73977e-05	5.69951e-05
CHMP6	1.39359e-05	1.31787e-06	2.97161e-06	0	2.14987e-06	1.98269e-05
CHMP7	6.00552e-05	4.17369e-05	5.96231e-05	5.78429e-05	5.75706e-05	3.25021e-05
CHORDC1	0.000262616	0.000364667	0.000170015	0.00028901	0.000316187	0.000344434
CHP	0.000316839	0.000157011	0.000106795	0.000197751	0.000271179	0.00023967
CHPF2	4.37558e-06	4.47633e-06	0	4.70328e-06	3.01892e-06	3.17899e-06
CHST14	1.29111e-05	2.9075e-05	2.62386e-05	4.08521e-06	8.89648e-06	8.25468e-06
CHST9	0	5.02216e-06	5.74267e-06	0	0	4.52466e-06
CHTF18	0	0	8.89813e-06	0	3.5047e-05	7.05576e-05
CHUK	7.37017e-06	1.37594e-05	1.30102e-05	1.23581e-05	7.32758e-06	1.50798e-05
CHURC1-FNTB	0	4.59138e-06	0	0	0	5.26345e-06
CIAO1	0	9.76731e-06	4.00142e-05	3.38506e-05	3.43177e-05	3.85537e-05
CIAPIN1	2.36213e-05	6.18534e-05	4.71592e-05	4.31061e-06	4.21658e-05	5.58327e-05
CIRBP	4.28121e-05	5.72452e-05	0.000124175	6.23715e-05	8.72535e-05	0.000116076
CIRH1A	0.000210701	0.000213704	0.000228298	0.000167589	0.00017083	0.000149791
CISD2	3.38979e-05	3.77478e-05	0	5.40476e-05	3.56144e-05	3.21033e-05
CKAP2	3.44273e-05	3.69871e-05	5.72518e-05	4.21994e-05	2.25136e-07	3.42981e-05
CKAP4	2.49106e-05	4.40073e-05	4.73516e-05	1.65262e-05	4.73567e-05	4.45338e-05
CKAP5	0.000744601	0.000724073	0.000641865	0.000456361	0.000672941	0.000685782
CKS1B	5.45858e-05	9.11137e-05	2.84359e-05	6.12679e-05	0.000102912	9.69415e-05
AP2B1	0.00865536	0.0157701	0.0177948	0.000334788	0.000265336	0.000244098
CLCC1	5.59487e-06	0	1.92993e-05	0	7.96834e-06	2.5725e-05
CLCN6	4.91377e-06	7.81102e-06	9.29678e-06	5.60691e-06	6.51494e-06	5.80771e-06
CLCN7	6.0563e-06	0	0	3.89744e-06	6.27231e-06	1.99782e-05
CLDN1	3.12966e-06	1.53518e-06	0	3.30881e-06	0	1.87876e-06
CLEC16A	1.00476e-05	0	0	0	1.3452e-05	0
CLIC1	0.000804651	0.00141396	0.00198736	0.00145656	0.001397	0.00130123
CLIC4	0	1.41096e-05	6.24567e-05	0	0	8.42879e-06
CLINT1	4.34352e-05	2.7804e-05	3.69922e-05	3.00171e-05	3.0526e-05	5.99229e-05
CLIP2	6.38427e-06	6.21818e-06	7.28633e-06	0	6.94754e-06	5.66559e-06
CLK1	0	2.6634e-06	8.94002e-06	0	0	8.9632e-06
CLK2	9.1647e-06	0	0	8.61386e-06	6.84262e-06	5.5669e-06
CLK3	7.71584e-06	7.13146e-06	9.11061e-06	4.82595e-06	5.62318e-06	2.0388e-05
CLK4	9.5158e-06	7.67121e-06	0	8.97448e-06	9.94749e-06	1.20431e-05
CLN3	0	4.73995e-06	0	0	6.49007e-06	9.35805e-06
CLN5	0	6.97632e-06	0	6.89275e-06	5.7825e-06	5.43196e-06
CLNS1A	7.07333e-05	3.19498e-05	4.2757e-05	4.67853e-05	2.08503e-05	1.86408e-05
CLPB	8.23558e-05	2.63611e-05	5.06992e-05	3.00685e-05	8.18171e-05	0.000113025
CLPP	0	0	1.29707e-05	0	0	2.28105e-05
CLPTM1	7.91772e-05	1.82163e-05	3.82338e-05	2.74561e-05	2.3569e-05	3.57592e-05
CLPTM1L	6.72796e-05	0.000198815	0.000166488	0.000171965	0.000178155	8.0349e-05
CLPX	2.91763e-05	5.52229e-05	4.73217e-05	4.22296e-05	3.38686e-05	4.29429e-05
CLSPN	0	0	3.13833e-05	0	0	3.78785e-06
CLSTN1	2.56237e-06	0	7.16774e-06	0	6.3848e-06	0
CLTA	3.76263e-05	1.91212e-06	6.66788e-05	0	3.40799e-05	3.54231e-05
CLTC	0.0360243	0.035851	0.00576163	0.00242488	0.00225137	0.00234166
CLU	0	0	6.62094e-06	4.15216e-06	0	0
CLYBL	0	2.42114e-06	4.5694e-06	2.49191e-06	0	2.99603e-06
CMAS	8.52938e-05	9.00573e-05	0.000132335	8.37653e-05	0.000123075	0.000123004
CMBL	1.15719e-06	6.33997e-07	5.27915e-07	6.92842e-07	6.70773e-07	6.3122e-07
CMIP	0	0	0	0	4.65319e-06	5.17756e-06
CMPK1	0.00018295	9.79942e-05	9.75831e-05	0.000131067	0.000154432	0.000151616
CMTM6	0	0	3.56199e-05	3.43492e-05	3.30058e-05	3.71782e-05
CNBP	1.25898e-05	5.30084e-05	6.46219e-05	6.6832e-06	3.31971e-05	3.8574e-05
CNDP2	0.000142381	0.000146629	0.000177214	0.000198389	0.000164453	0.000109569
CNIH	0	6.7936e-06	0	0	0	5.17923e-06
CNIH4	8.20074e-06	0	5.76186e-06	9.06015e-06	5.58006e-06	5.82765e-06
CNN2	3.52977e-05	8.48689e-05	0.000128211	7.78059e-05	0.000185341	7.75518e-05
CNN3	0.000198182	0.000182769	0.0004402	0.000197911	0.000210089	0.000188156
CNNM4	1.6644e-05	1.10582e-05	1.37383e-05	1.91828e-05	1.18432e-05	1.37981e-05
CNOT1	0.000131346	6.85949e-05	0.000120725	0.000154096	9.48233e-05	0.00011882
CNOT3	1.90485e-05	2.30328e-05	1.17197e-05	5.26827e-05	1.9741e-05	4.2001e-05
CNOT4	0	2.57862e-06	4.22276e-06	5.66254e-06	2.02838e-06	3.13543e-06
CNOT7	4.28373e-05	4.62422e-05	2.98197e-05	5.02924e-05	4.63652e-05	4.72329e-05
CNP	4.73068e-05	1.72413e-05	0.000146539	4.4287e-05	4.12782e-05	3.26758e-05
CNPY2	0.000112425	0.00012314	0.000160691	0.000167877	0.000126242	0.000117989
CNPY3	5.39729e-05	3.40853e-06	4.63519e-05	6.60991e-05	1.98659e-05	4.50224e-05
CNPY4	2.54991e-05	2.88634e-05	4.1188e-05	1.67333e-05	1.62888e-05	1.97128e-05
CNTNAP4	5.52055e-05	0.000130751	0.000142126	0	0.00012231	7.09448e-05
COASY	3.61577e-05	6.80798e-05	2.0988e-05	5.64692e-05	3.36666e-05	5.40319e-05
COBRA1	7.55093e-05	8.09713e-05	5.66207e-05	4.26896e-05	0.000101505	0.000102559
COG1	4.77515e-06	1.41031e-05	7.70347e-06	1.25326e-05	1.34716e-05	1.21945e-05
COG2	1.92801e-05	2.61937e-05	3.14815e-05	2.03514e-05	2.82411e-05	2.72962e-05
COG3	0	2.91497e-05	2.33444e-05	1.27283e-05	1.64799e-05	1.37912e-05
COG5	0	0	2.25063e-06	0	0	5.2252e-06
COG7	0	8.3978e-07	0	0	6.732e-06	0
COG8	0	1.35728e-05	8.9622e-06	1.00389e-05	0	0
COIL	8.76432e-05	2.12246e-05	6.49338e-05	0.000113018	7.62707e-05	6.97695e-05
CTNNB1	0.0133786	0.0184507	0.0149278	0.000220914	0.000237952	0.000239634
ITGA3	0.018727	0.0167031	0.0323401	1.23654e-06	3.49381e-06	5.84363e-06
SRC	0.0385052	0.0273027	0.0251419	3.14063e-06	2.23386e-06	1.31226e-06
WNT10B	0.0369419	0.0383653	0.0355117	0.000226185	0.000213503	0.000329286
WNT11	0.0224863	0.0153725	0.0305539	3.87773e-06	4.36258e-06	4.70876e-06
WWTR1	0.0295705	0.0373869	0.0288478	2.99633e-05	3.44748e-05	5.76077e-05
WNT2	0.0278356	0.0253779	0.0129434	0	1.32593e-05	2.32613e-06
COMMD10	0	0	0	4.25353e-06	5.64003e-06	0
COMMD2	0	1.02419e-06	2.07306e-05	5.37835e-06	0	6.78155e-07
COMMD3-BMI1	5.05706e-06	1.62099e-05	0	1.67072e-05	3.18464e-05	0
COMMD4	3.99432e-06	4.13868e-06	0	1.96567e-05	3.04917e-06	3.59255e-06
COMMD6	0	1.60756e-05	1.53521e-05	1.30444e-05	1.64959e-05	1.46953e-05
COMMD9	9.10452e-06	2.38397e-05	5.35354e-05	1.29824e-05	2.29093e-05	3.47964e-05
COMT	7.11405e-05	0.000141227	6.67455e-05	0.000126958	0.000223043	0.000218191
COMTD1	2.09715e-05	1.3107e-05	0	0	0	0
COPA	0.000495424	0.000374579	0.000351058	0.000403476	0.000377556	0.000429709
COPB1	0.000304506	0.000568762	0.000687693	0.000480521	0.000531208	0.000537822
COPB2	4.19667e-05	0.000156176	0.000276202	5.89566e-05	0.000142448	8.23847e-05
COPE	0.000354955	0.000288242	0.000412139	0.000257328	0.000332122	0.000304422
COPG	0.000162178	0.000100466	7.57361e-05	3.76855e-05	9.24403e-05	6.47045e-05
COPG2	4.57635e-06	5.81206e-06	5.40524e-06	4.7996e-06	1.27271e-05	1.76725e-05
COPS2	6.39119e-05	6.97875e-05	8.02075e-05	3.63809e-05	0.000115187	0.000150828
COPS3	8.99118e-05	6.57428e-05	0.000171586	5.68892e-05	4.53094e-05	0.000109247
COPS4	3.74791e-05	6.39499e-05	6.30787e-05	4.90153e-05	5.18754e-05	4.91328e-05
COPS5	6.62085e-05	1.48025e-05	4.37743e-05	1.77362e-05	3.28526e-05	0.000106825
COPS6	6.45749e-05	6.02374e-05	5.50767e-05	0	7.09565e-05	5.68677e-05
COPS7A	0	6.69946e-05	3.11195e-05	6.37851e-05	5.42094e-05	5.25179e-05
COPS7B	5.08271e-06	8.22523e-06	5.30191e-06	7.21201e-06	1.25734e-05	1.29262e-05
COPS8	2.57698e-05	3.56172e-05	2.36495e-05	3.6955e-05	2.88139e-05	3.7062e-05
COQ3	0	1.0873e-06	1.19455e-06	0	0	0
COQ5	0.000133861	1.1436e-05	0.000146107	0.000147448	0.000157946	0.000106303
COQ6	5.96507e-05	6.55805e-05	5.03547e-05	5.14033e-05	6.37768e-05	5.35055e-05
COQ7	6.36612e-06	1.68384e-05	1.39297e-05	0	1.0158e-05	1.87614e-05
COQ9	4.19522e-05	3.63247e-05	2.97266e-05	2.45301e-05	2.43553e-05	5.37488e-05
CORO1B	6.08227e-05	5.76267e-05	5.12127e-05	4.44649e-05	4.38284e-05	5.49841e-05
CORO7-PAM16	2.245e-05	0.000272778	0.000286129	0.000335659	0.000136996	0.000162028
COTL1	5.47026e-05	3.06302e-05	8.61881e-05	5.31397e-05	6.2883e-05	6.53509e-05
COX10	0	6.25947e-06	1.13381e-05	6.85185e-06	6.38927e-06	1.03276e-05
COX11	0	1.26917e-05	1.49265e-05	1.38753e-05	1.48303e-05	1.68131e-05
COX15	2.73031e-05	6.63963e-05	6.04221e-05	3.45703e-05	6.89539e-06	9.01485e-06
COX2	0.000811211	0.000507068	0.000387507	0.000497084	0.000580982	0.000969199
COX4I1	3.39675e-06	0.000408831	4.60575e-05	0.00032734	0.00041168	0.000386487
COX4NB	0	5.22428e-05	8.75456e-05	5.11239e-05	5.10132e-05	5.21309e-05
COX5A	2.19251e-05	9.1343e-05	0.000102805	3.37489e-05	9.96421e-05	7.62181e-05
COX5B	0	7.79244e-06	8.4164e-06	1.0862e-05	1.17861e-05	3.22461e-06
COX6B1	0.00011596	0.000122244	9.46064e-05	7.801e-05	0.000111453	0.000122064
COX6C	8.5456e-06	2.12429e-05	7.682e-06	1.20174e-05	2.64251e-05	2.13348e-05
COX7A2L	1.99017e-05	0	2.80646e-05	3.99637e-05	2.00679e-05	0
CP110	0	4.96337e-06	8.32703e-06	9.01005e-06	1.19779e-05	1.04282e-05
CPD	7.83286e-06	1.02665e-05	3.38506e-05	9.39629e-06	9.19353e-06	1.5692e-05
CPNE1	3.9417e-06	0	0	2.96695e-06	0	0
CPNE3	0.000309491	0.000444216	0.000306049	0.000338045	0.000433742	0.000388992
CPNE8	0	9.2123e-07	0	1.0126e-06	0	0
CPOX	0.000322376	0.000221105	0.000207245	0.000222856	0.000325994	0.000322104
CPSF1	0.000154689	0.000109095	3.14806e-05	8.38117e-05	0.000138022	0.000118093
CPSF2	0.000157658	0.000126488	0.000219848	0.000153022	0.000156036	0.000173829
CPSF3	8.37709e-05	9.39203e-05	0.000110094	0.000127505	0.000104657	0.000102758
CPSF6	3.40238e-05	5.20615e-05	1.62141e-05	5.0283e-05	1.18414e-05	1.84465e-05
CPSF7	0.000139828	4.84181e-05	6.48154e-05	7.4744e-05	3.97633e-05	3.99105e-05
CPT1A	2.93772e-05	3.12896e-05	7.02723e-05	3.36017e-05	2.0369e-05	3.47956e-05
CPT2	0.000147091	8.87124e-05	0.000104859	0.000123179	9.05757e-05	0.00018333
CRADD	0	1.04943e-05	0	9.79617e-06	0	7.54979e-06
CRAT	0.000122213	0.000105598	0.000121342	0.00012852	0.0001051	0.000133227
CREB1	2.01124e-05	0	0	0	1.64073e-05	0
CREBBP	0	0	0	2.3753e-05	0	8.4278e-06
CREG1	0	5.2012e-06	6.60686e-06	4.76499e-06	2.97639e-06	0
CRIP2	6.52055e-05	0.000106272	0	9.23977e-05	0.000151535	0.00010988
CRK	1.15604e-05	2.58651e-05	3.38554e-05	2.03099e-06	1.80967e-05	1.00666e-05
CRKL	5.86632e-05	7.2484e-05	3.20338e-05	7.04672e-05	0.000169867	1.52915e-05
CRNKL1	7.71867e-05	0.000108569	0.00011249	9.37435e-05	5.05641e-05	8.60198e-05
CRTAP	3.36309e-05	4.7105e-05	2.35917e-05	2.68599e-05	2.72861e-05	2.12764e-05
CRTC2	0	0	0	0	3.1769e-06	7.59586e-06
CRYZ	0.000255508	7.96073e-05	0.000168752	0.000130722	0.000108501	0.000206428
CRYZL1	1.22596e-05	1.18348e-05	4.23825e-05	1.95376e-05	1.43822e-05	2.27038e-05
CS	0.000170225	5.4759e-05	0.000275437	0.000266814	0.00018977	0.000328864
CSDA	3.21127e-05	3.16629e-05	0	0.000154371	5.60512e-05	0
CSE1L	0.000727435	0.000538544	0.000289233	0.000901687	0.000614693	0.000697576
CSGALNACT2	0	0	4.51549e-06	4.48283e-06	4.35118e-06	5.98141e-06
CSK	6.82409e-06	1.39975e-05	9.46916e-06	6.3334e-06	2.74967e-05	2.95271e-05
CSNK1A1	0.0262538	0.00340662	0.0379891	0.000137998	0.000486052	0.000188697
AP2M1	0.0328522	0.0355681	0.0386525	8.34004e-05	9.68514e-05	1.10591e-05
CSNK1E	0.0290769	0.00115803	0.0173176	1.12995e-06	2.29965e-06	3.37373e-06
CSNK1G1	0.00371863	0.0195986	0.00340813	8.42209e-06	5.73563e-06	7.84416e-06
CSNK1G3	0.0378385	0.0156718	0.036447	1.27985e-05	9.34027e-06	1.17634e-05
CSNK2A1	4.81998e-05	5.12243e-05	9.27209e-05	5.36864e-06	8.28195e-06	8.17212e-06
CSNK2A2	0.000244013	0.000180789	0.000171604	0.000262935	0.000254218	0.00025202
CSNK2B	4.26069e-06	0.000177521	0	4.88878e-05	0.000299852	0.000304078
CSRP1	1.02151e-05	0	0	0	0	2.53503e-05
CSTB	3.48393e-05	3.95536e-05	6.54386e-06	2.07861e-05	3.37687e-05	5.23491e-05
CSTF1	3.74009e-06	8.44457e-05	8.76941e-05	8.73007e-06	0.000114411	8.39099e-05
CSTF2	0.000112108	6.0142e-06	2.73593e-05	3.4686e-05	1.85491e-05	2.27592e-05
CSTF3	0.000207284	0.000268817	5.7055e-05	0.000207292	4.61382e-05	0.000270616
CTBP1	9.00631e-05	7.27122e-05	6.32008e-05	9.00979e-05	9.18978e-05	7.81777e-05
CTBP2	5.30771e-05	7.18534e-05	5.8824e-05	6.65652e-05	6.47951e-05	6.79913e-05
CTCF	0	7.86422e-06	1.80774e-05	7.55399e-06	8.12545e-06	6.24947e-06
CTDNEP1	0.020977	0.026693	0.00173755	0.000148746	0.000146974	0.000142927
CTDP1	0	3.71309e-06	1.01054e-05	0	4.97192e-06	6.82413e-06
CTDSPL2	0	0	4.86062e-06	2.87092e-06	0	0
CTF1	0	2.49289e-06	0	0	1.83215e-07	0
CTHRC1	0.0137027	0.00960053	0.03649	1.73946e-05	1.82112e-06	3.55051e-06
CTNNA1	2.02982e-05	5.10905e-05	3.35711e-05	4.43798e-05	5.86991e-05	2.6188e-05
CTNNAL1	0	0	0	0	9.29548e-06	8.39864e-06
ARRB2	0.0379262	0.0360962	0.034285	3.4417e-06	2.9963e-06	3.49978e-06
CTNNBIP1	0.0252869	0.00767287	0.0256181	6.1091e-06	2.9727e-06	3.85065e-06
CTNNBL1	0.000359347	0.000208971	0.000140903	0.00022651	0.000288283	0.000351029
CTNND1	0.0274537	0.00649689	0.0205373	9.98305e-05	0.000203457	0.000198358
CTNND2	0.0337073	0.0375903	0.00827054	0.00011048	0.000122373	9.26833e-05
CTPS	0.000354086	0.000385736	0.000204822	0.00034125	0.000191526	0.000182404
CTPS2	0	0	0	4.77999e-05	0	9.22606e-06
CTR9	1.07162e-05	3.87889e-05	5.37101e-05	3.52471e-05	6.26152e-06	1.40425e-05
CTSA	0	7.49554e-06	0	2.3338e-06	9.43496e-06	0
CTSB	1.27699e-05	9.08315e-06	1.23893e-05	1.28906e-05	2.77265e-05	2.74083e-05
CTSC	7.50371e-05	6.42634e-05	7.69284e-05	0.000103219	0.000102494	8.38177e-05
CTSD	0.000191743	0.000100317	0.00011415	0.000163512	8.58919e-05	7.87603e-05
CTSZ	0	3.39151e-06	0	2.87804e-06	0	1.70132e-05
CTTN	6.21815e-05	6.70575e-05	9.54521e-05	2.84822e-05	0.00012203	8.44288e-05
CTTNBP2NL	7.03627e-06	5.2009e-06	2.99107e-06	0	0	8.0917e-06
CTU2	0	4.44446e-06	2.0316e-05	0	2.30139e-06	2.88268e-06
CUEDC2	0	2.86378e-06	3.71628e-06	0	0	0
CUL1	0.000106245	0.000115526	0.000144473	0.000107472	0.000123667	0.000102729
CUL2	0.000107395	8.27482e-05	9.1801e-05	0.000114668	9.03536e-05	9.08649e-05
CUL4A	3.51863e-05	6.39168e-05	6.23253e-05	6.8085e-05	7.0052e-05	6.51974e-05
CUL5	7.97955e-06	7.72216e-06	1.40268e-06	0	0	1.98497e-06
CUL7	3.08437e-06	3.93769e-06	0	0	4.39123e-06	2.89215e-06
CUTA	3.74308e-05	6.80347e-06	4.20732e-05	4.07206e-05	0.000124054	3.23445e-05
CUTC	1.10039e-05	7.43205e-06	2.18298e-06	5.43357e-06	8.29142e-06	5.51731e-06
CUX1	3.06903e-05	3.44664e-05	2.85048e-05	4.14307e-05	2.05796e-05	1.47785e-05
CWC15	0	0	0	2.32424e-05	1.90593e-05	0
CWC25	0	0	0	0	2.64907e-06	2.68992e-06
CWC27	1.27217e-05	2.19547e-05	2.16612e-05	3.3726e-05	8.05744e-06	2.24817e-06
CWF19L1	1.91179e-06	6.39376e-06	2.46707e-05	1.32677e-05	0	3.79358e-06
CWF19L2	0	1.15264e-05	4.48162e-06	0	1.39115e-05	8.7993e-06
CXCL5	5.93851e-06	0	0	2.91489e-05	2.45238e-05	4.34582e-06
CXORF26	0.000160864	0.000141466	0.000136086	0.000163552	0.000182372	0.000164511
CXORF27	1.98933e-05	0	0	0	1.54937e-05	2.39275e-05
CXORF38	2.3719e-05	2.78817e-05	2.82768e-05	1.86429e-05	3.06964e-05	2.79678e-05
CXXC1	0	1.82764e-05	1.45844e-05	1.76374e-05	2.61516e-05	2.55173e-05
CYB5B	0.000457581	0.000563639	0.00120469	0.000714607	0.000848998	0.000925732
CYB5R1	3.45993e-05	5.8383e-05	3.9565e-05	4.20705e-05	3.57339e-05	5.90193e-05
CYB5R3	0.000701462	0.000801293	0.000983362	0.000377775	0.000598886	0.000803697
CYC1	1.74561e-05	5.88815e-05	0.000120554	6.03991e-05	4.93877e-05	5.31879e-05
CYCS	4.23406e-05	3.00478e-05	0.000668275	4.12039e-05	3.29641e-05	4.98695e-05
CYFIP1	0.000157711	0.000146041	0.000158814	0.000181864	0.000118831	0.000162223
CYP20A1	8.67573e-06	9.80512e-06	2.59846e-05	0	2.83195e-06	3.27188e-06
CYP2J2	0	4.78475e-06	0	5.80919e-06	7.24285e-06	2.1348e-06
CYP51A1	5.83725e-06	4.70826e-05	1.52896e-05	7.44129e-06	3.31691e-05	6.36053e-05
CYR61	1.6312e-05	1.38705e-05	1.55894e-05	1.20572e-05	3.10914e-05	3.24248e-05
CYTB	0	0	0	9.98843e-06	7.72506e-06	0
CYTH1	1.25393e-05	1.21489e-05	0	1.53583e-05	1.27955e-05	1.71989e-05
D2HGDH	0	5.88965e-06	0	6.2684e-06	0	4.78131e-06
PFN1	0.0310951	0.0341704	0.0351367	0.000901511	0.000964853	0.0012111
DAD1	0	2.61917e-06	9.66287e-06	3.64363e-06	0	0
DAG1	1.40765e-05	1.08437e-05	5.46423e-05	5.03781e-05	1.24611e-05	8.8944e-06
DAK	2.49103e-05	5.29084e-05	2.47921e-05	6.9845e-05	5.46798e-05	1.56891e-05
DAP3	7.6046e-05	0.000113661	0.000102376	0.000119973	0.000106158	0.000103569
DAPK3	0.0304104	0.0197159	0.00887863	1.64583e-06	5.96922e-06	8.11338e-06
DARS	0.000418557	0.000496576	0.000368016	0.0004411	0.000189036	0.000412144
DARS2	0.000772434	0.000588816	0.00045008	0.000605866	0.000136852	0.000588201
DAXX	5.29595e-05	5.33065e-05	8.02541e-05	6.18703e-05	5.51312e-05	0.000113951
DAZAP1	4.31095e-05	1.89499e-05	7.42955e-06	3.98016e-05	1.95337e-05	2.00029e-05
DBI	0.000327345	0.000474643	4.87387e-06	0.000329717	0.000369076	0.000363797
DBN1	3.65574e-05	3.51038e-05	4.49056e-05	5.36164e-05	6.712e-05	2.24318e-05
DBR1	0	1.33184e-05	1.82233e-05	9.11811e-06	3.84304e-06	2.17421e-05
DCAF13	4.52897e-06	1.47041e-05	1.70979e-05	6.93179e-06	7.06414e-06	9.39671e-06
DCAF7	9.25612e-06	4.68666e-06	7.20547e-06	0	9.00517e-06	2.09171e-06
DCAF8	1.37223e-05	1.39669e-05	0	1.58973e-05	1.64798e-05	1.02137e-05
DCAKD	0	0	0	5.73539e-05	0	3.62576e-05
DCBLD2	3.61903e-05	2.68122e-05	1.1961e-05	7.40747e-05	4.26944e-05	3.21023e-05
DCK	4.1057e-05	3.42737e-05	4.34533e-05	3.60308e-05	4.10781e-05	5.40632e-05
DCP1A	3.80388e-05	3.5051e-05	2.05521e-05	3.67607e-05	2.77773e-05	6.11256e-05
DCP1B	0	2.54903e-05	0	2.72134e-05	0	3.20846e-06
DCTD	7.75313e-05	7.29839e-05	9.52523e-05	3.43618e-05	7.97839e-05	6.89022e-05
DCTN1	5.99677e-05	0.000106375	0.000176233	0.000110093	0.000136116	8.63305e-05
DCTN2	0.000110635	8.36969e-05	4.42509e-05	7.3117e-05	7.88836e-05	7.19746e-05
DCTN3	1.76475e-05	3.50586e-05	7.76947e-05	3.09104e-05	3.50663e-05	2.54868e-05
DCTN4	9.31725e-06	8.89105e-06	8.31746e-06	0	0	4.94472e-06
DCTN6	0	4.04551e-05	8.81815e-06	4.04104e-05	0	3.87301e-05
DCTPP1	0.00038207	0.00035686	0.000237012	0.000295076	0.000378192	0.000344456
DCUN1D1	0	2.09312e-05	0	0	1.98238e-05	2.86634e-05
DCUN1D4	0	2.61608e-06	0	3.61044e-06	3.60028e-06	0
DCUN1D5	0.000156729	0.000144054	0.000170504	0.000178478	0.000116259	0.00015056
DCXR	1.52469e-05	8.98447e-06	1.19732e-05	1.07232e-05	6.68481e-06	8.83908e-06
DDA1	0	0	1.76053e-06	6.61831e-06	3.1457e-06	5.28749e-06
DDAH1	8.65267e-06	4.48066e-05	3.32052e-05	3.53829e-05	4.54683e-05	7.13613e-06
DDB1	0.000202938	0.000273569	0.00022007	0.000166637	0.000209013	0.000254812
DDB2	0	0	2.57745e-06	0	0	5.9743e-06
DDI2	0	0	0	2.39692e-06	1.19622e-05	6.23389e-06
DDOST	0.000617756	0.000654736	0.000821253	0.000541448	0.00059567	0.000485257
DDRGK1	0.000127713	8.71499e-05	9.53688e-05	0.000108403	8.18001e-05	8.59673e-05
DDT	0	0.000240898	0.000280578	0.000189032	0.00019503	0.000198539
DDX1	7.32709e-05	0.000509005	0.000576204	0.000382748	0.000524811	0.00028363
DDX10	0.00106841	0.000166439	0.000122985	0.000139888	0.000908813	0.000169421
DDX11	4.94175e-06	4.70408e-06	7.38375e-06	1.76654e-05	2.17834e-06	7.82907e-06
DDX17	0.000240837	0.000272257	0.00022284	0.00288565	0.000269958	0.00027292
DDX18	0.00105236	0.00109629	0.00141824	0.00138645	0.00138371	0.00134487
DDX19A	0.000243318	0.000143042	7.89585e-05	0.000144957	0.000232481	7.50424e-05
DDX19B	0	3.03925e-05	3.46418e-05	0	0	0
DDX20	5.77194e-05	6.06982e-05	4.99171e-05	7.97487e-05	5.05103e-05	1.7088e-05
DDX21	0.00362277	0.00398216	0.00304529	0.0038402	0.00361546	0.00408487
DDX23	0.000165323	0.000155244	0.000163044	0.000202582	0.000185849	0.000166325
DDX24	7.72526e-05	0.000194952	0.000209209	0.000163386	0.000132146	0.000153338
DDX27	0.000512582	0.000452429	0.000149795	0.000253055	0.00040777	0.000262581
DDX28	0.000107967	9.67003e-05	2.48737e-05	4.3379e-05	7.41693e-05	7.65337e-05
DDX31	7.25389e-05	0.00010722	0.000137335	9.75149e-05	9.56537e-05	0.000141509
DDX39A	4.88851e-05	9.61852e-05	5.37856e-05	6.31131e-05	7.999e-05	8.83793e-05
DDX39B	0.00144486	0.000788782	0.000977564	0.000559585	0.00105528	0.00132696
DDX3X	0.0297829	0.035333	0.00649453	0.00166894	0.00121002	0.00141192
DDX41	1.02238e-05	8.42999e-06	1.51865e-05	1.09947e-05	1.70532e-05	2.27553e-05
DDX42	0.000144668	0.000209938	0.000346058	0.000143547	0.000216733	0.000197768
DDX46	0.000273361	0.000259058	0.000342017	0.00023989	0.000243371	0.000394257
DDX47	0.00059259	0.000719619	0.000516708	0.00072727	0.000552715	0.000632554
DDX49	0	0.000103748	9.78516e-05	0.000101858	2.71424e-05	2.86632e-05
DDX5	0.00300991	0.00407164	0.00283904	0.00147256	0.00360149	0.00440033
DDX50	0.000500818	0.000444504	0.000510354	0.00055092	0.000361357	0.000279917
DDX51	0.000121246	0.000124798	1.82503e-05	0.000125598	8.80064e-05	0.000108257
DDX52	0.00010023	9.12831e-05	0.000123148	0.000143722	0.000171048	8.90709e-05
DDX54	0.000162369	0.000153821	0.000273306	0.000166182	0.000240559	0.000151138
DDX55	1.26721e-05	0	8.47219e-05	1.27842e-05	5.75404e-06	8.04277e-05
DDX56	0.000137866	0.000156016	0.000241203	0.000336409	0.000340692	0.000335323
DDX6	0.000259319	0.000372189	7.49112e-05	0.000418236	0.000383646	0.000295592
DECR1	0.000162436	0.000226248	6.06059e-05	0.000153642	0.000193868	0.000192
DECR2	4.94561e-05	7.123e-06	1.7598e-05	1.78709e-05	2.52053e-06	5.18084e-06
DEF6	2.98734e-05	3.46862e-05	5.38271e-05	4.79173e-06	2.94153e-05	2.78543e-05
DEGS1	1.15851e-05	5.32966e-05	2.64299e-05	1.75201e-05	2.38431e-05	1.66596e-05
DEK	0.000516182	0.000131923	9.78975e-05	0.000439354	0.000583934	0.000195208
DENND4B	0	0	1.50136e-06	0	1.0823e-06	0
DENR	0.000178255	0.000223012	0.000290994	0.000136867	0.000169868	0.000170067
DERA	1.36603e-05	3.05417e-05	4.01971e-05	1.7409e-05	4.00364e-05	3.0146e-05
DERL1	3.76187e-05	5.10521e-05	1.10535e-05	4.50194e-05	3.4981e-05	3.66312e-05
DERL2	1.32539e-05	8.04921e-05	6.65315e-05	0	7.35777e-05	5.28293e-05
DES	5.91666e-06	0.000919291	0.00111325	0.000952004	8.44177e-05	0.000738712
DFFA	0.00015026	0.000240389	0.000178225	0.000227442	0.000196497	0.000135567
DFFB	2.94764e-06	6.07247e-06	9.50244e-06	6.8167e-06	5.91105e-06	5.55332e-06
DFNA5	6.33787e-06	0	0	0	0	7.54695e-07
DGCR14	6.32026e-06	1.22662e-05	3.50232e-06	5.2811e-06	2.47055e-06	1.82409e-05
DGCR2	0	0	0	0	4.97929e-06	5.30324e-06
DGCR8	4.27421e-05	6.16094e-05	3.56593e-05	3.96251e-05	5.16816e-05	3.84011e-05
DGKE	0	1.89541e-05	0	0	1.5967e-05	2.52108e-06
DGUOK	7.11187e-06	4.89298e-06	1.32993e-05	5.31997e-06	5.08063e-06	7.21663e-06
DHCR24	6.08897e-05	3.75684e-05	2.97e-05	7.51112e-05	0.000101104	9.00798e-05
DHCR7	4.7454e-05	4.89061e-05	0	4.92266e-05	7.98445e-05	7.94067e-05
DHDDS	7.29074e-06	6.11185e-06	8.28063e-06	1.1259e-05	1.43126e-05	6.55234e-06
DHODH	6.38351e-05	9.20031e-05	1.24595e-05	7.96558e-05	7.63642e-05	7.46848e-05
DHPS	1.77712e-06	1.07014e-06	7.89964e-07	0	0	5.70522e-07
DHRS1	0	0	9.21684e-06	0	0	1.59708e-06
DHRS4	0	4.45335e-06	4.28762e-06	4.04662e-06	5.09435e-06	2.53496e-06
DHRS7	4.06069e-06	6.36699e-06	2.11009e-05	0	6.72019e-06	0
DHRS7B	9.85568e-06	7.68666e-05	0.000110071	0.000109742	5.86088e-05	1.92411e-06
DHTKD1	1.10078e-05	2.55557e-05	4.8195e-05	1.08452e-05	2.97544e-05	2.363e-05
DHX15	0.000445775	0.000464349	0.000477943	0.00032218	0.0005031	0.000447323
DHX16	0.000147915	0.000156276	0.000136482	0.00014856	0.00013246	0.000124532
DHX29	0.000136067	7.36106e-05	4.49901e-05	5.48144e-05	5.71847e-05	8.50955e-05
DHX30	0.000189675	0.000318186	0.000300698	0.000300203	0.000225672	0.000385612
DHX32	6.46432e-06	8.60864e-06	7.99292e-06	3.85379e-06	2.01014e-06	2.68334e-06
DHX33	2.51797e-05	0.00079528	1.38392e-05	1.14904e-05	0.00075128	0.000708243
DHX34	5.47892e-06	2.30279e-05	1.58938e-05	3.35432e-05	3.44214e-05	3.26645e-05
DHX35	0	9.09397e-06	4.15085e-06	0	0	0
DHX36	5.85858e-05	0.000143645	0.000177254	0.000138808	0.00010356	0.000154757
DHX37	6.4747e-05	6.32143e-05	0.000131709	9.48041e-05	0.000128653	0.000111101
DHX38	5.19318e-05	4.38326e-05	4.44293e-05	3.53864e-05	5.93039e-05	6.63663e-05
DHX40	1.03096e-05	1.67049e-05	1.8139e-05	1.01834e-05	1.04005e-05	1.28299e-05
DHX57	0	0.000195325	1.90384e-05	0	1.56218e-05	4.57263e-06
DHX8	3.86268e-05	1.47258e-05	6.65277e-06	2.43896e-05	1.73653e-06	1.02936e-05
DHX9	0.00172144	0.00187272	0.00162912	0.00196394	0.00143253	0.00205879
DIABLO	2.3794e-05	2.22557e-05	2.71192e-05	2.40379e-05	2.5003e-05	3.50301e-05
DIAPH1	0.000267961	0.000218769	0.000291432	0.000219446	0.000217334	0.000203725
DIAPH3	0.000120968	1.87214e-05	1.42908e-05	1.61511e-05	2.50369e-05	1.99742e-05
DIDO1	4.60998e-05	6.49205e-05	4.06428e-05	3.67031e-05	7.00174e-05	6.7217e-05
DIEXF	2.94949e-05	6.75186e-06	1.23432e-05	5.33037e-05	1.05881e-05	2.3566e-05
DIMT1L	5.21603e-05	7.30365e-05	4.02596e-05	2.08504e-05	9.78389e-05	0.000126815
DIP2A	2.41371e-06	2.89268e-06	4.79238e-06	7.6936e-06	8.71452e-06	2.49587e-06
DIP2B	8.39366e-06	0	1.92337e-05	4.73226e-05	4.0585e-06	1.04028e-05
DIS3	1.20754e-05	0	3.43832e-05	0	9.48189e-06	1.23895e-05
DIS3L	0	5.70167e-06	0	0	9.58687e-06	4.21866e-06
DIS3L2	1.57596e-05	3.39095e-05	8.57108e-06	2.37916e-05	2.7355e-05	1.59283e-05
DISP2	0	2.56023e-06	0	0	1.19106e-06	1.1427e-06
DKC1	0.000345454	0.000337171	0.000444098	0.000468425	0.000354416	0.000450305
DLAT	0.000778316	0.000815926	0.000488835	0.00131145	0.000780023	0.000751047
DLD	0.000295738	0.000166506	0.000181403	0.000299629	0.000292144	0.00016853
DLG1	5.40863e-05	0.000133804	0.000142042	9.48955e-05	9.90529e-05	8.8991e-05
DLGAP5	1.4698e-05	1.82089e-05	2.38472e-05	7.92706e-06	2.53695e-05	2.80138e-05
DLST	0.000215747	0.000131056	0.000202265	0.000107254	0.000203399	0.000280038
DMXL1	2.27351e-06	3.11716e-06	2.58068e-06	0	2.81194e-06	1.95711e-06
DNA2	8.04682e-06	6.37567e-06	6.33709e-06	9.23006e-06	3.45453e-06	1.12948e-05
DNAH7	0	1.34036e-06	0	1.93869e-06	0	0
DNAJA1	0.000812924	0.00067217	0.000194945	0.000630608	0.00091678	0.000819275
DNAJA2	0.000228909	8.7773e-05	6.30482e-05	0.000129377	7.14574e-05	9.35984e-05
DNAJA3	8.30535e-05	0.000380872	0.000221215	0.000420848	0.00031892	0.000250474
DNAJB1	3.2489e-05	1.03536e-05	2.31877e-05	2.45715e-05	0	0.000102862
DNAJB11	0.000257446	0.000369003	0.000618973	0.000332045	0.000384853	0.000327161
DNAJB12	0	2.18297e-05	2.735e-05	2.66285e-05	4.56039e-05	0
DNAJB14	3.61104e-05	2.19809e-05	3.78935e-05	3.35207e-05	2.25609e-05	3.53317e-05
DNAJB2	0	1.16178e-05	2.03946e-05	1.6041e-05	1.03619e-05	1.02188e-05
DNAJB4	0.000123298	4.03762e-05	3.49826e-06	5.73692e-05	9.72095e-05	3.54461e-05
DNAJB6	0.000156419	0.000331044	0.00031909	0.000155559	0.0003917	0.000188845
DNAJC1	1.07462e-05	1.03305e-05	7.198e-06	1.03075e-05	9.04479e-06	1.63782e-05
DNAJC10	0	1.7076e-05	4.22199e-05	0	2.03554e-05	2.26786e-05
DNAJC11	0.000115603	0.000190091	0.000169842	0.000240272	7.25917e-05	0.000109277
DNAJC13	0.000117874	0.000137708	0.000131549	0.000129756	0.00011086	0.000211026
DNAJC15	0	0	2.28456e-06	1.01732e-05	1.23788e-05	0
DNAJC16	0	0	0	0	8.10403e-06	8.70749e-06
DNAJC17	0	1.45414e-05	9.54896e-06	1.36754e-05	1.22035e-05	1.4466e-05
DNAJC2	5.49703e-05	5.69451e-05	3.20669e-05	4.21423e-05	2.34511e-05	7.58502e-05
DNAJC24	0	1.79589e-06	0	2.50588e-06	2.03358e-06	1.88181e-06
DNAJC3	6.95398e-05	2.3696e-05	2.22982e-05	4.14057e-05	9.58833e-05	3.05991e-05
DNAJC7	0.000273263	0.000206649	0.000214635	0.000207838	0.000188732	0.000266493
DNAJC8	0.000128148	0.000119466	0.000235711	6.47002e-05	9.62645e-05	0.000107256
DNAJC9	0.000264953	0.000154813	0.000135716	3.37041e-05	0.000130078	0.000100433
DNLZ	0	9.33144e-06	7.73488e-06	9.02126e-06	8.57623e-06	1.98203e-06
DNM2	0.000115555	0.0001333	0.00014777	7.39926e-05	0.000149816	0.000165292
DNMBP	2.07915e-05	1.34852e-05	4.07735e-05	1.42837e-05	5.92701e-05	3.9583e-05
DNMT1	9.37696e-05	9.64714e-05	0.000125832	8.71491e-05	6.30174e-05	0.000103749
DNPEP	0	6.02456e-06	2.06666e-06	9.64107e-06	0	5.73183e-06
DNTTIP1	8.82614e-06	1.26106e-05	1.49492e-05	0	0	0
DNTTIP2	0.000237336	0.000171574	0.000374202	0.000150497	0.000247093	0.0003382
DOCK1	7.04295e-06	2.3071e-06	2.53221e-06	0	2.29274e-06	7.15705e-06
DOHH	1.10865e-05	7.16616e-05	0.000110395	8.79342e-06	4.61551e-05	5.90942e-05
DOLPP1	6.82681e-06	7.37965e-06	9.7791e-06	8.30043e-06	6.88074e-06	7.57292e-06
DOPEY2	0	0	1.9214e-06	0	0	2.08748e-06
DPAGT1	0	0	4.71381e-06	0	2.74483e-06	3.23256e-06
DPCD	0	5.83542e-06	6.10309e-06	0	0	8.79372e-06
DPF2	9.19238e-06	6.37463e-06	1.06631e-05	3.18075e-06	4.87444e-06	5.31186e-06
DPH1	0	1.28315e-05	1.37999e-05	6.62949e-05	2.11474e-05	1.95753e-05
DPH2	7.76424e-06	0	2.66989e-05	4.09037e-05	8.33461e-06	1.06469e-05
DPH3	0	2.77972e-06	0	3.37265e-06	6.71055e-06	0
DPH5	0	0	1.7729e-05	0	3.14858e-06	9.88752e-06
DPM1	0.000229274	7.47225e-05	0.000109916	0.000212239	8.71867e-05	0.00016761
DPM3	0	0	0	1.35168e-06	0	1.07214e-06
DPP3	1.54762e-05	2.94736e-05	5.08841e-05	5.45581e-05	3.03959e-05	2.13088e-05
DPP9	0	5.44145e-06	6.36274e-06	3.46268e-05	6.18382e-06	1.72607e-05
DPY30	1.70511e-05	1.4094e-05	2.30048e-05	1.25838e-05	2.76509e-05	9.32616e-06
DPYD	1.25454e-05	0	0.000113348	4.44843e-06	1.42958e-05	9.07624e-06
DPYS	0	0	7.1917e-06	0	4.99004e-06	0
DPYSL2	0.000366457	0.000501968	0.000578085	0.00180867	0.000439005	0.000533086
DR1	6.23945e-05	2.25704e-06	9.37196e-05	8.28564e-05	4.83273e-06	6.61328e-05
DRAP1	1.14225e-05	1.38497e-05	3.08614e-05	4.74237e-05	1.36404e-05	1.60736e-05
DRG1	0.000126057	0.000190395	9.31195e-05	0.000177771	0.000151385	0.000114588
DRG2	3.17326e-05	1.07707e-05	0	7.80354e-06	5.40582e-06	0
DROSHA	3.82595e-05	2.29985e-05	1.10784e-05	5.34683e-05	3.00238e-05	1.10739e-05
DSCC1	2.78962e-06	0	3.98923e-06	3.55545e-06	3.07496e-06	4.4854e-06
DSN1	7.32789e-06	0	3.85156e-06	0	0	1.36379e-05
DSP	0	7.18699e-06	4.89774e-06	0.000111904	7.53754e-06	7.55413e-06
DST	0.00031757	0.000350183	0.000315204	0.000290842	0.000432122	0.000403787
DSTN	0.000110691	0.000194117	0.000271018	8.79838e-05	0.000217833	0.000140391
DTD1	0	7.47029e-06	7.97803e-06	0	1.78701e-05	3.20345e-05
DTNBP1	0	7.41391e-06	0	0	7.71906e-06	8.25365e-06
DTX3L	9.3099e-07	4.57169e-07	5.27499e-07	0	8.00163e-06	6.37515e-05
DTYMK	0.00032631	0.00030871	0.000243338	0.00028872	0.000111735	8.80299e-05
DUS1L	0	0	0	1.15762e-05	0	1.96832e-05
DUS3L	1.86738e-05	5.91808e-05	5.06877e-06	4.31808e-05	3.34721e-05	3.87054e-05
DUSP11	9.78533e-06	2.36479e-06	1.33661e-05	1.53587e-05	3.49991e-05	2.35229e-05
DUSP12	9.52678e-06	0	2.66521e-05	1.38494e-05	1.51411e-05	1.62517e-05
DUSP3	6.07465e-06	0	5.75777e-06	7.94893e-06	5.09235e-06	5.63712e-06
DUT	8.11001e-05	2.8151e-05	0.000148013	9.89514e-05	1.85296e-05	8.10563e-05
CDK12	3.24658e-05	4.00947e-05	3.30278e-05	2.47374e-05	1.9948e-05	1.81792e-05
DYM	1.16084e-05	4.96553e-06	1.78813e-05	9.8568e-06	1.16215e-05	5.01538e-06
DYNC1H1	0.00238607	0.00194783	0.0018296	0.00181893	0.00197878	0.00215797
DYNC1I2	2.08327e-05	5.47751e-05	6.3542e-05	3.55009e-05	3.4271e-05	2.51626e-05
DYNC1LI1	8.56686e-05	9.07893e-05	7.86554e-05	9.56877e-05	0.000121346	0.000118865
DYNC1LI2	8.37129e-05	4.38273e-05	7.98626e-05	0.000101046	1.79258e-05	8.32912e-05
DYNC2H1	0	0	0	0	0.000287019	7.90606e-06
DYNC2LI1	0	0	2.8036e-06	6.78631e-06	0	0
DYNLL1	3.32058e-05	0	0.000115615	0	4.02031e-05	4.27369e-05
DYNLRB1	5.05188e-05	0.000199896	0.000285758	0.000199283	0.000227426	0.000199541
DYNLT1	7.53858e-05	4.28124e-05	6.32593e-05	7.46295e-05	3.52611e-05	4.61718e-05
DZIP3	0	2.48062e-06	3.85378e-06	0	0	3.40742e-06
E2F4	1.02009e-05	0	0	9.61934e-06	1.04549e-05	8.61032e-06
EAPP	0	0	1.54964e-05	3.70964e-06	9.33728e-06	1.302e-05
EARS2	6.52901e-05	9.95142e-05	6.56462e-05	0.0001092	0.000139402	8.37211e-05
EBNA1BP2	0.000207621	0	4.00443e-05	0.000161896	2.19035e-06	0.000134815
ECD	5.4563e-05	4.25153e-05	7.19216e-05	5.66449e-05	4.33749e-05	3.68923e-05
ECE1	0.000517399	0.000476543	0.000720937	0.000382996	0.000336375	0.000458188
ECE2	4.19383e-05	0	0	5.40694e-06	0	7.86123e-05
ECH1	9.71348e-05	0.000109049	0.000114167	5.90253e-05	5.54391e-05	8.99068e-05
ECHDC1	0	1.92085e-06	0	4.51646e-06	7.6058e-06	2.20714e-06
ECHS1	0.0010288	0.00106779	0.00161561	0.0017046	0.000902938	0.000830259
ECI1	0.000422829	0.000379	0.000242008	0.000435078	0.000278995	0.000391505
ECI2	0.000164158	0.000150775	0.000162653	0.000152342	0.000151457	7.89763e-05
ECSIT	9.69309e-06	3.50875e-05	8.44507e-05	1.25323e-05	4.97702e-06	3.1039e-05
ECT2	7.09794e-05	0.000131592	0.000152673	0.000142817	0.000169155	0.000132826
EDC3	8.52591e-05	8.12261e-05	0.000118799	0.000144931	0.000103849	4.76701e-05
EDC4	0.000333669	0.000360246	0.000193897	0.00041306	0.000283099	0.000291899
EDEM2	0	3.84362e-06	0	0	0	3.52491e-06
EDEM3	0	3.33657e-05	4.26745e-05	6.99111e-06	1.7884e-05	1.94865e-05
EEA1	2.97481e-05	4.75986e-05	2.76384e-05	3.65134e-05	3.29603e-05	2.72088e-05
EED	3.11394e-05	2.65907e-05	2.50418e-05	2.98859e-05	3.42254e-05	3.80494e-05
EEF1A1	0.00893303	0.0104154	0.0158601	0.0108514	0.0124692	0.0114637
EEF1A2	0.000566444	0.000798428	0.000661102	0.000848024	0.000897635	0.00072091
EEF1B2	0.00214932	0.00356965	0.00488541	0.00377804	0.00256936	0.00316306
EEF1D	0.00124144	0.00125239	0.000966675	0.00115507	0.00112653	0.00119877
EEF1E1	0.000131959	0.000121082	0.00011379	0.0001144	0.000168903	0.000144708
EEF1G	0.00337174	0.00287136	0.00311875	0.00306099	0.00289068	0.00295172
EEF2	0.00357512	0.00423883	0.00409864	0.00449588	0.00371852	0.00374663
EEFSEC	1.76817e-05	2.0226e-05	2.7622e-05	2.05038e-05	2.46946e-05	8.24286e-06
EFHA1	7.71306e-06	3.18885e-05	4.818e-05	5.09268e-05	4.02805e-05	3.50378e-05
EFHD2	0.000150557	0.000153922	0.000206368	0.000184595	0.00015869	0.000146937
EFR3A	3.33966e-06	0	1.26896e-05	0	3.73497e-06	0
EFTUD1	5.98804e-06	1.88178e-05	1.85446e-05	0	1.94333e-05	0
EGFR	0.00717345	0.0220869	0.0104516	3.71326e-05	2.87616e-05	3.22449e-05
EHBP1	2.5884e-05	2.18142e-05	7.06357e-05	2.58999e-05	2.39593e-05	2.0367e-05
EHD1	0.000195795	0.000255268	0.00032982	0.000145181	0.000233049	0.000106355
EHD2	0	4.8146e-06	1.41845e-05	4.50194e-06	1.89788e-05	1.79503e-05
EHD4	6.51741e-05	8.39898e-05	0.000104016	0.000114175	6.98361e-05	0.000107067
EHHADH	5.97271e-05	0.000103465	7.26437e-05	0.000104112	9.70219e-05	7.72464e-05
EHMT1	0	0	1.9871e-05	6.89337e-06	0	8.04244e-06
EHMT2	1.39613e-05	2.38634e-05	3.04597e-05	0	2.1708e-05	1.7342e-05
EIF1	0.00040918	0.000392964	0.000536322	0.000336074	0.000377859	0.000380881
EIF1AY	0.000159603	0.000275111	0.00027696	2.68354e-05	0.00020399	0.000113526
EIF2A	8.13133e-05	3.4207e-05	7.88467e-06	1.61334e-05	4.34642e-05	8.46661e-05
EIF2AK2	7.3815e-05	7.21705e-05	2.25704e-05	5.51962e-05	8.67658e-05	0.000102861
EIF2AK4	6.90574e-06	2.28505e-05	2.33032e-05	1.34597e-05	3.21281e-05	3.3026e-05
EIF2B1	9.13698e-06	1.64339e-05	5.54674e-06	0	2.34418e-05	1.08e-05
EIF2B2	1.13301e-05	3.01072e-05	4.13816e-05	2.38232e-05	3.26459e-05	3.52576e-05
EIF2B3	9.21959e-05	0.000117443	4.81126e-05	3.04754e-05	0.000122519	8.20978e-05
EIF2B4	6.16686e-05	5.15719e-05	3.46947e-05	5.9913e-05	4.98461e-05	5.79185e-05
EIF2B5	0.000121211	0.000113341	0.000131191	0.000132215	0.000111981	0.000118122
EIF2C1	0	1.62221e-05	4.83793e-06	0	2.68524e-05	3.16152e-05
EIF2C2	3.23983e-05	8.55603e-06	4.28591e-05	0	1.91582e-05	8.69067e-06
EIF2C3	0	5.49554e-06	9.39017e-06	2.03817e-05	5.16176e-06	6.0183e-06
EIF2D	5.6798e-05	3.94821e-06	3.11267e-06	8.75202e-06	1.34285e-05	6.14413e-06
EIF2S1	9.99787e-05	0.000338569	0.000318482	0.000230336	0.000305643	0.000177424
EIF2S2	0.000488452	0.000332041	8.31184e-05	0.000336351	0.000486803	0.000697924
EIF2S3	0.000101169	0.000145974	0.000141273	0.000162837	0.000140527	0.000140497
EIF3A	0.000570602	0.000649014	0.000457556	0.000674727	0.000586316	0.000714174
EIF3B	0.000192283	0.000450813	0.000756915	0.000292207	0.0003141	0.000376973
EIF3CL	0.000723608	0.000188022	0.000206512	0.000458553	0.000410305	0.000641747
EIF3D	0.000521959	0.000502618	0.000648938	0.000496631	0.000466938	0.000468846
EIF3E	0.000419554	0.000197307	0.000171785	0.000250464	0.000304248	0.000361496
EIF3F	0.00115111	0.000687319	0.000513797	0.000845581	0.000648942	0.000800862
EIF3G	0.000325033	0.000329551	0.000468936	0.000351409	0.000339401	0.000332993
EIF3H	6.54808e-05	0.000105668	4.77338e-05	6.99029e-05	5.45375e-05	5.98252e-05
EIF3I	6.07985e-05	0.000111101	0.000109573	8.65786e-05	8.90133e-05	0.000107093
EIF3J	0.000149294	0.000131108	0.000146896	0.000115716	0.000112698	0.000110845
EIF3K	0.000347266	0.000227443	0.000262032	1.80839e-05	0.000191796	0.00023685
EIF3L	0.000426306	0.000358699	0.000306005	0.000410201	0.000270978	0.000329063
EIF3M	0.000196716	0.000173536	0.00016936	0.000218654	0.000232979	0.000313517
EIF4A1	0.00286585	0.00309475	0.00350918	0.00347544	0.00356905	0.0022662
EIF4A2	3.15818e-05	2.55443e-05	1.21038e-05	2.35289e-05	0	0
EIF4A3	0.000253027	0.000283646	0.000569745	0.000261665	0.000403233	0.00027833
EIF4B	3.73582e-05	2.40049e-05	2.80163e-05	3.49875e-05	2.03595e-05	2.23174e-05
EIF4E	2.57097e-06	5.9916e-05	5.08993e-05	4.06477e-05	4.72448e-05	3.12982e-05
EIF4E2	5.12449e-05	6.18236e-05	7.23057e-05	5.30543e-05	6.19257e-05	3.90008e-05
EIF4EBP1	0	1.38806e-05	1.86097e-05	0	2.07288e-05	0
EIF4G1	0.00122209	0.00153982	0.00180135	0.00161224	0.00127064	0.0011862
EIF4G2	0.000395544	0.000334232	0.000534284	0.000320869	0.000219655	0.000382195
EIF4G3	6.70858e-05	5.52935e-05	4.55113e-05	7.04409e-05	4.34989e-05	6.277e-05
EIF4H	0.00035993	0.000511103	1.64504e-05	0.000368399	0.000503679	0.000367511
EIF5	0.000755503	0.000645764	0.000495599	0.000875928	0.000879823	0.000788348
EIF5A	0.00323186	0.00217999	0.00210778	0.00269877	0.00124855	0.00150914
EIF5A2	0	0	0	0	4.13558e-06	3.59218e-06
EIF5B	0.000615783	0.000364143	0.000492731	0.00060216	0.000459114	0.000621561
ELAC2	0.000322496	0.000270538	0.000250184	0.000274764	0.000270706	0.000259373
ELAVL1	0.000337201	0.000146568	0.000181258	0.000290227	0.000312514	0.000340862
ELL	9.54996e-06	1.31965e-05	0	0	0	1.19735e-05
ELMOD2	0	0	0	0	5.23472e-06	5.20628e-06
ELOF1	1.329e-05	0	0	0	2.8436e-05	0
ELP3	6.24391e-05	6.87537e-05	7.42323e-05	5.75048e-05	5.92017e-05	6.26163e-05
ELP4	0	0	1.06923e-05	0	1.18293e-05	9.34003e-06
EMD	0.0315668	0.00537277	0.0363752	3.98236e-05	3.47386e-05	3.14471e-07
EMG1	0.000203653	0.000144864	0.000186051	0.000187484	0.000126647	0.000235831
EML3	0	0	2.17695e-05	1.22127e-05	5.29854e-06	1.85828e-05
EML4	0	1.01351e-05	0	1.08161e-05	2.04765e-05	2.49926e-05
ENAH	4.57163e-05	6.79243e-05	6.02085e-05	5.16404e-06	4.51507e-05	4.57395e-05
ENDOG	2.40506e-05	2.08879e-05	2.1473e-05	2.67865e-05	0	0
ENG	0	2.89853e-05	0	3.49369e-05	0	7.67468e-06
ENGASE	6.08851e-06	4.46975e-06	0	9.37928e-06	0	0
ENO1	0.00677848	0.00809087	0.00731304	0.00736969	0.00514659	0.00532862
ENO2	0.000140591	0.000165387	1.4306e-05	5.12187e-05	5.15596e-05	0.000108939
ENO3	0.000243204	0.000207015	5.21273e-05	0.00027341	0.000118583	3.13068e-05
ENOPH1	4.17267e-05	0.00013385	0.000133447	2.44909e-05	9.33191e-05	8.57055e-05
ENSA	1.84257e-05	0	0	1.8013e-05	1.8068e-05	1.99352e-05
ENTPD6	0	8.78111e-06	7.37664e-06	1.28312e-05	0	0
ENY2	0	1.95308e-05	3.01549e-05	2.98568e-05	2.47839e-05	3.29473e-05
EP300	0	8.7085e-06	0	0	5.99869e-06	0
EPB41	9.55125e-06	2.70064e-05	1.9068e-05	1.34558e-05	2.37301e-05	1.14409e-05
EPB41L2	0.00015863	0.000215818	0.000234881	0.000159645	0.000171062	0.000180522
EPB41L5	3.93322e-05	8.41732e-05	2.95693e-05	3.65521e-05	8.8147e-06	9.00543e-06
EPC2	0	0	1.21387e-05	0	3.51935e-06	5.80404e-06
EPHA2	0.000255474	0.000343025	0.000291171	0.000355639	9.93614e-05	0.000562771
EPHB4	0.00385952	0.0038652	0.00988013	5.94048e-06	6.50107e-06	5.69837e-06
EPHX1	9.62587e-05	0.000109627	0.000167746	0.000120346	0.00011611	0.000109894
EPM2AIP1	0	0	0	0	1.14709e-06	2.30381e-06
EPN1	2.3361e-05	6.26928e-05	7.6474e-06	3.23743e-05	4.5255e-05	4.59045e-05
EPN2	3.7464e-05	1.9262e-05	3.61254e-05	3.49642e-05	2.32381e-05	2.10789e-05
EPRS	0.000482721	0.00094697	0.000418097	0.000625558	0.000759994	0.000784168
EPS15	8.22837e-05	5.63383e-05	6.99165e-05	6.47149e-05	7.60662e-05	8.99845e-05
EPS8	7.6302e-06	1.08177e-05	4.97569e-06	9.97777e-06	7.24966e-06	1.10895e-05
ERAL1	9.40481e-05	9.00506e-05	9.66796e-06	8.88307e-05	8.23323e-05	8.01669e-05
ERAP1	2.48606e-05	2.9353e-05	2.35022e-05	1.69653e-05	2.83152e-05	1.50282e-05
ERAP2	6.34894e-06	7.3847e-06	2.58316e-06	5.79084e-06	2.15095e-06	2.14535e-06
ERBB2	3.11455e-06	0	2.96762e-06	3.13071e-06	1.77536e-06	2.10809e-06
ERC1	0.000106806	0.000114123	4.4175e-05	0.000106486	8.99262e-05	7.16628e-05
ERCC1	0	0	0	7.66225e-06	6.89206e-06	8.14445e-06
ERCC2	2.38952e-05	3.80562e-05	5.58043e-05	5.08515e-05	3.00656e-05	4.72179e-05
ERCC3	3.09365e-05	2.06673e-05	5.10748e-05	3.20393e-05	2.23508e-05	0.000162969
ERCC4	5.23299e-05	0.000854787	0.00119061	4.28037e-05	5.50678e-06	7.72297e-06
ERCC6L	7.25071e-05	8.65599e-05	0.000137203	9.21444e-05	7.77315e-05	9.52752e-05
ERF	7.83159e-06	2.5193e-06	0	0	0	0
ERGIC1	1.49213e-05	3.34531e-05	4.38196e-05	1.65676e-05	1.79371e-05	2.58541e-05
ERGIC2	9.1704e-06	0	2.02115e-05	0	1.34029e-05	1.32571e-05
ERGIC3	4.8307e-05	6.44514e-05	0	4.62029e-05	5.90228e-05	7.02554e-05
ERH	0.000141803	0.000193379	0.000116474	0.000168935	0.000108389	9.11434e-05
ERI3	7.36135e-06	5.88754e-06	4.37793e-06	0	0	0
ERLEC1	0	3.9647e-05	3.4779e-05	2.66838e-05	0	0
ERLIN1	5.46151e-05	0.000443294	4.67865e-05	0.000113524	5.54116e-05	5.71722e-05
ERLIN2	6.43542e-05	2.48054e-05	3.76927e-05	2.23341e-05	3.05337e-05	3.56169e-05
ERMP1	1.6428e-05	1.84101e-05	1.94575e-05	1.12161e-05	1.67323e-05	1.21073e-05
ERN1	6.04385e-06	4.64111e-06	5.05424e-06	7.10288e-06	4.36617e-06	4.07122e-06
ERO1L	0.000631523	0.000444884	0.000639635	0.000721804	0.000333574	0.000644383
ERO1LB	1.35425e-05	8.56905e-06	0	8.39917e-06	7.77462e-06	8.39898e-06
ERP29	0.000154845	0.000171262	0.000205952	0.000716753	0.000683549	0.000845756
ERP44	0.000311587	0.000315868	7.82633e-05	0.000333824	8.25542e-05	0.000229134
ERRFI1	8.80835e-05	0.00019179	0.000107009	0.000136737	0.000195303	0.000199598
ESCO2	0	0	3.92031e-06	0	1.62272e-06	1.3433e-06
ESD	2.20626e-05	0.000170895	2.16987e-05	0.000190433	0.000153957	2.42089e-05
ESPL1	1.36158e-05	1.02817e-05	1.9601e-05	1.1252e-05	1.49563e-05	1.43874e-05
ESRRA	2.43072e-05	4.48663e-05	4.95199e-05	4.4486e-05	3.19723e-05	3.34465e-05
ESYT1	0.000158413	0.000169567	0.000240275	0.000325909	0.00015945	3.20097e-05
ESYT2	1.80469e-05	2.18906e-05	0.000161557	3.87291e-05	1.74035e-05	2.70332e-05
ETF1	0.000214006	0.000350426	0.000500596	0.000216603	0.000344872	0.000345167
ETFA	7.73957e-05	0.000188221	0.000153889	0.000199805	0.000127947	0.000155939
ETFB	0.000191999	8.90683e-05	0.000198962	0.000244913	0.000244617	0.000224402
ETFDH	0	1.9958e-06	3.01419e-06	2.79603e-06	2.88639e-06	3.55165e-06
ETHE1	2.22209e-05	3.01446e-05	3.44363e-05	2.32872e-05	3.42445e-05	2.87144e-05
ETNK1	0	9.3335e-06	1.843e-05	9.81263e-06	1.49345e-05	1.79705e-06
ETV3	0	5.74916e-06	0	0	3.8072e-06	3.01008e-06
EWSR1	5.01903e-05	5.35254e-05	6.81833e-05	4.57729e-05	0.000162152	9.42373e-05
EXOC1	5.31516e-05	4.19409e-05	0	0	0	3.1586e-06
EXOC2	2.42396e-05	2.50386e-05	1.93242e-05	3.5131e-05	2.83328e-05	6.27398e-05
EXOC3	6.87139e-06	5.31991e-06	1.13953e-06	1.76236e-05	6.70181e-06	1.13576e-05
EXOC4	0	2.4002e-06	8.74476e-06	0	2.14724e-06	7.99711e-06
EXOC5	0	1.18029e-05	1.88224e-06	0	1.19498e-05	1.38175e-05
EXOC6	1.62015e-05	6.92086e-06	8.83026e-07	9.63351e-06	3.93664e-07	5.41047e-07
EXOC6B	1.74357e-05	1.89269e-05	1.57317e-05	1.53422e-05	0	0
EXOC7	1.12479e-05	3.52759e-05	2.17354e-05	8.35222e-06	1.53478e-05	2.14179e-05
EXOG	0	1.46993e-05	4.77546e-06	1.31478e-05	1.37333e-05	1.37342e-05
EXOSC1	0	1.02498e-05	0	0	4.91418e-06	0
EXOSC10	6.21265e-05	9.29043e-05	7.33887e-05	9.74823e-05	0.0001135	9.18301e-05
EXOSC2	6.39249e-05	4.71396e-05	5.19064e-05	7.20989e-05	4.12957e-05	6.25858e-05
EXOSC3	2.98794e-05	2.70352e-05	3.72593e-05	6.83212e-05	3.80891e-05	3.52813e-05
EXOSC4	8.46411e-05	8.32571e-05	7.73412e-05	0.000105548	6.91655e-05	7.19579e-05
EXOSC5	9.67265e-05	6.7911e-05	0.000131806	0.000104178	5.77761e-05	6.32586e-05
EXOSC6	5.64686e-05	0.000149105	1.96302e-05	4.95799e-05	0.000129398	6.60462e-05
EXOSC7	8.27249e-05	9.81417e-05	8.30853e-05	7.1427e-05	0.00014259	0.000107937
EXOSC8	9.97189e-05	0.000139348	2.57466e-05	8.85272e-06	0.000124057	0.000121603
EXOSC9	2.42519e-05	2.96754e-05	1.81704e-05	3.82898e-05	3.0355e-05	2.84936e-05
EXT1	0	0	2.04188e-06	0	0	3.27068e-06
EXT2	8.79295e-06	6.39304e-06	1.73339e-05	3.31143e-06	1.30153e-05	1.60957e-05
EXTL2	1.62608e-05	0	3.76176e-05	1.8443e-05	1.10906e-05	1.16926e-05
EXTL3	0	1.54176e-06	8.58162e-07	0	0	0
EZH2	2.41105e-05	3.59016e-05	5.2339e-05	0	4.33421e-05	3.82093e-05
EZR	0.0033923	0.00282756	0.00103052	0.000993167	0.00281793	0.00337234
F10	0	0	8.94487e-06	9.51028e-06	9.18816e-06	8.60907e-06
F2	0	2.48494e-05	2.39072e-05	4.65111e-05	0	0
F5	0.000245833	0.000111711	0.000150012	8.18377e-05	0.000100058	0
FABP5	0.000283742	0.000259801	0.000265352	0.000230116	0.000262799	0.000246468
FADD	2.87761e-05	3.03779e-05	3.72721e-05	3.60606e-05	2.46744e-05	2.17263e-05
FADS1	4.29873e-05	9.39545e-06	1.61621e-06	0	4.96833e-05	4.62285e-05
FADS3	0	5.27596e-07	0	0	2.9199e-07	0
FAF1	3.92385e-05	2.30284e-05	6.03943e-06	3.18352e-05	3.6386e-05	3.37019e-05
FAF2	0.000599269	0.00047921	0.000451141	0.000565247	0.000607622	0.000571508
FAH	9.26507e-06	0	0	0	1.37709e-05	1.48317e-05
FAHD1	9.83097e-05	0.000125604	0.000127033	0.000105266	5.75e-05	3.20641e-05
FAHD2A	1.79237e-05	2.50365e-05	2.76383e-05	0	2.89968e-05	4.02176e-05
FAM108B1	5.66947e-06	7.97546e-06	0	6.86774e-06	9.62014e-06	7.81921e-06
FAM114A1	2.98364e-05	6.35576e-05	6.40523e-05	5.12832e-05	5.63289e-05	4.94445e-05
FAM114A2	3.16088e-05	2.71815e-05	1.92797e-05	4.09226e-05	5.41572e-06	4.73697e-06
FAM115A	8.87614e-06	3.92549e-05	4.72884e-05	1.69804e-05	2.3089e-05	2.71021e-05
FAM118A	0	3.4746e-06	0	0	2.50086e-06	6.78291e-07
FAM120A	0.000126882	0.000103984	0.000159579	0.00011864	0.000100415	9.33913e-05
FAM125A	3.73873e-06	3.97127e-06	2.67694e-06	5.17489e-06	0	0
FAM126A	0	7.72574e-06	0	0	8.94326e-06	0
FAM129B	0.000333259	0.000392301	0.000525105	0.000305986	0.000185834	0.00012006
FAM134A	8.02375e-06	1.9555e-05	7.64461e-06	0	2.02575e-05	1.99951e-05
FAM134C	2.23927e-05	1.80335e-05	0	2.75335e-05	3.0949e-05	2.90464e-05
FAM136A	0	0	3.5303e-06	0	3.4724e-06	0
FAM13B	0	0	2.85607e-06	0	1.37776e-06	0
FAM158A	1.03626e-05	1.0896e-05	0	1.06027e-05	0	7.73791e-06
FAM160A2	8.06239e-06	2.5569e-05	1.30445e-05	3.44592e-06	1.26842e-05	0
FAM160B1	1.42882e-05	9.59627e-06	2.10337e-06	1.09752e-05	1.17899e-05	1.53968e-05
FAM162A	3.63574e-05	7.42874e-05	7.68131e-05	3.04785e-05	4.91912e-05	0
FAM165B	1.56953e-05	9.18425e-06	1.58985e-05	1.40632e-05	1.08498e-05	1.12722e-05
FAM175B	1.43131e-05	4.98037e-06	0	0	1.50887e-05	1.46588e-05
FAM178A	8.65244e-06	0	0	8.4642e-06	1.99531e-06	9.44259e-06
FAM192A	1.95901e-05	0	0	2.47134e-05	0	0
FAM195A	0	1.11578e-05	0	1.21505e-05	0	0
FAM195B	3.87784e-05	0	5.50034e-06	3.30192e-05	5.51061e-05	4.8348e-05
FAM20B	2.11714e-05	2.08841e-05	2.46124e-05	2.83004e-05	2.96835e-05	3.18815e-05
FAM21A	8.91638e-06	4.11054e-05	2.02971e-05	2.01598e-05	1.5716e-05	2.57524e-05
FAM36A	5.03424e-05	5.81821e-05	4.21577e-05	4.89611e-05	4.78595e-05	4.29394e-05
FAM38A	0	0	7.5439e-06	2.64253e-06	3.30457e-06	1.70036e-05
FAM3C	0.000174373	0.000114791	2.66578e-05	0.000173754	0.000126679	0.000153643
FAM40A	1.19644e-05	2.51981e-05	2.07363e-05	2.48213e-05	2.15678e-05	2.78651e-05
FAM45A	1.27879e-05	2.60426e-06	1.7273e-05	0	1.33559e-05	2.00617e-06
FAM50A	9.04855e-05	5.22432e-05	7.93359e-05	5.29911e-05	7.07591e-05	7.72739e-05
FAM54A	0	1.28143e-05	3.99097e-06	0	1.21951e-05	1.31904e-05
FAM58A	0	1.59295e-06	1.16001e-06	0	1.55526e-06	0
FAM60A	0	8.5994e-06	1.99077e-05	5.2612e-06	2.04437e-06	0
FAM65A	1.00439e-05	2.00809e-05	0	0	4.23678e-06	3.97883e-05
FAM76B	6.32457e-06	6.59726e-06	1.37168e-05	7.54707e-06	0	0
FAM82A1	0	4.36913e-06	0	0	3.21303e-06	0
FAM82A2	0.0001411	0.000109598	0.000199878	0.00020182	0.000183117	8.98889e-05
FAM82B	0	0	4.26583e-05	0	0	3.81614e-06
FAM83D	4.0679e-06	4.49158e-06	8.60756e-06	8.10076e-06	1.50201e-05	1.33382e-05
FAM83G	2.93316e-05	1.4838e-05	1.47118e-05	0	2.60255e-05	2.27739e-05
FAM83H	2.24806e-05	1.11782e-05	1.46264e-05	8.04812e-06	3.22616e-05	2.6096e-05
FAM91A1	0	1.90975e-05	2.33154e-05	4.95674e-05	1.80749e-05	1.66768e-05
FAM92A1	0	5.69696e-06	0	0	3.63011e-06	0
FAM96A	2.3912e-05	1.54951e-05	2.60146e-05	2.76286e-05	3.04042e-05	2.28849e-05
FAM96B	8.48244e-06	1.3836e-05	2.38426e-06	3.78162e-06	4.29087e-05	1.26974e-05
FAM98A	3.04732e-05	2.50984e-05	3.47138e-05	5.63332e-05	5.36062e-05	2.56236e-05
FAM98B	0	4.51614e-05	3.91264e-05	3.28791e-05	3.90017e-05	4.87033e-05
FAM98C	7.31824e-06	6.88615e-06	1.09867e-05	6.88233e-06	6.56364e-06	6.68036e-06
FANCA	4.05826e-06	5.97265e-06	3.88113e-06	6.79975e-06	6.09363e-06	5.97451e-06
FANCD2	0	2.9905e-05	3.76288e-05	0	1.51811e-05	3.15899e-05
FANCF	0	2.47625e-06	0	0	3.02321e-06	2.01595e-06
FANCG	7.85047e-06	7.10644e-06	6.37909e-06	7.50697e-06	1.7944e-05	1.87299e-05
FANCI	6.45692e-05	7.61611e-05	0.000115958	7.71162e-05	4.89102e-05	0.000425385
FANCL	0	0	1.01458e-06	0	5.85121e-07	0
FAR1	2.27353e-05	2.23954e-05	3.92021e-05	1.32622e-05	2.74509e-05	3.04555e-05
FARP1	0	0	6.22908e-07	0	2.18293e-05	6.85766e-06
FARP2	7.36113e-06	5.97726e-06	9.8291e-06	0	6.82681e-06	6.26766e-06
FARS2	8.20756e-06	1.4488e-05	5.13713e-06	9.98463e-06	5.2757e-06	2.48951e-05
FARSA	0.000229147	0.000299299	0.000268049	0.000332625	0.00033212	0.000333611
FARSB	0.000385643	0.000293578	0.000344528	0.00039867	0.000341684	0.000172064
FASN	0.00285167	0.00323498	0.00350048	0.00291145	0.00296429	0.00312712
FASTKD1	8.49984e-05	0.000102797	0	1.11086e-05	2.6693e-06	9.79037e-06
FASTKD2	5.79137e-05	0.000129389	7.64901e-05	7.14024e-05	8.65351e-05	8.34953e-05
FASTKD3	1.23285e-05	1.14555e-05	9.50569e-06	1.10529e-05	1.14244e-05	1.05407e-05
FASTKD5	9.23442e-06	8.098e-06	1.55997e-05	8.98881e-06	1.95058e-05	5.64275e-05
FBL	7.55367e-05	0.000193803	0.000280509	0.000184546	0.000313188	0.000360005
FBLN1	8.90471e-06	0	1.68334e-06	1.12309e-05	0	7.25528e-06
FBRSL1	0	5.3499e-06	7.4351e-06	0	6.8681e-06	8.48925e-06
FBXL12	3.69052e-06	0	0	3.05093e-06	0	4.09418e-06
FBXL18	1.00674e-05	1.04139e-05	4.95071e-05	2.92191e-05	4.40507e-05	2.12984e-05
FBXL19	0	0	0	0	8.07277e-06	6.68519e-06
FBXL3	2.20861e-06	5.7662e-07	1.06837e-06	0	0	7.2369e-07
FBXL6	0	1.13764e-05	1.15954e-05	1.40359e-05	7.47484e-06	6.93003e-06
FBXO11	0	9.35631e-06	2.50297e-06	1.47571e-05	7.99311e-06	6.9821e-06
FBXO18	5.23868e-06	1.15299e-05	1.67198e-05	6.72125e-06	6.86397e-06	7.79736e-06
FBXO21	1.09892e-05	2.0133e-05	1.42936e-05	1.92364e-05	1.58298e-05	1.45166e-05
FBXO22	1.28363e-05	1.06147e-05	1.9889e-06	7.99411e-06	0	0
FBXO3	0	7.72879e-06	0	0	6.18895e-06	1.89476e-06
FBXO30	0	2.72534e-06	1.86475e-06	3.18832e-06	1.62042e-06	2.09711e-06
FBXO38	2.07873e-05	2.12713e-05	2.94806e-05	1.14637e-05	1.92794e-05	2.07876e-05
FBXO45	0	0	3.77268e-06	0	4.4341e-06	0
FBXO7	1.67482e-05	2.58096e-05	2.22827e-05	2.30204e-05	1.8592e-05	1.94729e-05
FBXW11	0	0	2.09152e-06	0	0	1.29929e-06
FCF1	1.02893e-05	7.66276e-06	6.96084e-06	0	6.30457e-06	4.2301e-06
FCHO2	0	6.57585e-06	8.61413e-06	6.77395e-06	6.96264e-06	6.80965e-06
FDFT1	7.27998e-05	0.000163525	9.51905e-05	0.000129477	0.000132557	0.000130058
FDPS	2.82491e-05	2.62974e-05	2.0491e-05	9.00567e-06	8.75564e-05	5.60822e-05
FDX1	0	3.51525e-06	5.15742e-06	4.11435e-06	5.64652e-06	8.78245e-07
FECH	3.5329e-05	4.35834e-05	3.50026e-05	2.19329e-05	1.94762e-05	1.94072e-06
FEM1B	2.09768e-05	7.34862e-06	0	4.02443e-06	0	1.56665e-05
FEN1	5.07287e-05	0.000128474	0.000129423	5.21234e-05	0.00016388	0.000200196
FERMT2	1.39932e-05	1.89371e-05	2.4403e-05	1.4034e-05	1.32701e-05	1.59628e-05
FEZ2	4.63534e-06	8.6585e-06	2.87937e-06	7.36098e-06	1.02257e-05	9.76918e-06
FGA	8.08864e-05	6.14742e-05	3.30062e-06	0	5.45801e-05	0
FGD1	0	1.10634e-06	2.40233e-06	0	1.58474e-06	0
FGFR1OP	3.60888e-05	6.54403e-05	7.82742e-05	2.99445e-05	3.50069e-05	2.25257e-05
FGFRL1	0	0	2.80783e-06	0	0	2.12421e-06
FH	0.00045706	0.000393213	0.00046598	0.00035166	0.000517829	0.000568121
FHOD1	3.27844e-05	3.13463e-05	2.90465e-05	4.18657e-05	3.80339e-05	3.25565e-05
FIBP	5.80894e-06	1.45706e-05	4.4368e-05	2.56821e-05	1.59206e-05	1.44532e-05
FIG4	9.659e-06	0	3.56948e-06	4.4432e-06	1.22464e-05	1.47428e-05
FIP1L1	8.66457e-05	0.000117891	0.000160457	0.000113421	0.000104971	0.000114961
FIS1	0	1.19772e-06	0	2.75076e-06	0	5.32266e-06
FKBP10	0.000145696	6.96193e-05	4.30396e-05	0.000116458	0.000112832	0.000142124
FKBP15	2.24057e-05	3.04294e-05	5.41808e-05	2.34382e-05	1.27046e-05	1.42587e-05
FKBP1A	0.000136057	0.000128195	7.52647e-05	0.000115386	0.000211289	0.00019691
FKBP2	0.000186683	0.0001985	6.17554e-05	0.000191837	0.000236146	0.000233939
FKBP3	5.70821e-05	0.00014216	5.70054e-05	8.34886e-05	0.000154162	0.000137843
FKBP4	0.000329773	0.000295122	0.000349594	0.000386224	0.00036207	0.000323334
FKBP5	0.000129124	0.000207947	0.00012181	7.0362e-05	0.000102662	0.000166465
FKBP8	0	2.98355e-05	2.0793e-05	1.06106e-05	1.77169e-05	2.06969e-05
FKBP9	9.65802e-05	7.30322e-05	0.000106774	6.85705e-05	6.31468e-06	2.75186e-05
FLAD1	1.53221e-05	3.54956e-05	1.47987e-05	4.31192e-05	1.52784e-05	3.12447e-05
FLCN	0	4.47224e-06	0	0	0	3.28755e-06
FLII	8.20142e-05	9.93601e-05	8.17272e-05	6.80846e-05	0.000112633	9.45653e-05
FLJ36031	9.56939e-06	0	0	0	4.69118e-06	1.05781e-05
FLNA	0.00198083	0.00240424	0.0030135	0.00206731	0.00178767	0.00221381
FLNB	0.00058096	0.000615237	0.000639123	0.00136763	0.000715839	0.000687476
CDK4	0.170852	0.150638	0.183426	2.25965e-05	1.37185e-05	0
FLOT2	7.94688e-05	7.86157e-05	0.000106798	8.70258e-05	9.06497e-05	8.83159e-05
FLT4	0	0	0	0	3.09018e-06	2.64054e-06
FLVCR1	0	1.60108e-06	2.98092e-06	0	0	0.000122145
FMNL1	4.31711e-06	1.34339e-05	1.37001e-05	3.33197e-06	2.19294e-05	1.44789e-05
FMNL2	1.44314e-05	4.44789e-05	4.38954e-05	4.2247e-05	3.564e-05	3.36936e-05
FMNL3	1.08818e-06	0	8.60857e-07	0	0	0
FMR1	6.07866e-06	3.15153e-05	3.32185e-05	9.65609e-06	4.68025e-05	3.88623e-05
FN1	1.46913e-05	5.48052e-05	4.04707e-05	4.01594e-05	6.51491e-05	2.13605e-05
FN3KRP	0	5.82492e-06	9.11008e-06	0	5.69032e-06	1.26742e-05
FNBP1	0	9.12155e-06	7.57677e-06	8.72606e-06	1.15824e-05	1.19139e-05
FNBP4	1.24612e-05	3.86691e-05	1.24512e-05	0	3.76019e-05	1.75739e-05
FNDC3B	5.72128e-05	7.75458e-05	5.15684e-05	3.49719e-05	6.84668e-05	7.57798e-05
FNTA	5.56092e-05	3.54329e-05	4.77597e-06	5.57357e-05	3.05293e-05	3.90797e-05
FOSB	1.44405e-05	8.74083e-06	1.19293e-05	0	7.65081e-06	9.41802e-06
FOSL1	5.46339e-06	5.17679e-05	3.59437e-05	7.79949e-06	1.14114e-05	2.83484e-05
FOXJ3	1.15089e-05	2.25663e-06	0	5.84285e-06	1.61868e-05	1.82076e-05
FOXK1	2.23784e-05	1.68175e-05	2.3904e-05	2.67451e-05	1.70577e-05	2.98411e-05
FOXM1	0	0	1.22934e-05	0	0	3.68633e-06
FOXRED1	6.07466e-06	1.52096e-05	4.01598e-05	0	3.35845e-05	5.49002e-06
FOXRED2	2.31477e-06	0	0	0	0	5.06244e-06
FPGS	2.30207e-05	1.39715e-05	2.18106e-05	2.16741e-05	1.54322e-05	5.50172e-06
FRG1	0	0	0.000168097	0	5.26261e-05	1.66622e-05
FRYL	4.31622e-05	2.7817e-05	7.71324e-05	6.3223e-05	7.81813e-05	6.77327e-05
FSD1	3.44708e-06	8.37523e-06	1.18728e-05	2.05807e-06	1.57932e-06	1.0851e-05
FTH1	8.67141e-06	3.74621e-05	0	0	3.14527e-05	4.98418e-05
FTL	1.70941e-05	9.0518e-06	4.80598e-05	0	0	1.0327e-05
FTO	1.58883e-05	1.8683e-05	0	0	3.20209e-06	1.08914e-05
FTSJ1	5.25464e-06	8.86788e-06	7.17107e-06	8.3185e-06	4.14371e-06	5.27921e-06
FTSJ3	0.000275971	0.000176824	0.000255513	0.000184437	0.000149157	0.000129681
FTSJD2	2.86715e-05	3.48771e-05	9.66216e-05	1.51211e-05	2.52319e-05	5.26004e-05
FUBP1	0.000276833	0.000333345	0.000826031	0.000342742	0.000339784	0.00102059
FUBP3	0.000666506	0.000782539	0.00054205	0.00056632	0.000650437	0.000422605
FUCA1	0	0	2.66029e-06	0	0	1.6897e-06
FUCA2	1.10291e-05	1.19661e-05	0	8.56643e-06	2.82915e-05	2.75676e-05
FUS	0.00234861	0.00249392	0.00221836	0.00226978	0.00274755	0.0023478
FUT11	0	5.5363e-06	8.18351e-06	0	4.45057e-06	4.29754e-06
FUT8	2.14853e-05	3.16152e-05	2.5981e-05	0	1.89837e-05	6.46688e-06
FXC1	3.15911e-06	4.53069e-06	5.7511e-06	4.32624e-06	4.90794e-06	4.79605e-06
FXR1	0.000217734	0.000205201	0.000214939	0.000186488	0.000260802	0.000307182
FXR2	0	3.94789e-05	5.11295e-05	2.70715e-05	2.77607e-05	5.97904e-05
FYCO1	0	1.02969e-05	3.43227e-06	3.85485e-06	9.60786e-06	3.62529e-06
ANXA1	0.0157564	0.0235972	0.0134483	0.00306826	0.00318273	0.00223524
G3BP2	9.83039e-05	5.92892e-05	1.48817e-05	9.11987e-06	5.31594e-05	6.3877e-05
G6PC3	0	0	1.91864e-05	0	1.76856e-05	0
G6PD	8.71674e-05	0.000174774	0.000127605	0.000137853	0.000174462	0.000206708
GAA	7.7766e-05	0.000185811	0.000102667	4.27555e-05	5.32007e-05	4.03518e-05
GABARAPL2	3.57448e-05	1.66782e-05	4.80471e-05	3.8855e-05	3.79875e-05	3.32999e-05
GABPA	0	5.61805e-06	4.50042e-06	0	8.21951e-06	8.22545e-06
GABPB1	0	1.16442e-05	1.445e-05	7.05942e-06	1.02945e-05	7.90297e-06
GADD45GIP1	3.25619e-05	3.92718e-05	5.26498e-05	3.12315e-05	3.84246e-05	3.74102e-05
GAK	2.78332e-05	3.14201e-05	2.95887e-05	1.17152e-05	2.14676e-05	3.63676e-05
GALE	2.27823e-05	2.39277e-05	1.4841e-05	9.61473e-06	4.30791e-05	5.38684e-05
GALK1	0	3.22171e-06	3.73946e-06	3.95295e-06	1.27973e-05	5.94992e-06
GALK2	0	0	0	0	1.32091e-05	1.38344e-05
GALNS	3.52322e-05	3.62219e-05	1.82452e-05	2.58089e-05	4.21496e-05	4.45077e-05
GALNT1	5.45109e-06	1.2804e-06	3.94976e-06	6.42973e-06	1.19111e-05	7.4219e-06
GALNT2	9.33722e-05	0.000175456	0.00037099	0.000123113	0.000173221	0.000225226
GALNT7	0	6.2953e-06	0	0	3.91029e-06	2.76223e-06
GAMT	0	0	6.99745e-06	0	0	6.0892e-06
GAN	0	2.71192e-06	8.29278e-06	0	0	0
GANAB	0.000968754	0.00100669	0.00097323	0.000782038	0.000944842	0.000864567
GAPDH	0.0276532	0.0186845	0.0129236	0.0225231	0.0260034	0.0198034
GAPVD1	0.000239017	0.000260351	7.16564e-05	0.000215104	0.000284545	0.000217753
GAR1	0.000106738	0.00012387	5.43266e-05	9.41854e-05	5.55724e-06	6.43872e-05
GARS	0.00033656	0.00033097	0.000135407	0.000703588	0.000398348	0.000344551
GART	0.000362074	0.000504942	0.000577962	0.000452245	0.00047589	0.000564482
GAS6	4.48182e-06	0	7.25042e-06	0	0	2.84005e-06
GATAD2A	0	4.48796e-06	5.65207e-06	1.42501e-05	1.17553e-05	4.97721e-06
GATAD2B	0	2.64407e-05	0	2.70756e-05	4.2774e-05	4.47698e-05
GBA	0	2.62878e-05	6.0198e-05	4.00345e-05	1.75038e-05	2.254e-05
GBAS	0	1.39902e-05	2.03303e-05	9.1658e-06	1.37789e-05	2.19408e-05
GBE1	4.56619e-05	4.33776e-05	7.92554e-05	1.78559e-05	1.51535e-05	5.02476e-05
GBF1	2.00791e-05	5.10319e-05	5.72234e-05	7.74211e-05	7.58031e-05	4.93363e-05
GC	0	1.79674e-05	0	0	1.67891e-05	0
GCAT	0	6.18606e-06	6.27789e-06	0	0	5.10103e-06
GCC1	0	4.67003e-06	8.13374e-06	0	4.70531e-06	7.02394e-06
GCC2	4.44334e-06	9.23189e-06	4.21771e-05	5.10555e-06	2.02686e-05	1.46913e-05
GCDH	0	4.48164e-06	4.61619e-06	4.18931e-06	2.80004e-06	2.25558e-06
GCFC1	1.60942e-05	2.83317e-06	6.31272e-06	8.20524e-06	1.31862e-05	6.6913e-06
GCLC	9.89393e-06	0	1.19002e-05	1.06377e-05	3.83075e-06	1.21791e-05
GCLM	1.63643e-05	6.47796e-06	0	0	2.33796e-05	1.88904e-05
GCN1L1	0.000785317	0.000757703	0.000620706	0.000740345	0.000825072	0.000626419
GDAP2	7.59053e-06	0	0	0	1.23611e-05	0
GDI1	6.70361e-05	2.8872e-05	1.78778e-05	4.3733e-05	5.27679e-06	3.55113e-05
GDI2	0.00206874	0.00203482	0.00207744	0.002294	0.00183883	0.00187066
GEMIN4	6.18947e-05	5.58947e-05	4.20083e-05	9.26097e-05	6.614e-05	6.61396e-05
GEMIN5	9.3942e-05	0.000258707	0.000327835	0.000283235	0.000124057	7.63265e-05
GEMIN6	2.57366e-05	3.6504e-05	2.65012e-05	2.97325e-05	2.44777e-05	1.81624e-05
GEMIN7	1.66467e-05	2.18226e-05	3.8768e-05	1.93082e-05	2.81118e-05	2.07668e-05
GEMIN8	0	0	0	1.79582e-05	0	1.24839e-06
GET4	0	3.05855e-06	0	5.27106e-06	6.03969e-05	7.58083e-06
GFER	2.505e-05	9.78679e-06	5.03896e-06	0	1.97957e-05	3.8123e-05
GFM1	0.000688293	0.000664146	0.000561981	0.000602712	0.00084565	0.000955064
GFM2	0.000100164	9.08368e-05	7.68792e-05	0.000107883	0.000134145	0.000133173
GFPT2	6.1054e-05	8.11429e-06	1.2011e-05	8.50928e-06	3.76382e-06	9.09211e-06
GGA1	9.76168e-06	1.16164e-05	0	9.9845e-06	1.46141e-05	1.26766e-05
GGA2	0	2.38103e-05	1.35752e-05	1.78355e-05	2.16118e-05	0
GGCX	0	6.32579e-06	0	0	0	5.39036e-06
GGH	2.81342e-05	6.39075e-05	7.67176e-05	6.2549e-05	6.38685e-05	6.65645e-05
GHITM	1.33543e-05	2.95201e-05	7.49969e-06	3.57146e-05	3.97014e-05	3.76974e-05
GIGYF2	3.78334e-05	3.65686e-05	5.13719e-05	1.80502e-05	5.98277e-05	5.56197e-05
GINS1	0	0	8.35051e-06	4.65381e-06	0	0
GINS2	0	1.49305e-05	7.66546e-06	1.76712e-05	1.22222e-05	1.3611e-05
GINS3	2.8981e-05	2.33923e-05	3.40584e-05	3.53406e-05	3.40746e-05	3.09054e-05
GINS4	2.62163e-05	5.98169e-05	4.62028e-05	5.25736e-05	3.66623e-05	4.37254e-05
GIPC1	4.93968e-05	4.30644e-05	9.48419e-05	9.53121e-05	0.000104603	2.18131e-05
GIT1	0	2.22262e-05	2.36538e-05	9.56611e-06	3.25058e-05	3.23059e-05
GIT2	1.7433e-05	5.60576e-06	5.89309e-06	1.71439e-05	6.58443e-06	6.36986e-06
GJC1	0	0	1.26938e-05	0	4.71705e-06	3.73129e-06
GK	1.31007e-05	1.42804e-05	1.60261e-05	1.44045e-05	2.1593e-05	2.75852e-05
GLA	4.98242e-05	6.93302e-05	4.34562e-05	6.77398e-05	6.77045e-05	5.22007e-05
GLB1	2.50597e-05	1.4143e-05	6.47924e-05	2.57949e-05	9.13487e-05	5.97623e-05
GLE1	3.44248e-05	1.66849e-05	1.62503e-05	3.8237e-05	1.93325e-05	4.16205e-05
GLG1	0.000229877	0.000261149	0.000289422	0.00030369	0.000283976	0.00029104
GLIPR1	0	0	6.87317e-06	0	1.02928e-05	1.40366e-05
GLMN	2.06306e-05	2.15845e-05	1.44857e-05	1.86292e-05	2.64991e-05	6.01057e-06
GLO1	0.00016426	0.000612432	0.0004868	0.00081587	0.000860188	0.000909006
GLOD4	0.000172937	0.000198369	5.53206e-05	2.73844e-05	0.000203973	0.000203483
GLRX2	2.1249e-05	2.00684e-05	2.01586e-05	2.04768e-05	1.41751e-05	1.97764e-05
GLRX3	0.00018499	7.53856e-05	0.0002686	5.18407e-05	0.000241981	8.56808e-05
GLRX5	6.17579e-05	9.02255e-05	0.000108414	8.82861e-05	6.29913e-05	6.25045e-05
GLT25D1	0.00020354	0.000155521	0.000281425	0.000214358	0.000187469	0.000250091
GLTSCR2	1.05155e-05	0	0	2.88367e-06	0	0
GLUD1	0.00144985	0.00166728	0.0016798	0.00145871	0.00163461	0.00162374
GLYR1	4.30606e-06	2.77607e-05	2.17729e-05	3.17499e-05	2.17475e-05	1.70496e-05
GMDS	0	5.19612e-06	1.33102e-05	0	6.29342e-06	0
GMFB	0.000210056	0.000167543	0.000235422	0.000201241	0.000187967	0.000194371
GMIP	0	4.9014e-06	0	4.73494e-06	3.74962e-06	5.42726e-06
GMPPA	1.08661e-05	1.73892e-05	2.97556e-05	1.25287e-05	1.73346e-05	2.2832e-05
GMPPB	0	1.30228e-05	8.33252e-06	7.94901e-06	7.69003e-06	1.08345e-05
GMPS	0.00174924	0.00300145	0.00239591	0.00276974	0.00222617	0.00164237
GNA11	2.02696e-06	2.37713e-06	0	0	1.31807e-06	1.51687e-06
GNA13	5.55024e-06	3.54176e-05	2.40137e-05	8.52779e-06	4.24226e-05	3.85193e-05
GNAI2	4.083e-05	1.089e-05	9.94467e-05	5.63279e-05	1.59619e-05	3.21665e-05
GNAI3	2.24749e-05	6.91285e-05	3.23543e-05	1.14328e-05	6.77508e-05	6.85395e-05
GNAS	5.88951e-05	7.30964e-05	1.87047e-05	6.7132e-05	0.000135445	0.000143636
GNB1	0.0222225	0.0124169	0.00465205	0.000153147	0.000196302	0.000248257
GNB1L	5.74586e-06	0	1.43775e-05	1.46805e-05	1.60078e-05	1.36716e-05
GNB2	8.23167e-05	3.17901e-05	1.572e-05	7.59131e-05	4.97537e-05	4.06302e-05
GNB2L1	0.00118639	0.00121629	0.000830922	0.00123017	0.0013397	0.00124568
GNE	4.95371e-05	3.01394e-05	4.31012e-05	2.66718e-05	4.11654e-05	3.88533e-05
GNG12	0	1.9057e-05	0	0	1.17912e-05	7.63354e-06
GNL1	7.58538e-06	9.16093e-06	5.50483e-06	1.4717e-05	1.27591e-05	9.27983e-06
GNL2	0.000101297	0.000113758	0.000163905	0.000122215	1.31526e-05	9.02512e-05
GNL3	0.000318129	0.000222179	0.000248522	0.000356007	0.000106509	0.000179071
GNL3L	0	1.03615e-05	1.0122e-05	0	6.81464e-06	2.68175e-05
GNPAT	2.12292e-05	9.54326e-06	1.57742e-05	2.86596e-06	1.68474e-05	1.53949e-05
GNPDA1	7.61079e-05	9.71033e-05	8.98153e-05	6.89269e-05	0.00012109	8.93067e-05
GNPDA2	0	0	1.05656e-05	0	7.75051e-06	0
GNPNAT1	5.75364e-05	4.94746e-05	4.66292e-05	6.5398e-05	5.49125e-05	4.55239e-05
GNS	9.81504e-05	0.000198783	0.000112466	0.000126385	0.000113462	7.68829e-05
GOLGA1	0	7.16707e-06	1.10631e-05	7.99891e-06	1.09954e-05	6.59908e-06
GOLGA2	2.3903e-05	0.00011751	0.000138479	0.000143652	0.000105881	0.000100023
GOLGA3	0.000108466	2.78758e-05	7.9028e-05	4.65483e-05	6.30889e-05	9.09253e-05
GOLGA4	1.31959e-05	5.04193e-05	0.00010934	2.89412e-05	3.0784e-05	1.56696e-05
GOLGA5	1.73918e-05	5.41131e-05	2.96951e-05	5.86187e-05	0.000163425	4.42662e-05
GOLGA7	0	2.31489e-05	2.47961e-05	0	0	0
GOLGB1	0.00012406	9.19724e-05	0	6.38421e-05	0	0
GOLIM4	4.62979e-05	3.18554e-05	2.72707e-05	2.34848e-05	2.58003e-05	4.83992e-05
GOLPH3	7.88667e-05	4.70106e-05	6.00762e-05	4.47737e-05	3.88769e-05	1.90966e-05
GOLPH3L	4.45318e-06	3.88067e-06	6.69138e-06	1.92442e-05	7.8561e-06	1.00567e-05
GOLT1B	0.000519388	0.000666064	0.000690194	0.000749763	0.000663176	0.000715779
GON4L	0	2.78533e-06	4.35841e-06	3.6196e-06	3.49676e-06	3.40314e-06
GOPC	6.51566e-06	2.31525e-05	2.99974e-05	2.81215e-05	4.51831e-05	3.0325e-05
GORAB	1.27076e-05	1.40886e-05	2.59997e-05	1.65375e-05	1.33195e-05	1.72139e-05
GORASP2	6.58842e-05	3.92425e-05	4.17125e-05	0.000103901	2.51858e-05	2.40596e-05
GOSR1	0	0	0	0	2.13281e-05	3.25999e-05
GOSR2	1.27459e-05	1.23028e-05	1.55139e-05	2.43292e-05	0	1.22232e-05
GOT1	0.000147623	0.000125248	0.000183551	6.38435e-05	7.75944e-05	0.00016522
GOT2	0.00133506	0.00101872	0.000679048	0.00114578	0.000834565	0.00150968
GPAA1	0	1.97409e-05	0	0	1.17583e-05	1.88517e-05
GPATCH1	1.1167e-05	3.3786e-06	9.54766e-06	7.61589e-06	6.27595e-06	6.36631e-06
GPATCH4	0	8.16384e-06	3.73701e-05	3.78082e-06	0	0
GPATCH8	2.04148e-05	2.20429e-05	6.47499e-06	1.03167e-05	8.70594e-06	1.33587e-05
GPBP1	0	0	0	0	1.44074e-06	1.39969e-06
GPC1	0	0	1.77456e-05	0	1.12014e-05	1.16499e-05
GPD1L	0	6.47551e-06	8.06245e-06	0	8.30647e-06	6.67707e-06
GPD2	0.000502426	0.000277317	0.000438842	0.000349912	0.000134704	0.000323667
GPI	0.000352862	0.000411728	0.000635419	0.000464565	0.000748508	0.000388185
GPKOW	3.67695e-05	0.000159867	0.000204368	0.000120482	0.000132396	0.000106085
GPN1	7.32959e-06	6.70862e-06	1.08545e-05	1.29955e-05	0	9.11832e-06
GPN3	2.19498e-06	5.21388e-06	1.52888e-05	1.11843e-05	2.74353e-06	1.03107e-05
GPR126	4.06243e-05	2.84379e-05	2.1069e-05	3.7457e-05	8.50068e-06	3.09032e-05
GPR89A	0	1.55943e-05	1.40288e-05	2.79973e-05	1.25117e-05	3.58775e-06
GPRASP1	0	8.46262e-07	7.3648e-07	0	2.91727e-07	0
GPRC5A	6.47774e-05	1.89869e-05	1.52523e-05	3.97748e-05	6.17158e-05	4.14614e-06
GPS1	1.91049e-05	5.47475e-05	7.74944e-05	3.83313e-05	4.62186e-05	9.11755e-06
GPSM1	9.65038e-06	0	3.11177e-05	1.59761e-05	7.78251e-06	6.10472e-06
GPT2	5.21583e-05	4.97019e-05	4.14829e-05	4.51728e-05	3.48401e-05	3.37469e-05
GPX1	1.2893e-05	1.22992e-05	0	1.61087e-05	2.12237e-05	2.04831e-05
GPX4	1.7014e-05	1.48026e-05	1.13357e-06	1.26528e-05	2.28624e-05	5.59989e-05
GRAMD1A	0	0	1.65984e-05	0	0	6.35284e-06
GRAMD3	0	0	5.35862e-06	7.75925e-06	0	0
GRB2	3.62132e-05	1.31498e-05	2.99296e-05	3.8916e-05	6.58772e-05	6.6785e-05
GRHPR	1.51572e-05	6.05545e-05	8.98476e-05	9.39465e-05	6.95282e-05	7.81735e-05
GRID2IP	2.20193e-05	0	0	1.39841e-05	0	0
GRIPAP1	2.84726e-05	8.88743e-05	9.10037e-05	5.52038e-05	5.5923e-05	5.36865e-06
GRK6	0	0	5.87769e-06	8.40687e-06	1.48521e-05	1.04223e-05
GRPEL1	0.000729339	0.000692769	0.000798681	0.000897202	0.000749364	0.000695856
GRPEL2	2.58245e-05	2.32242e-05	2.1128e-06	3.6439e-05	3.38659e-05	2.69296e-05
GRSF1	0.000579073	0.000434237	0.00056016	0.000462277	0.000380371	0.000394264
GRWD1	8.18367e-05	6.30695e-05	9.07398e-05	0.000135224	4.60732e-05	8.72174e-05
GSG2	0	0	2.74986e-05	3.47164e-05	2.95784e-06	2.23484e-05
GSK3A	0.0181463	0.0283719	0.00509141	4.58267e-05	4.84289e-05	4.66725e-05
GSK3B	0.00409043	0.0207028	0.0360503	1.20948e-06	2.62573e-05	1.42622e-06
GSN	0	0	1.37317e-05	0	6.17018e-06	6.61362e-06
GSPT1	0.000222346	0.000342365	0.000589076	0.000232985	0.000259239	0.000344027
GSPT2	1.07628e-05	4.88249e-05	0	1.64513e-05	5.70531e-05	4.00014e-05
GSR	0.000214598	0.000303631	2.89457e-05	0.000254714	0.000184843	4.58922e-05
GSS	3.42728e-05	0.000213314	0.000107101	0.00010502	9.45207e-05	0.000182198
GSTA4	0	0	0	0	1.64972e-06	1.33695e-06
GSTK1	0.000125503	0.000159077	0.00016814	0.00017579	0.000131229	0.000175365
GSTM1	0.000132864	6.54929e-05	5.42379e-06	0.000155892	9.71936e-05	0.000101395
GSTM3	5.40465e-05	6.11732e-05	2.44146e-05	5.33403e-05	5.49197e-05	5.55222e-05
GSTO1	0.00108577	0.000367343	0.000246518	0.00049502	0.00069049	0.000788248
GSTP1	0.000294798	0.000398281	0.000395287	0.000224301	0.00020101	0.00022281
GSTT1	1.42256e-05	6.14981e-06	1.84115e-05	0	4.28218e-06	8.37659e-06
GSTT2	7.9235e-06	4.90924e-05	4.40368e-05	3.75086e-05	2.91937e-05	6.47995e-06
GTF2A1	2.05877e-05	0	1.69719e-05	2.76071e-05	0	4.61679e-06
GTF2B	4.30939e-05	2.22116e-05	2.51858e-05	2.19537e-05	2.73576e-05	3.56169e-05
GTF2E1	4.27867e-06	1.27044e-05	0	5.75584e-06	7.99542e-06	1.18454e-05
GTF2E2	4.46931e-05	2.61204e-05	1.30718e-05	0	1.48972e-05	3.53387e-06
GTF2F1	6.48355e-05	6.12745e-05	4.89195e-06	2.38865e-05	0.0001036	0.000104041
GTF2F2	6.0209e-05	8.43446e-05	3.6196e-05	0	3.45481e-06	4.78982e-06
GTF2H1	1.07834e-05	2.36537e-05	2.85296e-05	2.12929e-05	5.98588e-05	2.02825e-05
GTF2H2C	2.14124e-05	5.6197e-05	3.76535e-05	5.67142e-05	6.37616e-05	5.8004e-05
GTF2H3	7.17928e-06	5.44384e-06	0	9.93684e-06	6.18256e-06	6.524e-06
GTF2H4	1.12278e-05	0	7.89538e-06	1.09458e-05	5.65561e-06	0
GTF2I	0.000273716	0.000266791	0.000347398	0.000324188	0.000275813	0.000278927
GTF2IRD1	1.49347e-06	1.94348e-06	1.97425e-06	0	1.74776e-06	6.66524e-07
GTF3C1	4.59057e-05	9.20125e-05	8.35447e-05	0.000105139	0.000143488	9.79257e-05
GTF3C2	2.32249e-05	2.91577e-05	1.24035e-05	1.0463e-05	1.97263e-05	1.36137e-05
GTF3C3	1.4699e-05	3.55695e-06	0	1.35302e-05	4.02354e-06	0
GTF3C4	8.38834e-05	0.000105708	6.68856e-05	0.000108827	9.51829e-05	8.57735e-05
GTF3C5	8.70512e-06	9.42378e-06	8.87728e-06	1.05174e-05	1.60316e-05	2.76409e-05
GTPBP1	1.36884e-05	6.13448e-06	1.87111e-05	8.57535e-06	1.55914e-05	2.22703e-05
GTPBP10	1.06832e-05	1.86747e-05	1.58351e-05	1.11458e-05	1.08487e-05	1.87618e-05
GTPBP3	2.56895e-05	0	0	0	0	1.63079e-05
GTPBP4	0.000301801	0.000233346	0.000332368	0.000241043	0.000280886	0.000303985
GTPBP6	9.38461e-06	1.82648e-05	2.99532e-05	1.64355e-05	1.3723e-05	7.17435e-05
GTPBP8	0	1.27723e-05	1.23504e-05	0	4.34313e-06	9.69108e-06
GTSE1	0	0	0	4.77121e-06	0	9.8898e-06
GUF1	7.64484e-06	1.72122e-05	7.47135e-06	1.84688e-05	4.24332e-06	7.21384e-06
GUSB	6.88659e-06	1.07439e-05	4.91896e-06	0	2.45674e-05	1.01547e-05
GYG1	0	8.0797e-06	1.34269e-05	7.93447e-06	0	6.34562e-06
GYS1	7.28126e-05	4.91216e-05	6.00658e-05	6.87246e-05	4.40409e-05	3.40669e-05
H1F0	0	0	0	0	6.19252e-06	1.16561e-06
H1FX	1.87166e-05	1.88875e-05	4.48796e-05	1.96796e-05	2.15592e-05	0
H2AFX	0.00396212	0.00343519	0.0021225	0	0.000310917	0.00173034
H2AFY	0.00189612	0.00095116	0.000583272	0.000353059	0.000926598	0.00091577
H2AFY2	0	6.29593e-06	7.86191e-06	4.36591e-06	4.53154e-06	0
H2AFZ	5.44135e-05	1.44349e-05	9.50374e-06	1.08353e-05	4.96132e-05	4.85744e-06
H6PD	0	4.12255e-06	1.13835e-05	0	2.79291e-07	9.48618e-06
HABP4	0	9.57413e-06	1.41246e-05	1.14744e-05	1.09363e-05	1.8224e-05
HACL1	7.02394e-05	5.92172e-05	5.9796e-05	6.59258e-05	6.38474e-05	4.93986e-05
HADH	0.000319165	0.000549081	0.000539973	0.000512146	0.000497792	0.000479872
HADHA	0.000510617	0.000495268	0.000823533	0.000420125	0.000637232	0.000374031
HADHB	0.000194033	0.000279427	0.000396961	0.000238467	0.000380257	0.000352464
HAPLN1	0	2.32608e-05	3.92169e-05	1.45128e-05	0	2.07072e-05
HARS	0.000558915	0.000544958	0.000563575	0.000594218	0.000564586	0.000527016
HAT1	0.000203893	7.12631e-05	0.000447861	0.000119878	0.000116475	0.000121066
HAUS1	0	2.4284e-05	1.63178e-05	5.03298e-06	1.65477e-05	1.21936e-05
HAUS2	0	0	4.92395e-06	0	0	5.12072e-06
HAUS3	4.1682e-06	3.85864e-06	4.08559e-06	0	0	1.5277e-06
HAUS4	0	0.000700889	0	0	0.000921743	0
HAUS5	0	0	1.82472e-06	0	1.87928e-06	0
HAUS6	0	0.000163593	0.000204674	0.000120681	0.000142824	0.000124081
HAUS7	0	0	6.25228e-06	0	3.91899e-05	4.0915e-05
HAUS8	7.4652e-05	3.70618e-05	3.34937e-05	5.9187e-05	2.52812e-05	2.23713e-05
HAX1	7.72835e-05	7.63814e-05	1.54768e-05	5.29493e-05	9.05098e-05	8.96837e-05
HBA2	0	1.06505e-06	3.24641e-06	1.17078e-06	4.7916e-06	0
HBB	0.000156935	0.000170736	3.09153e-06	3.6431e-06	9.02901e-06	4.90102e-06
HBS1L	7.48081e-05	8.32741e-05	9.35159e-05	4.79203e-05	0.000107597	8.56898e-05
HBXIP	3.02726e-06	2.89914e-06	1.18509e-06	4.8018e-06	0	0
HCCS	2.80666e-05	7.04662e-05	0.000100321	3.73509e-05	5.09007e-05	5.57004e-05
HCFC1	1.42753e-05	7.33531e-05	4.8692e-05	3.24877e-05	8.09807e-05	7.8494e-05
HDAC1	0.0250899	0.00694767	0.00947489	4.35933e-05	0.000138106	0.000228736
HDAC2	7.50066e-06	0	0	3.62051e-05	3.46604e-05	4.62846e-05
HDAC3	1.28126e-05	1.05219e-05	2.11986e-05	1.46198e-05	6.70044e-06	1.23636e-05
HDAC4	0	0	4.90975e-06	5.30703e-06	4.2137e-06	0
HDAC6	0	7.91619e-06	1.12536e-05	0	0	4.74786e-06
HDAC9	0.0310107	0.0133264	0.0139404	1.53112e-05	2.02543e-06	1.57916e-05
HDDC2	0	1.31282e-05	4.67792e-06	0	6.55613e-06	3.93281e-05
HDGF	0.000407199	0.000778134	0.000960597	0.000685618	0.000665236	0.000846076
HDHD1	0	1.08443e-06	0	1.04209e-05	6.74451e-06	2.73576e-06
HDHD2	1.30084e-05	3.69804e-06	0	0	1.52791e-05	1.01667e-05
HDHD3	2.77236e-05	4.54916e-05	3.03626e-05	2.41471e-05	4.62653e-05	3.36389e-05
HDLBP	0.000556333	0.00038127	0.000660094	0.000663484	0.000566675	0.000411884
HEATR1	0.000625541	0.000404308	0.000306147	0.00039252	0.000248349	0.000258529
HEATR2	8.61353e-05	8.90004e-05	2.76048e-05	8.82133e-05	5.44431e-05	5.23774e-05
HEATR3	0.000144628	6.41066e-05	0.000143177	0.000235617	0.000208197	9.58442e-05
HEATR5B	9.70827e-06	4.12642e-06	1.30655e-05	9.56656e-06	1.29121e-05	1.18376e-05
HEATR6	0	0	4.21903e-06	6.06185e-06	4.18428e-06	0
HEBP1	2.96302e-05	8.24629e-06	2.71209e-05	3.03407e-05	2.24105e-05	4.6188e-06
HEBP2	2.45002e-06	8.5533e-06	2.09337e-05	0	8.63103e-06	9.64914e-07
HECTD1	9.79623e-05	0.000101698	0.000107125	0.000108991	0.000128888	0.000110997
HECTD3	2.27871e-05	1.62431e-05	9.67873e-06	1.08241e-05	1.77174e-05	1.61497e-05
HELLS	1.35943e-05	1.83394e-05	2.0081e-05	2.61545e-05	2.95483e-05	3.07108e-06
HELZ	4.12612e-06	7.03899e-06	1.05982e-05	0	7.31195e-06	1.46646e-05
HERC1	6.14524e-06	8.45348e-06	1.05601e-05	1.04603e-05	1.01419e-05	9.06529e-06
HERC2	2.19982e-05	6.12809e-05	5.8091e-05	2.51047e-05	5.90732e-05	5.42372e-05
HERC4	2.82425e-05	1.08877e-05	3.90241e-05	3.11009e-05	1.68674e-05	3.26865e-05
HERPUD2	1.15888e-06	0	0	0	0	8.51842e-07
HEXA	0.000132698	0.00016641	0.000198713	0.00012827	0.000160484	9.25488e-05
HEXB	0.000257538	0.000217496	0.000254853	0.000286792	0.000282447	0.000272365
HEXIM1	0.000239491	0.000160979	0.000241183	0.000162797	0.000124939	0.000204627
HFE	2.58133e-06	0	1.72524e-06	6.39915e-06	0	5.8956e-06
HGS	1.0934e-05	7.76295e-06	1.35163e-05	6.14993e-06	2.00651e-05	1.34871e-05
HIAT1	0	0	1.67248e-06	0	1.45234e-06	0
HIBADH	8.3442e-05	0.000124631	7.40702e-05	0.000107729	0.000128882	0.000133028
HIBCH	0.000135591	0.000114802	0.000200484	0.000105289	0.000121996	0.000112135
HIGD1A	0	1.42119e-05	0	8.30665e-06	7.30133e-06	7.95982e-06
HIGD2A	8.27881e-05	0.000109432	9.62221e-05	0.000103103	9.42862e-05	9.13279e-05
HINT1	0.000623396	0.000910466	0.00092116	0.000738514	0.000765529	0.00081626
HINT2	0.000234912	0.00025543	7.93147e-05	0.000272429	0.000258442	0.00024471
HINT3	1.09273e-05	1.19591e-05	1.62735e-05	1.10496e-05	1.12306e-05	9.59093e-06
HIP1	0	0	6.67399e-07	0	1.33421e-06	7.25951e-07
HIRA	1.69038e-05	7.31383e-06	2.99759e-05	2.82933e-05	1.88581e-05	1.69635e-05
HIST1H1B	5.02856e-05	0.000118045	9.73048e-05	4.03051e-05	9.58532e-05	5.05204e-05
HIST1H1C	0.000104778	0.000708937	0.000936646	0	0	0.000241166
HIST1H1D	0.000395611	0	0	0	0.000601065	0.000382204
HIST1H1E	0	0	0	0.000948528	3.10972e-05	0
HIST1H2BB	0.000329313	0.000284807	0.00115295	0.000672372	0.000197898	0.000141153
HIST1H3E	0	8.27362e-06	9.67627e-06	0	4.61156e-06	8.02091e-06
HIST1H4A	0.00559393	0.00620302	0.0075373	0.00700409	0.00567886	0.00524137
HIST2H2AA4	0.0103587	0.00656087	0.00483486	0.00891349	0.00442625	0.00463795
HIST2H2BF	0.00145332	0.00155793	0.00223036	0.00218577	0.000924555	0.000832821
HIST2H3C	0.000148985	0.0002803	0.000332702	0.000410867	0.00045595	0.000215587
HJURP	1.54795e-05	1.29201e-05	1.89972e-05	1.68708e-05	1.63799e-05	1.20432e-05
HK1	0.00021154	0.000302131	0.000429396	0.000219918	0.000217859	0.000199468
HK2	0.000222659	8.16721e-05	9.00651e-05	0.00011853	7.865e-05	0.000159121
HLA-A	8.398e-05	0.000110153	0	0.000110368	0.000124748	0.000128529
HLTF	1.23169e-05	1.61915e-05	3.12483e-06	1.16658e-05	1.5175e-05	1.7719e-05
HM13	7.7133e-05	0.000330606	0.000332761	0.0003459	0.000274212	0.000277297
HMBS	4.85826e-05	3.36792e-05	7.65198e-06	4.10185e-05	4.02463e-05	3.54937e-05
HMG20A	4.00967e-05	3.96045e-05	5.56637e-05	3.40603e-05	3.25296e-05	2.9262e-05
HMG20B	0	2.43509e-06	2.53659e-06	8.16207e-06	3.6343e-06	3.80425e-06
HMGA1	2.61997e-05	1.47749e-05	1.20276e-05	5.29706e-06	2.41368e-05	0.000107642
HMGB1	0.00027094	0.000115482	0.000343609	0.000376896	0.000210118	0.000169042
HMGB2	7.20668e-05	1.11485e-05	1.99544e-05	0.000114771	7.73428e-05	7.59274e-05
HMGB3	0.000118807	9.05533e-05	6.85415e-05	7.00958e-05	8.69945e-05	2.6059e-05
HMGCL	4.51986e-05	5.24608e-05	7.28801e-05	4.86256e-05	6.01769e-05	3.49649e-05
HMGCS1	2.24433e-05	4.47675e-05	3.29485e-06	6.1208e-05	3.85561e-05	6.91197e-06
HMGXB3	0	4.09818e-06	6.42209e-06	0	2.76607e-06	3.02622e-06
HMGXB4	0.0397675	0.0305474	0.00583761	1.907e-06	3.58286e-06	2.92623e-06
HMMR	0.000154295	0.000132396	0.000158888	0.000195403	0.000112929	8.38806e-05
HMOX2	0.000177119	0.000273077	0.000166967	0.000183377	0.000257575	0.000210913
HN1	4.44147e-05	2.88735e-05	0.000294989	0.000179525	7.44243e-05	5.49181e-05
HN1L	1.91378e-06	0	3.66449e-06	5.94625e-06	2.32097e-06	5.81323e-06
HNRNPA0	0.000607425	0.000568884	0.000628405	0.000646439	0.000384286	0.000439578
HNRNPA1	0.00773975	0.00797219	0.00864253	0.00473956	0.00741729	0.00741913
HNRNPA2B1	0.012367	0.0133786	0.00858473	0.00837359	0.0101691	0.00722078
HNRNPA3	0.00249411	0.00282568	0.00175504	0.00275619	0.00189353	0.00284255
HNRNPAB	0.00168372	0.00202934	0.00204028	0.00239	0.00212689	0.00224441
HNRNPC	0.000642745	0.00046061	0.000480808	0.000619486	0.00071033	0.000681375
HNRNPD	0.0011326	0.0012749	0.00072064	0.00174297	0.00170824	0.00185514
HNRNPF	0.00021554	0.000284215	0.000373142	0.000388529	0.000237048	0.000261506
HNRNPH2	0.000144912	0.000133723	3.77981e-05	0.000159329	0.000163907	4.30854e-05
HNRNPH3	0.000266909	0.00054017	0.000535023	0.000306846	0.00032821	0.000214422
HNRNPK	0.00572749	0.00447697	0.00611148	0.00518062	0.00433715	0.00446158
HNRNPL	0.000185854	0.000674585	0.000418124	0.00049984	0.000827401	0.00022961
HNRNPM	0.00181901	0.00207404	0.00151987	0.00104897	0.00199729	0.00179565
HNRNPR	0.000566586	0.000701772	0.00090771	0.000950614	0.000622563	0.000859623
HNRNPU	0.00337872	0.00392757	0.00519615	0.00362441	0.00351121	0.00342852
HNRNPUL1	0.000175153	0.000241484	0.00021483	0.000130184	0.000209317	0.000187321
HNRNPUL2	0.000313879	0.000169995	0.000378379	0.000224397	0.000359015	0.000287874
HNRPDL	9.03386e-06	2.22244e-05	0.000380028	1.65093e-05	1.57041e-05	0.000414276
HNRPLL	9.04288e-06	0	9.79146e-06	0	0	1.10126e-05
HOMER1	1.10712e-05	1.09273e-06	0	5.76649e-06	7.25567e-06	9.54298e-06
[truncated: 3,116 more rows]

## Sheet: Table S5H
Symbol
MIA3
ADAM9
CAPN1
LAMC1
ARRB2
RHOA
ANXA1
CBFB
CHD8
DAB2IP
G3BP1
NFKB1
PSMC5
PSMD12
PSMD13
PSMD2
PSMD7
SRC
ADARB1
CDCP1
CDK12
CENPH
DCTN4
DHX32
FECH
GSTP1
H2AFX
HAUS3
KDM2A
KIAA1429
NMD3
PCDHGC3
PEX19
PRKRIR
PSMD4
SREK1
TMOD3
TPRKB
UBA5

## Sheet: Table S5I
Symbol	moduleColor	GS.weight	p.GS.weight	MM.cyan	p.MM.cyan	MM.tan	p.MM.tan	MM.turquoise	p.MM.turquoise	MM.grey	p.MM.grey	MM.grey60	p.MM.grey60	MM.midnightblue	p.MM.midnightblue	MM.brown	p.MM.brown	MM.purple	p.MM.purple	MM.green	p.MM.green	MM.black	p.MM.black	MM.pink	p.MM.pink	MM.salmon	p.MM.salmon	MM.blue	p.MM.blue	MM.lightcyan	p.MM.lightcyan	MM.yellow	p.MM.yellow	MM.red	p.MM.red	MM.magenta	p.MM.magenta	MM.greenyellow	p.MM.greenyellow
PPAP2B	black	-0.32122	0.00169248	-0.214398	0.0390482	0.0963534	0.358215	-0.239915	0.0205419	0.343906	0.000737537	-0.159371	0.127033	-0.168698	0.105994	0.166516	0.110654	-0.0574884	0.584137	-0.117877	0.260453	0.406217	5.34333e-05	-0.0442166	0.673866	-0.074067	0.480446	0.461727	3.18456e-06	-0.185612	0.0748658	-0.179116	0.085817	0.0963055	0.358455	-0.0133409	0.899003	0.453296	5.04873e-06
C1QTNF5	black	-0.198012	0.0570911	-0.0103807	0.921331	-0.0266718	0.799666	-0.013411	0.898476	0.288855	0.00498397	-0.0371355	0.723788	-0.0773129	0.461367	0.0167539	0.873358	-0.0195368	0.852542	-0.00872588	0.933841	0.471248	1.86458e-06	0.135971	0.193748	0.235799	0.0228823	0.0896659	0.392698	-0.115365	0.270819	-0.0301775	0.773997	0.0817589	0.435923	0.147645	0.157853	0.0857102	0.413994
SPRYD7	black	-0.196953	0.0584598	0.10365	0.322806	0.0946979	0.366572	0.0251225	0.81108	0.116951	0.264243	-0.00199816	0.984834	0.0357105	0.733984	0.236555	0.0224358	-0.0284542	0.786586	-0.0397813	0.704986	0.660771	5.7131e-13	0.372353	0.000237506	0.192895	0.0639556	0.120823	0.248643	0.0486245	0.643472	0.0798421	0.446793	-0.0204016	0.846094	0.00105631	0.991982	-0.0513466	0.624987
YPEL5	black	-0.195244	0.0607247	0.0606432	0.56364	0.109353	0.296747	-0.0292728	0.780599	0.205925	0.0476712	-0.101922	0.33098	0.0096521	0.926837	-0.0818373	0.435482	-0.00805246	0.938937	0.0619763	0.555082	0.418714	2.95466e-05	0.21931	0.0346752	0.104612	0.318309	0.183647	0.0780538	0.251013	0.015227	0.119368	0.254431	0.166273	0.111182	0.0481721	0.646565	0.0859858	0.412489
TIMP1	black	-0.187655	0.0716654	0.00289854	0.978001	-0.0473655	0.652096	0.0835312	0.426007	0.287276	0.00523791	-0.0525203	0.617087	0.317698	0.00191477	-0.0432196	0.680816	0.0249901	0.812057	-0.0592327	0.572761	0.353557	0.000508078	0.0312936	0.765874	-0.0066867	0.949279	-0.0130811	0.90096	-0.0478385	0.648851	0.0161479	0.877902	-0.0494375	0.637928	0.260035	0.011828	-0.0510204	0.62719
SLC37A4	black	-0.184617	0.0764667	-0.0769961	0.46321	-0.0549777	0.600688	-0.19844	0.0565452	0.0307721	0.769666	0.0235061	0.82303	-0.146092	0.162318	0.275408	0.00754227	-0.176868	0.0898894	-0.0738085	0.481983	0.416221	3.33169e-05	0.193498	0.0631133	-0.0779858	0.457464	0.183234	0.0787364	-0.0537528	0.608838	-0.0977717	0.35115	-0.0327564	0.755267	-0.0351632	0.737912	0.0473098	0.652479
ST3GAL1	black	-0.183648	0.0780525	-0.0757783	0.470335	-0.0518341	0.621701	-0.0948135	0.365984	0.423557	2.33364e-05	-0.128124	0.220981	0.178011	0.0877991	-0.0157941	0.880558	-0.148448	0.155578	-0.0629856	0.548645	0.486151	7.80463e-07	0.375013	0.000212469	-0.114108	0.27611	0.00624286	0.952641	0.0551857	0.599309	-0.0188486	0.857681	-0.0663338	0.527554	0.0184963	0.860314	0.0811339	0.439451
MIF	black	-0.183337	0.0785661	-0.0157936	0.880562	-0.0353369	0.736665	-0.0434185	0.679427	0.234878	0.0234362	-0.0445691	0.671415	-0.0413435	0.693966	0.206387	0.0471639	-0.0346709	0.741452	0.0274559	0.793905	0.711742	1.27638e-15	0.133581	0.201773	0.0964259	0.357852	0.145701	0.16346	-0.0516266	0.623098	0.107041	0.307141	0.02774	0.791821	0.0385461	0.713743	-0.0415533	0.692491
CERS2	black	-0.17636	0.0908294	-0.0507284	0.629166	0.226027	0.029367	0.0762936	0.467313	0.220612	0.0335877	0.0180296	0.863804	-0.0547086	0.602474	0.278905	0.0067847	-0.0192853	0.85442	0.0709149	0.499371	0.419222	2.88293e-05	0.0165744	0.874704	0.0161879	0.877602	0.224875	0.0302253	-0.00546992	0.958499	0.0867185	0.408503	0.290029	0.00480249	0.08699	0.407031	0.0552617	0.598805
ZFYVE21	black	-0.175754	0.0919627	-0.124589	0.234092	0.00613155	0.953485	-0.231201	0.025763	0.0881129	0.40098	-0.104896	0.316988	-0.050974	0.627505	-0.00951347	0.927885	-0.0418133	0.690665	-0.0282502	0.788081	0.607112	1.10816e-10	0.0287503	0.784419	-0.00499494	0.9621	0.391623	0.000103668	-0.0982085	0.348992	-0.0318443	0.761876	0.25908	0.0121534	-0.0374881	0.721273	0.18112	0.0823098
SDC1	black	-0.175518	0.092408	0.058829	0.575385	0.341664	0.000802895	-0.0556498	0.596237	0.126217	0.227989	-0.0877756	0.402792	0.0819409	0.434898	0.0408972	0.697108	0.0768998	0.463771	0.166711	0.110231	0.51639	1.16859e-07	0.352868	0.000521975	0.00951558	0.927869	0.273348	0.00802266	0.0110588	0.916211	0.0163205	0.876608	0.239094	0.0209912	0.281535	0.00626009	0.38558	0.000135194
ALDOA	black	-0.17263	0.0979829	0.103373	0.324104	0.181446	0.0817506	0.166194	0.111355	0.103086	0.325458	0.103782	0.322183	-0.00542113	0.958869	0.0479456	0.648117	0.160752	0.123732	0.206084	0.0474955	0.757577	1.51405e-18	0.155855	0.135749	0.237488	0.0218958	0.277103	0.00716624	0.190805	0.0669451	0.134575	0.198407	0.240933	0.0199957	0.0904671	0.388465	0.0524227	0.617742
SERPINA5	black	-0.167291	0.108981	-0.096094	0.359516	-0.0620362	0.554699	-0.0957416	0.36129	0.355562	0.000469514	-0.100124	0.339625	-0.0943457	0.368365	-0.0284251	0.7868	-0.118797	0.256726	-0.0972172	0.353902	0.32143	0.00167997	0.106871	0.307913	0.116608	0.265655	0.331743	0.00116034	-0.0517954	0.621961	-0.0702077	0.503669	0.03766	0.720047	-0.0237226	0.821427	0.131657	0.208403
SMARCD2	black	0.165677	0.112488	0.23342	0.0243365	0.199882	0.0547371	0.381972	0.000158031	-0.0300605	0.77485	0.271427	0.00849469	0.036983	0.724877	0.0481948	0.646411	0.00727003	0.94486	0.269646	0.00895384	0.514556	1.31816e-07	0.155523	0.136594	0.277478	0.00708545	0.333408	0.00109171	0.0575538	0.583708	0.302267	0.00323219	0.216165	0.0374247	0.0871635	0.406093	0.22994	0.0266047
MRPL1	black	-0.151934	0.145993	-0.134485	0.198712	0.0332512	0.751689	-0.21054	0.0427978	-0.0112934	0.91444	-0.124888	0.232961	-0.0633505	0.546326	-0.0403464	0.700993	0.103336	0.32428	-0.019382	0.853697	0.556853	6.7739e-09	-0.0305633	0.771186	-0.072111	0.492144	0.144956	0.165647	-0.131077	0.210434	-0.0952059	0.363995	0.00760006	0.942362	-0.0782518	0.455926	0.126288	0.227724
FERMT3	black	0.150469	0.149965	0.266942	0.00969304	0.0934124	0.373142	-0.00603312	0.954231	-0.0726128	0.489128	0.180484	0.0834108	-0.0523474	0.618249	-0.0233641	0.824082	0.106425	0.309948	0.30964	0.00252552	0.506713	2.18907e-07	0.0539638	0.60743	0.103402	0.323972	0.38709	0.000126575	0.249217	0.0159965	0.124004	0.236312	0.150087	0.151015	0.0180175	0.863895	0.335431	0.00101333
CLEC11A	black	-0.14943	0.152831	-0.0550045	0.60051	-0.0198098	0.850505	0.0365712	0.72782	0.454408	4.75422e-06	-0.0859718	0.412566	0.118961	0.256066	0.124969	0.232657	-0.0688542	0.51195	-0.0835583	0.425856	0.307135	0.00274829	0.162954	0.118602	0.0274796	0.793731	-0.000454848	0.996548	-0.1034	0.32398	-0.0864035	0.410214	-0.0194183	0.853427	0.197363	0.0579259	0.0309551	0.768335
HNRNPA1	black	0.148489	0.155464	0.0656374	0.531907	0.182516	0.0799364	0.0678246	0.518295	0.164155	0.115873	0.146069	0.162386	-0.00289741	0.97801	0.0547129	0.602446	0.0316522	0.763269	0.289516	0.00488109	0.565327	3.55166e-09	0.496945	4.04615e-07	0.153168	0.142706	0.634843	8.27679e-12	0.0595137	0.570939	0.232153	0.0251421	0.548863	1.22505e-08	0.0815591	0.437049	0.446038	7.43403e-06
DPH2	black	-0.148077	0.156626	0.0700605	0.504567	0.0511064	0.626609	0.0176716	0.866483	-0.0338355	0.74747	0.156937	0.133019	0.0122062	0.907554	0.0273978	0.794331	-0.102489	0.328285	0.13906	0.183724	0.226019	0.0293729	0.142936	0.171684	-0.0234458	0.823477	0.0412611	0.694546	0.0512054	0.62594	0.21656	0.0370694	0.0142038	0.892509	0.0976213	0.351895	-0.0583223	0.578685
TGFB1	black	-0.146937	0.159876	0.0827629	0.43029	-0.0813952	0.437974	0.0391099	0.709741	0.403244	6.13104e-05	0.0695774	0.507517	0.0983268	0.348409	0.0169463	0.871916	-0.037429	0.721694	0.125744	0.229751	0.382541	0.00015421	0.10278	0.326902	0.0977551	0.351233	-0.0291853	0.781238	-0.0125344	0.905079	0.0886542	0.398081	0.126447	0.227133	0.0170796	0.870917	-0.0197648	0.850841
TACO1	black	-0.145496	0.164059	0.0710887	0.498317	0.235391	0.023126	0.0537019	0.609178	0.049889	0.634858	0.0500873	0.633511	0.0261645	0.803398	0.224066	0.0308405	0.0658021	0.530876	0.197923	0.0572041	0.838814	9.23618e-26	0.306715	0.00278726	0.0705115	0.50182	0.293958	0.00423686	-0.018815	0.857932	0.221541	0.0328295	0.164373	0.115385	0.00565036	0.957131	0.115827	0.268895
FLT1	black	-0.141038	0.177505	0.341452	0.000809354	0.174952	0.0934794	0.197407	0.0578689	0.117661	0.261333	0.0712269	0.49748	0.0967537	0.356212	-0.0619332	0.555358	0.108616	0.300036	0.25907	0.0121567	0.812904	4.4034e-23	0.491953	5.49806e-07	0.0214123	0.83857	0.166062	0.111643	0.0141255	0.893098	0.199593	0.0550955	0.257652	0.0126542	0.0755011	0.471964	0.0710534	0.498531
EBP	black	-0.140528	0.179092	-0.0114425	0.913315	0.0105019	0.920416	-0.0682311	0.515786	0.277154	0.00715523	-0.0278561	0.790969	0.00239763	0.981802	0.0198268	0.850379	-0.115963	0.268328	0.0440455	0.675057	0.491766	5.56089e-07	0.189896	0.0682802	-0.114786	0.273248	0.0890185	0.396138	0.102565	0.32792	0.0234403	0.823517	0.0565296	0.590433	-0.0251773	0.810675	-0.0175107	0.867688
TMC4	black	-0.136404	0.192322	0.0544205	0.604389	0.0478292	0.648915	0.0274043	0.794284	0.344242	0.000728175	0.00799747	0.939353	0.137147	0.189887	0.0439428	0.675772	0.0477564	0.649414	0.188338	0.0706193	0.447933	6.72545e-06	0.267607	0.00950641	0.0088049	0.933244	0.0202913	0.846915	-0.068035	0.516996	0.0720323	0.492618	0.0646104	0.538359	0.100819	0.336267	0.0209372	0.842105
TP53BP1	black	0.133554	0.201866	0.271491	0.00847862	0.167986	0.107496	0.393305	9.61959e-05	-0.10363	0.3229	0.32378	0.00154588	-0.0393344	0.70815	0.221586	0.032793	0.186277	0.0738115	0.436149	1.24201e-05	0.308626	0.0026136	0.116607	0.265662	0.257875	0.0125749	0.251936	0.0148441	0.0132973	0.899332	0.460556	3.39761e-06	0.178248	0.0873717	0.105509	0.314156	0.150497	0.149889
HDAC4	black	-0.127906	0.221775	0.0120799	0.908506	0.0073329	0.944384	0.0438303	0.676556	-0.0867525	0.408319	-0.0281528	0.788794	0.037987	0.717719	-0.00170647	0.987048	-0.021678	0.836594	0.0160456	0.87867	0.759381	1.12665e-18	0.219343	0.0346476	0.00562051	0.957358	-0.0125405	0.905034	-0.000711792	0.994597	0.111661	0.28661	-0.00884415	0.932947	0.00136859	0.989612	-0.00712124	0.945987
TEP1	black	0.122364	0.242615	0.209252	0.0441144	0.0762314	0.467677	0.0177478	0.865913	0.0236912	0.821659	0.0458005	0.662881	-0.0942003	0.369107	0.05298	0.614005	0.012389	0.906175	0.150367	0.150245	0.513713	1.39285e-07	0.24054	0.0202051	0.0109586	0.916967	0.386656	0.000129001	0.0301772	0.773999	0.0634246	0.545856	0.285081	0.00560981	0.248287	0.016408	0.128878	0.218253
ALDOC	black	-0.119226	0.255001	0.0781022	0.456791	0.12403	0.236213	0.0364081	0.728987	0.047284	0.652656	0.068849	0.511982	-0.019713	0.851228	0.0348369	0.740258	0.0325271	0.756926	0.111063	0.289215	0.820171	8.63619e-24	0.187975	0.0711739	0.121933	0.244293	0.195255	0.0607108	0.125326	0.231315	0.0440808	0.674811	0.2147	0.0387664	0.0566559	0.589602	0.107447	0.305297
HTRA1	black	-0.118512	0.257876	-0.0212716	0.839617	-0.0797997	0.447036	-0.0782568	0.455898	0.393529	9.52383e-05	-0.0267367	0.799188	-0.0882368	0.400315	-0.116894	0.26448	-0.0382107	0.716127	-0.0919307	0.380805	0.399932	7.13523e-05	0.00829099	0.937132	-0.0254511	0.808655	-0.045374	0.665832	0.175666	0.092129	-0.0900342	0.390749	-0.0301616	0.774113	-0.0585324	0.577316	-0.0702316	0.503524
RAB5A	black	-0.115627	0.269729	-0.0133696	0.898787	0.0427134	0.684355	-0.049334	0.638632	0.305206	0.00293164	-0.0880332	0.401407	0.0608537	0.562284	0.0426738	0.684632	-0.0247706	0.813677	-0.00134581	0.989785	0.789202	5.66505e-21	0.15826	0.129739	0.0229861	0.826883	0.172764	0.0977175	0.0725957	0.489231	-0.0097426	0.926153	0.0608883	0.562061	0.019086	0.855908	0.0437689	0.676983
ITGA11	black	0.111249	0.288402	0.0268411	0.798421	0.287267	0.00523929	-0.00314161	0.976157	0.058812	0.575495	0.00237503	0.981974	-0.0590829	0.573734	-0.0328767	0.754396	0.0108324	0.91792	-0.0166594	0.874066	0.651827	1.4793e-12	0.0735464	0.483545	-0.0332834	0.751456	-0.00254448	0.980688	0.0268945	0.798028	-0.00554254	0.957949	-0.0296177	0.778081	-0.0621615	0.553898	-0.0203723	0.846312
DR1	black	0.110133	0.293295	0.328871	0.00128797	0.381705	0.000159853	0.313476	0.00221575	-0.159142	0.127589	0.253682	0.0141429	0.0684181	0.514633	-0.0190015	0.856539	0.231656	0.0254647	0.488847	6.63737e-07	0.489698	6.30465e-07	0.379086	0.000178813	0.113046	0.280635	0.217034	0.0366475	0.0699707	0.505114	0.355873	0.000463796	0.422099	2.50646e-05	0.051065	0.626889	0.323751	0.00154748
GFM1	black	0.108991	0.298361	0.164286	0.11558	0.152987	0.143185	0.198362	0.0566443	-0.0207458	0.84353	0.223862	0.0309976	-0.0112606	0.914688	0.211154	0.0421812	0.00840084	0.9363	0.304822	0.00296942	0.59025	4.76594e-10	0.0101268	0.92325	0.0537921	0.608576	0.309098	0.00257224	0.0427011	0.684441	0.371517	0.000245926	0.281545	0.00625815	0.112061	0.284876	0.223497	0.0312795
PIK3R4	black	0.108873	0.298884	0.126437	0.227173	0.524059	7.00698e-08	0.158119	0.130087	-0.0155773	0.882185	0.151939	0.145978	0.089343	0.394412	0.251498	0.015025	-0.00534248	0.959465	0.309606	0.00252837	0.622219	2.78341e-11	0.0922733	0.379025	0.138013	0.187077	0.526636	5.8835e-08	-0.0392643	0.708646	0.483949	8.89962e-07	0.244702	0.0180806	0.255094	0.0135968	0.447684	6.81477e-06
IL4I1	black	-0.108044	0.302605	-0.0434282	0.67936	0.0136178	0.896918	-0.164556	0.114975	0.103347	0.324228	-0.0883095	0.399926	0.0823271	0.432729	-0.0691945	0.509861	-0.0803769	0.443745	-0.0264616	0.801212	0.363843	0.000337055	0.417831	3.08342e-05	-0.0400028	0.70342	-0.0156302	0.881788	0.076437	0.466473	0.0121423	0.908036	-0.0379837	0.717743	-0.132622	0.205058	-0.0801763	0.444887
FBXO4	black	-0.106954	0.307535	-0.078702	0.453331	0.0456993	0.66358	-0.210417	0.0429215	0.389745	0.000112645	-0.103981	0.321254	-0.0440207	0.675229	0.103614	0.322975	-0.200384	0.0541198	-0.00955133	0.927599	0.409993	4.47867e-05	0.283132	0.00595933	0.0921775	0.379522	0.237288	0.0220102	0.123003	0.240145	0.0460162	0.66139	0.0895989	0.393053	-0.152388	0.144777	0.131997	0.207222
SIGLEC1	black	-0.106679	0.308788	0.145676	0.16353	-0.0053442	0.959452	-0.0189752	0.856735	-0.046008	0.661447	-0.0124836	0.905463	0.0555912	0.596624	-0.00339153	0.974261	-0.0293753	0.77985	0.0651515	0.534955	0.829125	1.0457e-24	0.131306	0.20963	-0.0243258	0.816965	0.0216233	0.837001	0.267643	0.00949646	0.0940151	0.370053	0.0190865	0.855904	-0.103117	0.325312	-0.0198078	0.850521
EDF1	black	0.0969304	0.35533	0.128939	0.218033	0.292133	0.00449171	0.298619	0.00364358	0.034614	0.741861	0.189352	0.0690897	0.0928907	0.375829	0.0964478	0.357742	0.110701	0.290796	0.182084	0.0806656	0.576614	1.46025e-09	0.382191	0.000156549	0.0144584	0.890594	0.192795	0.0640954	0.200012	0.0545771	0.127816	0.222102	0.0779595	0.457616	0.159846	0.125892	0.186073	0.0741339
STXBP2	black	0.0968508	0.355727	0.376278	0.000201438	0.373274	0.000228547	0.427314	1.93838e-05	0.0808741	0.440922	0.279612	0.00663996	0.0406756	0.69867	-0.0111125	0.915806	0.189088	0.0694852	0.293337	0.00432219	0.511117	1.6491e-07	0.0975417	0.35229	0.103399	0.323982	0.301989	0.00326202	0.249857	0.0157187	0.377258	0.000193257	0.227811	0.0280786	0.333346	0.00109422	0.159371	0.127034
CNIH4	black	-0.0947649	0.366231	0.032349	0.758216	0.265044	0.010243	-0.10045	0.338046	0.0817752	0.435831	-0.0383317	0.715267	-0.0225836	0.829869	0.103079	0.325494	-0.0313731	0.765296	0.187082	0.072552	0.829671	9.15865e-25	0.11432	0.275213	0.047039	0.65434	0.415657	3.4229e-05	0.178448	0.0870114	0.0423154	0.687142	0.291547	0.00457639	0.028707	0.784736	0.154439	0.139381
SIRT5	black	-0.0939913	0.370175	-0.0527641	0.615452	-0.0298297	0.776533	-0.0377082	0.719704	0.181999	0.0808091	-0.0595367	0.57079	0.0372409	0.723036	0.0143321	0.891544	0.0500915	0.633483	0.0467171	0.656556	0.412672	3.94629e-05	0.0172874	0.86936	0.0793984	0.449332	0.228602	0.0275236	-0.175823	0.0918336	-0.0208912	0.842447	0.115812	0.268954	0.159568	0.126559	0.0610714	0.560884
BTF3	black	0.0915536	0.38277	0.106158	0.311169	0.136893	0.190718	0.100787	0.336423	-0.0448794	0.669261	0.209371	0.043991	-0.0996593	0.341884	0.193053	0.063734	-0.00556878	0.95775	0.228837	0.0273599	0.673345	1.41824e-13	0.0435115	0.678778	0.208484	0.0449151	0.500761	3.19007e-07	0.0390586	0.710105	0.2409	0.0200129	0.214289	0.0391505	0.0892008	0.395167	0.298232	0.00368986
RALYL	black	0.0899772	0.39105	0.213861	0.039553	0.168105	0.107244	0.163282	0.117852	-0.00102307	0.992235	0.112692	0.282152	-0.00265832	0.979824	0.0995747	0.342296	0.101772	0.331697	0.362077	0.000362017	0.555003	7.78072e-09	0.398025	7.78091e-05	0.282551	0.00606723	0.540192	2.2903e-08	0.0140194	0.893896	0.317679	0.00191604	0.224757	0.0303145	0.102968	0.326017	0.435552	1.28042e-05
MMP28	black	-0.0892178	0.395077	-0.0538585	0.608133	0.133394	0.202411	-0.0900486	0.390673	0.221035	0.0332407	-0.0551871	0.5993	-0.0501821	0.632867	0.00594606	0.95489	-0.0640961	0.541604	-0.00434695	0.967014	0.445985	7.45508e-06	0.227334	0.0284186	-0.030588	0.771007	0.232679	0.0248048	-0.112229	0.284146	0.0412128	0.694886	0.278036	0.00696637	0.00223696	0.983022	0.107406	0.305483
SERPINA3	black	-0.0843664	0.421379	0.201648	0.0525887	0.00835968	0.936612	-0.0545706	0.603391	0.24507	0.0179025	-0.05855	0.577201	0.0532287	0.61234	-0.0550874	0.59996	-0.0189947	0.85659	-0.01148	0.913032	0.620752	3.1935e-11	0.430299	1.67001e-05	0.0527055	0.615845	0.0978694	0.350667	0.277234	0.00713803	-0.0579878	0.580869	0.0141796	0.89269	-0.0105379	0.920144	0.082437	0.432114
ATP11A	black	-0.0843532	0.421452	0.157194	0.132378	-0.0203475	0.846497	0.0963827	0.358068	-0.044431	0.672375	0.121168	0.247284	-0.00311819	0.976335	0.120484	0.249984	-0.026773	0.798922	0.0226926	0.82906	0.721617	3.35005e-16	0.0085137	0.935447	-0.0164227	0.875841	-0.00294919	0.977617	0.137771	0.187861	0.06199	0.554995	-0.0577954	0.582127	0.291687	0.00455615	-0.0667728	0.524819
TPT1	black	-0.0814518	0.437655	0.108512	0.300501	0.0577282	0.582566	0.206321	0.0472359	0.0645713	0.538605	0.0471854	0.653334	-0.015195	0.885057	0.320712	0.00172303	0.130079	0.213955	0.116293	0.266959	0.569936	2.48056e-09	0.312248	0.00231097	0.0967723	0.356119	0.289274	0.00491848	0.113845	0.277226	0.0864974	0.409703	0.217114	0.036577	0.306217	0.00283422	0.108337	0.301286
FAM160A2	black	-0.0814182	0.437844	0.000205319	0.998442	0.0537363	0.608948	-0.0870344	0.406791	-0.0399418	0.703851	0.0669094	0.523969	-0.0480606	0.647329	0.0989494	0.34535	0.00294007	0.977686	0.0665642	0.526118	0.861331	1.66535e-28	0.242201	0.0193328	-0.0655561	0.532416	0.105047	0.316288	-0.033045	0.753179	0.0511974	0.625994	0.0232442	0.82497	-0.0557627	0.595491	0.0269099	0.797915
RPS6	black	-0.0796054	0.448146	0.0479122	0.648346	0.0990563	0.344827	-0.0247769	0.813631	0.0205322	0.84512	0.232875	0.0246803	-0.0243672	0.816658	0.317855	0.00190428	-0.0351681	0.737877	0.21449	0.0389621	0.7808	2.73496e-20	0.0641071	0.541535	0.0786401	0.453687	0.55235	9.47753e-09	-0.0176096	0.866948	0.111332	0.288041	0.230104	0.0264941	-0.000539025	0.995909	0.293449	0.0043067
PFN1	black	0.0756376	0.471161	0.141166	0.177107	0.118697	0.257131	0.0228018	0.82825	0.0888564	0.397002	0.0203927	0.84616	0.0945018	0.367569	-0.0644984	0.539065	0.290799	0.00468661	0.157243	0.132254	0.479764	1.13926e-06	0.361828	0.000365675	0.0197473	0.850972	0.378794	0.000181051	0.36486	0.000323413	0.0746021	0.477272	0.248589	0.0162734	0.0443992	0.672596	0.235672	0.022958
MRPS24	black	0.0752215	0.473612	0.048064	0.647306	-0.0280896	0.789257	-0.0155781	0.882179	-0.0514095	0.624563	-0.0498273	0.635277	0.21653	0.0370967	-0.028354	0.78732	-0.075064	0.474541	-0.0386739	0.712835	0.615818	5.04322e-11	0.137763	0.187887	-0.0363803	0.729186	-0.0130286	0.901355	0.0207479	0.843514	0.0118504	0.910237	-0.130136	0.213754	0.0511665	0.626204	-0.0295912	0.778274
MGST2	black	0.0740841	0.480344	-0.07469	0.476751	0.0799387	0.446242	-0.170562	0.102134	0.227574	0.0282473	-0.0933171	0.373632	-0.0579044	0.581414	0.0636865	0.544196	-0.0947774	0.366168	-0.0436097	0.678093	0.549731	1.14957e-08	-0.0036796	0.972076	-0.0753966	0.47258	0.268913	0.00914912	-0.0879277	0.401974	-0.0340605	0.745848	0.033665	0.7487	-0.0141886	0.892623	0.134694	0.198008
TM9SF3	black	-0.0717508	0.494315	0.0794349	0.449122	0.0717101	0.49456	0.0776061	0.459664	0.173224	0.0968136	0.0317531	0.762538	-0.0668619	0.524264	-0.0444182	0.672464	-0.0886106	0.398314	0.0853678	0.415869	0.340393	0.000842261	0.148931	0.154222	0.0916482	0.382276	0.0688037	0.512261	0.146746	0.160426	0.189098	0.0694699	-0.028238	0.78817	0.165422	0.113049	-0.0554693	0.597431
CTDSP1	black	-0.068188	0.516051	0.108194	0.30193	0.270012	0.00885776	0.0298824	0.776149	0.161159	0.122771	-0.0232286	0.825086	0.0458536	0.662514	0.116079	0.267845	0.192316	0.0647729	0.14948	0.152693	0.63863	5.6903e-12	0.116121	0.26767	0.136803	0.19101	0.401142	6.75196e-05	0.171395	0.100445	0.0447294	0.670301	0.0726918	0.488655	-0.0314798	0.764521	0.387217	0.000125871
PLIN2	black	-0.0678418	0.518189	0.0755107	0.471908	-0.0015223	0.988445	-0.10969	0.295251	0.161715	0.121467	0.0272828	0.795175	-0.131956	0.207364	0.0872837	0.405443	0.0568213	0.588514	-0.0348938	0.739849	0.581964	9.46875e-10	0.0800477	0.44562	0.0772643	0.461649	-0.0362417	0.730178	0.200892	0.0535001	-0.0448031	0.66979	-0.071028	0.498685	-0.102619	0.327666	-0.0657966	0.53091
YBX3	black	-0.06516	0.534901	0.234744	0.0235174	0.09148	0.383154	0.121215	0.247101	-0.0560303	0.593724	0.110523	0.29158	0.026622	0.800032	0.222714	0.0318924	0.040044	0.703128	0.120545	0.249742	0.805155	2.31821e-22	0.132861	0.204238	0.309593	0.00252952	0.0957715	0.361139	0.039521	0.706828	0.113343	0.279364	0.149195	0.153485	0.0617881	0.556286	0.0243983	0.816429
SH3BP1	black	0.0642472	0.54065	0.123294	0.239028	0.035338	0.736657	-0.132362	0.205956	0.0756686	0.470979	-0.0381766	0.71637	-0.00578517	0.95611	-0.0624888	0.551809	-0.00409865	0.968897	0.102584	0.327835	0.36543	0.000315987	0.290546	0.00472434	0.251696	0.0149429	0.193972	0.0624576	0.158732	0.128585	0.0244173	0.816288	0.11473	0.273486	-0.0994025	0.343135	0.21602	0.0375562
CTSA	black	-0.0631528	0.547582	0.13652	0.191938	0.156198	0.134877	0.17302	0.0972152	0.297052	0.00383423	-0.00656277	0.950217	0.114872	0.272887	0.0384901	0.71414	0.0140639	0.893561	0.140192	0.180146	0.387833	0.000122526	0.0778434	0.458289	0.071963	0.493035	0.24568	0.0176105	0.171902	0.0994288	0.157036	0.132771	0.167571	0.10838	0.1304	0.21282	0.124047	0.236149
ATP5I	black	-0.0589387	0.574671	0.0382382	0.715931	-0.0345561	0.742278	0.0220042	0.83417	0.190572	0.0672849	0.0584635	0.577765	-0.00904357	0.931438	0.177493	0.0887416	0.0292639	0.780664	0.0914409	0.383358	0.415639	3.42591e-05	0.0304386	0.772095	-0.0613132	0.559331	0.0480358	0.647499	0.0544197	0.604395	0.199933	0.0546747	-0.049278	0.639014	-0.00842681	0.936104	-0.0161557	0.877844
PIK3C2A	black	0.0542419	0.605578	0.0805083	0.442998	0.0678333	0.518242	0.206256	0.0473072	-0.11847	0.258047	0.300671	0.00340673	0.00618087	0.953111	0.0403364	0.701063	0.0315809	0.763787	0.29297	0.00437327	0.643093	3.63455e-12	-0.0007791	0.994086	0.10932	0.296895	0.138112	0.186759	-0.0229685	0.827014	0.396951	8.16782e-05	0.149194	0.15349	0.0515326	0.623732	0.0596278	0.570199
HNRNPR	black	0.0528771	0.614694	0.193167	0.0635736	0.367372	0.000291853	0.248887	0.0161413	0.20678	0.0467354	0.214107	0.0393209	0.0827883	0.430148	0.229716	0.0267564	0.133118	0.203354	0.432909	1.46434e-05	0.487509	7.19449e-07	0.109452	0.29631	0.0659314	0.530067	0.595532	3.04524e-10	0.0417633	0.691015	0.319839	0.00177667	0.288823	0.00498904	0.127078	0.224805	0.396143	8.4709e-05
MAPK1	black	-0.0525965	0.616576	0.0639089	0.542788	0.0719492	0.493118	0.090891	0.386237	-0.0209004	0.842379	0.0509702	0.62753	0.436682	1.20858e-05	0.0317503	0.762558	0.0197065	0.851276	0.0771354	0.462399	0.80911	1.0025e-22	0.165257	0.113414	0.0369382	0.725197	0.0545113	0.603786	0.0421877	0.688038	0.115861	0.268753	0.0424162	0.686436	0.0223587	0.831537	0.0310442	0.767687
CHST14	black	-0.0522626	0.618819	0.103004	0.325845	-0.122161	0.243405	-0.189986	0.0681472	0.435132	1.30812e-05	-0.155701	0.136139	0.0793673	0.44951	-0.0999215	0.340609	-0.139419	0.182584	-0.0772291	0.461854	0.460759	3.35974e-06	0.187427	0.0720158	-0.0425194	0.685713	0.0982065	0.349002	-0.00360612	0.972633	-0.126345	0.227513	0.137152	0.189871	-0.0964562	0.3577	0.0629317	0.548987
HECTD1	black	-0.0508422	0.628396	0.0295374	0.778667	0.223459	0.0313093	0.0800317	0.445712	0.0010143	0.992301	0.111959	0.285314	0.0034716	0.973654	0.135133	0.196538	0.046253	0.659756	0.189564	0.0687735	0.296447	0.00391006	0.0244653	0.815933	0.0242062	0.817849	0.276096	0.0073877	-0.0578686	0.581648	0.101457	0.333203	0.383069	0.000150738	0.0742692	0.479245	0.0690992	0.510446
VAMP2	black	0.0464874	0.658139	-0.0576756	0.58291	0.208994	0.0443816	0.0827985	0.43009	0.133	0.20376	-0.0360863	0.731291	0.211018	0.0423171	-0.00782355	0.94067	0.090374	0.388956	0.0359904	0.731978	0.496071	4.27088e-07	0.105761	0.312992	0.0829074	0.429482	0.321389	0.00168243	-0.236195	0.0226474	-0.0432708	0.680459	0.186959	0.0727431	0.255518	0.0134368	0.224023	0.0308738
CSDE1	black	-0.0454954	0.664991	0.108128	0.302226	0.34487	0.000710975	0.298872	0.00361364	0.0269622	0.797531	0.156816	0.133322	-0.0290693	0.782087	0.251908	0.0148556	0.173325	0.0966164	0.253057	0.0143907	0.355298	0.000474444	0.0415841	0.692274	-0.00896748	0.932014	0.245843	0.017533	0.029079	0.782015	0.31863	0.00185351	0.0941546	0.36934	0.161082	0.122951	0.00303816	0.976942
TMEM109	black	0.0423449	0.686936	0.00939294	0.928797	0.0886231	0.398248	0.0752545	0.473417	0.412226	4.03057e-05	-0.123626	0.237753	0.172106	0.0990205	0.0266506	0.799822	0.0608918	0.562039	0.0895344	0.393395	0.492072	5.45815e-07	0.312776	0.00226953	0.115074	0.272039	0.359541	0.000400838	-0.105114	0.31598	0.0372145	0.723225	0.185385	0.0752298	0.160945	0.123276	0.280223	0.00651713
AGPAT2	black	0.0413934	0.693615	0.0845082	0.420596	0.404801	5.70591e-05	0.221603	0.0327791	0.120577	0.249618	0.0859084	0.412911	0.0308255	0.769278	0.208842	0.0445399	0.0545979	0.60321	0.120642	0.249359	0.584225	7.86618e-10	0.196514	0.0590348	0.0897074	0.392478	0.261534	0.0113327	-0.107688	0.304207	0.0597389	0.56948	0.221831	0.0325957	0.321794	0.00165858	0.0850111	0.417827
CD55	black	-0.0411654	0.695219	0.0566412	0.589698	0.0239872	0.819468	-0.140405	0.179477	0.270336	0.00877362	-0.152419	0.144694	-0.0727735	0.488165	-0.121729	0.245086	-0.0624065	0.552334	-0.112092	0.284738	0.463354	2.90957e-06	0.204646	0.0491004	-0.0834573	0.426417	0.0771427	0.462357	0.0640624	0.541817	-0.132216	0.206461	0.0725344	0.489599	0.130517	0.212407	0.0325816	0.756532
ST5	black	0.0373264	0.722426	0.06797	0.517397	0.00843359	0.936053	-0.0313081	0.765769	-0.0162428	0.87719	-0.0140082	0.89398	-0.0750974	0.474344	0.0110449	0.916315	0.0248039	0.813432	0.0365239	0.728159	0.812461	4.85269e-23	0.0624682	0.55194	0.00608253	0.953856	0.120952	0.248137	-0.0269396	0.797697	-0.0168372	0.872734	0.118754	0.2569	0.0557465	0.595597	0.0861884	0.411384
COPS5	black	-0.0356202	0.734632	0.0529959	0.613899	0.107765	0.303859	0.233122	0.0245236	0.041406	0.693527	0.147688	0.157731	-0.10112	0.334819	0.306	0.00285486	0.0612809	0.559538	0.217146	0.0365479	0.496132	4.25479e-07	0.211678	0.0416619	0.000374829	0.997155	0.284404	0.00572906	-0.0559318	0.594374	0.107391	0.305553	0.0537951	0.608556	0.385747	0.000134213	0.275651	0.00748729
PABPN1	black	0.0316365	0.763384	0.0469685	0.654826	0.120622	0.249437	0.0664587	0.526775	0.0775952	0.459727	0.00635356	0.951802	0.0308565	0.769052	0.0432294	0.680748	0.0379703	0.717838	0.0394454	0.707364	0.879535	4.20753e-31	0.330157	0.00122929	0.0017898	0.986415	0.113803	0.277406	-0.0131718	0.900277	0.0434251	0.679381	0.0965063	0.357449	0.00881225	0.933188	0.0898706	0.391614
TST	black	-0.0296759	0.777655	0.175522	0.0924008	0.259571	0.0119852	0.278338	0.00690285	0.342717	0.00077158	0.00794583	0.939744	-0.0230774	0.826206	0.084848	0.418724	0.0457807	0.663017	0.122656	0.241483	0.457552	4.00707e-06	0.0743448	0.478797	0.111898	0.28558	0.261107	0.0114718	0.0265856	0.8003	0.232073	0.025194	0.166753	0.110139	0.355449	0.000471613	0.132284	0.206227
ATP6V1E1	black	0.0291452	0.781532	0.274997	0.00763616	0.321206	0.00169332	0.180598	0.0832115	0.0842687	0.421919	0.074631	0.4771	0.234471	0.0236842	0.115466	0.270398	0.013807	0.895494	0.218007	0.0357927	0.60328	1.55538e-10	0.355717	0.000466659	0.0829455	0.42927	0.474603	1.53808e-06	0.282428	0.00609026	0.134963	0.197106	0.270037	0.00885143	0.0728826	0.487511	0.256598	0.0130355
ATP6V0C	black	-0.0291273	0.781663	0.109215	0.297362	0.0388776	0.711389	-0.0651594	0.534905	0.131897	0.20757	-0.0395616	0.706541	0.0264997	0.800931	-0.0134732	0.898007	-0.0331898	0.752132	0.0337636	0.747989	0.820661	7.71688e-24	0.107313	0.305903	-0.035292	0.736988	0.209635	0.0437191	0.167302	0.108957	1.45047e-05	0.99989	0.148969	0.154116	0.00902306	0.931594	0.0889565	0.396468
TRAP1	black	-0.0288731	0.783521	0.151095	0.148257	0.166146	0.111459	0.0469749	0.654782	-0.0151715	0.885234	0.0966128	0.356916	-0.0736702	0.482807	0.110764	0.290521	0.0276134	0.792749	0.396461	8.35053e-05	0.629211	1.4316e-11	0.20028	0.0542466	0.329256	0.00127015	0.594267	3.39269e-10	0.0526101	0.616485	0.287914	0.00513387	0.340205	0.000848232	0.102353	0.328927	0.241495	0.0196992
NDUFA11	black	0.0279156	0.790532	0.0596587	0.569999	0.138774	0.184634	0.0233485	0.824197	0.0586289	0.576687	0.18754	0.0718427	-0.0513608	0.624892	0.109553	0.295862	0.178967	0.0860822	0.144917	0.165759	0.600326	2.01384e-10	0.0335832	0.749291	0.0574965	0.584083	0.421623	2.5653e-05	0.0353505	0.736567	-0.00537127	0.959247	0.174712	0.0939381	0.129611	0.215625	0.233132	0.0245172
EIF4A1	black	-0.0272811	0.795188	0.227052	0.0286208	0.240228	0.0203725	0.15798	0.130428	0.102909	0.326295	0.261411	0.0113725	0.113356	0.279311	0.280463	0.0064694	0.0933164	0.373636	0.364227	0.000331839	0.676448	9.95035e-14	0.392284	0.000100666	0.284398	0.00573017	0.599143	2.23156e-10	0.217376	0.0363452	0.36592	0.000309725	0.298028	0.00371448	0.071758	0.494271	0.319792	0.00177964
ZC3H18	black	-0.0271525	0.796133	0.530121	4.63463e-08	0.490527	5.99591e-07	0.449824	6.082e-06	-0.0516571	0.622893	0.471187	1.87109e-06	-0.0635503	0.545059	0.0616944	0.556887	0.192209	0.0649242	0.593994	3.47243e-10	0.357499	0.000434837	0.180591	0.083225	0.0976861	0.351574	0.223207	0.0315058	0.0733143	0.48493	0.540896	2.17823e-08	0.168649	0.106096	0.167252	0.109063	0.0798536	0.446728
UQCRFS1	black	0.0220068	0.834151	0.235213	0.0232336	0.246372	0.0172839	0.376771	0.000197283	0.140167	0.180225	0.310471	0.00245525	0.0490303	0.640702	0.225405	0.0298282	0.135842	0.194176	0.286033	0.00544561	0.722811	2.83872e-16	0.0999744	0.340352	0.103257	0.324653	0.259929	0.0118637	0.0301719	0.774037	0.356953	0.000444372	0.147251	0.158978	0.251165	0.0151633	0.0747537	0.476374
SNRPD1	black	0.0212193	0.840005	0.11036	0.292293	0.0807295	0.441742	0.0735853	0.483313	0.193496	0.0631161	0.0472631	0.6528	0.252447	0.014636	0.168517	0.106374	-0.0855831	0.41469	0.217457	0.0362741	0.396169	8.46104e-05	0.577524	1.35728e-09	0.14398	0.168542	0.476414	1.38514e-06	0.092136	0.379737	0.205993	0.0475956	0.212573	0.040786	0.0575007	0.584056	0.254171	0.0139517
YKT6	black	-0.0199134	0.849733	0.142538	0.172892	0.222988	0.0316766	0.119868	0.252432	0.12378	0.237166	0.0597252	0.569569	-0.0628491	0.549513	0.109221	0.297334	0.098443	0.347837	0.0831002	0.428406	0.612243	6.98871e-11	0.111343	0.287991	0.0805656	0.442673	0.374541	0.000216725	0.0588984	0.574933	0.102973	0.325991	0.204735	0.0489998	0.117671	0.261293	0.217463	0.0362687
MTMR1	black	-0.0196111	0.851988	0.0364421	0.728744	-0.0140142	0.893935	-0.0430199	0.682211	0.0561446	0.592969	0.0193108	0.854229	-0.0251755	0.810688	0.0570366	0.587099	-0.0213513	0.839023	0.0556358	0.596329	0.690992	1.78184e-14	0.282655	0.00604775	0.00164998	0.987476	0.118828	0.256602	-0.0436237	0.677996	0.0960386	0.359795	0.0601708	0.566687	-0.0143483	0.891421	0.0666465	0.525605
SERPINB1	black	-0.0188998	0.857299	0.189533	0.0688205	0.0699406	0.505298	0.100344	0.338561	-0.19149	0.0659525	0.0787666	0.452959	0.0127982	0.903091	0.349836	0.000587417	0.0401312	0.702512	0.142854	0.171932	0.556582	6.91293e-09	0.223797	0.0310479	-0.0398203	0.70471	0.194639	0.0615442	0.443693	8.40861e-06	0.114558	0.274208	-0.00679164	0.948484	0.0948547	0.365775	-0.0249247	0.812539
DDI2	black	-0.0186286	0.859325	0.0937684	0.371316	0.0339075	0.746951	0.0153067	0.884218	-0.121635	0.245456	0.111001	0.289484	0.0260823	0.804004	0.252257	0.014713	-0.0654191	0.533275	0.0859774	0.412535	0.533206	3.74366e-08	0.0754409	0.472319	0.0692375	0.509598	0.233563	0.0242465	-0.132475	0.205568	0.037983	0.717747	0.0637105	0.544044	0.0146528	0.889132	0.252017	0.0148109
EIF4A2	black	-0.018286	0.861887	0.220193	0.0339346	0.241527	0.0196826	0.121657	0.245369	0.140687	0.178596	0.239128	0.0209728	0.119037	0.255761	0.29439	0.00417846	0.0909346	0.386008	0.346993	0.000655513	0.637302	6.49351e-12	0.448735	6.44511e-06	0.234947	0.0233944	0.645093	2.96597e-12	0.177387	0.0889347	0.32197	0.00164825	0.323366	0.00156877	0.0951845	0.364103	0.364881	0.000323139
PLEKHA2	black	-0.0170886	0.87085	0.18491	0.0759934	0.137962	0.187244	0.129702	0.215298	-0.0260504	0.804239	0.0443433	0.672985	-0.00834706	0.936707	0.0699587	0.505187	0.164489	0.115124	0.183315	0.0786031	0.828232	1.2981e-24	0.414283	3.65522e-05	0.0171975	0.870034	0.285269	0.00557703	0.096411	0.357926	0.159556	0.126588	0.173604	0.0960734	0.0336082	0.74911	0.342152	0.000788242
NMT1	black	0.0168337	0.87276	0.145243	0.164801	0.0971867	0.354054	0.127226	0.22426	0.0279774	0.79008	0.15105	0.14838	0.00691213	0.947571	0.0797701	0.447205	0.0659529	0.529932	0.148664	0.154971	0.632643	1.02663e-11	0.0942725	0.368738	0.210053	0.0432917	0.262905	0.0108954	-0.0228437	0.827939	0.176478	0.0906117	0.117024	0.263942	0.012511	0.905256	0.100692	0.336881
HNRNPA3	black	-0.0152445	0.884685	0.0663642	0.527364	0.197253	0.0580685	0.0884304	0.399278	0.23922	0.0209219	0.175981	0.0915369	0.049526	0.637326	0.172422	0.0983941	0.00551997	0.95812	0.408018	4.91326e-05	0.601379	1.83721e-10	0.336069	0.000989685	0.236509	0.0224629	0.632596	1.03127e-11	-0.056002	0.59391	0.320511	0.00173528	0.303796	0.00307254	0.145057	0.165347	0.47345	1.64363e-06
ABRACL	black	0.0127088	0.903765	0.0365877	0.727702	0.270088	0.00883794	-0.0192603	0.854606	0.10016	0.339451	-0.0305834	0.77104	0.063301	0.546641	0.0600844	0.567245	0.0237983	0.820866	0.0622069	0.553608	0.390772	0.000107649	0.449169	6.29812e-06	-0.00278519	0.978862	0.310644	0.0024409	0.174544	0.0942591	0.0104576	0.920751	0.109477	0.296198	0.00937447	0.928936	0.207897	0.0455349
NADSYN1	black	0.00566305	0.957035	0.141557	0.1759	0.106408	0.310025	0.0771991	0.462029	-0.0187563	0.858371	0.0285953	0.785554	0.0608601	0.562243	0.00490216	0.962804	0.0353629	0.736478	0.204247	0.0495529	0.728527	1.26939e-16	0.071525	0.495677	0.202203	0.0519277	0.215648	0.0378941	0.00386732	0.970652	0.283861	0.00582634	0.214577	0.0388807	0.000339009	0.997427	0.0710236	0.498712
C11orf31	black	0.00434722	0.967012	0.276124	0.0073815	0.0700688	0.504516	0.130179	0.213601	0.117686	0.261234	0.240021	0.0204843	0.127844	0.222	0.189603	0.0687157	-0.0250681	0.811481	0.284664	0.00568302	0.714489	8.84793e-16	0.218926	0.0350018	-0.0689488	0.511369	0.28506	0.00561338	0.0640566	0.541854	0.249064	0.0160635	0.0645925	0.538472	-0.0176111	0.866936	0.185068	0.0757384
STAT6	black	0.00429061	0.967441	0.161132	0.122835	0.309491	0.00253823	0.18878	0.0699489	0.016728	0.873552	0.202393	0.0517028	-0.0026182	0.980129	0.0770737	0.462758	0.100279	0.338877	0.32339	0.00156743	0.693013	1.39173e-14	0.173418	0.0964353	0.160513	0.124298	0.458602	3.78305e-06	-0.0204121	0.846015	0.278401	0.00688951	0.272126	0.00832027	0.0989261	0.345465	0.309576	0.00253093
KIAA1598	black	0.00413529	0.968619	0.0420903	0.688721	0.0253128	0.809675	0.00279648	0.978776	-0.0509209	0.627864	0.0855083	0.415099	-0.0176553	0.866606	0.1545	0.139223	-0.0168063	0.872965	0.0194088	0.853498	0.83799	1.1424e-25	0.204825	0.0488978	0.0674582	0.520563	0.0213376	0.839125	-0.00932412	0.929317	0.0184453	0.860695	-0.0409161	0.696975	-0.0308957	0.768767	-0.0545143	0.603766
CDC26	blue	0.465524	2.57734e-06	-0.0701916	0.503768	0.317542	0.00192517	-0.0889232	0.396646	0.0723631	0.490627	-0.000879093	0.993327	-0.173091	0.0970748	0.0689341	0.511459	-0.0724992	0.48981	0.151527	0.147088	0.377945	0.000187708	-0.0372655	0.72286	-0.00905725	0.931335	0.564004	3.93282e-09	-0.169703	0.103897	-0.00687996	0.947815	0.116884	0.264518	-0.0502554	0.632371	0.162162	0.120428
OASL	blue	0.384114	0.000144075	0.0416527	0.691792	0.33461	0.00104451	0.0619768	0.555079	-0.101855	0.331299	0.0993822	0.343234	-0.0590813	0.573745	0.196882	0.0585528	-0.0251876	0.810599	0.172725	0.0977952	0.0622286	0.55347	0.0581383	0.579886	0.0801915	0.444801	0.351588	0.000548743	-0.0199164	0.84971	0.106595	0.309171	0.0990415	0.3449	0.0131504	0.900438	0.0839807	0.423512
TSR1	blue	0.323143	0.00158121	0.109025	0.298209	0.407515	5.03004e-05	0.114046	0.276374	-0.00894056	0.932217	0.196916	0.0585079	-0.125717	0.229852	0.0404958	0.699938	0.03176	0.762487	0.199331	0.0554223	0.226111	0.0293055	0.017611	0.866937	0.149075	0.153819	0.414402	3.63452e-05	0.033414	0.750513	0.187002	0.0726756	0.140312	0.17977	0.0889077	0.396728	0.294086	0.00421959
VPS25	blue	0.312044	0.00232715	0.449191	6.29063e-06	0.335415	0.00101394	0.439339	1.05435e-05	0.0118102	0.910541	0.311093	0.00240383	0.0125932	0.904636	0.17648	0.0906067	0.306277	0.00282851	0.418322	3.01126e-05	0.108622	0.300009	0.0233198	0.82441	0.205607	0.0480231	0.536814	2.90855e-08	0.00040561	0.996921	0.319306	0.00181022	0.258418	0.0123836	0.351332	0.000554239	0.383635	0.000147094
RBX1	blue	0.310371	0.00246359	0.0884503	0.399172	0.284467	0.00571789	0.0151266	0.885571	0.10697	0.30746	-0.0418479	0.690421	-0.0131776	0.900233	0.148202	0.156272	0.0736193	0.48311	0.193243	0.063468	0.287343	0.00522692	0.054392	0.604579	0.0714324	0.496237	0.446673	7.18927e-06	-0.0587177	0.576109	0.0412595	0.694557	0.357604	0.000433031	0.0737508	0.482326	0.318837	0.00184014
PDCD10	blue	0.29667	0.00388203	0.277802	0.00701615	0.201583	0.0526668	0.26901	0.00912321	0.0685582	0.51377	0.168682	0.106026	-0.0135627	0.897333	0.043597	0.678182	0.168049	0.107363	0.257688	0.0126415	0.164784	0.114464	0.0303603	0.772665	0.173962	0.095379	0.314725	0.00212251	-0.0631974	0.547298	0.1957	0.0601132	0.293071	0.00435908	0.314325	0.00215198	0.13098	0.210774
NOP9	blue	0.29571	0.00400442	0.172204	0.0988265	0.377957	0.000187611	0.0441391	0.674405	0.187783	0.0714676	0.173451	0.0963714	-0.0787708	0.452934	0.0225207	0.830335	0.105745	0.313066	0.181102	0.0823419	0.131682	0.208318	0.0804378	0.443399	0.289862	0.00482799	0.335603	0.0010069	0.0334144	0.75051	0.208722	0.0446659	0.21175	0.0415907	-0.00592842	0.955024	0.169997	0.103292
TXNL4A	blue	0.288674	0.00501249	0.183064	0.0790187	0.0713481	0.496747	-0.0186479	0.859181	-0.0581533	0.579788	0.204628	0.0491206	-0.0854068	0.415655	0.0109049	0.917372	0.00304813	0.976866	0.0810776	0.43977	0.259969	0.0118502	-0.00974435	0.92614	-0.0179317	0.864537	0.329332	0.00126664	0.261224	0.0114337	0.0485463	0.644007	0.229908	0.0266261	0.0420892	0.688728	0.306486	0.00280872
YTHDF1	blue	0.278222	0.00692727	0.27726	0.00713231	0.126055	0.228591	0.0845684	0.420264	0.156509	0.134094	-0.0382318	0.715977	-0.147593	0.158001	-0.0615676	0.557699	0.222575	0.0320021	0.298327	0.00367841	0.401768	6.56105e-05	0.0454864	0.665054	0.102673	0.327411	0.407838	4.95462e-05	0.281436	0.00627926	0.194337	0.0619564	0.269164	0.00908203	0.233147	0.0245079	0.417401	3.14791e-05
MED30	blue	0.273817	0.00791106	0.246563	0.0171949	0.423419	2.34948e-05	0.0562305	0.592403	0.208683	0.0447068	0.188721	0.070039	-0.121773	0.244915	-0.0415788	0.692312	0.189363	0.0690741	0.251726	0.0149307	0.342396	0.000781003	0.258257	0.0124398	0.153921	0.140729	0.358009	0.000426116	0.216641	0.0369977	0.271814	0.00839765	0.3516	0.000548483	0.180526	0.0833382	0.261383	0.0113817
SF3A1	blue	0.27192	0.00837126	0.176386	0.0907827	0.161575	0.121794	0.249464	0.0158887	-0.0106993	0.918925	0.225088	0.0300648	-0.0452517	0.666679	0.0582951	0.578863	0.107294	0.305989	0.236601	0.0224093	0.18546	0.0751093	0.0556912	0.595963	0.113303	0.279535	0.339629	0.000866758	0.023004	0.82675	0.163881	0.116492	0.236438	0.0225047	0.135709	0.194617	0.206254	0.0473093
CD38	blue	-0.270097	0.00883567	-0.0188758	0.857478	0.281761	0.0062168	0.195486	0.0603996	0.120789	0.248778	-0.0334424	0.750307	0.183198	0.0787971	0.229302	0.0270393	0.163726	0.116843	0.217561	0.0361824	0.0105335	0.920178	0.33772	0.000930837	0.0582347	0.579257	0.431247	1.59237e-05	-0.131391	0.209332	-0.0283622	0.78726	0.308956	0.00258468	0.296248	0.00393538	0.360303	0.000388797
MFSD10	blue	0.263941	0.010575	0.170141	0.102996	0.12004	0.251748	0.061965	0.555154	0.198433	0.0565539	0.106715	0.308621	-0.0181032	0.863254	0.0831335	0.428221	-0.0085543	0.935139	0.262612	0.0109877	0.270576	0.00871155	0.116198	0.267353	0.054381	0.604652	0.275002	0.00763495	0.106106	0.311411	0.147583	0.15803	0.140541	0.179051	0.0370778	0.7242	0.0753591	0.4728
NUP210	blue	0.260163	0.0117849	0.191519	0.0659107	0.226182	0.0292535	0.0588215	0.575433	-0.0934225	0.373091	0.115013	0.272294	-0.0741996	0.479658	-0.0208648	0.842644	0.0505259	0.630537	0.366473	0.000302805	0.0978788	0.35062	0.134424	0.198918	0.230511	0.0262207	0.406647	5.23772e-05	0.264607	0.0103734	0.264544	0.0103925	0.227802	0.0280852	0.056179	0.592742	0.216192	0.0374006
PYCARD	blue	-0.240589	0.0201785	0.0300124	0.7752	0.0630237	0.548403	0.15236	0.14485	0.166324	0.111072	0.0377742	0.719234	0.239444	0.0207989	0.0675211	0.520174	-0.0188768	0.857471	0.148145	0.156434	0.122061	0.243795	0.0753348	0.472944	0.184705	0.0763242	0.293542	0.00429385	0.180331	0.0836775	0.263371	0.0107504	0.145431	0.164248	0.171523	0.100188	0.242215	0.0193255
STX17	blue	0.228941	0.027288	0.15446	0.139327	0.209952	0.0433948	0.124868	0.233037	0.105879	0.312452	0.104823	0.317328	0.0170231	0.87134	0.0368937	0.725515	0.253728	0.0141248	0.187818	0.0714146	0.0802235	0.444619	0.238899	0.0210995	0.163333	0.117735	0.397118	8.10663e-05	-0.0845438	0.4204	0.113061	0.280572	0.248322	0.0163924	0.0638542	0.543134	0.0445801	0.671339
DNAJC11	blue	0.226955	0.0286908	0.0669789	0.523537	0.430943	1.61691e-05	0.375649	0.000206853	0.155706	0.136126	0.140586	0.178911	-0.121726	0.245101	0.150765	0.149155	0.132635	0.205014	0.288572	0.00502876	0.241029	0.0199445	0.0581176	0.580021	0.198415	0.0565764	0.526564	5.91249e-08	-0.132439	0.20569	0.317064	0.00195745	0.407082	5.1326e-05	0.226048	0.029352	0.319029	0.00182783
NR2C2AP	blue	0.225027	0.030111	0.140014	0.180705	0.210526	0.0428118	0.0322093	0.759228	0.135493	0.195335	0.324951	0.00148273	-0.0188563	0.857623	0.112672	0.28224	0.0195832	0.852196	0.101368	0.333631	0.523925	7.0705e-08	0.242125	0.019372	0.10938	0.296628	0.579242	1.1815e-09	-0.0658699	0.530452	0.0747788	0.476226	0.210557	0.0427801	0.0882949	0.400004	0.278672	0.00683309
STK24	blue	0.224686	0.0303681	0.202626	0.0514288	0.180484	0.08341	-0.0413801	0.693709	0.00544785	0.958667	0.0181762	0.862708	-0.130882	0.211119	-0.0413046	0.69424	-0.00672154	0.949015	0.205021	0.0486771	0.0808696	0.440948	-0.0312316	0.766325	0.0669762	0.523554	0.565488	3.50766e-09	0.131404	0.209286	0.0979904	0.350069	0.34989	0.00058618	0.0373701	0.722115	0.275669	0.00748322
PXDC1	blue	0.222626	0.0319621	0.260265	0.011751	0.293656	0.0042782	0.0688155	0.512188	0.183632	0.0780783	0.309663	0.00252353	0.0791466	0.450775	0.17261	0.098022	0.0994189	0.343055	0.188599	0.0702234	0.357954	0.000427046	0.308232	0.00264861	0.0125766	0.904762	0.419254	2.8785e-05	-0.112287	0.283896	0.295697	0.00400613	0.317429	0.00193276	-0.0146388	0.889237	0.40658	5.25405e-05
TTC39B	blue	0.219158	0.0348044	-0.0279831	0.790038	0.446989	7.07032e-06	0.185709	0.0747121	0.234995	0.023365	0.0761682	0.468047	0.017499	0.867775	0.184604	0.0764878	0.292608	0.00442419	0.210335	0.043005	0.532077	4.04883e-08	0.368256	0.000281445	0.0494399	0.637912	0.602948	1.60138e-10	-0.183205	0.0787854	0.114943	0.272587	0.355951	0.000462366	0.336315	0.000980721	0.246226	0.0173522
RAB11FIP5	blue	0.216278	0.0373228	-0.0848778	0.41856	0.209185	0.0441836	-0.131075	0.210439	-0.0854184	0.415591	-0.00406727	0.969135	-0.114873	0.272885	0.0762472	0.467584	-0.123934	0.23658	0.116335	0.266784	0.0599182	0.56832	-0.0136841	0.89642	0.0414099	0.693499	0.456648	4.20964e-06	0.0356689	0.734282	-0.014018	0.893907	0.297398	0.00379137	0.000963509	0.992687	0.205221	0.048453
AP1G2	blue	0.215076	0.0384188	0.186628	0.0732609	0.235669	0.0229595	0.161127	0.122845	0.0129261	0.902128	0.251669	0.014954	-0.00616227	0.953252	0.0728221	0.487874	0.095198	0.364035	0.329602	0.00125432	0.248689	0.016229	0.0256118	0.80747	0.200574	0.053887	0.493972	4.85974e-07	-0.0329002	0.754226	0.399161	7.38988e-05	0.276052	0.00739749	0.0923628	0.37856	0.296082	0.00395658
XRN1	blue	0.21445	0.0389997	0.0135684	0.89729	0.107583	0.304684	0.00386131	0.970697	0.0240722	0.81884	0.0440617	0.674944	-0.113841	0.277242	0.0971458	0.354257	-0.0150723	0.885979	0.192999	0.0638096	0.0991568	0.344335	0.196346	0.0592555	0.0105418	0.920114	0.484448	8.63957e-07	-0.0682326	0.515776	0.29857	0.00364933	0.422087	2.50787e-05	0.00683136	0.948183	0.0787617	0.452987
PRMT1	blue	0.214151	0.0392798	-0.032891	0.754292	0.0415867	0.692256	0.0210521	0.84125	0.0273096	0.794979	0.0720314	0.492623	-0.18776	0.0715031	0.0233101	0.824482	0.0138179	0.895412	0.213354	0.0400344	0.230562	0.0261865	0.0344531	0.74302	0.0762598	0.46751	0.461952	3.14526e-06	-0.00279532	0.978785	0.104078	0.3208	0.242745	0.0190544	-0.0228604	0.827815	0.232589	0.0248625
RAB10	blue	-0.197563	0.0576674	-0.00420747	0.968072	0.121446	0.246194	-0.107814	0.303638	0.117973	0.260063	-0.00932362	0.929321	-0.0372904	0.722683	0.0867082	0.408559	0.0419975	0.689372	0.25087	0.015287	0.227248	0.0284803	0.233118	0.0245265	0.0532461	0.612223	0.711939	1.24344e-15	-0.0326476	0.756054	0.0416279	0.691967	0.544502	1.6818e-08	0.074685	0.476781	0.497947	3.80243e-07
XRCC5	blue	0.197187	0.0581548	0.30379	0.00307323	0.337995	0.00092135	0.393123	9.69784e-05	0.0730377	0.486583	0.337318	0.000944864	-0.0692859	0.509302	0.193084	0.0636903	0.101303	0.33394	0.507833	2.03772e-07	0.139807	0.181356	0.0394845	0.707087	0.298275	0.00368461	0.604796	1.36092e-10	-0.0636127	0.544663	0.394595	9.08052e-05	0.420197	2.74973e-05	0.440794	9.77892e-06	0.45339	5.02318e-06
DERL2	blue	-0.196376	0.0592166	-0.0360274	0.731713	0.198839	0.0560393	0.0820475	0.4343	0.0943808	0.368186	0.0361658	0.730722	-0.0348538	0.740136	0.157227	0.132294	-0.0218605	0.835238	0.0727916	0.488057	0.470689	1.92501e-06	0.198803	0.0560853	-0.0638448	0.543194	0.351652	0.000547387	-0.0739847	0.480935	0.0288889	0.783406	0.243816	0.0185161	0.250369	0.0154993	0.299375	0.00355467
RALA	blue	-0.194191	0.0621563	-0.0106942	0.918964	0.0936143	0.372106	0.120631	0.249403	0.381662	0.00016015	0.050476	0.630875	0.00251103	0.980942	0.18617	0.0739806	0.0154299	0.883292	0.240136	0.020422	0.0656047	0.532111	0.197067	0.0583102	0.101414	0.33341	0.341402	0.00081087	-0.0241635	0.818164	0.270461	0.00874125	0.176813	0.0899907	0.10364	0.322851	0.111771	0.286132
UGT1A10	blue	0.190071	0.0680226	0.122703	0.241303	0.370334	0.000258306	-0.0150073	0.886467	0.3519	0.000542112	0.0424789	0.685997	0.0176491	0.866652	0.0919186	0.380867	-0.0601439	0.566861	0.0708772	0.499599	0.355074	0.000478661	0.307982	0.00267103	0.0354721	0.735695	0.404941	5.66905e-05	-0.142211	0.17389	0.14046	0.179305	0.0762815	0.467384	0.25724	0.0128024	0.143362	0.170396
PSMD13	blue	0.187673	0.071637	0.170064	0.103154	0.312266	0.00230957	0.293536	0.00429466	0.125549	0.230477	0.338942	0.000889319	-0.100941	0.335682	0.0966853	0.356554	0.119174	0.255209	0.272621	0.0081985	0.144983	0.165566	0.142409	0.173287	0.222937	0.0317167	0.618691	3.86886e-11	0.0857381	0.413842	0.302892	0.0031661	0.414331	3.64693e-05	0.264521	0.0103994	0.352405	0.000531513
VPS8	blue	-0.183608	0.0781177	0.118638	0.257369	0.107548	0.304842	-0.00914131	0.930699	0.0740918	0.480298	-0.0286052	0.785481	-0.0877364	0.403003	-0.0163671	0.876258	-0.0126723	0.90404	0.235154	0.023269	0.207734	0.045709	0.0888197	0.397198	0.0673994	0.520927	0.424707	2.20527e-05	0.073888	0.48151	0.328704	0.00129576	0.330352	0.00122063	0.0458866	0.662285	0.252347	0.0146765
UQCC	blue	-0.181926	0.0809336	0.014288	0.891875	0.085934	0.412772	0.109959	0.294065	0.157121	0.132559	0.0170148	0.871402	-0.0704818	0.502001	0.153427	0.142025	0.161062	0.122999	0.324292	0.00151796	0.144902	0.165804	0.130209	0.213497	-0.00230421	0.982511	0.408785	4.74004e-05	-0.09667	0.35663	0.317279	0.00194288	0.31701	0.00196112	0.286199	0.00541743	0.14318	0.170945
LRRC15	blue	0.180668	0.0830911	0.00216578	0.983562	0.234044	0.0239474	0.190494	0.0674005	0.377115	0.000194432	-0.0522248	0.619072	0.0431678	0.681178	0.00813315	0.938326	0.228874	0.0273341	0.146096	0.162308	0.31305	0.00224832	0.342693	0.000772274	0.135665	0.194765	0.209876	0.0434723	0.0566002	0.589968	0.203132	0.0508369	0.27854	0.00686057	0.0617757	0.556366	0.215159	0.0383418
PTPRE	blue	0.180568	0.0832638	0.187968	0.0711844	0.1524	0.144743	0.126132	0.228303	-0.0663173	0.527657	0.243325	0.018761	-0.0519016	0.621246	0.0983872	0.348112	0.158373	0.129462	0.412698	3.94137e-05	0.252944	0.0144359	-0.0398728	0.704339	0.109975	0.293992	0.403971	5.92903e-05	0.158688	0.128692	0.10426	0.319948	0.247518	0.016755	0.0189131	0.857199	0.1681	0.107255
MPDU1	blue	0.180299	0.0837327	0.322252	0.00163193	0.119147	0.255316	0.109243	0.297236	0.16709	0.109411	0.181841	0.0810777	0.00308338	0.976599	0.282711	0.00603739	0.0886199	0.398265	0.268707	0.00920486	0.407511	5.03099e-05	0.110701	0.290795	0.0581614	0.579735	0.490534	5.99334e-07	0.13551	0.19528	0.275036	0.00762709	0.116197	0.267357	0.218991	0.0349464	0.191423	0.0660492
ARPC5L	blue	0.178794	0.0863895	-0.031687	0.763017	0.0307149	0.770083	-0.151629	0.146812	0.296625	0.0038876	-0.0559064	0.594541	0.0521513	0.619566	-0.046104	0.660784	0.0487989	0.642281	0.0820452	0.434312	0.190273	0.0677243	-0.0662228	0.528246	-0.00971957	0.926327	0.358195	0.000422972	-0.0472403	0.652957	-0.0351444	0.738048	0.230928	0.025943	0.0228888	0.827605	0.140314	0.179762
GNAI3	blue	0.178387	0.0871205	-0.000508456	0.996141	0.147067	0.159504	-0.103421	0.323879	0.208248	0.0451635	-0.0291391	0.781576	-0.000125699	0.999046	0.022239	0.832426	-0.031482	0.764505	0.0511691	0.626186	0.0737654	0.48224	0.0630898	0.547982	0.0537462	0.608882	0.639796	5.06503e-12	0.00683651	0.948144	0.00392905	0.970184	0.29406	0.00422307	0.0647969	0.537184	0.434032	1.38332e-05
FH	blue	0.178221	0.0874201	0.170389	0.102488	0.395187	8.84283e-05	0.475104	1.4942e-06	0.203875	0.0499788	0.201305	0.053	-0.0562009	0.592598	0.388368	0.000119684	0.288038	0.00511388	0.289992	0.00480814	0.189363	0.0690735	-0.0486535	0.643274	0.255874	0.0133034	0.558639	5.92071e-09	-0.177064	0.0895274	0.261428	0.0113669	0.211082	0.0422532	0.410618	4.34884e-05	0.255043	0.0136162
PPM1A	blue	-0.176403	0.0907503	0.0116221	0.911959	0.103732	0.32242	0.0872294	0.405737	0.0477889	0.649191	0.0605097	0.5645	0.0662642	0.527988	0.14983	0.151724	0.168227	0.106986	0.208938	0.0444403	0.277381	0.00710622	0.0731265	0.486052	0.0493688	0.638396	0.406662	5.23382e-05	-0.147109	0.159383	0.0912401	0.384408	0.454466	4.7393e-06	0.158017	0.130338	0.0459918	0.661559
HDGFRP3	blue	0.175091	0.0932147	0.140558	0.178999	0.213476	0.0399179	0.235737	0.022919	0.0177516	0.865885	0.329088	0.00127787	0.0253737	0.809226	0.0819014	0.435121	0.149975	0.151324	0.314104	0.00216844	0.172557	0.0981262	-0.0371584	0.723625	0.405124	5.62137e-05	0.399576	7.25192e-05	-0.104037	0.32099	0.172507	0.0982261	0.216296	0.0373066	0.170269	0.102732	0.471274	1.86181e-06
MGMT	blue	0.174374	0.0945857	0.391655	0.000103521	0.251489	0.0150286	0.337023	0.000955275	-0.158839	0.128324	0.27527	0.00757365	-0.000295993	0.997753	0.129304	0.216723	0.0843059	0.421713	0.474975	1.50542e-06	0.208082	0.0453389	0.186664	0.0732041	0.213045	0.040331	0.475748	1.43961e-06	0.0596471	0.570074	0.58678	6.36813e-10	0.249379	0.0159258	0.284526	0.00570745	0.36208	0.000361975
COX1	blue	0.173923	0.0954551	0.0204998	0.845362	0.408864	4.72253e-05	0.260782	0.0115789	0.225829	0.0295131	0.304838	0.00296781	-0.0630726	0.548092	0.0677896	0.518512	0.286656	0.00534059	0.211118	0.042218	0.327819	0.00133782	0.0124998	0.90534	0.0163349	0.8765	0.503536	2.67886e-07	-0.212714	0.0406497	0.276457	0.00730753	0.265086	0.0102307	0.189951	0.0681992	0.135185	0.196363
DERL1	blue	-0.17355	0.0961785	0.0170266	0.871314	-0.0234117	0.823729	-0.178399	0.0870991	0.273474	0.00799248	-0.0551149	0.599778	-0.0639314	0.542646	0.0820574	0.434244	-0.17228	0.0986757	0.189502	0.0688666	0.138513	0.18547	0.132512	0.205437	0.01755	0.867394	0.384204	0.000143517	0.251187	0.0151543	0.16703	0.109541	0.103239	0.324738	-0.0760318	0.468847	0.0492098	0.639478
PSMD10	blue	0.173136	0.0969866	-0.0301716	0.77404	0.0861607	0.411536	0.0606948	0.563307	0.185151	0.0756054	0.0492057	0.639507	-0.146475	0.161209	0.0425658	0.685388	0.0656204	0.532013	0.276867	0.00721766	0.0969623	0.355172	0.00940364	0.928716	0.0663197	0.527642	0.441651	9.35328e-06	0.0442867	0.673378	0.109034	0.298168	0.354827	0.000483329	0.137459	0.188872	0.298599	0.00364597
MAT2B	blue	0.171535	0.100163	0.255452	0.0134615	0.271161	0.00856206	0.457865	3.93905e-06	0.239278	0.0208897	0.140341	0.179677	0.0585148	0.577431	0.164795	0.114441	0.191283	0.0662519	0.43065	1.64089e-05	0.234747	0.0235157	0.124489	0.234471	0.131003	0.210694	0.593061	3.75889e-10	-0.0212507	0.839772	0.409242	4.63956e-05	0.308168	0.00265431	0.365565	0.00031425	0.190424	0.0675024
BDH2	blue	0.170938	0.101369	-0.00122476	0.990704	0.197962	0.0571548	0.211488	0.0418492	0.494882	4.59541e-07	0.0325641	0.756659	0.0418061	0.690715	0.0294696	0.779162	0.0895191	0.393476	0.113873	0.277107	0.335508	0.00101044	0.374248	0.000219411	0.156764	0.133452	0.34418	0.000729905	-0.271647	0.00843932	0.0735075	0.483777	0.179214	0.0856428	0.297615	0.00376471	0.189354	0.0690868
NDUFS4	blue	0.170628	0.101999	-0.0740702	0.480427	0.0890633	0.395899	-0.0652189	0.534531	0.0779109	0.457898	0.0806679	0.442092	-0.0383617	0.715053	0.182439	0.0800654	0.10373	0.322428	0.0196049	0.852034	0.340565	0.000836831	-0.0773041	0.461418	0.028101	0.789174	0.346508	0.000667807	-0.0825901	0.431256	0.0170409	0.871207	0.200665	0.0537758	0.0236253	0.822147	0.271136	0.00856829
SART3	blue	0.168172	0.107101	0.464364	2.75017e-06	0.20428	0.0495152	0.474707	1.52889e-06	0.0194162	0.853442	0.317627	0.00191951	0.032513	0.757029	0.109564	0.295811	0.207308	0.0461642	0.53599	3.08195e-08	0.0696468	0.507092	0.156334	0.134534	0.154797	0.138457	0.482669	9.60094e-07	0.123191	0.239423	0.465627	2.56249e-06	0.337382	0.000942599	0.260579	0.0116461	0.306679	0.00279061
SIGIRR	blue	0.167673	0.108163	0.0695253	0.507835	0.110651	0.291017	0.162691	0.119205	0.160334	0.124723	0.211773	0.041568	-0.050247	0.632427	0.308716	0.00260573	-0.031652	0.763271	0.421172	2.6224e-05	0.151974	0.145885	0.0383752	0.714957	0.168891	0.105589	0.442598	8.90332e-06	0.000437163	0.996682	0.311618	0.00236123	0.164094	0.116012	0.0634929	0.545423	0.148815	0.154547
MARVELD1	blue	-0.161258	0.122539	0.0142861	0.89189	-0.040185	0.702133	-0.106186	0.311041	0.200727	0.053701	0.0995155	0.342584	-0.0435999	0.678162	0.182876	0.0793323	0.0174611	0.86806	0.157331	0.132035	0.337816	0.000927512	0.235782	0.0228926	0.0545817	0.603318	0.366008	0.000308615	-0.143606	0.169664	0.133716	0.201315	0.411722	4.12792e-05	0.0320495	0.760387	0.228447	0.0276313
DHX36	blue	0.160565	0.124176	0.0500577	0.633712	0.152464	0.144575	-0.0219169	0.834819	0.0460021	0.661487	0.0342076	0.744788	-0.065034	0.535693	0.0857028	0.414034	0.0528506	0.614872	0.213692	0.0397135	0.116855	0.264641	0.0781514	0.456507	0.125864	0.229303	0.35325	0.000514225	7.45392e-05	0.999434	0.260005	0.011838	0.159331	0.127132	-0.00266392	0.979782	0.235578	0.0230144
CPSF4	blue	0.159813	0.12597	-0.0418083	0.690699	0.138874	0.184315	-0.088444	0.399205	0.063074	0.548083	0.0776115	0.459632	-0.124527	0.234325	0.113302	0.27954	0.0557971	0.595263	0.115469	0.270387	0.482252	9.84097e-07	0.163303	0.117804	0.14983	0.151722	0.671042	1.83982e-13	-0.00928793	0.929591	0.0753289	0.472978	0.212362	0.0409915	-0.0263472	0.802053	0.186832	0.0729411
MRPS14	blue	-0.158524	0.129092	0.0682886	0.515431	0.315333	0.00207848	0.0943933	0.368122	-0.110653	0.291007	0.264091	0.0105295	-0.0360742	0.731377	0.273572	0.00796912	-0.017243	0.869693	0.196721	0.0587626	0.541441	2.09513e-08	0.0988882	0.345651	0.143199	0.170889	0.641334	4.34058e-12	-0.0654476	0.533096	0.169071	0.105212	0.275555	0.00750908	0.244864	0.0180018	0.116823	0.26477
RAB2B	blue	-0.155454	0.13677	-0.152005	0.145802	0.309182	0.00256497	-0.0966548	0.356707	0.460637	3.3824e-06	0.10476	0.31762	0.0539162	0.607748	0.0192	0.855056	-0.0669046	0.523999	0.179284	0.0855172	0.541071	2.15117e-08	0.351168	0.000557788	0.265685	0.0100541	0.443886	8.32415e-06	0.0199544	0.849427	0.0467496	0.656332	0.307599	0.0027057	0.0512444	0.625677	0.407186	5.1078e-05
MZB1	blue	-0.155346	0.137047	0.0259842	0.804726	0.0747557	0.476363	0.053698	0.609204	0.0945526	0.367311	-0.00873137	0.9338	0.151258	0.147815	0.0218267	0.835489	-0.000710625	0.994606	0.0368756	0.725645	0.0650256	0.535746	0.0530063	0.613829	-0.0162633	0.877037	0.296273	0.00393216	0.0788914	0.452241	-0.0326196	0.756257	0.072551	0.489499	0.15994	0.125666	0.163946	0.116345
ARHGEF12	blue	-0.153411	0.142066	0.0472381	0.652971	0.0348355	0.740268	-0.0243577	0.816729	-0.0226431	0.829427	0.0426953	0.684482	-0.0864105	0.410176	0.0362906	0.729828	0.0266713	0.799669	0.235468	0.0230799	0.475665	1.44654e-06	0.322381	0.00162449	0.0749255	0.475359	0.446681	7.18626e-06	-0.0799065	0.446426	0.0488669	0.641817	0.434497	1.35105e-05	0.0899124	0.391393	0.349219	0.000601622
DDX39A	blue	0.152786	0.143719	0.0898312	0.391822	0.154487	0.139259	0.277377	0.00710705	0.260301	0.0117386	0.193317	0.063365	0.183641	0.0780637	0.267031	0.00966765	0.0276563	0.792435	0.325771	0.00143992	0.277006	0.00718739	0.126128	0.228318	0.20213	0.0520141	0.622369	2.74453e-11	-0.0556065	0.596523	0.211447	0.0418903	0.222794	0.0318291	0.181807	0.0811356	0.380581	0.000167754
GSTP1	blue	-0.152212	0.145247	0.0786974	0.453357	0.236096	0.0227063	0.26112	0.0114675	0.314041	0.00217311	0.126216	0.227991	0.0895262	0.393439	0.242093	0.0193885	0.129936	0.214464	0.234422	0.0237146	0.260233	0.0117616	0.126437	0.227173	0.295135	0.00407947	0.509963	1.77689e-07	-0.035802	0.733329	0.203862	0.0499936	0.299464	0.00354438	0.420747	2.67722e-05	0.265778	0.0100271
PIGS	blue	0.152058	0.14566	0.128178	0.220785	0.42157	2.57204e-05	0.294501	0.00416358	0.0600988	0.567152	0.314835	0.00211447	-0.0682869	0.515441	0.0692734	0.509378	0.0868052	0.408033	0.523998	7.03576e-08	0.126114	0.228372	0.188038	0.0710767	0.0779992	0.457387	0.553001	9.0307e-09	0.00544581	0.958682	0.28957	0.00487275	0.311383	0.00238022	0.101196	0.334452	0.376129	0.000202709
TFB1M	blue	-0.151959	0.145924	0.0395403	0.706692	0.115506	0.270233	0.104843	0.317235	0.0760105	0.468972	0.016569	0.874744	-0.114361	0.275041	0.0429382	0.682782	0.0232442	0.82497	0.231914	0.025297	0.204648	0.0490984	0.0929199	0.375679	0.258972	0.0121908	0.516165	1.18603e-07	-0.0820547	0.434259	0.369101	0.000271808	0.355391	0.000472708	0.296819	0.00386323	0.390799	0.00010752
RBM17	blue	0.150798	0.149067	-0.0519567	0.620876	0.204296	0.0494968	0.0292708	0.780613	-0.131268	0.209765	-0.0266621	0.799737	-0.0261871	0.803232	0.082855	0.429775	0.0881291	0.400893	0.311878	0.00234037	0.177442	0.0888351	0.12038	0.250395	0.255612	0.0134013	0.373858	0.000223023	-0.145371	0.164426	0.172528	0.0981837	0.134733	0.197878	0.147175	0.159194	0.229253	0.0270729
MRPL4	blue	-0.150438	0.150051	0.0803582	0.443852	0.177246	0.089193	0.0820375	0.434356	0.338692	0.000897696	0.105747	0.31306	-0.11631	0.26689	0.14308	0.171249	-0.0958488	0.36075	0.15511	0.137651	0.169835	0.103625	0.43484	1.32773e-05	0.0774296	0.460689	0.436812	1.20057e-05	0.156119	0.135078	0.309299	0.00255486	0.0907862	0.386787	-0.0388254	0.71176	0.169578	0.104156
CTNNBL1	blue	0.148638	0.155045	0.255947	0.0132762	0.166287	0.111152	0.338827	0.000893159	0.0128673	0.902571	0.307164	0.00274561	0.0331796	0.752206	0.188115	0.070959	0.00431572	0.967251	0.387245	0.000125723	0.0575426	0.583781	0.166602	0.110468	0.171533	0.100168	0.391583	0.00010385	-0.0433534	0.679881	0.415442	3.45834e-05	0.122734	0.241184	0.220924	0.0333312	0.238673	0.0212254
HIRA	blue	0.148252	0.156131	0.0581715	0.57967	0.470888	1.90321e-06	0.10831	0.301408	0.0333123	0.751247	0.105999	0.311901	0.0231558	0.825625	0.22168	0.0327173	0.0116938	0.911419	0.329284	0.00126883	0.542057	2.00479e-08	0.355014	0.000479782	0.0999001	0.340713	0.736715	3.8646e-17	-0.169415	0.104494	0.173569	0.0961411	0.326449	0.00140534	0.0553492	0.598226	0.286195	0.00541812
EIF2D	blue	0.146985	0.159739	-0.109228	0.297305	0.298356	0.00367496	-0.0720002	0.492811	0.00922315	0.93008	-0.0370944	0.724082	-0.0417228	0.6913	0.34038	0.000842667	-0.113235	0.279828	0.0105669	0.919925	0.151123	0.14818	-0.0232093	0.825228	-0.0220598	0.833757	0.357084	0.000442069	-0.207615	0.045836	-0.0303907	0.772443	0.191862	0.0654199	-0.0868357	0.407867	0.196047	0.0596516
TGM2	blue	-0.146903	0.159976	0.0365856	0.727717	0.15052	0.149826	0.0145038	0.890252	0.213001	0.0403728	0.0149172	0.887144	0.0732672	0.485211	0.0832315	0.427675	-0.026985	0.797363	0.256646	0.013018	0.223005	0.0316634	0.12277	0.241046	0.249897	0.0157014	0.679984	6.60931e-14	-0.0720288	0.492639	0.197144	0.0582108	0.403241	6.13206e-05	0.139035	0.183803	0.349141	0.000603444
DDX39B	blue	0.142833	0.171997	0.0749595	0.475158	0.178119	0.0876035	0.283123	0.00596104	0.204366	0.0494171	0.237627	0.0218162	0.140508	0.179155	0.309233	0.00256052	0.0174105	0.868438	0.355233	0.000475657	0.335603	0.00100688	0.134904	0.197302	0.215211	0.0382942	0.697289	8.19752e-15	-0.0743205	0.47894	0.22323	0.0314871	0.242395	0.019233	0.227612	0.02822	0.501314	3.08146e-07
SLC44A2	blue	0.140199	0.180125	0.0626793	0.550595	0.301885	0.00327325	0.1981	0.0569775	0.187976	0.071172	0.14944	0.152803	0.0963926	0.358019	0.0285149	0.786142	0.0248082	0.8134	0.350595	0.000570368	0.394543	9.10179e-05	0.092521	0.377741	0.0625317	0.551535	0.460717	3.36759e-06	-0.0612296	0.559867	0.0784044	0.455046	0.202186	0.0519475	0.272449	0.00824063	0.422345	2.47638e-05
TTC7B	blue	-0.140099	0.180437	-0.0319302	0.761252	0.105015	0.316436	0.0310323	0.767774	0.271113	0.00857421	-0.02745	0.793948	-0.0430914	0.681712	0.0299956	0.775323	0.0483965	0.64503	0.176366	0.0908194	0.389859	0.000112084	0.204709	0.0490293	0.023763	0.821127	0.359334	0.000404173	-0.121833	0.244682	0.0672458	0.52188	0.224635	0.030407	0.0986264	0.346935	0.266396	0.0098484
EIF3D	blue	-0.139513	0.182285	0.175905	0.0916798	0.101618	0.332434	0.0785068	0.454455	0.1415	0.176076	0.0401174	0.70261	0.143022	0.171424	0.322979	0.00159043	-0.0171891	0.870097	0.101801	0.331557	0.388907	0.000116883	0.0755012	0.471964	-0.0033745	0.97439	0.375346	0.000209511	0.0972337	0.35382	0.0503235	0.631909	0.157218	0.132318	0.0310402	0.767716	0.13688	0.19076
ATP13A1	blue	-0.13928	0.183024	0.144861	0.165927	0.139976	0.180824	0.179599	0.0849603	0.0069208	0.947505	0.163568	0.117202	-0.0289018	0.783311	0.261289	0.0114125	-0.0218857	0.835051	0.441729	9.31566e-06	0.521598	8.26824e-08	0.0516101	0.62321	0.434422	1.35625e-05	0.449028	6.34532e-06	0.0590467	0.573969	0.232417	0.0249725	0.142218	0.173868	0.0648597	0.536789	0.253737	0.0141212
CLYBL	blue	0.138353	0.185984	0.0357757	0.733516	0.201864	0.0523303	-0.0922543	0.379123	0.13616	0.193126	-0.0481006	0.647055	-0.0987359	0.346398	0.171618	0.0999971	0.0380333	0.71739	0.0426646	0.684697	0.136777	0.191097	-0.0245183	0.815542	-0.0783678	0.455257	0.373989	0.000221802	-0.0733147	0.484927	-0.0267859	0.798827	0.249102	0.0160467	0.0671798	0.52229	0.09374	0.371461
DTX3L	blue	-0.137409	0.189035	0.158707	0.128645	0.154578	0.139023	0.268879	0.00915825	0.0422746	0.687428	0.11242	0.283325	0.105805	0.312791	0.0252724	0.809973	0.119186	0.25516	0.378826	0.000180806	0.256605	0.013033	0.0853164	0.41615	0.0678477	0.518153	0.450962	5.72311e-06	0.107969	0.30294	0.308299	0.00264263	0.483426	9.1802e-07	0.17148	0.100274	0.339779	0.00086189
KHSRP	blue	0.13672	0.191283	0.0944844	0.367658	0.116207	0.267317	0.0929198	0.375679	0.124025	0.236234	0.170453	0.102357	0.12373	0.237359	0.136868	0.190798	0.0562039	0.592578	0.231888	0.0253138	0.199747	0.0549043	0.443748	8.38424e-06	0.184775	0.0762105	0.545708	1.54137e-08	-0.0766936	0.464974	0.19636	0.0592371	0.273033	0.00809841	0.0437644	0.677015	0.47524	1.48256e-06
SERPINB9	blue	-0.135788	0.194357	-0.0153815	0.883656	0.103328	0.324317	0.0154722	0.882975	0.0211298	0.840671	0.00863625	0.934519	-0.0376018	0.720463	0.0473489	0.65221	-0.0314916	0.764436	0.11983	0.252584	0.281273	0.00631071	-0.085728	0.413897	0.184336	0.0769235	0.444963	7.8669e-06	0.111026	0.289375	0.0952198	0.363925	0.259995	0.0118414	0.252664	0.0145481	0.376519	0.000199402
ELOVL5	blue	-0.133759	0.201167	-0.0454711	0.66516	0.0158944	0.879805	-0.217471	0.0362612	0.00848766	0.935644	-0.0407652	0.698038	-0.0658388	0.530646	0.353081	0.000517646	-0.171508	0.100218	0.168199	0.107045	0.305591	0.0028942	0.0789823	0.451719	-0.0449829	0.668543	0.635859	7.48906e-12	-0.0596982	0.569743	0.0685347	0.513915	0.149004	0.154019	-0.119749	0.252907	0.0196208	0.851916
ARAF	blue	-0.133228	0.202978	-0.0759621	0.469255	-0.0155733	0.882216	-0.103203	0.324908	0.134365	0.199116	-0.0366789	0.72705	0.0211217	0.840732	0.131478	0.209028	-0.0293407	0.780103	-0.0019096	0.985506	0.086187	0.411392	0.0352226	0.737486	-0.0521502	0.619574	0.300653	0.0034088	0.109524	0.295987	-0.00174182	0.986779	0.0680083	0.51716	-0.0308138	0.769363	0.102217	0.329575
VPRBP	blue	0.130613	0.212067	0.0504981	0.630725	0.136651	0.191509	0.177356	0.0889913	0.0500485	0.633774	0.150487	0.149916	-0.0364196	0.728905	0.212736	0.0406281	0.0795469	0.448481	0.338173	0.000915239	0.431335	1.58535e-05	0.246251	0.0173404	0.153828	0.140974	0.512394	1.51794e-07	-0.0789732	0.451771	0.164258	0.115642	0.481047	1.05661e-06	0.0488216	0.642127	0.264497	0.0104066
NDUFB5	blue	-0.129186	0.217144	0.0898198	0.391883	0.147154	0.159254	0.131231	0.209892	0.120693	0.249158	0.0299201	0.775874	-0.0183658	0.861289	0.178012	0.0877972	0.0838782	0.42408	0.248137	0.0164748	0.397371	8.01455e-05	0.0915527	0.382774	0.159235	0.127363	0.591828	4.17249e-10	-0.0295385	0.778658	0.218944	0.0349864	0.342737	0.000771008	0.227874	0.0280342	0.330525	0.00121298
VWA5A	blue	0.12868	0.218968	0.188208	0.0708174	0.1262	0.228052	0.125441	0.230884	0.275573	0.0075049	-0.0332764	0.751507	0.00609671	0.953749	0.0707599	0.500311	0.0115766	0.912303	0.140616	0.178818	0.3323	0.00113694	-0.00363849	0.972388	-0.0218993	0.83495	0.418099	3.04383e-05	-0.0540879	0.606604	0.0397907	0.70492	0.141939	0.174725	0.120408	0.250286	0.347058	0.000653882
CPNE2	blue	-0.127869	0.221908	0.0275154	0.793468	0.0223097	0.831901	-0.0912542	0.384334	0.173774	0.0957434	0.0143845	0.891149	-0.0280175	0.789786	0.21656	0.0370698	0.0572004	0.586024	0.134656	0.198134	0.475363	1.47208e-06	0.0427342	0.684209	0.0426998	0.68445	0.532913	3.82067e-08	0.327106	0.0013726	0.0150027	0.886502	0.173175	0.0969095	-0.0275098	0.79351	0.367041	0.000295841
HSPA4L	blue	-0.127457	0.223413	-0.0034774	0.97361	0.300703	0.00340316	-0.0746398	0.477048	-0.0924008	0.378363	-0.0925729	0.377472	-0.0564234	0.591132	-0.0202446	0.847264	0.0955458	0.362277	0.130411	0.212779	0.291832	0.00453509	0.260921	0.0115328	-0.0183091	0.861713	0.314569	0.00213398	-0.0206185	0.844477	0.0473291	0.652346	0.32443	0.0015105	0.24445	0.0182036	0.179217	0.0856366
FAM84B	blue	0.126795	0.225849	0.0586291	0.576686	0.149477	0.152702	0.208245	0.0451671	-0.0204135	0.846005	0.0454791	0.665104	0.0609507	0.56166	0.109273	0.297105	0.0172003	0.870013	0.169933	0.103424	0.173048	0.0971585	0.266004	0.00996158	0.20899	0.0443856	0.401998	6.49234e-05	0.0288757	0.783502	0.0262514	0.802759	0.180081	0.0841135	0.121471	0.246098	0.140616	0.17882
LAMP2	blue	-0.126305	0.22766	-0.0274816	0.793716	0.0859986	0.412419	-0.106684	0.308766	0.33269	0.00112083	-0.078653	0.453613	0.05039	0.631458	0.134911	0.197278	-0.0406971	0.698519	0.0773896	0.460921	0.119319	0.254626	0.352938	0.000520559	-0.00928217	0.929634	0.413822	3.73639e-05	0.0202194	0.847452	-0.00413757	0.968602	0.188354	0.0705949	0.0513754	0.624793	0.241009	0.0199551
VDAC3	blue	-0.12504	0.232388	-0.0359663	0.73215	0.0654742	0.53293	-0.0820623	0.434216	0.41745	3.14058e-05	-0.0683003	0.515359	-0.0712942	0.497073	0.127478	0.223339	0.101157	0.334644	0.0300388	0.775008	0.115238	0.271352	-0.00376499	0.971428	-0.00164673	0.987501	0.469809	2.02377e-06	0.0331562	0.752375	0.00488496	0.962934	0.176572	0.0904359	0.0598395	0.568828	0.154366	0.139571
NDUFS8	blue	-0.124395	0.234826	-0.0470956	0.653951	0.0932148	0.374159	-0.011123	0.915726	-0.00998343	0.924333	0.0421396	0.688374	-0.0308922	0.768792	0.239038	0.0210223	0.098986	0.345171	0.131311	0.209613	0.145134	0.165121	-0.0262984	0.802412	0.00160533	0.987815	0.613245	6.38064e-11	-0.11537	0.270802	0.0424255	0.68637	0.21502	0.0384706	0.0617938	0.55625	0.567269	3.0552e-09
NANS	blue	0.124023	0.23624	0.365805	0.000311191	0.283872	0.00582446	0.173966	0.0953717	0.0315657	0.763897	0.343722	0.00074272	-0.0949802	0.365139	0.276221	0.00735981	0.198775	0.0561204	0.387688	0.000123306	0.261849	0.0112308	0.0999134	0.340648	0.103585	0.323109	0.703529	3.72305e-15	0.15288	0.143467	0.272881	0.00813533	0.30784	0.00268386	0.147319	0.158781	0.314887	0.0021107
NAT1	blue	-0.122308	0.242833	0.0687586	0.512537	0.173782	0.095727	0.175123	0.0931543	0.0498867	0.634873	-0.0355431	0.735185	0.0761994	0.467865	0.028221	0.788294	0.0232998	0.824558	0.123941	0.236551	0.245815	0.0175463	0.243378	0.0187346	0.0843495	0.421472	0.386285	0.000131106	0.128685	0.218951	0.0799841	0.445983	0.176703	0.0901933	0.278459	0.00687751	0.117874	0.260467
CS	blue	0.121839	0.24466	0.0795104	0.44869	0.295543	0.00402612	0.0999393	0.340522	0.133767	0.20114	0.0792038	0.450447	-0.0623865	0.552461	0.143427	0.1702	0.13247	0.205585	0.203515	0.0503926	0.366439	0.00030323	0.0450046	0.668392	0.111137	0.288888	0.51751	1.08532e-07	-0.0822239	0.433309	0.168918	0.105532	0.29167	0.0045585	0.142642	0.172575	0.399264	7.35539e-05
TXNDC5	blue	0.12146	0.246141	0.0186053	0.859499	0.202128	0.0520167	0.273763	0.00792387	0.0896095	0.392997	0.0485003	0.644321	0.00989293	0.925017	0.100444	0.338079	0.0599296	0.568246	0.0788596	0.452424	0.103068	0.325543	-0.00499646	0.962089	0.0281837	0.788567	0.407937	4.93183e-05	-0.102502	0.32822	0.0731991	0.485618	0.121486	0.246038	0.217028	0.0366529	0.194587	0.0616144
PRPS2	blue	-0.121101	0.247548	0.0535003	0.610524	0.196544	0.0589948	0.174734	0.0938953	0.130967	0.210819	0.138517	0.185456	0.140335	0.179696	0.39386	9.38396e-05	-0.0928707	0.375933	0.255482	0.0134502	0.159487	0.126755	0.0369295	0.72526	0.323541	0.00155905	0.478885	1.19943e-06	0.0184549	0.860624	0.174412	0.0945121	0.10627	0.310658	0.150766	0.149154	0.405442	5.53916e-05
IMMT	blue	0.12071	0.249092	0.158669	0.12874	0.228241	0.0277755	0.384171	0.000143721	0.0972852	0.353564	0.342335	0.000782825	-0.0675309	0.520113	0.204237	0.0495648	0.169627	0.104056	0.394944	8.93939e-05	0.074802	0.476089	-0.0740918	0.480298	0.264617	0.0103705	0.446433	7.28108e-06	-0.0053431	0.959461	0.375391	0.000209119	0.306856	0.00277413	0.299178	0.00357769	0.1524	0.144744
VAMP7	blue	-0.117866	0.2605	0.211627	0.0417119	0.0438783	0.676221	0.0175927	0.867074	0.312462	0.00229406	0.109586	0.295713	0.0220252	0.834014	0.183704	0.0779598	0.0574358	0.584481	0.263311	0.0107689	0.421368	2.59751e-05	0.0338432	0.747415	0.100269	0.338922	0.451997	5.41414e-06	0.31345	0.00221775	0.135934	0.193873	0.128559	0.219404	-0.016621	0.874354	0.206594	0.0469377
DICER1	blue	-0.115883	0.268661	0.0373759	0.722073	0.0537729	0.608704	-0.0508269	0.628499	-0.0915742	0.382662	0.00923134	0.930018	-0.0806265	0.442327	0.229203	0.0271073	-0.00735626	0.944207	0.35965	0.000399092	0.250563	0.0154166	0.00602378	0.954301	0.0658591	0.530519	0.529561	4.8165e-08	-0.0411372	0.695418	0.0835829	0.425719	0.419232	2.88157e-05	-0.0148214	0.887864	0.258148	0.0124784
NARS	blue	0.113925	0.276886	-0.0177291	0.866053	0.159316	0.127167	0.0303113	0.773022	-0.0674751	0.520459	0.0397394	0.705283	-0.163251	0.117922	0.174831	0.0937099	-0.0411238	0.695512	0.239924	0.0205369	0.126215	0.227996	-0.0294611	0.779223	0.25251	0.0146103	0.517948	1.05429e-07	-0.0305972	0.770939	0.214937	0.0385467	0.381382	0.00016209	0.0903541	0.389061	0.31726	0.00194415
CCT3	blue	0.11371	0.277799	0.188898	0.0697715	0.167289	0.108985	0.284029	0.00579614	0.194028	0.06238	0.201149	0.0531891	-0.0874112	0.404756	0.243959	0.0184449	0.182963	0.0791877	0.292811	0.00439549	0.197924	0.0572028	0.0331989	0.752066	0.339103	0.000883988	0.674269	1.27674e-13	-0.0498317	0.635247	0.280356	0.00649065	0.334852	0.00103522	0.430885	1.62165e-05	0.344269	0.000727447
CD8A	blue	-0.113353	0.279322	0.0556283	0.596379	0.117886	0.260415	-0.0471318	0.653702	0.1399	0.181063	0.0364371	0.728779	0.10632	0.310427	0.28423	0.00576009	0.0365904	0.727683	0.416699	3.25606e-05	0.103167	0.325078	0.263668	0.0106589	0.0172572	0.869586	0.469505	2.05899e-06	-0.0479727	0.647932	0.0338692	0.747227	0.109537	0.295929	-0.00501465	0.961951	0.495205	4.50507e-07
COMMD4	blue	-0.112926	0.281148	0.0438765	0.676234	0.130138	0.213746	0.0719193	0.493298	0.296208	0.00394051	-0.027658	0.792422	0.256748	0.0129807	0.0182512	0.862147	0.0182897	0.861859	0.122093	0.243669	0.0995848	0.342247	0.191918	0.0653386	0.0337888	0.747807	0.49222	5.40932e-07	0.000577745	0.995615	0.0711696	0.497827	0.260787	0.0115771	0.124887	0.232966	0.446459	7.27078e-06
RPLP1	blue	-0.111417	0.28767	0.0248189	0.813321	0.14954	0.152525	-0.0578728	0.581621	0.0112246	0.914959	0.00747352	0.94332	-0.0528519	0.614863	0.306146	0.00284091	-0.0187111	0.858708	0.192513	0.0644937	0.191131	0.0664715	0.0708905	0.499518	0.0889839	0.396322	0.652014	1.45065e-12	-0.0513799	0.624762	0.099366	0.343313	0.326847	0.00138543	0.0236321	0.822097	0.285886	0.00547062
NT5C3A	blue	-0.110915	0.28986	0.0111649	0.91541	0.120679	0.249214	-0.0974815	0.352589	0.0757699	0.470384	0.0558075	0.595194	0.126983	0.225156	0.174124	0.0950669	0.031688	0.76301	0.187319	0.0721836	0.428543	1.82335e-05	0.181207	0.0821613	0.0879076	0.402082	0.571471	2.19836e-09	0.0639583	0.542476	0.0427764	0.683914	0.558768	5.8632e-09	-0.0408811	0.697222	0.121053	0.247739
NDUFB9	blue	0.109868	0.294465	0.124977	0.232626	0.348768	0.000612192	0.0262215	0.802979	-0.111583	0.286946	0.293094	0.00435598	-0.0959352	0.360315	0.0842856	0.421826	0.174244	0.0948349	0.273983	0.00787181	0.475694	1.44415e-06	0.0650137	0.535821	0.290928	0.00466743	0.545892	1.52095e-08	-0.0310199	0.767864	0.301656	0.00329806	0.531904	4.09752e-08	0.0621167	0.554185	0.20516	0.0485213
CDKN2AIPNL	blue	0.109225	0.297319	0.078487	0.454569	0.255404	0.0134794	0.363831	0.000337216	0.0691958	0.509854	0.0102121	0.922605	0.164274	0.115607	0.0087016	0.934025	0.104717	0.317822	0.163901	0.116448	0.267325	0.00958496	0.341769	0.000799737	0.160864	0.123466	0.429628	1.72713e-05	-0.120071	0.251622	0.106901	0.307777	0.253475	0.0142246	0.257487	0.0127135	0.0349319	0.739575
EIF4G3	blue	-0.109047	0.29811	0.162633	0.119338	0.260696	0.0116073	0.0755342	0.47177	-0.0624285	0.552194	0.250783	0.0153237	-0.108055	0.302553	0.24944	0.0158991	0.064639	0.538179	0.534816	3.34607e-08	0.180519	0.0833491	0.0451891	0.667113	0.157139	0.132513	0.733812	5.92068e-17	-0.0167744	0.873204	0.342851	0.000767673	0.547792	1.32471e-08	0.0946695	0.366716	0.49323	5.08555e-07
PRKRA	blue	0.107407	0.305479	-0.0565384	0.590375	0.100378	0.338397	-0.0763119	0.467206	0.150592	0.149629	0.045351	0.665991	-0.0994374	0.342965	0.127809	0.222129	-0.0473567	0.652157	0.0179001	0.864773	0.0181932	0.862581	-0.0122095	0.907529	-0.12267	0.241431	0.297962	0.00372248	0.181634	0.081429	-0.0192187	0.854917	-0.0313902	0.765172	-0.135028	0.196887	0.13497	0.197083
LRRC1	blue	0.107353	0.305723	0.0110276	0.916446	0.20877	0.0446158	0.00502994	0.961835	0.102573	0.327886	0.0365623	0.727884	-0.0955774	0.362117	0.0496499	0.636482	0.0566267	0.589794	0.126404	0.227295	0.066775	0.524805	-0.0169661	0.871767	0.16384	0.116586	0.432677	1.48162e-05	-0.165113	0.113732	0.0451458	0.667413	0.14661	0.160817	0.0516721	0.622792	0.153526	0.141763
MADD	blue	-0.105721	0.313177	0.00435542	0.96695	0.048922	0.641441	-0.0261341	0.803622	-0.0773965	0.460881	0.0460087	0.661442	-0.0476343	0.650251	0.107191	0.306457	0.0326105	0.756323	0.162737	0.1191	0.133716	0.201314	-0.0308477	0.769117	-0.00665386	0.949527	0.46702	2.36963e-06	0.000139394	0.998942	0.113343	0.279366	0.201494	0.0527729	-0.0234018	0.823802	0.245186	0.0178464
PICK1	blue	-0.105041	0.316317	0.0859256	0.412817	0.128648	0.219083	0.11599	0.268214	-0.0933954	0.37323	0.187614	0.0717284	-0.0300423	0.774983	0.210701	0.0426348	0.098727	0.346441	0.194771	0.0613641	0.158157	0.129993	-0.0115348	0.912618	0.293476	0.00430289	0.434824	1.32879e-05	-0.0721184	0.492099	0.196231	0.0594083	0.286467	0.00537223	0.210642	0.0426949	0.109388	0.296592
TBC1D1	blue	-0.102142	0.329932	0.104583	0.318445	0.101211	0.334384	0.216293	0.0373094	0.0565253	0.590461	0.2229	0.0317456	0.040591	0.699267	0.00740647	0.943827	0.508938	1.89813e-07	0.205657	0.0479678	0.0821974	0.433458	0.121451	0.246175	0.0874619	0.404482	0.482473	9.71301e-07	0.0150752	0.885957	0.135486	0.195358	0.248044	0.0165168	0.157002	0.132857	0.477871	1.27258e-06
HBB	blue	-0.101965	0.330777	-0.421728	2.5522e-05	-0.303186	0.00313535	-0.49494	4.57921e-07	-0.273668	0.00794636	-0.314826	0.00211516	-0.262826	0.0109204	-0.443301	8.58268e-06	-0.369541	0.000266921	-0.465412	2.59367e-06	-0.403955	5.93341e-05	-0.1851	0.0756865	-0.227187	0.0285242	-0.550457	1.08979e-08	-0.23461	0.0235995	-0.415062	3.52185e-05	-0.301091	0.00336	-0.293882	0.00424725	-0.322659	0.00160856
ARF4	blue	-0.101542	0.332798	-0.172108	0.0990181	-0.0385057	0.71403	-0.253667	0.0141487	0.561565	4.74107e-09	-0.0793688	0.449501	-0.00479858	0.963589	0.17241	0.0984166	-0.177307	0.0890814	-0.0262411	0.802834	0.345564	0.000692391	0.0837671	0.424697	-0.0348866	0.739901	0.441695	9.33209e-06	0.0320268	0.760552	-0.0767986	0.464362	0.111636	0.286718	-0.12907	0.217561	0.152138	0.145444
KIAA1715	blue	0.101162	0.33462	-0.0167835	0.873136	0.384529	0.00014151	0.131973	0.207304	0.206603	0.046928	0.0366511	0.727249	-0.102723	0.327175	-0.126157	0.228211	0.129553	0.215831	0.0535292	0.610331	-0.0179365	0.864501	0.0437825	0.676889	0.170499	0.102263	0.37213	0.000239723	-0.170745	0.101761	0.103596	0.323057	0.30891	0.00258865	0.121658	0.245364	0.0366729	0.727093
ALG6	blue	-0.101046	0.335176	-0.0385129	0.713979	0.212427	0.0409283	-0.0757666	0.470403	0.142081	0.174288	0.0292997	0.780403	0.0547774	0.602018	0.309678	0.00252227	-0.0653618	0.533635	0.316989	0.00196254	0.370226	0.000259463	0.256235	0.0131691	0.144627	0.166617	0.489579	6.35052e-07	-0.0501259	0.633249	0.0215103	0.837841	0.286174	0.00542163	0.00667374	0.949377	0.274217	0.00781683
TEX10	blue	0.100782	0.336448	0.115831	0.268875	0.0569335	0.587777	-0.013988	0.894132	0.0745913	0.477336	0.015658	0.88158	-0.0677187	0.51895	0.0625711	0.551284	-0.0170611	0.871056	0.132034	0.207094	0.135123	0.196571	0.18936	0.0690779	0.132992	0.203786	0.405892	5.42462e-05	0.112407	0.28338	0.112929	0.281136	0.163517	0.117318	0.0193704	0.853784	0.270967	0.0086112
ETF1	blue	0.0999072	0.340678	0.0216099	0.837101	0.261899	0.0112147	0.130096	0.213898	0.0993553	0.343366	0.262768	0.0109386	-0.0834812	0.426285	0.32582	0.00143736	0.0515921	0.623331	0.415387	3.46752e-05	0.139944	0.180924	0.0731265	0.486052	0.172541	0.0981571	0.613713	6.11413e-11	0.0102402	0.922393	0.388342	0.00011982	0.303054	0.0031491	0.210695	0.0426416	0.200724	0.0537046
DPYSL4	blue	0.0991931	0.344158	-0.0701486	0.504029	-0.0160464	0.878664	-0.105781	0.312903	0.0647799	0.537291	-0.0591249	0.573461	-0.0115558	0.91246	0.00913677	0.930734	0.182437	0.0800698	0.0850121	0.417821	0.283681	0.00585891	0.0313986	0.765111	0.00288382	0.978113	0.321409	0.00168124	-0.13296	0.203898	-0.0704629	0.502116	0.234516	0.023657	0.0765494	0.465817	0.177277	0.0891362
ASCC3	blue	-0.0984923	0.347595	0.094409	0.368042	0.378871	0.000180463	0.245857	0.0175261	0.0551123	0.599795	0.128094	0.221089	-0.0131717	0.900278	0.109241	0.297247	0.154504	0.139215	0.427288	1.94093e-05	0.287126	0.0052625	0.0620911	0.554348	0.0530412	0.613595	0.543912	1.75493e-08	-0.105001	0.316503	0.136127	0.193235	0.240218	0.0203778	0.278208	0.00693024	0.212726	0.0406377
VDAC2	blue	0.0979812	0.350114	0.0345207	0.742533	0.253493	0.0142175	-0.00930767	0.929441	0.478452	1.23021e-06	-0.0953769	0.36313	-0.034754	0.740854	0.206431	0.0471148	0.0645404	0.5388	0.0337987	0.747735	0.157046	0.132745	0.0168245	0.872828	0.0508624	0.628259	0.355657	0.000467771	-0.0474586	0.651457	0.0911178	0.385048	0.166741	0.110166	0.0597077	0.569682	0.08371	0.425014
PCBP1	blue	0.0977035	0.351488	0.245929	0.0174924	0.0881407	0.400831	0.209771	0.0435795	0.152966	0.143242	0.108943	0.298572	-0.0017964	0.986365	0.163838	0.116588	-0.0173161	0.869145	0.257868	0.0125776	0.0316581	0.763227	0.00615924	0.953275	0.275922	0.0074264	0.413645	3.76794e-05	0.080856	0.441025	0.415722	3.4123e-05	0.158402	0.129391	0.321624	0.00166855	0.30383	0.00306913
NDST3	blue	-0.0968574	0.355695	-0.0180855	0.863386	-0.0727064	0.488567	-0.0611075	0.560652	0.271889	0.00837891	0.115853	0.268787	0.0999411	0.340514	-0.0819211	0.43501	0.0387711	0.712145	-0.0123091	0.906778	0.00557515	0.957702	0.0211983	0.840161	0.00965437	0.92682	0.264321	0.0104596	-0.0878678	0.402296	-0.011009	0.916587	0.314381	0.00214783	0.0944955	0.367602	0.145795	0.163184
DNM3	blue	-0.0964151	0.357906	-0.0325412	0.756824	0.0749962	0.474941	-0.0940718	0.369763	0.103113	0.32533	-0.128315	0.220288	-0.190362	0.0675935	0.0382555	0.715808	-0.140805	0.178229	-0.0401894	0.702101	0.268377	0.00929447	-0.098838	0.345897	-0.0703529	0.502785	0.459498	3.60149e-06	-0.0328294	0.754739	-0.10683	0.308097	0.324238	0.00152089	0.0669112	0.523958	0.141037	0.177509
SLC15A3	blue	0.0959423	0.360279	-0.0456612	0.663844	0.195997	0.0597178	-0.137152	0.18987	0.0880747	0.401185	-0.0661544	0.528674	0.128393	0.220006	0.22518	0.0299961	-0.163918	0.116409	0.0698544	0.505824	0.405624	5.49266e-05	0.291367	0.00460271	0.1552	0.137419	0.359145	0.000407231	0.135146	0.196493	0.0578549	0.581737	0.0627872	0.549907	-0.13891	0.184201	0.0626548	0.550751
MRPS21	blue	0.0954956	0.36253	0.0221411	0.833153	0.251078	0.0151997	-0.0417291	0.691256	0.10544	0.314473	0.06231	0.55295	-0.100643	0.337114	0.159228	0.12738	-0.066045	0.529357	0.120578	0.249611	0.46046	3.41569e-06	0.192015	0.0652008	0.0978272	0.350876	0.437047	1.1862e-05	0.0347908	0.740589	0.24627	0.0173316	0.22108	0.0332039	0.102152	0.329886	0.115925	0.268488
CCT8	blue	0.0951857	0.364097	0.509536	1.82648e-07	0.243631	0.0186078	0.35182	0.000543813	0.0901704	0.390029	0.211204	0.0421313	0.0548983	0.601215	0.13311	0.203382	0.26036	0.0117191	0.429367	1.74984e-05	0.258328	0.0124149	0.350648	0.000569195	0.292383	0.00445607	0.428672	1.81166e-05	0.27932	0.00669951	0.271456	0.0084875	0.264068	0.0105363	0.207748	0.0456937	0.340022	0.000854082
HNRNPM	blue	0.094196	0.369129	0.238925	0.021085	0.39099	0.000106616	0.302717	0.00318452	0.137785	0.187815	0.197239	0.0580871	0.0524407	0.617622	0.178079	0.0876769	0.129107	0.217431	0.458094	3.88987e-06	0.272099	0.00832679	0.13486	0.19745	0.221298	0.0330266	0.770271	1.78894e-19	-0.0476619	0.650062	0.305838	0.00287042	0.344068	0.000733035	0.338647	0.000899177	0.430475	1.65533e-05
IFI44L	blue	-0.0923524	0.378614	-0.08113	0.439473	0.0308041	0.769433	-0.0277835	0.791501	0.073116	0.486115	0.044643	0.670902	0.0404359	0.700361	0.0825188	0.431655	0.0288005	0.784052	0.0890807	0.395807	0.0652025	0.534634	0.13576	0.194449	0.0247295	0.813981	0.579803	1.12901e-09	-0.0272594	0.795347	0.0402361	0.701772	0.208286	0.0451238	-0.0511412	0.626374	0.275655	0.00748657
PCDH7	blue	-0.0921294	0.379772	0.034031	0.746061	0.0337981	0.74774	-0.0607528	0.562934	0.0201295	0.848121	-0.00859588	0.934825	-0.0276927	0.792167	0.168917	0.105533	-0.0749325	0.475317	0.0323651	0.7581	0.296548	0.00389735	-0.0519936	0.620627	-0.0304756	0.771825	0.322739	0.00160403	0.00928955	0.929578	0.0033599	0.974501	0.0586285	0.576689	-0.143501	0.169978	0.00935348	0.929095
ITCH	blue	0.0918668	0.381137	0.151197	0.147981	0.273857	0.00790163	0.131621	0.20853	0.103823	0.321991	-0.00990453	0.924929	-0.0131494	0.900446	0.108687	0.299718	0.0279787	0.79007	0.0810475	0.43994	0.0353524	0.736554	0.116236	0.267193	-0.00382984	0.970936	0.382893	0.000151884	0.241538	0.0196767	0.00652811	0.95048	0.219933	0.0341515	0.112617	0.282476	0.354086	0.000497626
ABCB7	blue	0.09152	0.382945	0.000638262	0.995155	0.265712	0.0100465	-0.0419966	0.689378	0.038897	0.711252	0.157257	0.13222	-0.147348	0.158699	0.115943	0.26841	0.0839535	0.423663	0.17729	0.0891134	0.186365	0.0736734	0.0351017	0.738354	-0.00814886	0.938207	0.436341	1.22988e-05	0.00113946	0.991351	0.195716	0.0600923	0.275192	0.00759148	-0.0376029	0.720454	0.351095	0.000559373
DCTN5	blue	0.0911411	0.384926	0.194352	0.0619355	0.496386	4.18851e-07	0.0599021	0.568423	-0.0270606	0.796808	0.0154843	0.882884	0.0130554	0.901154	0.0884051	0.399414	0.0512703	0.625502	0.113751	0.277626	0.296584	0.00389276	0.208148	0.0452694	0.0619099	0.555507	0.507542	2.07608e-07	-0.0038184	0.971023	-0.0229196	0.827377	0.313943	0.00218044	0.149054	0.153878	0.068595	0.513544
BCAM	blue	-0.0910929	0.385179	0.0186392	0.859246	0.0642625	0.540553	0.0416046	0.692131	-0.00786048	0.94039	0.0698998	0.505547	0.00422996	0.967901	0.248051	0.0165139	-0.02627	0.802622	0.176839	0.0899421	0.238487	0.0213293	0.0715557	0.495492	0.147526	0.158191	0.601946	1.74832e-10	-0.101255	0.334171	0.0356599	0.734347	0.148291	0.156022	0.0410618	0.695949	0.217636	0.0361166
PSME2	blue	-0.0910212	0.385554	0.0457961	0.662911	0.20003	0.0545547	0.0889234	0.396644	-0.0189679	0.85679	0.116256	0.267114	0.0770535	0.462876	0.228904	0.0273136	0.0329814	0.753639	0.33117	0.00118483	0.148845	0.154464	0.0301502	0.774196	0.104313	0.319702	0.730996	8.90873e-17	-0.0151843	0.885137	0.10239	0.328754	0.264474	0.0104136	0.105789	0.312863	0.616521	4.72784e-11
DHRS7B	blue	-0.0892344	0.394989	0.101772	0.331697	0.120238	0.25096	0.0771028	0.462589	0.0649257	0.536374	0.106054	0.311647	-0.0407778	0.697949	0.306998	0.00276091	0.127722	0.222447	0.296463	0.00390807	0.547664	1.33718e-08	0.107203	0.306406	0.0724562	0.490068	0.588466	5.5343e-10	0.0466852	0.656776	0.156432	0.134286	0.162076	0.120628	0.149464	0.152736	0.19833	0.0566846
ISG20	blue	0.089168	0.395342	0.165606	0.112644	0.172353	0.0985313	0.0759398	0.469386	0.0568197	0.588524	0.070884	0.499558	0.0457853	0.662986	-0.0150458	0.886178	-0.0622972	0.553031	0.112256	0.284032	0.0359304	0.732408	0.15429	0.139768	-0.00931979	0.92935	0.312563	0.0022862	0.309256	0.00255855	0.0969178	0.355393	0.163811	0.11665	0.0220852	0.833568	0.107097	0.306885
HNRNPD	blue	0.0890545	0.395946	0.0488756	0.641758	0.226725	0.0288577	0.178775	0.0864248	0.0897293	0.392362	0.203561	0.0503399	-0.0110201	0.916503	0.189691	0.0685854	0.0597527	0.569391	0.345312	0.000699084	0.240217	0.0203783	0.105523	0.314089	0.249395	0.0159185	0.73756	3.40972e-17	-0.068108	0.516545	0.204295	0.0494981	0.502146	2.92437e-07	0.109866	0.294476	0.45149	5.56339e-06
SF3B14	blue	0.0890236	0.39611	0.196925	0.0584956	0.250561	0.0154178	0.254239	0.0139252	0.0829531	0.429227	0.198635	0.0562977	0.0463129	0.659342	0.170634	0.101987	0.0763501	0.466982	0.424779	2.19748e-05	0.199603	0.0550833	0.513758	1.38876e-07	0.140094	0.180453	0.650861	1.63624e-12	0.00556752	0.957759	0.412284	4.01959e-05	0.322106	0.00164038	0.188023	0.0711002	0.342327	0.000783039
GOT2	blue	0.0888522	0.397024	0.219834	0.0342342	0.225241	0.0299508	0.287879	0.00513961	0.186942	0.0727691	0.238909	0.0210938	0.0454628	0.665217	0.275062	0.00762128	0.279757	0.00661073	0.356322	0.000455622	0.232425	0.0249671	0.0343898	0.743475	0.182908	0.0792797	0.644448	3.16752e-12	-0.0639795	0.542341	0.36541	0.000316241	0.425468	2.12406e-05	0.288402	0.00505567	0.331615	0.00116576
F11R	blue	0.0885206	0.398795	0.041823	0.690597	0.0928274	0.376156	0.118059	0.259712	0.116232	0.26721	0.134126	0.199921	-0.0462032	0.660099	0.0770143	0.463104	-0.0116803	0.91152	0.152143	0.145432	0.0677623	0.518681	0.0277288	0.791902	0.0224063	0.831184	0.289328	0.00491012	0.00982286	0.925547	0.0938806	0.370741	0.165011	0.11396	0.186596	0.0733102	0.192058	0.0651394
U2AF2	blue	-0.0883816	0.399539	0.114983	0.272421	0.16651	0.110667	0.0417143	0.69136	0.118974	0.256011	0.117925	0.26026	0.188707	0.0700601	0.291712	0.00455244	-0.111588	0.286925	0.252027	0.0148068	0.177944	0.0879205	0.0852255	0.416649	0.193533	0.0630637	0.627027	1.76515e-11	0.034973	0.739279	0.160882	0.123423	0.185386	0.0752283	0.0433777	0.679712	0.489257	6.47522e-07
SNRPE	blue	0.087531	0.404109	0.0116635	0.911647	0.173861	0.0955749	0.017564	0.867289	0.141612	0.175729	0.0664318	0.526943	-0.0643291	0.540133	0.0655406	0.532513	-0.0146148	0.889418	0.18037	0.0836085	0.136194	0.193012	0.0550156	0.600437	0.0714558	0.496096	0.668541	2.43422e-13	-0.0359416	0.732328	0.110441	0.291938	0.266878	0.00971089	0.0433085	0.680195	0.436984	1.19003e-05
ARL6IP5	blue	-0.0862173	0.411227	-0.0412585	0.694564	0.0688279	0.512112	-0.0988955	0.345615	0.321735	0.00166199	-0.108524	0.300448	0.0879995	0.401589	0.0916692	0.382166	-0.0330548	0.753108	0.121592	0.245623	0.279349	0.00669358	0.190639	0.0671878	0.0179417	0.864462	0.505307	2.39429e-07	-0.0714494	0.496135	0.0458955	0.662224	0.261267	0.0114195	0.133686	0.201417	0.378887	0.000180342
TINAGL1	blue	-0.085983	0.412504	-0.0973152	0.353415	0.052759	0.615486	-0.101688	0.3321	0.291968	0.00451553	-0.044049	0.675032	-0.0236027	0.822314	0.0901867	0.389944	-0.0549846	0.600642	-0.0326178	0.75627	0.153149	0.142756	0.0168196	0.872865	0.131752	0.208073	0.437492	1.15947e-05	-0.156894	0.133127	-0.0463888	0.658819	0.169744	0.103814	0.0368159	0.726071	0.317323	0.00193993
TMED1	blue	-0.085192	0.416833	0.00484567	0.963232	0.0958109	0.360941	-0.10298	0.325957	0.034328	0.74392	-0.0183881	0.861123	-0.0434652	0.679101	0.153787	0.141079	-0.0809607	0.440431	0.092387	0.378435	0.0355385	0.735218	-0.0110547	0.916242	-0.0528701	0.614741	0.433378	1.43002e-05	0.0268329	0.798481	0.0388245	0.711766	0.0530623	0.613453	-0.0611861	0.560147	0.120178	0.251199
PSMA6	blue	-0.0843822	0.421292	0.0260041	0.80458	0.178907	0.0861893	0.33738	0.000942674	0.173148	0.0969634	0.289614	0.0048659	0.0872087	0.405849	0.350697	0.00056811	0.190629	0.0672022	0.319474	0.00179957	-0.0110863	0.916003	-0.0194118	0.853475	0.223248	0.0314735	0.477139	1.32799e-06	-0.0926842	0.376896	0.199896	0.0547197	0.185935	0.0743525	0.304082	0.00304345	0.372615	0.000234924
ICAM1	blue	-0.0832553	0.427542	0.0531359	0.612961	0.0924973	0.377863	-0.122624	0.241608	0.100006	0.340199	0.00319911	0.975721	-0.0437774	0.676924	-0.0148537	0.887622	-0.125931	0.229053	0.102338	0.329002	0.399013	7.43995e-05	0.107788	0.303758	0.255263	0.0135328	0.470964	1.89507e-06	0.0428776	0.683206	-0.0109658	0.916913	0.175694	0.0920763	0.0298029	0.776729	0.219639	0.0343977
PARS2	blue	0.0825507	0.431477	0.118528	0.257811	0.215504	0.0380249	-0.107915	0.303185	0.171475	0.100283	0.0722598	0.491248	0.0228252	0.828076	-0.0437369	0.677207	-0.0316693	0.763146	0.0320014	0.760736	0.324683	0.00149694	0.135204	0.196298	0.176598	0.0903891	0.431662	1.55942e-05	0.263579	0.0106862	0.259249	0.0120954	0.078187	0.456301	-0.0480279	0.647553	-0.00744213	0.943557
FLOT1	blue	-0.0822446	0.433192	0.198323	0.0566941	0.173528	0.0962206	0.19445	0.0618012	0.0520516	0.620237	0.138552	0.185345	-0.0633262	0.546481	0.0675034	0.520283	0.187034	0.0726261	0.285184	0.00559182	0.402056	6.47498e-05	0.0594898	0.571094	0.176717	0.0901682	0.529238	4.92473e-08	0.259681	0.0119476	0.209107	0.044264	0.31262	0.0022817	0.319345	0.00180773	0.229296	0.0270435
CD14	blue	-0.0814294	0.437781	0.061773	0.556383	0.0518659	0.621487	0.145738	0.16335	0.34425	0.000727974	-0.0428774	0.683208	0.355399	0.00047255	-0.0510006	0.627324	0.0169921	0.871573	0.0697545	0.506434	0.100986	0.335462	0.0299065	0.775973	0.0832606	0.427512	0.35585	0.000464205	0.00700607	0.946859	0.0300028	0.775271	0.0803079	0.444138	0.146235	0.161905	0.378813	0.000180907
SOD2	blue	0.0809997	0.440211	0.111215	0.288548	0.134296	0.199347	-0.0212027	0.840129	0.157851	0.130747	0.132219	0.20645	-0.0520021	0.62057	0.185398	0.0752088	-0.0199678	0.849327	0.358428	0.000419064	0.183417	0.0784329	0.0637243	0.543957	0.0907459	0.386999	0.729372	1.12494e-16	0.120008	0.251874	0.0838032	0.424496	0.200397	0.0541032	0.0329112	0.754147	0.308839	0.00259489
ZNF259	blue	-0.0799532	0.44616	0.0827604	0.430304	0.127628	0.222787	0.0967592	0.356185	0.188462	0.0704304	0.215976	0.0375961	-0.0262822	0.802532	0.174324	0.0946802	0.00834267	0.936741	0.159604	0.126472	0.358865	0.00041182	0.0503952	0.631422	0.163595	0.117141	0.311249	0.00239112	-0.0391272	0.709619	0.102924	0.326225	0.206439	0.0471067	0.0454074	0.665601	0.170298	0.102673
CPN2	blue	-0.0779689	0.457562	-0.00841172	0.936218	-0.0306725	0.770391	-0.00542864	0.958812	-0.0283976	0.787001	-0.00709103	0.946216	0.179906	0.084421	0.0742345	0.479451	-0.00240913	0.981715	-0.0279063	0.790601	0.0875518	0.403997	-0.0543769	0.60468	-0.0348562	0.740119	0.164446	0.115221	-0.0556177	0.596449	-0.0195842	0.852189	-0.0390379	0.710252	-0.00647276	0.950899	0.108652	0.299876
CHMP6	blue	0.0774946	0.460311	-0.0156807	0.881409	0.303578	0.00309485	-0.104641	0.318176	0.0489089	0.64153	0.00346672	0.973691	-0.0654231	0.53325	-0.0344934	0.74273	0.134426	0.19891	0.199411	0.0553228	0.0851636	0.416989	0.0468717	0.655492	0.00806267	0.93886	0.524907	6.6164e-08	-0.150687	0.149368	0.0495329	0.637279	0.196293	0.0593256	0.054248	0.605537	0.232912	0.0246567
CAND1	blue	0.0770155	0.463097	0.236506	0.0224649	0.420044	2.77029e-05	0.243178	0.0188351	-0.0471325	0.653698	0.192583	0.0643945	-0.0284478	0.786633	0.13103	0.210597	0.159141	0.12759	0.534942	3.31682e-08	0.172893	0.0974637	0.0476717	0.649995	0.308513	0.00262362	0.64965	1.85577e-12	-0.0315794	0.763798	0.232058	0.0252034	0.399055	7.42562e-05	0.198247	0.0567909	0.505598	2.35035e-07
NAA50	blue	0.0766983	0.464947	0.00799564	0.939367	0.0475343	0.650938	-0.0396392	0.705991	0.0238507	0.820479	0.0992033	0.344108	-0.0975813	0.352094	0.120263	0.25086	0.00510135	0.961293	0.274889	0.00766097	0.296669	0.00388216	0.0983587	0.348252	0.107576	0.304712	0.504578	2.50775e-07	0.272082	0.00833112	0.115556	0.270023	0.20843	0.0449713	-0.0294864	0.779039	0.0708464	0.499786
CAMP	blue	-0.0756444	0.471121	0.0238519	0.82047	0.00967026	0.9267	-0.192705	0.0642224	-0.145811	0.163138	-0.0159949	0.87905	-0.12902	0.21774	0.0296938	0.777525	-0.173338	0.0965922	0.00456079	0.965392	0.0190319	0.856312	-0.0594876	0.571108	-0.0055659	0.957772	0.391171	0.000105766	0.29095	0.00466422	0.0269116	0.797903	0.0956637	0.361682	-0.120175	0.251211	0.145261	0.164747
ABCE1	blue	0.0754731	0.472129	0.0420513	0.688994	0.202852	0.0511643	0.069559	0.507629	-0.0303304	0.772883	0.271529	0.00846903	-0.138452	0.185667	0.418738	2.95132e-05	-0.0376745	0.719944	0.229166	0.027133	0.0850667	0.417521	0.0605415	0.564295	0.394822	8.98861e-05	0.57508	1.65105e-09	-0.0434857	0.678958	0.231529	0.0255473	0.285606	0.00551864	0.0628104	0.549759	0.152742	0.143835
TNKS1BP1	blue	0.0752885	0.473217	0.241636	0.0196254	0.475039	1.49986e-06	0.29067	0.00470589	0.143442	0.170158	0.0609185	0.561867	0.0203086	0.846786	0.0734091	0.484364	0.180495	0.0833917	0.279939	0.00657408	0.178201	0.0874556	0.129222	0.217017	0.30133	0.00333367	0.493491	5.00494e-07	-0.0252896	0.809846	0.292645	0.00441888	0.408512	4.80091e-05	0.433029	1.45549e-05	0.278938	0.00677793
CUTA	blue	-0.0747804	0.476216	-0.075971	0.469203	-0.000246871	0.998126	-0.101479	0.3331	0.478579	1.22114e-06	-0.112647	0.282347	-0.0175938	0.867066	0.0708888	0.499529	-0.0020249	0.984631	0.00828918	0.937145	0.19642	0.0591588	0.150966	0.148608	0.05767	0.582947	0.36238	0.000357614	-0.149464	0.152736	-0.0642522	0.540618	0.23135	0.0256646	0.0394489	0.707339	0.199143	0.0556576
PRRC1	blue	-0.074612	0.477213	0.0223203	0.831823	0.0400677	0.702961	-0.0644113	0.539614	0.0100758	0.923635	0.0340134	0.746188	-0.0676923	0.519114	0.265325	0.0101599	-0.0464593	0.658333	0.132611	0.205095	0.167823	0.107842	-0.0226985	0.829016	0.0296685	0.77771	0.503685	2.65374e-07	0.00355537	0.973018	0.050833	0.628458	0.136321	0.192595	-0.009	0.931768	0.148205	0.156264
PDPR	blue	0.0743316	0.478875	0.141785	0.175196	0.306706	0.00278814	0.192027	0.0651837	0.116167	0.267483	0.307682	0.00269814	0.07806	0.457035	0.20833	0.0450767	0.147364	0.158654	0.27926	0.00671165	0.496316	4.20653e-07	0.101922	0.33098	0.0904999	0.388293	0.478512	1.22592e-06	-0.00157364	0.988056	0.263957	0.0105701	0.47085	1.90742e-06	0.0882303	0.40035	0.166099	0.111562
CTTN	blue	0.0743269	0.478902	0.23391	0.0240306	0.343284	0.00075518	0.352521	0.000529111	0.176457	0.0906507	0.121873	0.244524	-0.0586103	0.576808	0.0440676	0.674903	0.158401	0.129393	0.348175	0.000626369	0.324312	0.00151688	0.115555	0.270026	0.342176	0.000787524	0.561488	4.7689e-09	-0.111683	0.286514	0.256228	0.0131719	0.522102	7.99306e-08	0.447053	7.04646e-06	0.323188	0.00157873
MICAL1	blue	0.0738655	0.481644	0.0765684	0.465706	0.176529	0.0905155	-0.0451278	0.667538	0.110228	0.292877	0.0711784	0.497774	0.271422	0.00849591	0.116339	0.266768	-0.107164	0.306582	0.129672	0.215407	0.157227	0.132294	-0.00144405	0.989039	0.0327215	0.755519	0.597625	2.54437e-10	0.164235	0.115694	0.0866983	0.408613	0.144883	0.165862	-0.0564165	0.591178	0.280464	0.0064692
MRM1	blue	0.0734209	0.484293	-0.0438227	0.676609	0.312105	0.00232225	-0.0537543	0.608828	0.0748425	0.475849	0.161408	0.122185	-0.103597	0.323054	0.108784	0.299284	-0.0519275	0.621072	0.0579463	0.58114	0.577577	1.35151e-09	0.35871	0.000414375	0.0299172	0.775895	0.568974	2.67472e-09	-0.0726353	0.488993	0.115637	0.269687	0.421102	2.63134e-05	0.167032	0.109538	0.22884	0.027358
PEA15	blue	-0.0721953	0.491637	-0.105776	0.312926	0.118615	0.257462	0.0092322	0.930012	0.271426	0.00849501	0.0318393	0.761912	-0.103103	0.325376	-0.0367474	0.726561	0.100557	0.337531	0.127675	0.222617	0.380349	0.000169431	-0.0201553	0.847929	0.102342	0.328979	0.44203	9.17078e-06	-0.194811	0.0613103	-0.00919273	0.93031	0.370691	0.000254504	0.163392	0.117601	0.38638	0.000130563
LEPREL2	blue	0.0708015	0.500058	0.0822268	0.433293	0.0543985	0.604536	-0.0117205	0.911217	0.110445	0.29192	0.0409439	0.696779	-0.179005	0.0860137	-0.053552	0.610179	-0.0428332	0.683516	0.183515	0.0782707	0.104934	0.316815	0.0894724	0.393724	0.124033	0.236202	0.387985	0.000121709	0.0416827	0.691582	-0.0187283	0.85858	0.229154	0.0271412	-0.0254014	0.809022	0.369008	0.000272853
SEC24A	blue	0.069456	0.50826	0.164172	0.115835	0.231117	0.0258183	0.15431	0.139718	0.0543538	0.604833	0.242604	0.0191259	0.0396436	0.705961	0.281041	0.00635575	0.0415184	0.692736	0.291549	0.00457612	0.306433	0.00281377	0.114767	0.273331	0.163696	0.11691	0.613229	6.39002e-11	-0.116056	0.26794	0.181176	0.0822136	0.406322	5.31734e-05	0.183915	0.0776131	0.314442	0.00214335
SOAT1	blue	0.0686209	0.513384	0.2594	0.0120434	0.373874	0.000222881	0.15654	0.134014	-0.0385822	0.713487	0.0193852	0.853674	0.116601	0.265686	0.272613	0.00820044	0.127652	0.222701	0.310496	0.00245318	0.391495	0.000104256	0.103579	0.323139	0.16385	0.116562	0.48254	9.67491e-07	-0.0207695	0.843353	0.120228	0.250999	0.140306	0.179789	0.262928	0.0108885	0.0365007	0.728325
TUBA4A	blue	-0.0676497	0.519377	0.0455524	0.664597	0.177338	0.089026	0.0404245	0.700441	0.448271	6.60583e-06	-0.0829065	0.429487	0.0472042	0.653204	0.0264521	0.801282	0.105266	0.315276	0.283284	0.00593133	0.439905	1.02396e-05	0.0422932	0.687298	0.175694	0.0920763	0.637511	6.35977e-12	-0.125639	0.230141	0.0925201	0.377745	0.535802	3.12286e-08	0.314017	0.00217491	0.425158	2.15681e-05
COPG2	blue	-0.0676195	0.519564	0.0461293	0.660609	0.149253	0.153325	0.102241	0.329459	0.089998	0.39094	0.126854	0.225629	-0.031839	0.761914	0.0658594	0.530517	0.02654	0.800635	0.422124	2.5034e-05	0.134987	0.197025	0.0565447	0.590333	0.151338	0.147597	0.60313	1.57609e-10	-0.0329979	0.75352	0.300194	0.00346058	0.313392	0.00222212	0.11345	0.278909	0.573943	1.80753e-09
HEXA	blue	0.0675755	0.519837	0.0711834	0.497743	0.142736	0.172292	0.191486	0.0659585	0.33467	0.00104219	0.0494813	0.63763	0.180913	0.0826664	-0.0023435	0.982213	0.0286803	0.784931	0.225207	0.0299761	0.231535	0.0255439	0.141121	0.177246	0.0844063	0.421159	0.380679	0.000167054	0.114723	0.273515	0.158976	0.127991	0.267335	0.00958235	0.198638	0.0562938	0.185941	0.0743439
SLC25A3	blue	-0.0673943	0.520959	-0.0679425	0.517567	-0.00475675	0.963906	-0.0946544	0.366793	0.500615	3.21937e-07	-0.0711874	0.497719	-0.0113542	0.913981	0.20504	0.0486557	-0.0375566	0.720784	0.0307985	0.769474	0.100617	0.337242	0.0196076	0.852014	-0.00319802	0.975729	0.387218	0.000125868	-0.0211512	0.840512	0.0841854	0.42238	0.083456	0.426425	0.0341453	0.745237	0.0878061	0.402628
SMARCE1	blue	0.0650775	0.53542	-0.0895089	0.39353	-0.0302013	0.773823	-0.13106	0.210494	-0.0316381	0.763372	-0.0751056	0.474295	-0.075242	0.473491	-0.00116781	0.991136	0.0512692	0.62551	-0.0225704	0.829966	0.0465987	0.657372	-0.045373	0.665839	-0.0628934	0.549231	0.269083	0.00910364	-0.160467	0.124408	-0.0435457	0.67854	0.0866042	0.409123	0.019375	0.85375	0.11863	0.2574
YARS2	blue	-0.0641048	0.541549	0.0210797	0.841044	0.0847765	0.419117	-0.082709	0.430591	0.237192	0.022066	-0.0453514	0.665988	-0.0748238	0.47596	0.172469	0.0982997	-0.122495	0.24211	0.150342	0.150313	0.448321	6.5885e-06	0.136902	0.190688	0.00163049	0.987624	0.487682	7.11981e-07	0.0173428	0.868945	0.198221	0.0568232	0.196215	0.0594295	0.108514	0.300493	0.2004	0.0540999
CCNY	blue	-0.0637493	0.543798	0.0818802	0.43524	0.257343	0.0127652	0.0415941	0.692205	0.128845	0.218371	-0.0160343	0.878755	0.124327	0.235083	0.123515	0.238179	-0.0111644	0.915413	0.133811	0.200992	0.489957	6.20674e-07	0.249575	0.0158404	0.0172447	0.86968	0.542179	1.98736e-08	-0.0349238	0.739633	0.020463	0.845636	0.134293	0.19936	0.245542	0.0176761	0.211006	0.0423291
NOL6	blue	-0.0628967	0.549211	0.0515485	0.623625	0.185842	0.0744997	0.0389881	0.710605	-0.0215674	0.837416	0.0882665	0.400156	0.175396	0.0926386	0.0783728	0.455228	0.0705753	0.501433	0.123233	0.239261	0.11113	0.288921	0.0458769	0.662353	0.0180972	0.863299	0.382428	0.00015496	-0.00271183	0.979418	0.114239	0.275559	0.130804	0.211391	0.125262	0.231555	0.131813	0.207861
CDH6	blue	0.0595605	0.570635	-0.022783	0.828389	0.147623	0.157915	-0.0994885	0.342716	-0.0303556	0.772699	-0.0271787	0.79594	-0.0605333	0.564348	0.116153	0.267541	-0.0583031	0.578811	0.0594186	0.571555	0.284003	0.00580088	0.133708	0.201341	0.0436649	0.677708	0.55635	7.03443e-09	-0.032262	0.758847	-0.00213628	0.983786	0.295429	0.00404091	0.0894438	0.393876	0.0780726	0.456962
DNAJC19	blue	-0.0595562	0.570663	0.0589241	0.574766	0.211474	0.0418632	-0.04028	0.701461	0.144179	0.167948	0.138479	0.185581	0.017928	0.864565	0.403007	6.19825e-05	-0.0196416	0.85176	0.299553	0.00353406	0.536052	3.06855e-08	0.208288	0.0451213	0.197436	0.0578324	0.713567	1.00106e-15	0.012152	0.907963	0.371075	0.000250488	0.19855	0.0564058	0.105623	0.31363	0.445074	7.82091e-06
POLR2A	blue	0.0585093	0.577466	0.363864	0.000336764	0.203794	0.0500717	0.29533	0.0040539	-0.027732	0.791879	0.204483	0.0492842	-0.0343776	0.743563	0.0193508	0.853931	0.0424244	0.686379	0.428701	1.80904e-05	0.0835835	0.425716	0.0100082	0.924146	0.025045	0.811652	0.36677	0.00029915	0.0487679	0.642493	0.541081	2.14964e-08	0.14916	0.153583	0.188385	0.0705478	0.226831	0.0287807
TRNT1	blue	0.0579829	0.580901	0.179813	0.0845832	0.267035	0.00966673	0.0515222	0.623803	0.130087	0.213927	0.0375704	0.720686	-0.11616	0.267511	0.0368637	0.725729	0.0470031	0.654588	0.241347	0.0197771	0.20585	0.0477539	0.28326	0.00593579	0.12048	0.249999	0.403567	6.04061e-05	0.0468589	0.65558	0.132059	0.207007	0.277178	0.00715013	0.121721	0.245121	0.30682	0.00277747
RIC8A	blue	0.0579705	0.580982	0.0883392	0.399767	0.289952	0.00481426	0.226348	0.0291317	0.253525	0.0142047	0.174456	0.0944275	-0.0815921	0.436863	0.0558577	0.594863	0.219673	0.0343692	0.34417	0.000730195	0.161615	0.121701	0.0368554	0.725789	0.338802	0.000894002	0.564874	3.67787e-09	0.0660409	0.529383	0.285267	0.00557739	0.268178	0.00934864	0.138164	0.186591	0.441017	9.66627e-06
FYCO1	blue	-0.0573834	0.584824	0.0172543	0.869608	0.248294	0.0164049	0.061103	0.560681	0.328018	0.00132821	-0.0128115	0.902991	0.0104741	0.920626	0.0166187	0.874371	0.161906	0.121022	0.222474	0.0320826	0.0619369	0.555334	-0.0181802	0.862677	0.0770018	0.463177	0.299712	0.00351561	-0.19669	0.058804	0.0542225	0.605707	0.16847	0.106473	0.253449	0.0142347	0.240603	0.0201712
PDK1	blue	0.0571407	0.586416	-0.0405808	0.699339	0.0268563	0.798309	-0.0989284	0.345453	0.0351986	0.737659	0.0547053	0.602496	-0.170424	0.102415	0.254621	0.0137776	-0.0584732	0.577701	0.0811682	0.439257	0.310833	0.0024252	0.0419901	0.689423	0.0566666	0.589531	0.389947	0.000111647	-0.120844	0.24856	0.0248395	0.813169	0.169014	0.105331	-0.0907988	0.386721	0.0675804	0.519806
DCTN4	blue	0.0560448	0.593627	-0.0467759	0.656151	-0.00266002	0.979811	-0.0545997	0.603198	0.206802	0.046711	0.0425257	0.685669	-0.122072	0.24375	-0.00342195	0.97403	0.0637836	0.543581	0.168746	0.105893	-0.000548444	0.995837	-0.00990233	0.924946	0.340058	0.000852925	0.384067	0.000144371	-0.0450497	0.66808	0.0565575	0.590249	0.280097	0.00654237	-0.0478178	0.648993	0.290801	0.00468633
HDHD1	blue	0.0545069	0.603815	0.0415481	0.692528	0.157114	0.132576	0.12027	0.250831	0.0684061	0.514707	0.000399186	0.99697	0.079297	0.449912	0.0148609	0.887567	0.103354	0.324194	0.247195	0.0169026	0.289962	0.00481271	0.0546741	0.602704	0.299391	0.00355274	0.410995	4.27207e-05	-0.05136	0.624897	0.0616601	0.557106	0.193243	0.0634683	0.335578	0.00100785	0.315971	0.00203313
PABPC4L	blue	-0.0544372	0.604279	-0.0709472	0.499175	0.296838	0.00386094	-0.0970915	0.354528	-0.00481335	0.963477	0.0646663	0.538006	-0.154388	0.139513	0.282758	0.00602855	0.0227699	0.828486	0.0535095	0.610463	0.389547	0.000113634	0.172074	0.0990858	0.148612	0.155117	0.6716	1.72762e-13	-0.153071	0.142962	-0.0389975	0.710539	0.345325	0.000698728	-0.0626954	0.550492	0.28597	0.00545638
ADSL	blue	0.0542978	0.605206	-0.0470768	0.654081	0.0603956	0.565236	-0.0650842	0.535378	0.0131747	0.900255	0.0102898	0.922018	-0.0966178	0.356892	0.0340164	0.746166	0.0566294	0.589775	0.064754	0.537455	0.0288516	0.783678	0.0201128	0.848246	0.101848	0.331333	0.34497	0.000708267	-0.139125	0.183518	-0.00541954	0.958881	0.152568	0.144298	0.00491798	0.962684	0.34411	0.000731844
NHLRC3	blue	0.0537595	0.608793	0.198403	0.0565922	0.244912	0.0179786	0.0256788	0.806977	0.0540388	0.606931	0.032191	0.759361	-0.00594405	0.954906	0.155779	0.135941	-0.0535542	0.610164	0.19257	0.0644129	0.361902	0.000364582	0.149179	0.153529	0.190639	0.0671872	0.412325	4.01181e-05	0.286072	0.00543908	0.0710312	0.498666	0.0817393	0.436033	0.0488807	0.641723	0.122291	0.2429
PSMB3	blue	-0.053215	0.612432	0.067776	0.518596	0.15483	0.138372	-0.112957	0.281014	0.127762	0.222299	0.0735704	0.483402	-0.0497391	0.635876	0.111406	0.287717	-0.0495908	0.636885	0.332897	0.00111235	0.323372	0.00156841	0.0743569	0.478725	0.225773	0.0295548	0.702194	4.4155e-15	-0.0664936	0.526557	0.194151	0.0622111	0.348292	0.000623544	-0.0276799	0.792261	0.440404	9.97851e-06
RARS2	blue	0.052845	0.614909	0.126945	0.225296	0.029367	0.779911	0.00934709	0.929143	-0.0696449	0.507104	0.0607959	0.562656	-0.0453291	0.666143	0.158083	0.130174	-0.00312531	0.976281	0.129286	0.216785	0.349703	0.000590442	0.0442493	0.673638	-0.0172384	0.869727	0.494165	4.80247e-07	0.053426	0.611021	0.0528337	0.614985	0.120814	0.248679	-0.0312083	0.766494	0.124506	0.234406
BRIX1	blue	0.0524724	0.617409	0.0260477	0.804259	0.0431602	0.681231	-0.190298	0.0676868	0.136976	0.190445	-0.0200677	0.848582	-0.221136	0.0331578	0.00159219	0.987915	-0.0670154	0.523311	0.141067	0.177414	0.0774963	0.460301	-0.0260547	0.804207	0.139272	0.18305	0.585229	7.2414e-10	0.0277255	0.791926	0.242454	0.0192028	0.203062	0.0509184	-0.068773	0.512449	0.128956	0.217971
REG3A	blue	-0.0524085	0.617838	0.0459683	0.661721	0.140332	0.179706	-0.0705087	0.501837	-0.0170037	0.871485	0.0620836	0.554396	-0.0532069	0.612486	0.175834	0.0918127	-0.056943	0.587714	0.0510613	0.626914	0.300159	0.00346454	0.170671	0.101911	-0.0130841	0.900937	0.375831	0.000205273	0.0218001	0.835687	-0.0208563	0.842707	0.0550337	0.600316	-0.0389528	0.710855	0.464965	2.65936e-06
NDUFS3	blue	-0.0523775	0.618046	-0.0415338	0.692628	0.100209	0.339215	-0.0899762	0.391055	0.110201	0.292995	-0.015919	0.87962	-0.0537278	0.609005	0.211319	0.0420176	0.0788765	0.452327	0.175658	0.0921442	0.251149	0.0151702	0.0321156	0.759908	0.0399067	0.704099	0.760904	8.76179e-19	-0.103733	0.322414	0.0518745	0.621429	0.41931	2.87076e-05	0.10526	0.315305	0.468295	2.20512e-06
NAA40	blue	-0.0518195	0.621799	0.0574922	0.584112	0.419851	2.79639e-05	-0.0446862	0.670601	0.0542313	0.605649	0.0542894	0.605262	-0.0634576	0.545647	0.137917	0.187389	-0.0335446	0.74957	0.373825	0.000223338	0.197585	0.0576389	0.200776	0.0536411	0.122644	0.241533	0.67713	9.19919e-14	0.0647565	0.537438	0.20303	0.0509561	0.407162	5.11349e-05	0.0107095	0.918848	0.414075	3.69156e-05
CPNE1	blue	-0.0516356	0.623038	0.0652879	0.534098	0.129449	0.216203	0.0883073	0.399937	0.270746	0.00866777	0.0469689	0.654822	0.062091	0.554349	-0.0413446	0.693959	0.0103091	0.921872	0.136628	0.191585	0.208765	0.0446205	0.260626	0.0116305	0.121961	0.244182	0.499503	3.45131e-07	0.0486455	0.643328	0.12117	0.247279	0.174545	0.0942579	0.132684	0.204846	0.617183	4.44784e-11
NCALD	blue	-0.0514343	0.624395	-0.0988169	0.346	0.0533898	0.611263	-0.12818	0.220779	0.0721461	0.491933	-0.0598567	0.568718	-0.0847393	0.419322	0.0516516	0.622931	0.00103341	0.992156	0.0399983	0.703451	0.163852	0.116557	-0.00794313	0.939764	0.00441393	0.966506	0.365864	0.000310445	-0.189012	0.0696005	-0.0237469	0.821247	0.0916254	0.382395	0.0324492	0.75749	0.169914	0.103463
FMNL3	blue	-0.0513774	0.62478	-0.0906266	0.387626	0.20298	0.051014	-0.127293	0.224016	0.277737	0.00702997	0.147413	0.158514	-0.0577842	0.5822	0.301188	0.0033493	0.0770046	0.463161	-0.00607432	0.953918	-0.012782	0.903214	0.232103	0.0251744	0.240467	0.0202441	0.434661	1.33984e-05	-0.29002	0.00480383	0.114403	0.274863	0.41506	3.52205e-05	-0.00964229	0.926911	0.137989	0.187157
VPS45	blue	-0.0511581	0.62626	0.148056	0.156685	0.260185	0.0117777	0.309446	0.00254214	0.194826	0.0612893	0.174241	0.0948399	0.0232954	0.824591	0.155489	0.136681	0.135826	0.19423	0.523743	7.15763e-08	0.240254	0.0203584	0.0254591	0.808597	0.112445	0.283218	0.634575	8.4977e-12	-0.0379264	0.71815	0.336557	0.000971936	0.254732	0.0137353	0.348776	0.000611995	0.517208	1.10718e-07
MX2	blue	0.0510987	0.626661	0.112975	0.280937	0.136872	0.190785	0.088373	0.399585	0.00221537	0.983186	0.0670867	0.522868	0.0432589	0.680542	0.056331	0.591741	0.0438797	0.676211	0.315485	0.0020676	0.160438	0.124477	0.119928	0.252192	0.0573332	0.585153	0.474438	1.55276e-06	0.282989	0.00598577	0.242141	0.0193634	0.267243	0.00960799	0.0157838	0.880635	0.113002	0.280825
SLC25A11	blue	0.0509013	0.627996	0.040823	0.697631	0.186686	0.0731691	-0.0776125	0.459627	0.416225	3.33096e-05	0.0385716	0.713562	0.00395644	0.969976	0.137269	0.189488	-0.0260604	0.804165	0.172338	0.0985596	0.348426	0.000620323	0.140628	0.178781	-0.0101549	0.923037	0.539677	2.37558e-08	0.023592	0.822394	0.18038	0.0835918	0.238322	0.0214218	0.048409	0.644945	0.29908	0.00358911
LXN	blue	-0.0507987	0.62869	-0.00567831	0.95692	0.0497996	0.635465	0.00788859	0.940177	0.476605	1.36987e-06	-0.138078	0.186868	0.118734	0.256981	-0.020564	0.844883	-0.0767295	0.464765	0.0310347	0.767756	0.105825	0.312699	0.237628	0.0218156	0.196638	0.0588719	0.343069	0.000761348	-0.0965268	0.357347	0.049076	0.640391	0.147097	0.159416	0.181464	0.0817209	0.191278	0.0662591
ZC3H4	blue	-0.0507491	0.629026	-0.0636644	0.544336	0.200065	0.054511	0.0361019	0.731179	0.0308641	0.768997	0.0468536	0.655616	-0.065433	0.533188	0.0479958	0.647773	0.318664	0.0018513	0.167051	0.109496	0.313936	0.00218103	0.142211	0.173892	0.0681885	0.516048	0.444332	8.13157e-06	-0.132685	0.204843	-0.00818021	0.93797	0.230797	0.0260298	0.0995656	0.34234	0.204491	0.0492755
HUWE1	blue	0.0504079	0.631336	0.350394	0.000574833	0.264479	0.0104119	0.421181	2.6212e-05	0.115407	0.270644	0.341355	0.000812323	0.0669943	0.523442	0.209069	0.044304	0.153136	0.142792	0.605592	1.2684e-10	0.156266	0.134707	0.17148	0.100275	0.317557	0.00192416	0.495068	4.54319e-07	-0.0318435	0.761881	0.383558	0.000147582	0.238965	0.0210631	0.370161	0.00026016	0.331987	0.00115002
AP2B1	blue	0.0499145	0.634684	0.136111	0.193285	0.227813	0.0280773	0.249967	0.0156712	0.259085	0.0121517	0.118084	0.259612	-0.0577019	0.582739	-0.00608088	0.953869	0.0933464	0.373482	0.34884	0.000610495	0.165704	0.112427	0.029305	0.780364	0.302938	0.00316121	0.694619	1.14209e-14	0.0517344	0.622372	0.166917	0.109785	0.500997	3.14327e-07	0.276399	0.00732043	0.456906	4.15095e-06
CCT4	blue	0.0492455	0.639236	0.314965	0.00210504	0.31319	0.00223756	0.428783	1.80162e-05	0.0764559	0.466363	0.27134	0.00851674	-0.0206534	0.844218	0.24572	0.0175913	0.256498	0.0130723	0.574465	1.73396e-09	0.171852	0.0995288	0.0721056	0.492176	0.537814	2.71065e-08	0.560971	4.96079e-09	0.0341726	0.74504	0.401088	6.76872e-05	0.32794	0.00133198	0.330995	0.00119241	0.332784	0.00111699
C8B	blue	0.0487341	0.642723	0.00762932	0.94214	0.0710413	0.498604	0.0496826	0.636261	0.169666	0.103975	0.0167591	0.873319	-0.011284	0.914511	-0.132842	0.204304	0.000867573	0.993415	0.0132752	0.899498	0.0504954	0.630743	0.0337224	0.748286	0.281333	0.00629913	0.368165	0.000282498	0.0162963	0.87679	-0.0678115	0.518376	0.230449	0.0262622	0.0758568	0.469874	0.34687	0.000658616
UBE2G1	blue	0.0474132	0.651769	0.0808698	0.440946	0.514388	1.33273e-07	0.0365274	0.728133	-0.110924	0.289822	0.0828134	0.430007	-0.0717074	0.494576	0.188239	0.0707703	-0.0402794	0.701465	0.101829	0.331422	0.293165	0.00434602	0.0161409	0.877955	0.124419	0.234735	0.470181	1.9814e-06	-0.0174173	0.868387	0.119845	0.252523	0.276711	0.00725179	-0.013151	0.900434	0.153725	0.141244
PPT1	blue	0.0468743	0.655474	0.0742573	0.479316	0.293955	0.00423727	0.0922643	0.379071	0.26223	0.011109	0.0398098	0.704785	0.00822432	0.937636	0.238614	0.0212584	-0.0492442	0.639244	0.117053	0.263823	0.358154	0.000423652	0.135958	0.193791	0.153476	0.141894	0.493373	5.04142e-07	-0.0606889	0.563345	0.0642003	0.540946	0.241084	0.0199157	0.126057	0.228584	0.312824	0.00226587
DOLK	blue	0.0467338	0.656441	-0.0413816	0.693698	0.440329	1.00176e-05	0.0801616	0.444971	0.0746713	0.476862	0.0109779	0.916821	0.22037	0.0337874	0.108843	0.299019	0.0648583	0.536798	0.104962	0.316684	0.537977	2.67964e-08	0.314766	0.00211952	0.198099	0.0569795	0.677066	9.2676e-14	-0.0567683	0.588862	0.0705754	0.501432	0.358096	0.000424645	0.244467	0.0181953	0.362822	0.00035129
AP2A2	blue	-0.0464291	0.65854	0.0930987	0.374757	0.183371	0.0785092	0.177791	0.0881977	0.346224	0.000675133	0.0733599	0.484657	-0.068998	0.511067	-0.0332574	0.751644	0.00636603	0.951708	0.256835	0.0129489	0.073652	0.482915	0.01655	0.874886	0.140623	0.178795	0.49419	4.79519e-07	0.0617964	0.556233	0.244338	0.0182582	0.296805	0.00386506	0.306355	0.00282117	0.310121	0.00248458
STAT1	blue	0.0460448	0.661193	0.0999662	0.340392	0.113418	0.279043	-0.00719817	0.945405	0.141082	0.17737	0.00742672	0.943674	0.0228566	0.827843	0.00166709	0.987347	-0.0509328	0.627783	0.189306	0.0691584	0.134375	0.199082	0.0761079	0.4684	0.14939	0.152943	0.394293	9.20405e-05	0.168568	0.106267	0.152809	0.143656	0.202596	0.0514636	-0.0194997	0.852819	0.146681	0.160613
ANO10	blue	-0.0458602	0.662468	0.0472692	0.652758	0.321585	0.00167083	-0.110651	0.291015	0.103718	0.322487	0.00838541	0.936417	-0.136167	0.193102	0.00181726	0.986207	0.114355	0.275068	0.0975914	0.352044	0.509472	1.83396e-07	0.173867	0.0955631	0.0631226	0.547774	0.526856	5.79581e-08	0.145723	0.163393	0.020918	0.842248	0.449119	6.31493e-06	0.148843	0.154469	0.325892	0.00143368
ITSN1	blue	-0.0447894	0.669885	0.0426926	0.684501	0.18388	0.0776701	-0.00426372	0.967645	-0.0169927	0.871568	0.00971699	0.926347	-0.055767	0.595462	0.164805	0.114418	0.0460652	0.661052	0.145148	0.165081	0.201297	0.0530099	-0.0325824	0.756526	0.0542208	0.605718	0.433305	1.43529e-05	0.0760812	0.468557	0.106482	0.309685	0.0881489	0.400786	0.0273497	0.794685	0.116884	0.26452
RNASE2	blue	0.0445847	0.671307	0.0467895	0.656058	0.0513434	0.625009	0.0467239	0.656509	-0.108065	0.302508	0.0455921	0.664322	0.219474	0.0345365	0.106736	0.30853	-0.0802798	0.444298	-0.0251818	0.810642	0.00445707	0.966179	0.0962554	0.358706	-0.0378357	0.718796	0.208768	0.0446176	0.410738	4.32428e-05	0.0297402	0.777186	-0.0100944	0.923494	-0.058819	0.57545	-0.00174518	0.986754
X6.Sep	blue	0.0442596	0.673567	0.151174	0.148042	0.264746	0.0103318	0.343803	0.00074045	0.267091	0.00965081	0.107799	0.303706	0.100101	0.339736	0.065782	0.531001	0.132076	0.206947	0.392822	9.82883e-05	0.0853419	0.416011	0.0961699	0.359136	0.109726	0.295094	0.518345	1.02693e-07	-0.00652196	0.950527	0.190648	0.0671744	0.278125	0.00694773	0.265506	0.0101067	0.235147	0.0232733
IFI44	blue	0.0432782	0.680406	0.00911987	0.930861	0.0849247	0.418302	-0.0416508	0.691806	0.0459772	0.66166	0.0510479	0.627005	-0.0854339	0.415506	0.26325	0.0107879	-0.0370103	0.724682	0.239739	0.0206373	0.361934	0.000364115	0.0639036	0.542822	0.0362977	0.729777	0.662034	4.98181e-13	0.0718236	0.493875	0.165551	0.112765	0.315642	0.00205635	-0.0229192	0.827379	0.123368	0.238743
MGAT1	blue	-0.0432736	0.680439	0.102151	0.32989	-0.021967	0.834447	0.042199	0.687958	0.423203	2.37458e-05	0.0870772	0.40656	-0.0220889	0.833541	0.159844	0.125894	-0.0592406	0.57271	0.308629	0.00261339	0.217904	0.0358831	0.179057	0.0859214	0.0705526	0.50157	0.384509	0.000141633	0.113213	0.279922	0.221424	0.0329238	0.0949213	0.365437	0.00395788	0.969965	0.0223593	0.831533
OXSM	blue	0.0429423	0.682753	-0.0205561	0.844943	0.336349	0.000979459	-0.0229065	0.827473	-0.0776017	0.459689	0.0125108	0.905258	-0.0793071	0.449855	0.300527	0.00342287	0.0649138	0.536449	0.218236	0.0355949	0.43053	1.65078e-05	0.104856	0.317176	0.0163902	0.876085	0.550078	1.12058e-08	-0.0970023	0.354972	0.0514743	0.624126	0.239212	0.0209264	0.0438236	0.676602	0.228272	0.0277539
PHF14	blue	-0.0428991	0.683056	0.111501	0.287305	0.250112	0.0156091	-0.0277598	0.791675	-0.0151757	0.885202	0.0848133	0.418915	-0.0632234	0.547134	-0.00994694	0.924609	-0.0310707	0.767494	0.17659	0.0904037	0.191293	0.0662377	0.281608	0.00624601	0.0604343	0.564986	0.524749	6.6873e-08	0.0564861	0.590719	0.136336	0.192546	0.387533	0.000124144	0.0643922	0.539735	0.174552	0.094243
EFTUD1	blue	-0.0423269	0.687062	0.0751193	0.474214	0.352225	0.000535276	-0.0789656	0.451815	-0.0517637	0.622175	0.0567473	0.589	0.0543557	0.604821	0.148103	0.156553	-0.0195928	0.852124	0.225802	0.0295336	0.129983	0.214298	0.0538649	0.60809	0.0311948	0.766592	0.560969	4.96151e-09	-0.0580371	0.580547	0.180777	0.0829026	0.372772	0.000233397	0.048457	0.644617	0.286142	0.00542713
MRPL11	blue	0.0413927	0.69362	0.150657	0.14945	0.139613	0.18197	0.16565	0.112547	0.0419151	0.68995	0.208999	0.0443768	-0.00500433	0.962029	0.259544	0.0119944	0.0236741	0.821786	0.360578	0.000384526	0.505771	2.32468e-07	0.08464	0.419869	0.127071	0.224831	0.588553	5.49404e-10	-0.0656462	0.531852	0.337751	0.000929749	0.211089	0.0422465	0.183687	0.0779878	0.287422	0.00521395
HLA.DRA	blue	0.0402874	0.701409	0.133723	0.201289	0.138737	0.184755	0.0225411	0.830184	0.0238582	0.820423	0.069492	0.508039	0.0861772	0.411446	0.050023	0.633948	-0.0385935	0.713406	0.175596	0.0922608	0.328724	0.00129481	0.212517	0.0408406	0.0537251	0.609023	0.478453	1.23013e-06	0.0600267	0.567618	0.156701	0.133611	0.0973337	0.353323	0.0266474	0.799845	0.461103	3.29644e-06
RALGAPB	blue	0.0397996	0.704857	0.158569	0.128982	0.479481	1.15836e-06	0.230939	0.0259357	0.0577849	0.582195	0.176151	0.09122	-0.0344555	0.743002	0.134887	0.197359	0.266891	0.00970748	0.343912	0.00073738	0.246938	0.0170209	0.135012	0.196941	0.118761	0.256872	0.515556	1.23447e-07	0.125832	0.229421	0.347577	0.000640965	0.243224	0.018812	0.207845	0.0455906	0.397408	8.00112e-05
TUBGCP4	blue	-0.0394623	0.707244	0.0243203	0.817005	0.318058	0.00189088	0.0879175	0.402029	-0.025791	0.806149	0.0471879	0.653317	0.00127668	0.99031	0.0921012	0.379918	0.0250571	0.811562	0.308921	0.00258769	0.402483	6.34954e-05	-0.0300274	0.775091	0.142165	0.174031	0.480604	1.0845e-06	-0.0165943	0.874554	0.00656128	0.950229	0.341801	0.000798756	0.226344	0.0291349	0.371375	0.000247381
FUT8	blue	-0.0394145	0.707583	0.041169	0.695194	0.223831	0.0310215	-0.0190994	0.855808	0.199618	0.0550647	0.171327	0.100583	-0.150439	0.150046	0.0842824	0.421843	-0.0599456	0.568143	0.1656	0.112656	0.488797	6.65765e-07	0.250869	0.0152877	0.0461355	0.660567	0.34583	0.000685381	-0.00487936	0.962976	-0.0199375	0.849553	0.2417	0.0195924	0.0885942	0.398402	0.253514	0.014209
ABCC3	blue	0.0392369	0.708841	0.113503	0.278681	0.223096	0.0315926	0.248066	0.016507	0.158529	0.12908	0.143677	0.16945	-0.0580428	0.58051	0.142163	0.174038	0.104188	0.320288	0.215197	0.0383066	0.221471	0.0328858	0.229915	0.0266216	-7.19228e-05	0.999454	0.474117	1.58176e-06	0.00141563	0.989255	0.150139	0.150871	0.170398	0.102469	0.271329	0.00851947	0.239008	0.021039
SMPD1	blue	-0.0386958	0.712679	0.0438095	0.6767	0.034539	0.742401	0.051393	0.624674	0.286035	0.00544527	0.0327342	0.755427	0.204011	0.0498232	0.146478	0.1612	0.120568	0.249654	0.360063	0.000392557	0.174895	0.093589	0.0462551	0.659741	0.0966174	0.356893	0.502174	2.91929e-07	-0.167675	0.108159	0.0959638	0.360171	0.246046	0.0174371	0.222487	0.0320721	0.407095	5.12935e-05
ILVBL	blue	0.0383043	0.715461	-0.119803	0.252691	0.123729	0.237362	-0.180856	0.0827653	0.230656	0.0261239	-0.0740302	0.480664	-0.165219	0.113498	0.111189	0.288661	0.0395707	0.706477	0.127811	0.222121	0.165341	0.113229	-0.00170501	0.987059	-0.0403932	0.700662	0.597147	2.65114e-10	-0.0855611	0.41481	-0.0239464	0.819771	0.264328	0.0104574	0.0629387	0.548943	0.34463	0.000717517
HBS1L	blue	-0.0382207	0.716056	0.0504512	0.631043	0.0976893	0.351558	0.0568498	0.588326	-0.020672	0.844079	0.142159	0.174049	-0.0339047	0.746971	0.196303	0.0593134	0.0188285	0.857831	0.354813	0.000483609	0.141262	0.176811	0.0321103	0.759946	0.034389	0.743481	0.447691	6.81228e-06	-0.0150363	0.886249	0.0760601	0.46868	0.113056	0.280594	-0.0257281	0.806613	0.152203	0.145271
DERA	blue	0.0365802	0.727756	0.100782	0.336444	0.166508	0.110671	0.0136935	0.896349	0.226314	0.0291569	0.0540057	0.607151	-0.00263554	0.979997	0.110778	0.290461	0.202678	0.0513673	0.304776	0.00297397	0.397877	7.83309e-05	0.140767	0.178348	0.225255	0.0299399	0.640414	4.76087e-12	-0.0710012	0.498847	0.107114	0.306807	0.325415	0.00145836	0.110791	0.290404	0.467039	2.36702e-06
GBP1	blue	-0.0363087	0.729699	0.230191	0.026435	0.199523	0.0551824	0.3003	0.00344849	-0.0390113	0.71044	0.414183	3.67271e-05	0.167611	0.108295	0.102735	0.327117	0.269987	0.00886426	0.404533	5.77713e-05	0.0913981	0.383581	0.0096567	0.926803	0.17154	0.100153	0.352284	0.000534043	0.107193	0.306451	0.27719	0.0071475	0.278644	0.00683887	0.00565726	0.957079	0.0973855	0.353065
CTSL	blue	0.0355695	0.734996	-0.0314404	0.764808	0.0459175	0.662072	-0.221814	0.032609	0.0551859	0.599308	-0.105641	0.313546	-0.0892199	0.395065	-0.0864106	0.410175	-0.152696	0.143958	0.0405803	0.699342	0.323126	0.00158216	0.042418	0.686423	0.00555058	0.957888	0.350989	0.000561695	0.210296	0.0430449	0.00147623	0.988795	0.141129	0.177223	-0.0616867	0.556936	0.179837	0.0845408
LACTB2	blue	-0.0353371	0.736664	-0.0430347	0.682108	0.205641	0.0479851	0.0318019	0.762183	0.202001	0.052168	0.114941	0.272597	-0.0803185	0.444078	0.0952596	0.363723	0.116586	0.265746	0.0904523	0.388543	0.138403	0.185823	0.18025	0.0838187	-0.0749326	0.475317	0.360078	0.000392308	-0.0327427	0.755366	0.12291	0.240505	0.374025	0.000221472	0.0686651	0.513112	0.0987456	0.34635
TIMM50	blue	0.0339897	0.746358	0.0315865	0.763746	0.229687	0.0267761	0.0294911	0.779005	0.1174	0.2624	0.06779	0.51851	-0.0264342	0.801413	0.157298	0.132118	0.0105072	0.920376	0.0969815	0.355076	0.10393	0.32149	0.0322487	0.758943	0.0717854	0.494106	0.606135	1.20879e-10	-0.0555276	0.597045	0.0449545	0.668739	0.181492	0.0816715	0.0694005	0.508599	0.187112	0.072504
STMN1	blue	0.033473	0.750086	0.0644541	0.539344	0.233124	0.0245228	0.0467649	0.656227	0.128684	0.218954	0.0459451	0.661882	-0.0418021	0.690743	0.032076	0.760195	0.0414214	0.693419	0.112907	0.281232	0.186597	0.0733095	0.0569282	0.587812	0.220871	0.0333747	0.593551	3.60565e-10	0.0092263	0.930057	0.094706	0.36653	0.395801	8.60207e-05	0.137044	0.190223	0.311857	0.00234206
HNRNPA2B1	blue	-0.0327648	0.755206	0.099082	0.344701	0.192583	0.0643951	0.16998	0.103328	0.222015	0.0324478	0.20666	0.0468651	0.212259	0.041092	0.207517	0.0459402	0.0368361	0.725927	0.405644	5.48752e-05	0.458973	3.70681e-06	0.159464	0.126809	0.284013	0.00579904	0.713502	1.00972e-15	-0.0387765	0.712107	0.372221	0.000238823	0.334903	0.00103329	0.180407	0.0835445	0.517237	1.10507e-07
VWA1	blue	0.0320141	0.760644	0.00194689	0.985223	0.0223018	0.83196	0.111727	0.286321	0.128693	0.218921	0.0611362	0.560467	-0.0576115	0.58333	0.0357179	0.733931	0.349636	0.000591986	0.199308	0.0554511	0.194797	0.0613288	0.182475	0.080005	0.125754	0.229712	0.434645	1.34092e-05	-0.0739114	0.481371	0.033904	0.746976	0.266369	0.00985632	0.0734845	0.483914	0.474078	1.58536e-06
MX1	blue	-0.0317127	0.76283	0.0870069	0.40694	0.104746	0.317685	0.0583035	0.578808	0.0902206	0.389764	0.0459547	0.661815	-0.0302342	0.773584	0.0833301	0.427126	0.012373	0.906296	0.251445	0.0150467	0.163139	0.118178	0.148905	0.154295	0.0466834	0.656788	0.416488	3.28921e-05	0.309152	0.00256758	0.227773	0.028106	0.187046	0.0726075	-0.0111888	0.915229	0.0778947	0.457991
RRM2B	blue	-0.0315713	0.763857	0.031264	0.76609	0.0490173	0.640791	-0.0690646	0.510658	0.260763	0.0115852	0.0340828	0.745687	0.121932	0.244296	-0.0219325	0.834703	-0.0641533	0.541243	0.216656	0.0369837	0.177729	0.0883118	0.429491	1.73906e-05	0.0307367	0.769924	0.432516	1.4937e-05	0.146487	0.161175	0.0940634	0.369806	0.271704	0.00842509	0.0960617	0.359679	0.213638	0.0397645
DDX58	blue	0.0309643	0.768268	0.0806969	0.441927	0.199404	0.0553313	0.0701396	0.504084	0.0225728	0.829949	0.0402803	0.701459	0.0335387	0.749612	0.0528395	0.614947	0.0243009	0.817148	0.291808	0.00453855	0.223265	0.0314602	0.0907215	0.387127	0.0627872	0.549907	0.327615	0.00134766	0.219138	0.0348214	0.235455	0.0230877	0.168177	0.107091	0.0128066	0.903028	0.138936	0.184118
PSMB4	blue	-0.0303045	0.773071	0.149205	0.153458	0.445116	7.80399e-06	0.352236	0.000535035	0.233552	0.0242533	0.194524	0.0617009	0.144538	0.16688	0.245472	0.0177095	0.0852556	0.416484	0.285524	0.00553286	0.153287	0.142394	0.300046	0.0034774	0.198234	0.0568067	0.509022	1.88795e-07	-0.0366209	0.727465	0.202921	0.0510837	0.21277	0.0405952	0.268869	0.00916113	0.388804	0.000117414
HSPA4	blue	-0.0290621	0.782139	0.113041	0.280654	0.249459	0.0158909	0.174572	0.0942048	0.195066	0.0609654	0.0922605	0.379091	0.0116099	0.912052	0.0627846	0.549924	0.117008	0.264009	0.320609	0.00172931	0.194403	0.0618653	0.122436	0.242336	0.162146	0.120465	0.449754	6.1046e-06	0.0555754	0.596729	0.298423	0.0036669	0.382967	0.000151398	0.357731	0.000430843	0.282225	0.00612848
HSD17B12	blue	0.0289862	0.782694	0.0140977	0.893307	0.162134	0.120492	0.0509515	0.627656	0.0247647	0.813721	0.221443	0.0329088	-0.162853	0.118833	0.332658	0.00112214	0.0455609	0.664538	0.230171	0.0264486	0.48357	9.10228e-07	-0.0478561	0.648731	0.184701	0.0763315	0.523449	7.30116e-08	-0.131824	0.207822	0.101488	0.333054	0.399489	7.28077e-05	0.240634	0.0201546	0.25307	0.0143852
LPXN	blue	-0.0285627	0.785792	-0.0167861	0.873117	0.234775	0.0234985	-0.0162925	0.876818	0.0698873	0.505623	-0.0449919	0.66848	0.0220067	0.834152	0.173048	0.09716	-0.0312357	0.766295	0.0995434	0.342448	0.330668	0.0012067	0.28455	0.00570308	0.0417043	0.69143	0.517813	1.06376e-07	-0.0433524	0.679888	0.0371231	0.723877	0.127653	0.222697	-0.0362146	0.730372	0.504824	2.46891e-07
PDE5A	blue	0.0282828	0.787841	0.0453842	0.665761	0.292501	0.00443933	0.0820907	0.434057	0.243108	0.0188704	0.106593	0.309181	0.14412	0.168125	-0.022639	0.829458	0.141548	0.175927	0.0716655	0.494829	0.0720436	0.49255	0.231056	0.0258585	-0.0644406	0.539429	0.248033	0.0165218	0.0160605	0.878559	0.0606274	0.563741	0.0815802	0.43693	0.0532705	0.61206	0.191272	0.0662674
GUSB	blue	-0.0279109	0.790567	0.0706178	0.501174	0.079909	0.446412	-0.00188098	0.985723	0.110269	0.292694	-0.0113584	0.91395	0.00351502	0.973324	0.148593	0.15517	-0.082455	0.432013	0.114836	0.273041	0.0773288	0.461274	-0.00604835	0.954115	-0.00454234	0.965532	0.507611	2.06698e-07	0.14366	0.169501	0.183396	0.0784688	0.10296	0.326054	0.0243494	0.81679	0.0948034	0.366036
ZFYVE20	blue	-0.0278278	0.791176	0.0393225	0.708234	0.319776	0.00178061	0.0234597	0.823374	-0.00490904	0.962751	0.0494556	0.637804	-0.0882385	0.400306	0.114045	0.276379	0.0429391	0.682776	0.150406	0.150137	0.215621	0.0379189	0.00563883	0.957219	0.111429	0.287615	0.578491	1.25544e-09	-0.043088	0.681735	0.152188	0.145312	0.253196	0.014335	-0.0228081	0.828203	0.187644	0.071681
ATP5L	blue	-0.0276728	0.792313	0.0167475	0.873406	0.18713	0.0724766	-0.00293336	0.977737	0.184753	0.0762467	0.0863673	0.41041	0.0193107	0.85423	0.114381	0.274957	0.10998	0.293971	0.240755	0.0200901	0.376804	0.000197008	0.132014	0.207163	0.293205	0.00434048	0.554993	7.78664e-09	-0.0699348	0.505333	0.145272	0.164716	0.307916	0.00267695	0.126312	0.227635	0.244624	0.0181187
FAM134A	blue	0.0269746	0.79744	0.00493566	0.96255	0.130829	0.211303	-0.0903153	0.389265	0.118775	0.256813	-0.029832	0.776516	-0.105461	0.314377	0.0374268	0.72171	-0.0926525	0.37706	0.114426	0.274765	0.214873	0.0386064	0.205993	0.0475964	-0.0165611	0.874803	0.336565	0.000971662	0.0336854	0.748553	0.067228	0.521991	0.120305	0.250692	-0.107292	0.306001	0.188499	0.0703744
OAS3	blue	-0.0263417	0.802094	0.180001	0.0842536	0.199741	0.0549115	0.224757	0.0303149	-0.00607326	0.953926	0.223611	0.0311915	-0.0320943	0.760062	0.0564032	0.591265	0.0471749	0.653406	0.379299	0.000177201	0.248647	0.0162475	0.0846747	0.419678	0.314327	0.00215183	0.467994	2.243e-06	0.200913	0.0534744	0.503281	2.72232e-07	0.319133	0.0018212	0.0562254	0.592437	0.117606	0.261558
DDX1	blue	0.0256242	0.807379	-0.00397538	0.969832	0.133336	0.202611	-0.00110943	0.991579	0.0378813	0.718471	0.148938	0.154204	-0.13742	0.188998	0.395425	8.74871e-05	0.0701984	0.503726	0.251309	0.0151033	0.121906	0.244398	-0.056942	0.58772	0.031312	0.765741	0.663285	4.34708e-13	-0.150181	0.150755	0.171222	0.100793	0.338842	0.000892678	0.131055	0.21051	0.362915	0.000349969
RPN2	blue	-0.024724	0.814022	0.123403	0.238608	0.187877	0.0713236	0.0814387	0.437729	-0.0583209	0.578694	0.22006	0.0340455	-0.0616876	0.55693	0.550066	1.12162e-08	0.00629608	0.952238	0.286005	0.00545047	0.234902	0.0234215	0.0694767	0.508133	0.100268	0.33893	0.740089	2.33717e-17	-0.0249431	0.812404	0.145972	0.162667	0.308601	0.00261583	0.119454	0.254088	0.343527	0.000748238
BET1L	blue	-0.0243637	0.816684	0.171841	0.0995506	0.331637	0.00116481	0.118363	0.258482	0.327653	0.00134581	0.269498	0.00899306	-0.0279718	0.79012	0.0403223	0.701163	0.153141	0.142779	0.078805	0.452738	0.0527559	0.615507	0.0651564	0.534924	0.0571432	0.5864	0.441873	9.24617e-06	-0.0972306	0.353835	0.285404	0.00555348	0.207057	0.0464351	0.154365	0.139574	0.392387	0.000100209
GNAI2	blue	0.0234838	0.823195	-0.0110978	0.915916	0.149439	0.152806	-0.00559526	0.957549	0.185825	0.0745272	-0.0553899	0.597956	0.0534204	0.611058	0.0145628	0.889809	-0.0108469	0.91781	0.0946871	0.366627	0.17822	0.0874214	0.19802	0.0570809	0.0450691	0.667945	0.600163	2.04254e-10	0.0308323	0.769228	0.0342869	0.744217	0.25181	0.014896	0.103716	0.322492	0.457891	3.93335e-06
ACLY	blue	-0.0233721	0.824022	0.221695	0.032705	0.242886	0.0189826	0.18224	0.0804007	0.026387	0.801761	0.220605	0.0335937	-0.0477059	0.64976	0.259376	0.0120517	-0.0340786	0.745717	0.332813	0.00111582	0.206714	0.0468068	0.042214	0.687853	0.0682476	0.515684	0.559428	5.5775e-09	0.202849	0.0511677	0.188585	0.0702438	0.208108	0.0453111	0.37276	0.000233514	0.392431	0.000100013
GNPDA2	blue	0.0233584	0.824124	0.1078	0.303701	0.170914	0.101417	0.0799093	0.44641	0.241993	0.0194401	0.137767	0.187873	0.0927185	0.376719	-0.0129579	0.901888	0.0465232	0.657892	0.170703	0.101846	0.188422	0.0704913	0.143498	0.169988	0.204972	0.0487328	0.600259	2.02559e-10	-0.0441415	0.674388	0.0600728	0.56732	0.242964	0.0189431	0.174509	0.0943266	0.573306	1.90141e-09
RASAL1	blue	0.023309	0.82449	0.0146209	0.889371	0.23229	0.0250542	0.0106338	0.91942	0.14296	0.17161	-0.117631	0.261458	0.00191289	0.985481	0.0102146	0.922586	0.022125	0.833273	0.034375	0.743582	0.272538	0.0082188	-0.03103	0.767791	-0.0410211	0.696235	0.299776	0.00350833	-0.0350368	0.738821	-0.0187747	0.858233	0.314541	0.00213605	0.254234	0.0139271	0.0394926	0.70703
USP39	blue	0.0224929	0.830542	0.282694	0.00604053	0.0733128	0.484938	0.182459	0.0800321	-0.073052	0.486497	0.151674	0.14669	0.0884458	0.399196	0.00866863	0.934274	0.0108936	0.917458	0.157755	0.130984	0.0676303	0.519498	0.220802	0.0334312	0.109795	0.294789	0.226273	0.0291864	0.237421	0.021934	0.216414	0.0372004	0.0805536	0.442741	0.0561662	0.592827	0.0958794	0.360596
PPP1CC	blue	0.0224227	0.831062	-0.0588343	0.57535	0.0655192	0.532648	-0.200602	0.0538531	0.346316	0.000672758	-0.101577	0.33263	-0.0457392	0.663305	0.0862941	0.410809	0.0121634	0.907877	0.142011	0.174502	0.270634	0.00869669	0.3383	0.000910916	0.166179	0.111386	0.631961	1.09708e-11	0.0914442	0.383341	0.121371	0.246487	0.464796	2.68468e-06	-0.0229194	0.827378	0.25069	0.0153628
NDUFA13	blue	-0.022179	0.832872	-0.0719927	0.492856	0.0951442	0.364307	-0.0315987	0.763658	0.133766	0.201143	0.00800883	0.939267	-0.0317087	0.76286	0.173637	0.0960097	0.0856485	0.414331	0.184606	0.0764849	0.261912	0.0112107	0.0428387	0.683478	0.0305006	0.771643	0.73846	2.9823e-17	-0.152826	0.143612	0.135084	0.1967	0.467674	2.28389e-06	0.141535	0.175967	0.365893	0.000310071
RPL13A	blue	0.0219532	0.834549	0.144499	0.166998	0.110695	0.290824	-0.0787979	0.452779	0.0840708	0.423013	0.232573	0.0248726	-0.0278854	0.790754	0.329104	0.00127714	-0.0629642	0.548781	0.23171	0.0254296	0.37269	0.000234189	0.431424	1.57827e-05	0.0575718	0.58359	0.584996	7.3822e-10	0.0996877	0.341745	0.199576	0.0551174	0.297773	0.00374537	-0.0664152	0.527046	0.2905	0.00473137
TNPO1	blue	0.0207162	0.84375	0.0511268	0.626472	0.303493	0.00310363	0.017794	0.865567	0.0240855	0.818742	0.124048	0.236146	-0.0685687	0.513706	0.0909637	0.385856	0.085897	0.412974	0.290479	0.00473448	0.210329	0.0430109	0.00346383	0.973713	0.397329	8.02961e-05	0.727378	1.49472e-16	-0.0678453	0.518168	0.258379	0.0123973	0.514181	1.35095e-07	0.140285	0.179855	0.491459	5.66595e-07
PSMB9	blue	0.0197009	0.851318	0.261291	0.0114116	0.310611	0.00244361	0.355592	0.000468975	0.0218055	0.835646	0.208049	0.0453735	0.172628	0.0979865	-0.00642198	0.951284	0.104833	0.317284	0.424838	2.19115e-05	0.224641	0.0304026	0.181696	0.0813235	0.308943	0.00258582	0.409206	4.64731e-05	0.1949	0.06119	0.299637	0.00352435	0.167144	0.109296	0.125186	0.231839	0.28445	0.00572085
FBXO7	blue	-0.0184061	0.860988	0.0755674	0.471575	0.233946	0.024008	0.012887	0.902422	0.0813102	0.438454	0.0424314	0.686329	-0.0419802	0.689493	0.0187865	0.858145	0.0210927	0.840947	0.327455	0.00135544	0.271147	0.00856557	0.20413	0.0496865	0.185862	0.0744688	0.458999	3.70162e-06	-0.0103317	0.921702	0.171117	0.101007	0.421126	2.62826e-05	0.102382	0.328793	0.296317	0.00392666
ISOC1	blue	-0.0182317	0.862292	0.0458142	0.662786	0.199849	0.054778	0.0523992	0.617901	0.115899	0.268594	0.0876121	0.403672	-0.00570654	0.956706	0.203484	0.0504294	0.154798	0.138452	0.254728	0.0137367	0.38014	0.000170949	0.159023	0.127877	0.15587	0.135709	0.763543	5.64135e-19	-0.0990844	0.34469	0.139323	0.182886	0.325176	0.00147083	0.162398	0.119881	0.507918	2.02672e-07
HSPA1L	blue	-0.0178004	0.86552	0.318158	0.00188433	0.0919195	0.380863	0.162328	0.120042	-0.0373384	0.722341	0.159085	0.127725	-0.157604	0.131358	0.224556	0.030467	0.402619	6.30995e-05	0.270353	0.00876909	0.301372	0.00332908	0.290128	0.00478738	0.272565	0.00821215	0.590592	4.63074e-10	0.133935	0.20057	0.395833	8.58972e-05	0.449396	6.22237e-06	0.177963	0.0878865	0.440292	1.00365e-05
PRPF4B	blue	-0.0175163	0.867646	0.056962	0.587589	0.208001	0.0454244	-0.00824443	0.937484	-0.123568	0.237977	0.0713974	0.496449	-0.02262	0.829598	0.120224	0.251016	-0.02327	0.824779	0.13865	0.185031	0.197961	0.0571557	0.0044323	0.966367	0.0217038	0.836403	0.462125	3.11521e-06	0.0736421	0.482974	0.0669075	0.523981	0.0848758	0.418571	-0.0282688	0.787944	0.45168	5.50708e-06
RAP1A	blue	0.0173889	0.8686	0.0952195	0.363926	0.469843	2.01987e-06	0.226485	0.0290318	0.279275	0.00670872	-0.0305681	0.771151	0.26197	0.011192	0.0159522	0.879371	0.215526	0.038005	0.212443	0.0409127	0.176089	0.0913352	0.0252006	0.810503	0.203302	0.0506394	0.536701	2.93166e-08	0.0142189	0.892395	0.116799	0.264869	0.32467	0.00149765	0.359459	0.000402154	0.628821	1.48623e-11
PTMA	blue	-0.0155412	0.882457	-0.0374144	0.721798	0.229236	0.0270846	-0.0483534	0.645325	-0.0620391	0.55468	0.0893715	0.39426	-0.00772888	0.941386	0.173983	0.0953384	-0.00982184	0.925554	0.130589	0.212152	0.152261	0.145117	0.175893	0.0917026	0.273448	0.00799865	0.478144	1.25254e-06	-0.229773	0.0267181	0.037193	0.723378	0.42751	1.9196e-05	0.0696449	0.507104	0.38447	0.000141873
RDX	blue	0.0153863	0.88362	0.0752573	0.473401	0.132145	0.206709	0.00331535	0.974839	0.173489	0.0962969	0.0473167	0.652431	-0.11045	0.291899	0.0229255	0.827333	0.142656	0.172533	0.300986	0.00337162	0.287066	0.00527242	0.0568508	0.58832	0.232368	0.0250037	0.711655	1.29116e-15	-0.0016054	0.987815	0.232582	0.0248671	0.678565	7.79383e-14	0.291243	0.00462089	0.47613	1.40808e-06
PTRH2	blue	-0.0145238	0.890102	0.0369388	0.725193	0.236554	0.0224365	-0.0689458	0.511387	-0.0376677	0.719993	0.282566	0.00606437	-0.122592	0.241733	0.223678	0.0311391	-0.0543943	0.604564	0.19782	0.0573362	0.338102	0.000917658	0.017667	0.866518	0.0921772	0.379523	0.734456	5.38923e-17	0.0778134	0.458462	0.186926	0.0727939	0.30611	0.00284436	0.0135791	0.89721	0.328506	0.00130506
ABCF3	blue	0.0142355	0.89227	0.0753805	0.472675	0.154344	0.13963	0.0331268	0.752587	0.0849672	0.418068	0.140358	0.179624	-0.0331102	0.752707	0.194887	0.0612072	0.0444305	0.672378	0.402624	6.30838e-05	0.503892	2.61915e-07	0.154229	0.139927	0.0754397	0.472326	0.617682	4.24783e-11	-0.0491249	0.640057	0.299444	0.00354666	0.25122	0.0151406	0.0867926	0.408101	0.282402	0.00609522
COPS3	blue	-0.0136966	0.896325	0.468113	2.22797e-06	0.198133	0.0569353	0.0234254	0.823627	-0.0916705	0.38216	0.203794	0.0500719	-0.0715574	0.495482	0.183167	0.078848	0.0294786	0.779096	0.454946	4.61772e-06	0.246442	0.0172512	0.0793898	0.449381	0.168234	0.106971	0.431182	1.5976e-05	0.175966	0.0915655	0.142253	0.173762	0.159193	0.127464	0.0242374	0.817618	0.330263	0.00122459
AGPAT5	blue	0.0136792	0.896456	0.0444212	0.672443	0.251367	0.0150794	0.15118	0.148028	0.150506	0.149862	0.0926408	0.377121	0.0236721	0.821801	0.0529187	0.614416	0.124858	0.233073	0.114185	0.275784	0.333474	0.00108908	0.173876	0.0955454	0.108642	0.299917	0.29791	0.00372869	-0.033315	0.751228	0.0981251	0.349404	0.257951	0.0125481	0.208545	0.044851	0.171476	0.100282
UQCRC2	blue	-0.0111455	0.915556	-0.0351944	0.737689	0.197199	0.058139	-0.0618165	0.556104	0.360559	0.000384817	-0.0214591	0.838221	-0.103049	0.325634	0.326246	0.00141562	0.00193982	0.985277	0.134025	0.200264	0.284101	0.00578323	-0.0112342	0.914887	0.0702517	0.503402	0.688575	2.38792e-14	-0.0720075	0.492767	0.106975	0.307441	0.322553	0.00161463	0.19161	0.0657801	0.259396	0.0120447
TYMP	blue	-0.0111065	0.915851	0.0718393	0.493781	0.254721	0.0137394	-0.0820292	0.434402	0.138601	0.185189	0.0573541	0.585016	0.094923	0.365429	-0.0817777	0.435817	-0.120821	0.248653	0.259047	0.0121647	0.154179	0.140056	0.114739	0.273447	0.190661	0.0671558	0.422804	2.42146e-05	0.211726	0.0416148	0.145983	0.162637	0.238875	0.0211129	-0.0549264	0.601028	0.313318	0.00222775
RAB24	blue	-0.00984732	0.925362	0.0368842	0.725583	0.0680404	0.516962	-0.0335451	0.749566	-0.0200361	0.848818	0.0218685	0.835179	-0.0449824	0.668546	0.0762037	0.467839	-0.0500214	0.633958	0.0687224	0.51276	0.283987	0.00580365	0.0237469	0.821247	0.0761763	0.467999	0.498169	3.75036e-07	0.121572	0.245703	0.0862526	0.411035	0.149677	0.152145	-0.0290145	0.782487	0.137845	0.18762
SLC25A24	blue	-0.00972728	0.926269	0.0996688	0.341838	0.143254	0.170722	0.208405	0.0449986	0.577208	1.39228e-09	0.0773206	0.461322	0.0103031	0.921918	0.0265856	0.8003	0.0803687	0.443792	0.17993	0.0843778	0.188546	0.070304	-0.0159105	0.879684	0.202784	0.0512434	0.299123	0.00358407	-0.0896926	0.392556	0.210097	0.0432462	0.236226	0.022629	0.256908	0.0129226	0.0983932	0.348082
TBC1D13	blue	-0.00970326	0.926451	0.0481126	0.646973	0.238072	0.0215632	0.0237065	0.821546	0.0315527	0.763992	0.0510942	0.626692	0.00958307	0.927359	0.129124	0.217367	0.00391883	0.970261	0.11817	0.259264	0.292716	0.00440892	0.0347779	0.740682	0.110711	0.290752	0.612095	7.0831e-11	-0.0143045	0.891751	0.0425078	0.685795	0.168443	0.106529	0.0282141	0.788345	0.129607	0.215639
UBA1	blue	-0.00933284	0.929251	0.209434	0.0439261	0.239882	0.0205594	0.125988	0.228839	0.342467	0.000778925	0.124782	0.233362	-0.00821592	0.9377	0.0922513	0.379138	0.106013	0.311834	0.312988	0.00225317	0.335168	0.00102323	0.125172	0.231892	0.129842	0.214801	0.628316	1.56016e-11	-0.0416688	0.691679	0.114428	0.274758	0.420267	2.74042e-05	0.264696	0.0103468	0.337927	0.000923659
RAB8A	blue	0.00887671	0.9327	0.324871	0.00148697	0.223953	0.0309277	0.258656	0.0123002	0.0909958	0.385687	0.221926	0.0325195	0.1287	0.218894	0.179816	0.0845789	0.270977	0.00860878	0.437118	1.18193e-05	0.530623	4.47686e-08	0.16186	0.121128	0.143094	0.171207	0.464591	2.71561e-06	0.0414032	0.693547	0.158467	0.129233	0.261043	0.011493	0.353566	0.000507896	0.349047	0.00060564
MYCBP	blue	-0.00865674	0.934364	0.0980995	0.34953	0.0302171	0.773708	-0.0488278	0.642084	0.135974	0.193739	-0.0797852	0.447119	-0.00697901	0.947064	0.0968168	0.355897	0.0026161	0.980145	0.222136	0.0323509	0.361341	0.000372918	0.230636	0.0261373	-0.00173287	0.986847	0.288854	0.00498419	0.0803738	0.443763	0.129107	0.217429	0.142139	0.174112	0.170899	0.101448	0.105552	0.313954
MRC2	blue	0.00857165	0.935008	0.0122587	0.907158	0.0724621	0.490033	-0.107974	0.302916	0.333351	0.001094	-0.033791	0.747791	-0.0734098	0.48436	-0.0792724	0.450054	-0.00628854	0.952295	0.28647	0.00537176	0.109865	0.29448	0.0423419	0.686957	0.233338	0.0243876	0.438728	1.08805e-05	-0.0450323	0.6682	0.00647571	0.950877	0.225817	0.0295218	0.0126488	0.904217	0.420991	2.64564e-05
RAB32	blue	0.00775013	0.941225	0.0490933	0.640273	0.0542968	0.605213	-0.0871136	0.406363	0.421733	2.55158e-05	-0.030106	0.774518	0.0822023	0.43343	-0.107689	0.304202	-0.0190186	0.856411	0.0341847	0.744953	0.124485	0.234485	0.0491874	0.639631	0.0325822	0.756527	0.444556	8.03664e-06	0.174966	0.0934535	-0.00806484	0.938843	0.153835	0.140956	0.133702	0.201362	0.33627	0.000982328
TTC37	blue	0.00754305	0.942793	0.0353309	0.736708	0.141468	0.176175	0.216392	0.0372202	0.0312351	0.7663	0.255782	0.0133378	-0.0377293	0.719554	0.230663	0.026119	0.160262	0.124896	0.317609	0.00192073	0.0728803	0.487525	-0.00785526	0.94043	0.12328	0.239082	0.524543	6.78122e-08	-0.0603479	0.565544	0.202553	0.051515	0.338971	0.000888377	0.1138	0.27742	0.151257	0.147819
EMC1	blue	0.00607896	0.953883	0.111531	0.287171	0.147799	0.157414	0.190588	0.067262	0.165176	0.113593	0.20101	0.0533573	-0.0643385	0.540074	0.199554	0.0551447	-0.020412	0.846016	0.385575	0.000135224	0.231946	0.0252759	0.0914186	0.383475	0.188709	0.0700571	0.485441	8.14288e-07	0.0193721	0.853772	0.407328	5.07415e-05	0.258298	0.0124257	0.11994	0.252144	0.25293	0.0144412
SYPL1	blue	-0.00469411	0.964381	-0.0977567	0.351225	0.0728934	0.487446	-0.0441532	0.674307	0.229868	0.0266531	-0.0671205	0.522658	0.0117503	0.910992	0.0342628	0.74439	-0.0689463	0.511385	0.00397919	0.969803	0.189636	0.0686664	-0.0286206	0.785368	-0.0115168	0.912754	0.369351	0.000269023	0.0363017	0.729749	0.0917925	0.381524	0.153639	0.141467	0.175579	0.0922917	0.254187	0.0139453
X8.Sep	blue	-0.00387962	0.970559	0.165265	0.113397	0.302207	0.00323861	0.298517	0.0036557	0.283909	0.0058177	0.109052	0.298086	0.119705	0.253082	0.140708	0.178531	0.0590604	0.573881	0.362912	0.000350011	0.411803	4.11212e-05	0.0933031	0.373704	0.130698	0.211765	0.527397	5.58585e-08	-0.0381506	0.716555	0.19802	0.0570798	0.210022	0.0433235	0.286039	0.00544462	0.160469	0.124403
AIMP1	blue	0.00383422	0.970903	0.142018	0.174482	0.220617	0.0335835	0.245687	0.0176069	-0.0804602	0.443272	0.202443	0.0516444	-0.0720989	0.492217	0.233295	0.0244151	0.205913	0.0476838	0.310394	0.00246165	0.467709	2.27931e-06	0.0344338	0.743159	0.54719	1.38415e-08	0.496816	4.07854e-07	-0.0331639	0.752319	0.191529	0.0658972	0.2623	0.0110865	0.182898	0.0792957	0.320992	0.00170614
XPO4	blue	0.00351288	0.973341	0.139737	0.181579	0.2019	0.0522879	0.137058	0.190177	0.049572	0.637013	0.224688	0.0303668	-0.0306281	0.770715	0.26324	0.010791	0.0491452	0.639919	0.507452	2.08804e-07	0.238895	0.0211014	0.0855355	0.41495	0.323926	0.00153787	0.716544	6.70755e-16	-0.13087	0.211162	0.276822	0.00722756	0.517546	1.08275e-07	0.126195	0.228069	0.231847	0.0253403
TMEM43	blue	-0.00332082	0.974798	-0.0305396	0.771359	-0.00748345	0.943244	0.0733434	0.484756	0.334459	0.00105034	-0.0501255	0.633252	0.239757	0.0206274	0.0904042	0.388797	0.0640198	0.542087	0.134862	0.197444	0.289199	0.00493029	0.238665	0.0212295	-0.00357056	0.972903	0.32162	0.00166878	-0.0420364	0.689099	-0.00609207	0.953784	0.205383	0.0482724	0.0688699	0.511853	0.223	0.0316677
CAB39L	blue	-0.00288687	0.97809	-0.0851778	0.416911	0.0799487	0.446185	-0.157389	0.131891	0.209126	0.0442442	-0.000275534	0.997909	-0.120034	0.251769	0.252534	0.0146007	7.82482e-05	0.999406	0.105493	0.314229	0.466429	2.44973e-06	-0.00294426	0.977655	-0.0293718	0.779876	0.643222	3.58734e-12	-0.0559192	0.594457	0.0518086	0.621873	0.193109	0.063656	0.100167	0.339419	0.409642	4.55307e-05
SPNS1	blue	-0.0028835	0.978116	-0.0425075	0.685796	0.280778	0.00640726	-0.16167	0.121574	0.270836	0.00864481	-0.118265	0.258877	0.00689925	0.947669	0.206038	0.047546	-0.0487147	0.642856	0.038088	0.717	0.341334	0.000812967	0.323126	0.00158218	0.0340089	0.74622	0.532867	3.83273e-08	-0.074916	0.475415	-0.041352	0.693906	0.220872	0.0333743	0.0299405	0.775725	0.285159	0.00559618
EIF4G2	blue	0.00203487	0.984555	0.242976	0.0189371	0.239147	0.0209623	0.177811	0.0881615	0.0245848	0.81505	0.157936	0.130537	-0.0780747	0.45695	0.166238	0.111257	0.0970935	0.354518	0.445036	7.83653e-06	0.195364	0.0605631	0.026919	0.797848	0.472707	1.71524e-06	0.713313	1.03551e-15	0.000602981	0.995423	0.282442	0.00608768	0.623271	2.52104e-11	0.262399	0.0110551	0.386508	0.000129836
IDE	blue	0.00191632	0.985455	0.32269	0.00160685	0.173417	0.0964384	0.301588	0.00330553	0.1038	0.3221	0.0892223	0.395053	0.091891	0.381011	0.227944	0.0279847	0.269577	0.00897221	0.374581	0.00021636	0.0708548	0.499735	0.0620741	0.554457	0.228602	0.0275234	0.346111	0.000678054	0.075522	0.471841	0.224177	0.0307555	0.368651	0.000276906	0.409245	4.63871e-05	0.0721402	0.491968
PSMC5	blue	0.00184514	0.985995	0.231293	0.0257019	0.3092	0.00256343	0.192751	0.064158	0.112777	0.281786	0.258714	0.0122801	-0.0872754	0.405489	0.197424	0.0578473	0.0523562	0.618189	0.455308	4.52782e-06	0.465595	2.56716e-06	0.24684	0.0170662	0.200278	0.0542498	0.830476	7.52529e-25	0.105017	0.316429	0.337234	0.000947821	0.447332	6.94314e-06	0.233584	0.0242335	0.481158	1.04967e-06
INPP5K	blue	-0.000805851	0.993883	-0.12646	0.227087	0.0230897	0.826115	-0.188101	0.0709808	0.218501	0.0353662	-0.0822607	0.433102	-0.0747942	0.476135	0.0550993	0.599882	0.0403369	0.70106	-0.0317569	0.76251	0.144853	0.165951	0.157126	0.132548	0.0705643	0.5015	0.364406	0.00032944	-0.00204993	0.984441	-0.0358917	0.732685	0.0270216	0.797094	-0.103132	0.32524	0.155068	0.137759
COX2	blue	-0.000690827	0.994756	-0.00483809	0.963289	0.0715616	0.495457	-0.157821	0.13082	0.240077	0.020454	-0.0155404	0.882463	-0.00634429	0.951873	0.268841	0.00916846	-0.0653029	0.534004	0.0508714	0.628198	0.327461	0.00135514	-0.0134661	0.898061	0.0107039	0.91889	0.626527	1.85152e-11	-0.0714525	0.496115	0.0602665	0.566069	0.148921	0.15425	0.0118534	0.910214	0.317419	0.00193341
UBE2L6	blue	0.000123008	0.999066	0.0833541	0.426992	0.109471	0.296223	-0.0791705	0.450638	-0.0122801	0.906997	0.0539238	0.607698	-0.0323746	0.758031	0.104353	0.319516	-0.0504479	0.631065	0.338342	0.000909504	0.195827	0.0599448	0.0578885	0.581518	0.147186	0.159162	0.63861	5.7018e-12	0.234068	0.0239329	0.339402	0.000874157	0.206912	0.046592	-0.0768519	0.464051	0.365371	0.000316753
GGT7	brown	-0.306655	0.00279285	0.0313324	0.765592	0.0352649	0.737182	0.162507	0.119629	-0.0707931	0.500109	0.086464	0.409885	0.0968916	0.355524	0.770462	1.73055e-19	0.0628392	0.549576	0.118796	0.25673	0.058123	0.579986	-0.0219937	0.834248	0.0902024	0.38986	0.034717	0.74112	-0.179866	0.08449	0.193056	0.0637294	-0.124391	0.23484	0.130137	0.21375	-0.0347905	0.740592
CARKD	brown	0.269699	0.00893999	0.108388	0.301058	0.0458244	0.662716	0.407627	5.00377e-05	0.119623	0.253409	0.176061	0.0913885	0.137198	0.189719	0.389375	0.000114499	0.110066	0.293589	0.134882	0.197375	0.0681474	0.516302	0.16846	0.106494	-0.0569966	0.587362	0.119144	0.255329	-0.101993	0.33064	0.124428	0.234702	0.0443895	0.672663	0.186288	0.0737947	0.0493214	0.638719
LAMTOR1	brown	-0.251802	0.0148992	-0.0314981	0.764389	-0.0837637	0.424716	-0.0879777	0.401706	0.154563	0.13906	-0.0537475	0.608873	0.0952177	0.363935	0.417227	3.17441e-05	-0.127199	0.224359	0.0507341	0.629127	-0.0442656	0.673525	-0.0389233	0.711065	-0.0257564	0.806405	0.0498189	0.635334	-0.026909	0.797922	0.0948038	0.366034	0.101361	0.333662	-0.0172091	0.869947	-0.0792467	0.450201
UBE2R2	brown	-0.246692	0.0171345	0.101077	0.335026	-0.0658139	0.530802	0.0207011	0.843862	0.112005	0.285115	0.0531581	0.612812	0.188939	0.0697099	0.436302	1.23231e-05	-0.0633802	0.546138	0.101278	0.33406	0.22021	0.0339206	0.0169064	0.872215	0.326273	0.00141422	0.170682	0.101889	-0.110987	0.289547	0.185004	0.0758417	0.104554	0.318577	0.100138	0.339559	-0.0255163	0.808175
ATP5C1	brown	-0.243698	0.0185744	0.0508522	0.628328	0.0812767	0.438643	0.166884	0.109857	0.190427	0.067498	0.0629029	0.549171	0.0441165	0.674562	0.415636	3.42639e-05	0.124106	0.235923	0.256847	0.0129445	0.378477	0.000183509	0.219226	0.0347468	0.287185	0.00525287	0.344506	0.000720907	-0.0104212	0.921025	0.377027	0.00019516	0.184884	0.0760346	0.0795606	0.448403	0.0651305	0.535087
GIPC2	brown	0.208839	0.0445433	0.144074	0.168264	0.0809251	0.440633	0.285109	0.00560489	-0.127771	0.222268	0.143237	0.170774	0.0259006	0.805342	0.485869	7.93715e-07	0.144973	0.165595	0.0347229	0.741078	-0.0268101	0.798649	-0.0330162	0.753388	-0.0755238	0.471831	-0.00710676	0.946097	-0.15666	0.133713	0.0954333	0.362845	-0.175316	0.0927891	0.0113057	0.914347	-0.0826192	0.431094
COPE	brown	-0.20762	0.0458303	0.0837949	0.424543	0.00957576	0.927414	0.288847	0.00498527	0.268227	0.00933526	0.0482023	0.646359	0.0586671	0.576438	0.424486	2.22941e-05	0.024404	0.816386	0.128109	0.221036	0.368768	0.000275571	0.278722	0.00682266	0.00195588	0.985155	0.165411	0.113073	0.22152	0.0328462	0.131377	0.209383	0.13467	0.19809	0.161026	0.123083	-0.0543576	0.604808
SLC39A14	brown	-0.207509	0.0459492	0.010738	0.918633	0.071132	0.498055	0.205395	0.0482592	-0.0958359	0.360815	0.302631	0.00319358	0.0720873	0.492287	0.715038	8.21902e-16	0.00291514	0.977876	0.081423	0.437817	0.215312	0.038201	0.147597	0.157989	0.092759	0.37651	0.193819	0.0626682	-0.0933064	0.373688	0.20288	0.0511317	-0.00762047	0.942207	0.140089	0.180469	0.0642724	0.540491
MRPL52	brown	-0.206351	0.0472028	0.0157142	0.881158	0.321524	0.00167444	-0.0288173	0.783929	0.146174	0.162082	0.0610921	0.560751	-0.0442366	0.673727	0.61188	7.22192e-11	0.0032343	0.975454	0.196146	0.0595203	0.468332	2.20051e-06	0.157085	0.132648	0.355378	0.000472949	0.609747	8.75426e-11	0.01188	0.910014	0.0905938	0.387798	0.158937	0.128085	0.0964976	0.357493	0.325943	0.00143105
NDUFA2	brown	0.204261	0.0495375	0.139652	0.181846	0.0597107	0.569662	0.32034	0.0017457	-0.0869123	0.407452	0.139461	0.182449	0.197562	0.0576686	0.325114	0.0014741	0.249596	0.0158313	0.127671	0.22263	0.0883744	0.399578	0.0708111	0.500001	-0.0183823	0.861166	0.0107376	0.918636	-0.020625	0.844429	0.151507	0.14714	-0.0299325	0.775783	0.0123998	0.906094	0.00307967	0.976627
MESDC2	brown	-0.203684	0.0501983	-0.0643479	0.540014	-0.0593293	0.572135	0.0576442	0.583116	0.0786664	0.453535	-0.0203667	0.846354	0.141787	0.175192	0.30264	0.00319255	0.0189048	0.857261	0.0239531	0.819721	0.0582583	0.579103	-0.0646502	0.538108	-0.105553	0.313949	0.111126	0.28894	-0.085929	0.412799	0.0228091	0.828195	0.0992077	0.344087	0.194472	0.0617711	0.0585944	0.576912
TXNDC17	brown	-0.203076	0.0509022	-0.0531074	0.613152	-0.0163898	0.876088	0.0576066	0.583362	0.19659	0.0589354	-0.0265209	0.800776	0.286727	0.00532873	0.257347	0.0127638	0.204229	0.0495732	-0.025755	0.806415	0.133416	0.202336	-0.0359859	0.73201	0.00633564	0.951938	0.134303	0.199325	0.0278876	0.790738	-0.0359711	0.732116	-0.00802128	0.939173	0.0084152	0.936192	0.00698286	0.947035
MRPL41	brown	-0.201839	0.0523604	0.0707234	0.500533	0.0877036	0.403179	0.204582	0.049172	0.0939828	0.370218	0.074075	0.480398	0.0618606	0.555822	0.464075	2.79501e-06	0.079501	0.448744	0.338539	0.000902821	0.015584	0.882135	0.225632	0.0296593	0.10432	0.319671	0.207335	0.0461357	-0.0296305	0.777987	0.429292	1.75643e-05	0.273984	0.00787154	0.104184	0.320303	-0.0378573	0.718642
PHPT1	brown	-0.196568	0.0589643	0.0583687	0.578383	0.08758	0.403845	0.221923	0.0325219	0.0226995	0.829009	-0.0360514	0.731541	0.320964	0.00170781	0.366582	0.000301455	0.0657557	0.531166	-0.00943569	0.928473	-0.0152253	0.884829	0.194578	0.0616264	0.075203	0.473721	0.104109	0.320655	-0.076002	0.469022	0.0201702	0.847818	-0.0164635	0.875535	0.309925	0.00250122	0.294597	0.00415079
CTH	brown	-0.195689	0.0601287	-0.0762836	0.467371	-0.162215	0.120306	-0.133628	0.201613	-0.245682	0.0176093	0.0757418	0.470549	0.0379303	0.718123	0.859115	3.25289e-28	-0.195831	0.0599391	-0.0879943	0.401616	-0.0106039	0.919645	-0.0298589	0.77632	-0.109447	0.296331	-0.0317517	0.762547	-0.0930979	0.374761	0.0275692	0.793074	-0.290937	0.00466611	-0.181561	0.0815541	-0.286177	0.00542115
EEF1A1	brown	-0.195516	0.06036	0.0160042	0.878981	-0.0503448	0.631764	0.166849	0.109933	0.183973	0.0775174	0.0676176	0.519576	0.223785	0.0310571	0.584703	7.56266e-10	-0.12636	0.227459	0.11045	0.291901	0.144915	0.165766	0.110294	0.292586	-0.0169706	0.871734	0.00457998	0.965247	0.188727	0.0700289	0.142926	0.171714	-0.0999988	0.340233	-0.00848842	0.935638	-0.183319	0.0785952
PHGDH	brown	-0.19291	0.0639337	-0.074975	0.475066	-0.119879	0.252388	-0.0213822	0.838794	-0.0823582	0.432555	-0.00716791	0.945634	0.0329444	0.753907	0.730133	1.00865e-16	-0.14631	0.161688	-0.0650832	0.535384	-0.0606319	0.563712	0.307898	0.0026786	-0.0221887	0.8328	-0.0964404	0.357779	-0.0797036	0.447585	-0.0479377	0.648171	-0.141178	0.17707	-0.116849	0.264662	-0.128933	0.218055
EEF1A2	brown	-0.191873	0.0654042	0.0837807	0.424621	-0.000860482	0.993469	0.31266	0.00227859	-0.0386683	0.712875	0.0656842	0.531614	0.271351	0.00851397	0.417212	3.17675e-05	-0.0645281	0.538878	0.109448	0.296327	-0.0301444	0.774238	0.032499	0.75713	0.0071422	0.945828	-0.266361	0.00985838	0.171488	0.100259	0.23178	0.0253839	-0.296693	0.00387909	0.00387703	0.970578	-0.259998	0.0118404
LDLRAP1	brown	-0.186428	0.0735736	-0.0807158	0.44182	-0.032157	0.759608	-0.040147	0.702401	-0.195304	0.0606448	-0.0334745	0.750076	-0.114999	0.272355	0.441645	9.3561e-06	-0.0115282	0.912668	0.108933	0.29862	-0.102541	0.328038	-0.099357	0.343357	-0.00833062	0.936832	-0.00500574	0.962018	-0.220803	0.0334303	-0.0356079	0.73472	0.41891	2.92688e-05	-0.0658858	0.530352	-0.0805171	0.442949
MLEC	brown	0.185663	0.0747852	0.276223	0.00735945	0.0905892	0.387823	0.173383	0.0965037	0.0578585	0.581714	0.19549	0.0603948	-0.00654546	0.950349	0.407728	4.98008e-05	0.147391	0.158577	0.286557	0.00535709	0.070626	0.501124	0.15576	0.135989	0.0561238	0.593107	0.21452	0.0389341	0.107948	0.303035	0.269417	0.00901459	0.0981519	0.349272	0.0936413	0.371967	0.0177456	0.865929
SRP19	brown	-0.184728	0.0762866	0.0101441	0.923119	0.0141119	0.8932	-0.00278111	0.978893	-0.104488	0.318885	0.246086	0.0174183	0.15263	0.144133	0.7236	2.54348e-16	-0.0689767	0.511198	0.144182	0.167941	0.253609	0.0141715	0.0976414	0.351796	-0.0526535	0.616194	0.199412	0.0553216	-0.0773972	0.460877	0.140038	0.18063	0.0233406	0.824256	0.022483	0.830615	-0.0308425	0.769154
TUFM	brown	-0.183045	0.0790508	0.13517	0.196412	0.19191	0.0653503	0.231657	0.0254638	0.334128	0.00106321	0.145291	0.164659	0.000175927	0.998665	0.581635	9.72698e-10	0.0646712	0.537976	0.323685	0.00155109	0.321685	0.00166494	0.196499	0.059054	0.10247	0.328373	0.526437	5.96361e-08	-0.0357589	0.733637	0.425066	2.16661e-05	0.299755	0.00351066	0.211394	0.0419427	0.18876	0.0699797
ALDH9A1	brown	-0.182429	0.0800834	0.0379889	0.717706	-0.0374959	0.721217	0.323551	0.00155847	0.0319365	0.761207	0.182834	0.0794031	0.200007	0.0545828	0.480324	1.10246e-06	0.129931	0.214482	0.189618	0.0686935	0.167624	0.108267	0.199767	0.0548804	-0.00938656	0.928845	-0.0783718	0.455234	-0.106369	0.310203	0.111081	0.289134	-0.135058	0.196788	0.227029	0.0286373	-0.0390563	0.710121
GNB2L1	brown	-0.181906	0.0809664	0.0420142	0.689255	-0.0306073	0.770866	0.15369	0.141335	0.00897214	0.931979	0.144889	0.165843	0.219552	0.0344707	0.676794	9.56148e-14	-0.0856841	0.414137	0.105532	0.31405	0.480359	1.10022e-06	0.191028	0.0666204	0.03171	0.76285	0.0506695	0.629564	0.0693629	0.50883	0.218152	0.0356672	-0.0997354	0.341513	-0.0502195	0.632613	-0.0152819	0.884404
HDHD2	brown	-0.179644	0.0848813	-0.0127267	0.90363	0.019012	0.85646	-0.0317259	0.762735	0.00372765	0.971711	0.0151047	0.885735	0.0324009	0.75784	0.434624	1.34236e-05	-0.0840241	0.423272	0.0397638	0.70511	0.123533	0.238111	0.0134641	0.898076	-0.0351208	0.738217	0.23708	0.0221304	-0.148039	0.156735	-0.0122037	0.907573	0.0662986	0.527773	-0.00305367	0.976824	0.325714	0.00144284
ALDH1L1	brown	-0.177198	0.0892825	-0.0624531	0.552037	-0.0792234	0.450334	-0.0996845	0.341761	-0.0676823	0.519176	0.021466	0.83817	-0.0535558	0.610153	0.754914	2.33085e-18	-0.167396	0.108756	-0.033772	0.747929	-0.0437423	0.677169	-0.0380312	0.717404	-0.0249046	0.812688	0.229765	0.0267232	-0.153581	0.141619	-0.0612216	0.559919	-0.0265679	0.80043	-0.117132	0.263499	-0.103108	0.325352
PMM2	brown	-0.176786	0.0900406	0.00745279	0.943477	-0.00566982	0.956984	0.287973	0.00512443	0.0215396	0.837623	0.136231	0.192889	0.0873199	0.405248	0.291781	0.00454248	0.324384	0.001513	0.0386744	0.712831	-0.0519961	0.62061	-0.0374005	0.721898	-0.066565	0.526112	-0.211598	0.0417404	0.00132057	0.989977	0.213344	0.040044	-0.124088	0.235993	0.0194599	0.853116	-0.26816	0.00935361
RPL30	brown	0.173885	0.095528	0.113998	0.276576	0.317951	0.00189794	0.161597	0.121744	0.0739934	0.480883	0.205367	0.0482901	0.0783042	0.455624	0.464925	2.66539e-06	-0.00550043	0.958268	0.263541	0.0106978	0.121607	0.245566	0.436464	1.22215e-05	0.157867	0.130707	0.449601	6.15466e-06	-0.0018571	0.985905	0.199143	0.0556575	0.179393	0.0853254	0.0208834	0.842505	0.0943118	0.368538
PYCR1	brown	-0.173536	0.0962065	0.0713247	0.496888	-0.00897385	0.931966	0.124115	0.235891	0.0243309	0.816927	0.164348	0.115441	-0.0607179	0.563158	0.657654	7.98836e-13	-0.12478	0.233369	0.0290611	0.782146	0.0389552	0.710838	0.0176493	0.86665	0.21041	0.0429295	-0.0810701	0.439812	0.0947225	0.366447	0.0896995	0.39252	-0.168732	0.105921	-0.034347	0.743783	-0.158766	0.128503
AKR1B1	brown	-0.170926	0.101393	-0.1608	0.123617	-0.0399644	0.703691	-0.0706282	0.501111	0.404059	5.90502e-05	-0.132584	0.205191	0.212665	0.0406967	0.344386	0.000724198	-0.168319	0.106791	-0.0785415	0.454255	-0.0787198	0.453228	-0.0023453	0.9822	-0.0154944	0.882808	0.224504	0.030506	-0.160258	0.124906	-0.0139855	0.894151	-0.0401885	0.702108	-0.00357043	0.972904	0.0224269	0.831031
ATP5D	brown	-0.168363	0.106698	0.095571	0.36215	0.12178	0.244889	0.308561	0.00261939	-0.0252121	0.810418	0.199244	0.0555315	0.192228	0.0648975	0.405974	5.40396e-05	0.0374635	0.721448	0.191203	0.0663679	0.462623	3.03026e-06	0.115898	0.268597	-0.0183048	0.861746	-0.0358412	0.733047	-0.0144378	0.890749	0.241525	0.0196839	0.00962315	0.927056	0.0864109	0.410174	-0.0815506	0.437097
ARSE	brown	-0.168108	0.107237	-0.071171	0.497819	-0.104334	0.319603	-0.000854565	0.993514	-0.232178	0.025126	0.0761189	0.468336	0.119015	0.255849	0.635196	7.99448e-12	-0.199315	0.0554417	-0.00985264	0.925322	-0.00404052	0.969338	-0.131423	0.209219	-0.0549341	0.600977	-0.043666	0.677701	-0.0451652	0.667279	-0.0158429	0.880191	-0.213043	0.0403328	-0.0280456	0.78958	-0.24077	0.020082
RPL6	brown	0.167033	0.109536	0.13614	0.193191	0.136101	0.193319	0.312064	0.00232549	-0.126154	0.228222	0.36467	0.000325924	0.0425244	0.685678	0.724899	2.12064e-16	0.0265659	0.800445	0.378052	0.000186861	0.0500448	0.633799	-0.0145083	0.890218	0.137794	0.187787	0.247653	0.0166937	-0.0197816	0.850716	0.294367	0.00418156	-0.000111389	0.999155	0.0964582	0.35769	0.0120116	0.909021
TPST2	brown	-0.166807	0.110023	-0.0310445	0.767685	-0.0826624	0.430852	-0.0640234	0.542064	-0.200738	0.0536866	0.359801	0.000396696	-0.0608653	0.562209	0.886159	3.73928e-32	-0.162629	0.119348	-0.0076215	0.942199	-0.0179435	0.864449	-0.04252	0.685709	-0.0414012	0.693561	-0.0591386	0.573372	-0.177096	0.0894685	-0.0376272	0.720281	-0.152548	0.144351	-0.12496	0.23269	-0.232014	0.025232
ADH1B	brown	-0.165051	0.113871	-0.0453948	0.665688	-0.0193261	0.854115	0.303073	0.0031471	-0.124732	0.233552	0.0894722	0.393725	0.325401	0.00145907	0.319126	0.00182162	0.0441288	0.674477	0.072058	0.492463	-0.143925	0.168709	0.0560213	0.593783	0.0841606	0.422516	-0.102149	0.329896	-0.167662	0.108186	-0.00899644	0.931795	-0.176578	0.0904253	0.144212	0.16785	0.274086	0.00784759
DHRS11	brown	0.164934	0.114131	0.120619	0.24945	0.0720159	0.492716	0.0932188	0.374138	-0.0968759	0.355602	0.150234	0.150609	0.119507	0.253873	0.324232	0.00152123	-0.0106837	0.919043	0.112733	0.281979	0.301229	0.00334481	0.0270727	0.796719	0.0135684	0.89729	0.224951	0.0301679	-0.104643	0.318164	0.233473	0.0243029	0.106839	0.308057	0.127789	0.222201	0.20843	0.0449716
IDNK	brown	-0.164705	0.114641	-0.0487213	0.642811	0.218206	0.03562	-0.0446191	0.671068	0.0748276	0.475937	0.0106351	0.91941	0.0905113	0.388233	0.41884	2.9367e-05	-0.0106086	0.91961	0.0588663	0.575142	0.307228	0.00273966	0.0866055	0.409116	0.235036	0.0233403	0.358005	0.00042618	0.0263099	0.802328	-0.0471861	0.653329	0.139931	0.180966	0.152021	0.145757	0.205383	0.0482727
ALDH6A1	brown	-0.16203	0.120735	-0.00404792	0.969282	-0.0573479	0.585057	0.0412002	0.694975	0.218954	0.0349775	0.0838692	0.424131	0.00111073	0.991569	0.579173	1.18812e-09	0.00357265	0.972887	0.00409959	0.96889	0.0489593	0.641187	-0.0484504	0.644662	0.186693	0.0731587	0.000852123	0.993532	-0.175594	0.0922644	0.064208	0.540897	-0.087996	0.401607	0.00477871	0.96374	-0.0870141	0.406901
FAU	brown	-0.161682	0.121545	-0.0570201	0.587208	-0.0602308	0.566299	-0.051963	0.620833	-0.017126	0.870569	0.0838042	0.424491	0.113238	0.279815	0.789329	5.52858e-21	-0.147779	0.15747	0.068341	0.515108	0.0896271	0.392903	-0.0081994	0.937825	0.0570329	0.587124	0.0417989	0.690766	-0.110657	0.290992	0.178375	0.087143	-0.138085	0.186847	-0.0976855	0.351577	-0.0677154	0.518971
CELA3B	brown	-0.160831	0.123545	-0.0832358	0.427651	-0.121958	0.244194	-0.0765716	0.465687	-0.366755	0.000299327	0.110747	0.290597	-0.0399138	0.704049	0.85857	3.82952e-28	-0.186838	0.0729318	-0.00783151	0.940609	-0.230963	0.02592	-0.133322	0.202659	-0.0260577	0.804185	-0.18266	0.0796946	-0.185085	0.0757113	-0.0293089	0.780336	-0.309917	0.00250185	-0.124323	0.235098	-0.158964	0.128021
SSR1	brown	-0.157631	0.131292	0.0936871	0.371733	0.0143473	0.891429	0.0905315	0.388126	-0.056005	0.59389	0.15482	0.138397	0.0935879	0.372241	0.756836	1.70793e-18	-0.0951654	0.3642	0.26251	0.0110199	0.0918268	0.381345	0.0510988	0.626661	-0.0123443	0.906513	0.197871	0.0572714	0.0128619	0.902611	0.14438	0.16735	-0.0175771	0.867191	0.0143619	0.891319	-0.0189822	0.856683
ZADH2	brown	-0.156545	0.134003	-0.0698198	0.506035	-0.0351491	0.738014	-0.0416095	0.692096	-0.0165098	0.875188	0.0189442	0.856967	0.243673	0.0185871	0.385423	0.000136117	0.311306	0.00238647	0.176732	0.0901401	0.429411	1.74602e-05	0.146687	0.160596	0.037264	0.722871	0.381602	0.000160566	-0.150879	0.148845	0.120175	0.251211	0.221241	0.0330728	0.0827982	0.430092	0.288254	0.00507928
ATP5J	brown	-0.156329	0.134547	0.0771212	0.462482	0.0207518	0.843485	0.175984	0.0915326	0.0551052	0.599842	0.143546	0.169845	0.270104	0.00883371	0.428039	1.86976e-05	0.155185	0.137458	0.117763	0.260917	0.55876	5.86699e-09	0.0740045	0.480817	0.0258347	0.805828	0.11916	0.255263	-0.0407374	0.698234	0.0950661	0.364703	0.0810347	0.440012	0.0714391	0.496197	0.137263	0.189509
LGALS2	brown	-0.156169	0.134951	-0.228993	0.0272519	-0.248079	0.016501	-0.149606	0.152343	-0.382496	0.00015451	0.0353376	0.73666	0.0074295	0.943653	0.887876	1.94842e-32	-0.309064	0.00257517	-0.103718	0.322485	-0.253186	0.0143392	-0.128755	0.218697	-0.269983	0.00886543	-0.19288	0.0639768	-0.249148	0.0160267	-0.108057	0.302546	-0.387878	0.000122281	-0.138222	0.186404	-0.187886	0.0713101
EPHX2	brown	-0.155568	0.136477	-0.0877533	0.402912	-0.0463542	0.659057	0.035211	0.737569	-0.220908	0.033344	0.119665	0.253241	0.00124632	0.99054	0.80123	5.22667e-22	0.0207082	0.84381	-0.000501935	0.99619	-0.0438777	0.676225	-0.0369449	0.725149	-0.0491785	0.639692	0.042051	0.688996	-0.210455	0.0428834	-0.0256972	0.806841	-0.0980057	0.349993	-0.00977358	0.925919	-0.0908868	0.386259
UQCR10	brown	-0.152317	0.144966	-0.148953	0.15416	-0.0645021	0.539042	-0.147028	0.159614	0.278836	0.00679911	0.0321933	0.759345	-0.0078454	0.940504	0.487114	7.36721e-07	-0.117982	0.260025	-0.049759	0.635741	0.0889416	0.396548	-0.00265404	0.979857	-0.0715729	0.495388	0.116151	0.267547	-0.0893905	0.394159	-0.030261	0.773389	-0.0605736	0.564088	-0.1496	0.152361	-0.0632651	0.546869
RPS25	brown	-0.152144	0.145427	0.025879	0.805501	-0.0929135	0.375712	0.246073	0.0174241	0.0528746	0.614711	0.0922133	0.379336	0.376227	0.000201873	0.479921	1.12883e-06	-0.0611916	0.560111	0.0362888	0.729841	-0.106054	0.311646	0.0896545	0.392758	-0.0694455	0.508324	-0.276889	0.00721291	0.131525	0.208863	0.0987678	0.346241	-0.300822	0.00338993	-0.0363302	0.729545	-0.237344	0.0219783
RPS4X	brown	-0.15058	0.149662	0.0222311	0.832485	0.0293558	0.779992	0.0708627	0.499687	0.0467083	0.656617	0.128321	0.220265	0.186399	0.0736202	0.844553	2.03149e-26	-0.125858	0.229323	0.109374	0.296654	0.104384	0.319369	-0.0143967	0.891058	0.0337919	0.747785	0.188944	0.0697015	0.000729335	0.994464	0.13144	0.209162	-0.115652	0.269622	-0.0668031	0.52463	-0.0191123	0.855711
RPL18	brown	-0.15057	0.149689	-0.0962283	0.358843	-0.0288073	0.784002	-0.244384	0.0182356	0.0805683	0.442658	0.0370116	0.724673	-0.0101531	0.923051	0.493942	4.86868e-07	-0.180052	0.0841642	0.0880011	0.40158	0.525371	6.41142e-08	0.23159	0.0255076	0.0678224	0.518309	0.534107	3.51578e-08	-0.0167726	0.873217	0.0822034	0.433424	0.210355	0.0429852	-0.154937	0.138095	0.225563	0.0297102
EIF5A	brown	-0.149637	0.152258	-0.00826201	0.937351	0.00274463	0.979169	-0.032381	0.757984	-0.068748	0.512602	0.0671415	0.522528	-0.000221527	0.998319	0.852074	2.53786e-27	-0.066965	0.523624	0.111716	0.286368	0.0382561	0.715804	0.174442	0.0944552	0.0275206	0.79343	0.230461	0.0262542	-0.0622953	0.553044	0.0195476	0.852462	-0.00765036	0.941981	-0.0448361	0.669561	0.00733965	0.944333
CA1	brown	-0.147569	0.158067	-0.342758	0.000770381	-0.270227	0.00880187	-0.472507	1.73504e-06	-0.284573	0.00569909	-0.29645	0.00390976	-0.235214	0.0232327	-0.408356	4.83621e-05	-0.317523	0.00192645	-0.393974	9.33644e-05	-0.341182	0.000817631	-0.191064	0.0665693	-0.219263	0.0347154	-0.418577	2.97429e-05	-0.186651	0.073224	-0.352292	0.000533879	-0.290522	0.00472805	-0.287469	0.00520626	-0.202159	0.0519798
SRPRB	brown	-0.147399	0.158553	-0.0508411	0.628403	-0.0870705	0.406596	-0.00119391	0.990938	0.173926	0.0954494	0.1558	0.135886	0.168418	0.106583	0.720738	3.78242e-16	-0.113474	0.278804	-0.00851011	0.935474	0.131823	0.207825	0.0900678	0.390571	0.02223	0.832493	0.0652102	0.534586	-0.101646	0.3323	0.0624244	0.552219	-0.0483129	0.645602	-0.0446569	0.670805	-0.0401303	0.702519
RPL38	brown	-0.146618	0.160795	-0.0664664	0.526727	-0.0645385	0.538812	-0.0630488	0.548243	-0.102007	0.330574	0.143974	0.168562	0.0323768	0.758015	0.909405	1.95277e-36	-0.134557	0.198467	0.0318223	0.762035	0.0389555	0.710836	-0.0152461	0.884673	-0.027022	0.797091	0.222511	0.0320527	-0.00766546	0.941866	0.00311209	0.976381	-0.0660197	0.529515	-0.142745	0.172263	0.00618982	0.953043
TM9SF2	brown	-0.144535	0.16689	-0.0221568	0.833037	0.0747613	0.476329	0.205192	0.0484862	0.0628698	0.549382	0.153765	0.141138	0.0901637	0.390065	0.467362	2.32435e-06	0.0949439	0.365323	0.159962	0.125613	0.0640976	0.541595	-0.0574873	0.584143	0.0848866	0.418511	0.401409	6.66982e-05	0.0401099	0.702663	0.144497	0.167005	0.307455	0.00271881	0.193937	0.0625055	0.0657904	0.530949
C1orf27	brown	-0.143942	0.168655	0.107253	0.306178	0.0207255	0.843681	0.251817	0.0148932	-0.00497223	0.962272	0.199394	0.0553443	0.0456209	0.664123	0.638399	5.82273e-12	0.0403719	0.700813	0.277272	0.00712979	0.0471137	0.653827	0.0578378	0.581849	-0.0128871	0.902422	0.0260147	0.804502	0.000396159	0.996993	0.138022	0.187049	-0.0422018	0.687939	0.101197	0.334447	-0.0577438	0.582464
EEFSEC	brown	-0.143858	0.168909	0.0160857	0.878369	-0.0516985	0.622614	0.0823787	0.43244	-0.0109144	0.917301	0.232345	0.0250187	-0.0142489	0.892169	0.525283	6.44987e-08	-0.006427	0.951246	0.170291	0.102687	0.0468062	0.655942	-0.0305371	0.771377	0.0223927	0.831285	0.301137	0.00335494	0.013641	0.896744	0.0933248	0.373593	0.0596133	0.570293	-0.106041	0.311709	0.0795035	0.448729
UNC119B	brown	-0.142198	0.173931	0.161572	0.121801	0.0917139	0.381933	0.254906	0.0136686	0.0701596	0.503963	0.018561	0.85983	0.12955	0.215843	0.439648	1.03765e-05	0.116255	0.267117	0.186127	0.0740482	0.183256	0.078701	0.139413	0.182602	0.0381745	0.716385	0.0162791	0.876918	-0.021797	0.83571	0.18338	0.0784953	0.0164192	0.875867	0.073689	0.482695	-0.0635764	0.544894
SYTL1	brown	-0.142001	0.174534	0.140613	0.178828	0.314485	0.00214018	0.278661	0.00683541	-0.0919229	0.380845	0.192948	0.0638803	0.102515	0.32816	0.294355	0.00418319	0.0460153	0.661397	0.25257	0.0145861	0.246533	0.0172087	0.051896	0.621284	0.296181	0.00394389	0.150374	0.150225	0.0994027	0.343134	0.314032	0.00217383	0.139991	0.180777	0.0120485	0.908743	0.02809	0.789254
PRDX4	brown	-0.141654	0.175601	-0.0531546	0.612836	-0.0661375	0.528779	0.00484247	0.963256	-0.0796612	0.447828	0.0713794	0.496558	0.0736412	0.482979	0.899676	1.62154e-34	-0.127282	0.224056	-0.0138308	0.895315	-0.0367838	0.7263	0.0578612	0.581697	-0.0147011	0.888769	-0.00213825	0.983771	-0.0974527	0.352732	-0.0114392	0.913339	-0.146425	0.161353	-0.0721818	0.491718	-0.12457	0.234165
HSP90B1	brown	-0.141237	0.176887	0.0898604	0.391668	0.0762576	0.467524	0.0294659	0.779188	0.00751585	0.942999	0.0920581	0.380142	-0.0534545	0.61083	0.594088	3.44475e-10	-0.0488783	0.641739	0.225639	0.0296539	0.404815	5.70222e-05	-0.0262262	0.802945	0.115021	0.27226	0.476823	1.35262e-06	0.0446185	0.671072	0.158561	0.129002	0.284523	0.00570783	0.105464	0.314364	0.0430007	0.682345
PNLIPRP1	brown	-0.140405	0.179478	-0.144534	0.166895	-0.241454	0.0197209	-0.0817516	0.435964	-0.328935	0.00128497	0.0319211	0.761318	-0.0791193	0.450932	0.882876	1.26398e-31	-0.217744	0.0360227	-0.093958	0.370345	-0.131827	0.207813	-0.130199	0.213531	-0.108681	0.299744	-0.212431	0.0409236	-0.212279	0.0410717	-0.0679449	0.517552	-0.361615	0.000368823	-0.136427	0.192246	-0.204259	0.0495393
PSMB6	brown	-0.14001	0.180718	0.0967688	0.356137	-0.0118855	0.909972	0.282442	0.00608764	-0.11196	0.285311	0.195114	0.0608997	0.465809	2.53647e-06	0.441473	9.44038e-06	0.0407039	0.698471	0.0615381	0.557888	-0.105515	0.314127	0.180387	0.0835789	0.0475456	0.65086	-0.289159	0.00493642	-0.0448077	0.669758	0.0598496	0.568763	-0.201862	0.0523331	0.0928002	0.376297	-0.239599	0.0207139
MRPS34	brown	-0.139336	0.182845	-0.0648617	0.536777	0.031371	0.765312	-0.0254864	0.808395	0.183681	0.0779976	-0.00221226	0.983209	-0.00755607	0.942695	0.358469	0.000418365	-0.100671	0.336979	0.0181046	0.863243	-0.0220432	0.83388	-0.0224061	0.831185	0.111195	0.288635	0.134139	0.199879	-0.17018	0.102915	0.130594	0.212134	0.0559211	0.594444	0.0834594	0.426406	0.0425254	0.685671
NDUFB3	brown	-0.138618	0.185134	-0.0979293	0.350371	0.0155792	0.882171	0.0685589	0.513766	0.145379	0.164401	0.100737	0.336663	0.135513	0.19527	0.331176	0.0011846	0.0317546	0.762526	-0.0904872	0.388359	-0.0103068	0.921889	-0.0153737	0.883714	-0.146927	0.159906	-0.0389767	0.710686	0.0581293	0.579945	0.0302348	0.773579	-0.11588	0.268675	-0.0863214	0.410661	-0.135151	0.196475
RPS27L	brown	-0.138393	0.185854	0.0101367	0.923175	0.0217856	0.835794	-0.0848425	0.418754	-0.118793	0.256744	0.0668967	0.524048	0.00988325	0.92509	0.744996	1.10899e-17	-0.13424	0.199536	0.0393444	0.708079	0.262734	0.0109492	0.2834	0.00591019	0.042147	0.688323	0.108315	0.301383	0.017703	0.866249	0.0218756	0.835126	-0.0600731	0.567318	-0.0696771	0.506907	-0.0469466	0.654976
AOX1	brown	-0.138242	0.186339	-0.016195	0.877549	-0.0787115	0.453276	-0.0364252	0.728865	-0.182046	0.0807292	0.0982798	0.348641	-0.0631121	0.54784	0.83902	8.75566e-26	-0.108958	0.298507	-0.0147099	0.888703	-0.0655021	0.532754	-0.101514	0.332932	0.120784	0.248797	-0.000691382	0.994752	-0.154276	0.139804	0.0592427	0.572696	-0.141648	0.175619	-0.0312219	0.766395	-0.102701	0.327278
UBE2V2	brown	0.137619	0.188351	0.214227	0.0392083	0.0885732	0.398514	0.384541	0.000141437	-0.12012	0.25143	0.170712	0.101829	0.455488	4.48382e-06	0.349751	0.000589351	0.00192649	0.985378	0.044938	0.668854	-0.0466141	0.657266	-0.0382602	0.715775	0.123145	0.239598	-0.191117	0.0664918	-0.0860098	0.412358	0.191267	0.0662752	-0.169133	0.105082	0.0638158	0.543377	-0.144526	0.166919
ECHDC3	brown	-0.137383	0.189117	-0.0570846	0.586784	-0.0217585	0.835996	-0.0290077	0.782537	-0.201975	0.0521983	0.0738685	0.481626	-0.0789123	0.452121	0.885223	5.31242e-32	-0.152631	0.14413	0.0733058	0.48498	-0.0198765	0.850008	-0.0835297	0.426015	0.0177308	0.86604	0.0374842	0.721301	-0.194418	0.0618449	0.0590005	0.574269	-0.11605	0.267967	-0.0576436	0.58312	-0.118939	0.256154
RPS18	brown	-0.13654	0.191872	-0.00251407	0.980919	-0.00560266	0.957493	-0.0472994	0.652551	0.0698463	0.505874	0.0621072	0.554245	0.0628634	0.549422	0.68336	4.44819e-14	-0.0913886	0.383631	0.0412337	0.694739	0.136919	0.19063	-0.0445195	0.67176	0.0249725	0.812186	0.270072	0.0088422	0.0173643	0.868784	0.131872	0.207655	-0.00715918	0.9457	-0.099739	0.341496	-0.013658	0.896616
HSPBP1	brown	-0.13464	0.19819	0.00453613	0.965579	0.0459577	0.661794	-0.0586756	0.576383	0.156903	0.133104	0.00976239	0.926004	-0.0294143	0.779565	0.261297	0.0114098	-0.0559746	0.594091	0.208268	0.0451428	0.0682053	0.515945	0.342846	0.00076781	0.232183	0.0251228	0.420393	2.72377e-05	-0.109154	0.297633	0.0547947	0.601903	0.33815	0.000916027	0.0124125	0.905998	0.195046	0.0609918
DOCK4	brown	-0.133726	0.201279	0.0589351	0.574695	-0.0214972	0.837938	0.0379364	0.718079	0.0687575	0.512544	0.0659426	0.529997	0.00884856	0.932913	0.361768	0.000366562	-0.0365226	0.728168	0.156033	0.135295	0.276729	0.00724783	0.262935	0.0108861	0.277434	0.00709476	0.179533	0.0850763	-0.038381	0.714916	0.237207	0.0220571	0.0739102	0.481378	0.0168114	0.872927	0.0334448	0.75029
XPC	brown	-0.133439	0.202258	0.00679049	0.948492	-0.0120953	0.90839	0.17007	0.103141	0.124964	0.232674	-0.0737562	0.482294	0.170867	0.101513	0.240923	0.0200011	-0.0494987	0.637511	-0.0252556	0.810097	0.00191483	0.985466	0.00142408	0.989191	-0.0553345	0.598323	-0.0952781	0.36363	0.0413021	0.694257	-0.00669813	0.949192	-0.133202	0.203068	-0.0649168	0.53643	-0.0514994	0.623957
GLRX5	brown	-0.132105	0.206848	0.0267485	0.799102	0.10586	0.312536	0.15758	0.131418	0.176322	0.0909001	0.132457	0.205628	0.279628	0.00663688	0.439651	1.03745e-05	-0.0415448	0.692551	0.110837	0.290199	0.139601	0.182006	0.0271398	0.796226	0.170514	0.102231	0.317355	0.00193774	-0.15894	0.128079	0.054354	0.604832	0.0873536	0.405066	0.226985	0.0286692	0.195167	0.0608284
RPL13	brown	-0.131403	0.209292	0.0136597	0.896603	-0.0362911	0.729824	0.0791313	0.450863	-0.0775272	0.460122	0.106276	0.310628	0.125659	0.230067	0.642172	3.98901e-12	-0.117218	0.263145	0.0445879	0.671285	0.417463	3.13859e-05	0.153817	0.141002	0.00783	0.940621	-0.0712918	0.497087	0.0408421	0.697497	0.0962356	0.358806	-0.17297	0.0973126	-0.111345	0.287984	-0.191519	0.0659111
FASTKD2	brown	-0.130265	0.213298	-0.113739	0.277678	-0.10169	0.332087	-0.0572789	0.585509	-0.166666	0.110328	0.0624341	0.552157	0.141757	0.175283	0.69486	1.10863e-14	-0.205884	0.0477163	0.00266705	0.979758	-0.0148601	0.887573	-0.0489391	0.641324	-0.122849	0.24074	0.0253379	0.80949	-0.202612	0.0514449	-0.0354588	0.73579	-0.0344242	0.743228	-0.151855	0.146205	0.0932408	0.374025
RPS3	brown	-0.129051	0.217631	-0.0988174	0.345998	-0.083415	0.426653	-0.195951	0.0597791	0.182635	0.0797362	0.0367488	0.726551	0.16656	0.110558	0.541485	2.08852e-08	-0.222202	0.0322988	0.0405439	0.699599	0.383534	0.000147739	0.554381	8.15033e-09	-0.0558579	0.594862	0.292164	0.00448734	0.123609	0.237821	0.00117443	0.991086	0.0167768	0.873186	-0.175122	0.0931562	0.0703792	0.502625
PGGT1B	brown	-0.12894	0.218031	0.310001	0.00249474	0.121597	0.245602	0.261431	0.0113661	-0.0580994	0.58014	0.119412	0.254253	-0.0626949	0.550495	0.215923	0.0376442	0.0780132	0.457306	0.239816	0.0205953	0.128672	0.218997	-0.039007	0.710471	-0.0282326	0.788209	0.0360698	0.731409	0.114896	0.272789	0.157853	0.130741	0.104859	0.317162	0.150696	0.149345	0.127181	0.224425
RPL4	brown	-0.12882	0.218461	0.088716	0.397751	0.0568063	0.588612	0.0406234	0.699038	-0.0983576	0.348257	0.214594	0.0388652	-0.0586586	0.576493	0.864046	7.21426e-29	-0.0939177	0.370551	0.206441	0.0471039	0.220403	0.0337599	-0.0536151	0.609757	0.0797084	0.447557	0.353486	0.000509487	-0.0241534	0.818239	0.331404	0.00117477	0.0901479	0.390148	-0.0144144	0.890924	0.0831452	0.428155
PPIF	brown	-0.128565	0.219383	-0.0506075	0.629984	0.0337987	0.747736	-0.0348003	0.740521	0.0194102	0.853487	-0.0127531	0.903431	-0.0175775	0.867188	0.665003	3.60116e-13	-0.0673925	0.520971	0.0696548	0.507044	0.161179	0.122725	0.196357	0.0592413	0.0972778	0.353601	0.0667288	0.525093	-0.103582	0.323124	0.0818764	0.435262	-0.0576909	0.582811	-0.0833745	0.426878	-0.0737565	0.482293
DNAJB11	brown	-0.128249	0.220527	-0.0338489	0.747373	0.00113948	0.991351	-0.0616521	0.557157	0.0989478	0.345358	0.0272592	0.795349	0.0406645	0.698748	0.319411	0.00180355	-0.0695208	0.507863	0.0679973	0.517228	0.0470246	0.654439	0.151702	0.146616	0.00960002	0.927231	0.248111	0.0164867	-0.0411201	0.695538	0.043225	0.680778	0.143746	0.169242	0.0806246	0.442338	0.119342	0.254534
HDDC3	brown	-0.128075	0.22116	-0.0337162	0.748331	-0.014349	0.891416	-0.0301494	0.774202	0.197847	0.0573015	0.00149064	0.988686	0.184222	0.0771099	0.437646	1.15031e-05	-0.156485	0.134154	0.00558689	0.957613	0.182412	0.0801119	0.0874362	0.40462	-0.0527504	0.615543	0.134471	0.198759	-0.127248	0.224179	-0.0389694	0.710737	0.0755981	0.471394	0.127781	0.222229	0.0575729	0.583583
IDH2	brown	-0.124961	0.232687	-0.0673923	0.520972	0.00665856	0.949492	-0.104563	0.318537	0.0554357	0.597653	0.0426388	0.684877	-0.117619	0.261505	0.602475	1.66928e-10	-0.0212885	0.83949	0.170957	0.101331	0.193102	0.0636654	0.0227185	0.828868	-0.0127236	0.903654	0.62732	1.71643e-11	-0.0563501	0.591614	0.0187231	0.858619	0.159065	0.127775	-0.0177951	0.865559	0.116371	0.266637
RPL23	brown	-0.124582	0.234118	0.00511179	0.961214	-0.0419556	0.689666	-0.0263065	0.802353	-0.00677273	0.948627	0.133534	0.201933	0.102092	0.330169	0.806351	1.80286e-22	-0.135748	0.194488	0.0411364	0.695424	0.440636	9.85906e-06	0.0370279	0.724557	-0.0146779	0.888943	0.164622	0.114827	-0.0875989	0.403743	0.0574947	0.584095	-0.0589047	0.574892	-0.13035	0.212994	-0.0403935	0.70066
FKBP11	brown	-0.12415	0.235756	-0.0379342	0.718094	-0.0758619	0.469844	-0.00288976	0.978068	-0.168611	0.106176	0.0785568	0.454167	0.0198086	0.850514	0.888208	1.71582e-32	-0.117808	0.260734	-0.0125885	0.904671	-0.0290644	0.782122	-0.0765459	0.465837	-0.0307127	0.770099	-0.0538903	0.607921	-0.0750267	0.474761	-0.00847984	0.935703	-0.161547	0.121861	-0.07582	0.47009	-0.139802	0.181372
ECHDC2	brown	0.123979	0.236409	0.0703549	0.502773	0.34319	0.000757864	0.231614	0.0254923	-0.0546825	0.602648	0.0397406	0.705274	-0.0361528	0.730815	0.317578	0.00192279	-0.0312186	0.766419	0.111664	0.286595	0.319722	0.001784	0.147235	0.159021	0.0367234	0.726732	0.361882	0.000364871	-0.182694	0.0796382	-0.010259	0.922251	0.0210125	0.841544	0.312601	0.00228322	0.16985	0.103595
RPL22	brown	-0.123062	0.239918	-0.0630743	0.548081	-0.107801	0.303699	-0.00479862	0.963589	0.101094	0.334943	0.0136691	0.896532	0.413681	3.76153e-05	0.464498	2.72969e-06	-0.147835	0.157312	-0.114605	0.274011	-0.0792122	0.450399	0.00340512	0.974158	-0.123896	0.236722	-0.216239	0.0373577	0.0157318	0.881025	-0.0588993	0.574927	-0.246174	0.0173769	-0.117771	0.260888	-0.241336	0.0197827
SRP9	brown	-0.122713	0.241265	0.204671	0.0490723	-0.0226623	0.829285	0.375463	0.000208483	0.0337575	0.748033	0.13981	0.181346	0.189478	0.0689013	0.422016	2.51658e-05	0.0892493	0.394909	0.0877362	0.403004	0.00574976	0.956378	0.197711	0.0574774	0.0122069	0.907549	-0.22986	0.0266589	0.0602228	0.566351	0.255469	0.0134549	-0.172034	0.0991643	0.0933347	0.373542	-0.205799	0.0478104
EMC7	brown	-0.122326	0.242765	-0.0363506	0.729398	0.0619732	0.555102	0.00856667	0.935046	-0.115088	0.271981	0.0113665	0.913888	-0.0364174	0.72892	0.600231	2.03043e-10	-0.0958179	0.360905	0.013968	0.894282	0.0446274	0.67101	-0.000107419	0.999185	-0.102979	0.325966	0.0977408	0.351303	-0.0345609	0.742243	0.125399	0.231039	-0.0665097	0.526457	-0.0553053	0.598517	-0.122151	0.243443
CYB561D2	brown	-0.122161	0.243402	-0.00853435	0.93529	-0.0232863	0.824658	-0.039891	0.70421	0.102196	0.329673	-0.0256381	0.807276	0.104831	0.317289	0.363632	0.000339954	-0.234099	0.0239131	-0.103565	0.323202	0.0554473	0.597577	0.174922	0.0935367	-0.11277	0.281818	-0.0112952	0.914426	0.240919	0.0200028	-0.0969932	0.355017	-0.0559268	0.594407	-0.0735372	0.4836	-0.0092044	0.930222
FNDC3A	brown	-0.121867	0.244549	0.0313282	0.765623	0.177972	0.0878695	-0.0357361	0.733801	-0.207952	0.0454763	0.0853801	0.415801	0.0276584	0.792419	0.40286	6.24039e-05	-0.126528	0.226833	0.283484	0.00589484	0.173806	0.0956812	0.107063	0.307038	0.0156946	0.881305	0.304063	0.00304537	0.0390287	0.710317	0.0889723	0.396384	0.0188899	0.857373	-0.0146491	0.88916	0.0511715	0.62617
SIAE	brown	0.121788	0.244857	0.0246488	0.814577	0.30827	0.00264522	0.284169	0.00577103	-0.0317334	0.76268	0.0294334	0.779426	0.139512	0.182289	0.304708	0.00298075	0.0622731	0.553185	0.0714452	0.49616	0.0509059	0.627964	-0.0164195	0.875865	0.172217	0.0987999	0.237452	0.0219162	-0.15521	0.137394	0.0875873	0.403806	0.00827969	0.937217	0.279051	0.00675453	0.118787	0.256764
METTL7A	brown	-0.121768	0.244937	-0.0476672	0.650026	-0.0211687	0.840382	-0.0836423	0.425389	0.0141327	0.893044	-0.020973	0.841838	0.0657879	0.530965	0.596411	2.82434e-10	-0.0886874	0.397904	0.00148776	0.988708	0.0304556	0.771971	-0.0573861	0.584806	0.011486	0.912987	0.223288	0.0314424	-0.147052	0.159546	-0.0463799	0.65888	-0.0392149	0.708997	0.0368245	0.726009	0.182171	0.0805184
ALDH1A1	brown	-0.119533	0.253769	-0.0439967	0.675397	0.0848382	0.418778	0.0222301	0.832492	-0.0149741	0.886717	0.0460322	0.66128	0.0650184	0.535791	0.754608	2.44841e-18	-0.0176389	0.866729	0.04212	0.688513	0.101595	0.332543	-0.0503298	0.631866	0.0266715	0.799668	0.259457	0.0120241	-0.2307	0.0260944	-0.0256836	0.806941	0.01322	0.899914	0.232978	0.0246148	0.149706	0.152066
EPHX1	brown	-0.117866	0.260499	-0.0429453	0.682733	-0.0546098	0.603131	0.0157783	0.880676	-0.130651	0.211932	0.0953323	0.363355	0.0222269	0.832516	0.879227	4.69233e-31	-0.0958891	0.360547	-0.0231229	0.825869	-0.0413812	0.693701	-0.0420978	0.688668	-0.0627077	0.550414	-0.0520865	0.620002	-0.104317	0.319685	-0.0145122	0.890189	-0.138966	0.184022	-0.0292922	0.780458	-0.124946	0.232743
HM13	brown	-0.116608	0.265659	-0.000137536	0.998956	0.00524941	0.960171	-0.177567	0.0886059	0.0611171	0.56059	0.135564	0.195098	-0.105589	0.313788	0.487174	7.34056e-07	-0.149813	0.151769	0.0880612	0.401257	0.3281	0.00132431	0.00465644	0.964667	0.0531494	0.612871	0.55342	8.75455e-09	0.222986	0.0316788	0.0507528	0.629	0.239792	0.0206087	-0.120692	0.249162	0.100835	0.33619
RPS19	brown	-0.115606	0.269813	0.0951973	0.364039	0.0220244	0.83402	0.354578	0.000488104	-0.0100209	0.92405	0.204204	0.0496025	0.24616	0.0173834	0.700015	5.821e-15	-0.0280448	0.789586	0.185164	0.0755843	-0.0365492	0.727978	0.112204	0.284255	0.105826	0.312693	-0.0582521	0.579144	0.0411329	0.695448	0.209178	0.0441903	-0.170154	0.102969	0.0293173	0.780274	-0.166623	0.11042
APIP	brown	-0.114764	0.273342	0.0651248	0.535123	0.00165637	0.987428	0.0855325	0.414967	0.0997348	0.341516	0.0275389	0.793296	-0.0173196	0.869119	0.36368	0.000339296	-0.0294155	0.779557	0.0758898	0.46968	0.0287584	0.78436	0.283481	0.00589541	0.122793	0.240958	0.136137	0.193202	-0.0132687	0.899547	0.0616493	0.557175	0.0251978	0.810524	0.195833	0.0599361	0.062042	0.554662
ZMPSTE24	brown	-0.114728	0.273493	0.0882562	0.400211	0.206006	0.0475814	0.0407729	0.697984	0.0621115	0.554218	0.0610533	0.561	0.124855	0.233086	0.261261	0.0114216	-0.0107176	0.918787	0.240731	0.0201029	0.151834	0.146259	0.0650738	0.535443	0.196662	0.0588407	0.231287	0.0257064	0.239248	0.0209064	0.101847	0.331337	0.160268	0.124881	0.00891477	0.932413	0.0697098	0.506708
CELA2A	brown	-0.113873	0.277109	-0.0895772	0.393168	-0.101076	0.335029	-0.0474231	0.651701	-0.2213	0.0330248	0.03861	0.713289	-0.02594	0.805052	0.843352	2.80248e-26	-0.182648	0.0797152	-0.0540386	0.606932	-0.119012	0.255861	-0.0785852	0.454003	-0.0908251	0.386583	-0.156586	0.133899	-0.137938	0.187319	-0.0503831	0.631505	-0.287905	0.00513531	-0.0999942	0.340256	-0.170448	0.102367
SEC61B	brown	-0.113863	0.277151	0.0338998	0.747006	-0.0241597	0.818193	0.138485	0.18556	-0.0935754	0.372306	0.109951	0.294098	0.0145922	0.889588	0.593532	3.61162e-10	-0.119332	0.254576	-0.0081844	0.937938	-0.0900944	0.390431	-0.0713336	0.496834	0.0381999	0.716204	-0.187218	0.0723409	0.0603192	0.565729	0.0377062	0.719718	-0.197933	0.0571915	-0.0451151	0.667626	-0.220566	0.0336257
LRRC59	brown	-0.113748	0.277637	0.0254506	0.808659	-0.0350737	0.738556	0.0610724	0.560878	-0.127688	0.222568	0.132835	0.204326	-0.0270262	0.79706	0.619688	3.52652e-11	-0.0156937	0.881311	0.205123	0.0485634	0.0227188	0.828866	-0.0766998	0.464938	0.0607117	0.563198	0.043639	0.677889	0.0117208	0.911215	0.103415	0.323906	-0.0675207	0.520176	0.190792	0.0669644	-0.0759684	0.469219
NDUFS5	brown	-0.111524	0.287202	0.0645807	0.538546	0.0335701	0.749386	0.175027	0.0933376	0.0585953	0.576906	0.124018	0.236259	0.34611	0.000678064	0.355722	0.000466566	0.092481	0.377948	-0.0303906	0.772444	0.0032901	0.975031	0.0852456	0.416539	-0.0717548	0.49429	-0.119321	0.254618	0.0712688	0.497226	0.0284872	0.786345	-0.094795	0.366078	0.00173072	0.986864	-0.116157	0.267523
MAPK13	brown	0.111302	0.288168	0.00473646	0.96406	0.245728	0.0175875	0.292462	0.00444479	-0.00838309	0.936435	0.268208	0.00934042	0.175285	0.0928487	0.328275	0.001316	0.225545	0.0297238	0.23805	0.0215752	0.152654	0.144069	0.173889	0.0955194	0.00900414	0.931737	0.111642	0.286689	-0.104884	0.317045	0.105749	0.313047	0.0906133	0.387696	0.207587	0.0458655	0.149034	0.153934
DOCK5	brown	-0.11009	0.293483	-0.0178987	0.864784	-0.00607237	0.953933	-0.125497	0.230672	0.0301268	0.774366	-0.0393715	0.707887	0.0362792	0.729909	0.236416	0.0225177	-0.0745369	0.477657	0.0708253	0.499914	0.342711	0.000771744	0.0578872	0.581526	0.0964787	0.357587	0.224015	0.0308801	0.0129032	0.9023	0.0263248	0.802218	0.290914	0.00466949	-0.0460008	0.661497	0.0422572	0.68755
PGM3	brown	-0.109752	0.294979	0.0769449	0.463508	0.0645669	0.538633	0.168756	0.105872	-0.180406	0.0835459	0.236766	0.0223131	0.0170484	0.871151	0.866986	2.85693e-29	-0.0709933	0.498895	0.197248	0.0580754	-0.0366688	0.727123	0.0664118	0.527067	0.140456	0.179319	0.0978613	0.350707	-0.0658282	0.530713	0.109448	0.296326	-0.105765	0.312975	-0.0120857	0.908463	-0.0574019	0.584703
BCAT1	brown	-0.109657	0.295399	-0.031989	0.760826	-0.0726041	0.489181	-0.0527131	0.615794	-0.188003	0.0711306	0.0667642	0.524872	-0.0346945	0.741282	0.825944	2.24463e-24	-0.122007	0.244003	0.010926	0.917213	0.0169811	0.871655	0.0606796	0.563405	0.0222157	0.832599	-0.0723539	0.490683	-0.125122	0.232079	-0.0298732	0.776216	-0.119183	0.255172	-0.102441	0.328509	-0.144472	0.167078
RPL24	brown	-0.109562	0.295822	-0.00486941	0.963052	-0.080113	0.445248	-0.0111128	0.915803	-0.132489	0.205517	0.0812867	0.438587	-0.0201	0.848341	0.874948	2.07243e-30	-0.115695	0.269445	0.0302757	0.773281	0.108296	0.301469	-0.0789395	0.451965	-0.0580587	0.580406	0.115602	0.269832	-0.100658	0.337042	0.0487353	0.642715	-0.105504	0.314177	-0.0931952	0.37426	-0.0717716	0.494189
HDDC2	brown	0.108477	0.30066	0.0198001	0.850578	0.272821	0.00814973	0.163136	0.118185	0.0036308	0.972446	0.279987	0.00656434	0.31591	0.00203741	0.324528	0.00150523	0.0076919	0.941666	0.230878	0.0259764	0.369306	0.00026952	0.0268971	0.798009	0.0271946	0.795823	0.362327	0.000358375	-0.0710855	0.498337	0.206921	0.0465823	0.0645334	0.538844	0.362453	0.000356563	0.327696	0.00134375
RPL11	brown	-0.10747	0.305193	-0.0871825	0.405991	-0.123825	0.236994	0.041136	0.695426	0.171592	0.100048	-0.000684609	0.994804	0.216547	0.0370819	0.631373	1.16157e-11	-0.214034	0.0393897	-0.099317	0.343552	0.0570816	0.586804	0.0427475	0.684116	-0.0657979	0.530902	-0.0288554	0.783651	-0.0499421	0.634497	-0.0134244	0.898375	-0.231899	0.0253068	-0.111851	0.285782	-0.143046	0.171351
EIF4E	brown	-0.107291	0.306006	0.215169	0.0383323	0.19086	0.0668652	0.361126	0.000376148	-0.0781173	0.456704	0.226519	0.0290069	0.18615	0.0740127	0.433064	1.45287e-05	0.124855	0.233088	0.360468	0.000386223	0.113591	0.278309	0.0317324	0.762688	0.169337	0.104658	-0.00473602	0.964063	0.167026	0.109549	0.281352	0.0062954	-0.106639	0.308968	0.0367455	0.726574	-0.0622116	0.553578
LENG9	brown	-0.106816	0.308161	0.118132	0.259418	0.117205	0.263201	0.013987	0.894139	-0.116043	0.267997	0.0313066	0.76578	0.0252202	0.810358	0.343456	0.000750263	0.108352	0.301218	0.336075	0.00098945	0.177187	0.0893023	0.24247	0.0191946	0.0196371	0.851794	0.145867	0.162973	-0.0284372	0.786711	0.0408875	0.697176	0.0307772	0.76963	-0.0249154	0.812608	0.077099	0.462611
SMPDL3B	brown	-0.106056	0.311636	-0.0808734	0.440926	0.115847	0.268809	-0.0176442	0.866689	-0.0207762	0.843303	0.0618595	0.555829	0.0280213	0.789758	0.4931	5.12613e-07	-0.099115	0.34454	-0.0463281	0.659237	0.217666	0.0360907	0.0218703	0.835165	0.0488852	0.641692	0.177698	0.0883675	-0.129307	0.216713	-0.0577701	0.582292	-0.0136438	0.896723	0.272525	0.00822204	0.0259019	0.805333
AAK1	brown	-0.10598	0.311985	-0.00536156	0.959321	-0.0227295	0.828786	0.0367085	0.726839	-0.148874	0.154382	-0.00501005	0.961986	0.0162008	0.877506	0.366669	0.000300385	-0.0210319	0.8414	0.0210152	0.841524	0.0124029	0.906071	0.348096	0.000628284	0.239888	0.0205562	-0.0535432	0.610238	-0.0728316	0.487817	0.0182621	0.862065	-0.0134718	0.898017	-0.0487406	0.642679	-0.00112442	0.991465
SRM	brown	-0.105569	0.31388	-0.0790053	0.451587	-0.012654	0.904178	-0.159796	0.126011	0.00453817	0.965564	0.0425771	0.685309	-0.0265271	0.80073	0.615703	5.09676e-11	-0.190499	0.0673924	0.00759888	0.94237	0.0986039	0.347046	-0.0224337	0.830981	-0.0206322	0.844376	0.36162	0.000368744	-0.0599276	0.568259	0.0025771	0.980441	0.0282157	0.788333	-0.0811659	0.43927	0.0984698	0.347705
PDIA2	brown	-0.105336	0.314952	-0.080777	0.441473	-0.0973453	0.353265	-0.0687307	0.512709	-0.227637	0.0282028	0.122544	0.241918	-0.0366695	0.727118	0.893607	2.04241e-33	-0.128712	0.218851	-0.0522583	0.618847	-0.0822192	0.433335	-0.0949356	0.365365	-0.0317917	0.762257	-0.105211	0.315532	-0.154044	0.140408	-0.0492309	0.639335	-0.169629	0.104052	-0.082529	0.431598	-0.153926	0.140717
GATM	brown	-0.102859	0.32653	-0.0474258	0.651682	-0.0706021	0.50127	-0.0213461	0.839062	-0.170164	0.102949	0.0994257	0.343022	-0.000403763	0.996935	0.899445	1.79052e-34	-0.118051	0.259745	-0.0139137	0.894691	-0.0361038	0.731166	-0.0645257	0.538893	-0.0578866	0.58153	-0.0458402	0.662606	-0.129673	0.215402	-0.014002	0.894027	-0.15214	0.145439	-0.0616453	0.557201	-0.14089	0.177964
RPS7	brown	-0.101744	0.331829	0.194844	0.061266	0.126959	0.225241	0.265698	0.0100505	-0.0247567	0.81378	0.224983	0.0301442	0.0580559	0.580424	0.527297	5.62434e-08	0.0799594	0.446124	0.366567	0.000301644	0.606748	1.14469e-10	0.0293777	0.779833	0.123529	0.238127	0.311712	0.00235366	-0.0703249	0.502956	0.302683	0.0031881	0.100582	0.337411	0.101259	0.33415	0.0914714	0.383199
RPS15A	brown	-0.101304	0.333936	-0.0234724	0.82328	-0.0453481	0.666011	-0.0350968	0.738389	0.0303138	0.773003	0.15071	0.149307	0.281829	0.00620376	0.768596	2.38962e-19	-0.154335	0.139651	0.0493469	0.638545	0.114167	0.275862	0.0097129	0.926378	-0.0159972	0.879034	0.112547	0.282779	0.0372717	0.722817	0.0835408	0.425953	-0.0866848	0.408686	-0.0863844	0.410318	0.00925591	0.929833
RPS10	brown	-0.101209	0.334393	-0.0265826	0.800322	0.0961671	0.35915	-0.0704268	0.502335	0.050814	0.628586	0.144406	0.167274	-0.0326518	0.756024	0.549226	1.19288e-08	-0.119004	0.255892	0.159925	0.125701	0.0998194	0.341105	-0.00875113	0.93365	0.0808624	0.440989	0.609494	8.95593e-11	-0.106035	0.311732	0.0861159	0.41178	0.134476	0.198742	-0.0313338	0.765582	0.453856	4.89833e-06
SEC11C	brown	-0.101092	0.334956	0.0133076	0.899254	0.0557211	0.595766	0.000781004	0.994072	0.0257338	0.806571	0.195862	0.059898	-0.000553009	0.995802	0.536796	2.91221e-08	-0.0512297	0.625776	0.0774991	0.460285	0.149427	0.15284	-0.00829278	0.937118	0.0136903	0.896373	0.526816	5.81175e-08	-0.00444315	0.966284	0.0218211	0.835531	0.0639386	0.5426	0.0216217	0.837012	0.122918	0.240473
SSR4	brown	-0.100231	0.339109	-0.0428503	0.683397	-0.0186197	0.859392	-0.0957476	0.361259	0.0667286	0.525094	0.129506	0.215998	-0.0362538	0.730092	0.790368	4.52749e-21	-0.138239	0.186349	0.041436	0.693316	0.054168	0.60607	-0.0627557	0.550108	0.0747968	0.47612	0.385034	0.000138438	-0.0547381	0.602279	-0.0113937	0.913683	-0.0139631	0.89432	-0.0269166	0.797866	0.130828	0.21131
KCTD14	brown	-0.100087	0.339808	-0.0564408	0.591017	-0.0870448	0.406735	-0.00695153	0.947273	-0.197091	0.058279	0.137693	0.188111	0.0676239	0.519537	0.912691	3.91801e-37	-0.129601	0.215659	0.00762174	0.942197	-0.0403257	0.701139	-0.0513572	0.624916	-0.0496718	0.636334	-0.0576683	0.582958	-0.154189	0.140031	0.0419931	0.689403	-0.23959	0.0207187	-0.0840011	0.4234	-0.176042	0.0914226
PSAT1	brown	-0.0995544	0.342394	-0.0735124	0.483748	-0.0649007	0.536531	-0.033449	0.75026	-0.187724	0.0715585	0.0547573	0.602151	0.0303632	0.772644	0.827855	1.42143e-24	-0.117112	0.26358	-0.0530632	0.613448	-0.105334	0.314963	-0.0577704	0.58229	-0.0215672	0.837418	-0.126766	0.225954	-0.148669	0.154958	-0.0512027	0.625959	-0.165437	0.113017	-0.0857126	0.413981	-0.157417	0.131822
ABHD14B	brown	-0.099407	0.343113	-0.04837	0.645212	0.00740546	0.943835	0.0561544	0.592905	0.0154183	0.88338	0.00101724	0.992279	0.107082	0.306954	0.653892	1.19093e-12	-0.0833776	0.426861	-0.0055025	0.958252	0.295566	0.00402308	-0.0537043	0.609162	-0.00188554	0.985689	0.0808244	0.441204	-0.216243	0.0373542	-0.0261115	0.803789	-0.0626554	0.550747	0.0752094	0.473683	0.0315474	0.76403
RPL12	brown	-0.0993748	0.34327	0.0387429	0.712345	0.0451897	0.667108	0.0205119	0.845271	-0.0610533	0.561	0.231386	0.0256414	-0.0148485	0.887661	0.868087	2.00824e-29	-0.0925615	0.377531	0.115817	0.268934	0.184262	0.0770441	-0.0691666	0.510033	0.0964734	0.357614	0.274561	0.00773679	0.0311021	0.767266	0.127555	0.223057	0.0471022	0.653906	-0.0643894	0.539753	0.122188	0.243297
RTCA	brown	-0.098614	0.346996	-0.0242588	0.81746	-0.00183151	0.986099	-0.0611346	0.560478	-0.0244125	0.816324	-0.00139529	0.989409	-0.00994423	0.924629	0.32173	0.00166231	-0.071958	0.493065	-0.020528	0.845152	0.103758	0.322298	0.115691	0.269459	-0.0424693	0.686064	0.0733249	0.484867	-0.0693583	0.508858	-0.0492344	0.639311	0.0488717	0.641784	0.0189451	0.85696	0.0232002	0.825296
CYP7B1	brown	0.0984785	0.347662	0.1573	0.132113	0.0184121	0.860943	-0.023846	0.820513	-0.195356	0.060574	0.169883	0.103526	0.0143583	0.891347	0.44299	8.72316e-06	0.02107	0.841117	-0.0649667	0.536116	-0.0324968	0.757146	0.263139	0.0108225	-0.0172163	0.869892	0.0309121	0.768648	0.128329	0.220235	0.0643418	0.540053	-0.0600435	0.567509	-0.0821875	0.433513	-0.0488835	0.641704
MOCS2	brown	-0.0982117	0.348976	0.150768	0.149148	0.200123	0.0544397	0.156404	0.134359	0.144091	0.168212	0.194267	0.0620527	0.151569	0.146974	0.367404	0.000291479	0.137978	0.187191	0.101414	0.333409	0.060438	0.564962	0.048573	0.643824	0.188871	0.0698114	0.268947	0.00914003	-0.0439407	0.675786	0.0772763	0.461579	0.114791	0.273229	0.0644078	0.539636	0.148959	0.154144
CYC1	brown	-0.0980496	0.349776	0.0987016	0.346566	0.0297401	0.777187	0.205872	0.04773	0.285773	0.00549009	0.201174	0.0531589	0.0549089	0.601145	0.314633	0.00212931	0.0575852	0.583502	0.0968082	0.35594	0.02373	0.821372	-0.0181786	0.86269	0.16048	0.124376	0.0167013	0.873752	0.177979	0.0878572	0.212122	0.0412256	-0.125511	0.230621	0.085042	0.417657	-0.108684	0.29973
RPS20	brown	-0.0980398	0.349825	-0.0586337	0.576656	-0.124484	0.234488	-0.125401	0.231032	-0.00293669	0.977712	-0.0479866	0.647836	0.119294	0.254728	0.785611	1.11985e-20	-0.182283	0.0803283	-0.0930261	0.375131	0.0322977	0.758588	-0.0443567	0.672891	-0.0881104	0.400993	-0.0513546	0.624933	0.0047959	0.963609	-0.0274213	0.794159	-0.223612	0.0311905	-0.19265	0.0642993	-0.212133	0.0412145
PEBP1	brown	-0.0977143	0.351435	-0.0957246	0.361375	-0.00303773	0.976945	-0.0446108	0.671126	-0.0297201	0.777333	-0.00957465	0.927423	-0.00641636	0.951327	0.754603	2.45019e-18	0.00295725	0.977556	0.0121333	0.908104	-0.0316357	0.763389	-0.108148	0.302136	0.00629222	0.952267	0.25343	0.0142423	-0.286756	0.0053239	-0.04715	0.653577	0.0338748	0.747187	0.108302	0.301444	0.0212678	0.839644
RPL27	brown	-0.096903	0.355467	0.0488817	0.641716	0.0141251	0.893101	0.140727	0.178473	-0.0434097	0.679489	0.201828	0.0523737	0.10615	0.311206	0.784686	1.33213e-20	-0.0396765	0.705728	0.160264	0.124892	0.241522	0.0196855	-0.0417264	0.691275	0.0105056	0.920388	0.164634	0.1148	-0.0384291	0.714574	0.130204	0.213515	0.0147325	0.888533	-0.024479	0.815832	-0.0987729	0.346216
RPLP2	brown	0.0963768	0.358098	-0.0748224	0.475968	0.0151556	0.885353	-0.0974607	0.352692	0.0260552	0.804203	0.108328	0.301327	0.0190117	0.856463	0.535878	3.10631e-08	-0.0331557	0.752379	0.00401624	0.969522	0.14017	0.180214	0.153585	0.141609	0.0462046	0.66009	0.4539	4.88661e-06	-0.0589788	0.574411	-0.0157308	0.881033	0.157141	0.132509	-0.0802156	0.444664	0.322748	0.0016035
FDXR	brown	-0.0960775	0.3596	0.146618	0.160796	-0.00757978	0.942515	0.0869392	0.407307	-0.0403535	0.700943	0.153073	0.142958	0.0301216	0.774404	0.513549	1.40793e-07	-0.113279	0.279639	0.0683472	0.51507	0.0435726	0.678352	0.123917	0.236643	-0.0508209	0.62854	-0.132477	0.20556	0.0716508	0.494918	0.272298	0.00827782	-0.14411	0.168154	-0.087621	0.403624	-0.158673	0.128729
RPL7L1	brown	0.0958762	0.360612	0.0160031	0.878989	-0.0667347	0.525056	-0.112565	0.282699	-0.0370729	0.724235	-0.00565089	0.957127	0.16793	0.107615	0.362091	0.000361805	-0.154781	0.138497	-0.0160662	0.878516	0.119165	0.255243	-0.0011926	0.990948	0.09801	0.349972	0.112349	0.283632	0.0484544	0.644634	0.0461843	0.66023	-0.0188368	0.857769	-0.096124	0.359366	-0.00358676	0.97278
RPS16	brown	-0.0958728	0.360629	-0.098557	0.347276	0.0213256	0.839215	-0.0690451	0.510778	0.295657	0.0040113	0.0400592	0.703021	0.192507	0.0645014	0.378325	0.000184705	-0.186485	0.0734839	0.003032	0.976989	0.0102965	0.921968	0.525559	6.33012e-08	0.101011	0.335342	0.195071	0.0609577	0.0556815	0.596027	0.0944608	0.367778	-0.0180668	0.863526	-0.106137	0.311265	0.0811535	0.43934
RPS24	brown	-0.0951725	0.364164	-0.0785736	0.45407	0.0237156	0.821479	-0.0793663	0.449515	-0.0832177	0.427751	0.119932	0.252175	-0.0238551	0.820446	0.85779	4.82828e-28	-0.132387	0.205871	0.0137615	0.895836	0.0947557	0.366278	-0.0371309	0.723821	-0.0392002	0.709101	0.21717	0.0365271	-0.0290509	0.782221	0.0282135	0.788349	-0.0104581	0.920747	-0.159257	0.127309	-0.067656	0.519338
SPTB	brown	-0.0944458	0.367855	-0.222966	0.0316941	-0.194346	0.0619432	-0.179844	0.084529	-0.304789	0.00297266	-0.156427	0.1343	-0.316767	0.00197778	-0.435892	1.25836e-05	-0.24387	0.0184889	-0.217933	0.0358576	-0.281726	0.00622351	-0.202094	0.0520571	-0.125583	0.23035	-0.393736	9.43614e-05	-0.0796505	0.447889	-0.215205	0.0382993	-0.116946	0.264265	-0.190199	0.0678329	0.0520441	0.620288
FBXO2	brown	-0.0936651	0.371845	-0.0814725	0.437537	-0.111037	0.289326	-0.118521	0.257842	-0.107663	0.304322	-0.0119634	0.909385	-0.0832723	0.427447	0.492219	5.4095e-07	-0.16955	0.104215	-0.058795	0.575606	-0.141463	0.17619	-0.149414	0.152876	-0.0766981	0.464948	-0.0592577	0.572599	-0.133491	0.202079	-0.0229901	0.826854	-0.0474505	0.651512	-0.127415	0.22357	-0.115714	0.269364
ABAT	brown	-0.0935812	0.372276	-0.0365991	0.727621	-0.0583072	0.578784	-0.0312924	0.765883	-0.19873	0.0561776	0.0634225	0.54587	-0.0265565	0.800514	0.843758	2.51435e-26	-0.0956048	0.361979	-0.0225653	0.830004	-0.0590384	0.574023	-0.0854949	0.415172	0.0016701	0.987324	-0.0511037	0.626627	-0.126823	0.225745	-0.00838076	0.936452	-0.139699	0.181696	-0.0772336	0.461828	-0.115804	0.268989
CPB1	brown	-0.0929787	0.375375	-0.0429474	0.682718	-0.0767962	0.464375	-0.00429434	0.967413	-0.224662	0.0303862	0.230494	0.0262318	0.017044	0.871183	0.898182	3.06949e-34	-0.107129	0.306739	-0.0165463	0.874914	-0.0409766	0.696549	-0.064466	0.539269	-0.011935	0.909599	-0.0138506	0.895166	-0.151898	0.146088	-0.00948563	0.928096	-0.170044	0.103194	-0.0842003	0.422297	-0.115933	0.268454
TTC38	brown	-0.092976	0.375389	-0.0374283	0.721699	-0.004621	0.964936	0.0696804	0.506887	0.0503955	0.631421	0.0297172	0.777354	-0.0350639	0.738626	0.429305	1.75526e-05	-0.0686589	0.51315	0.116833	0.264728	0.0308576	0.769044	0.0308198	0.769319	-0.0601069	0.5671	0.179424	0.0852701	-0.126409	0.227277	0.122519	0.242015	-0.0207752	0.843311	0.00832903	0.936844	0.241115	0.0198992
ARFGAP3	brown	-0.0918393	0.38128	0.1247	0.233672	0.117289	0.262857	0.191672	0.0656918	-0.195435	0.0604677	0.153395	0.142109	-0.0524165	0.617784	0.710098	1.58602e-15	-0.0546289	0.603004	0.223327	0.0314119	0.108574	0.300221	0.0236093	0.822265	0.087108	0.406393	0.189334	0.0691171	-0.107336	0.305799	0.135218	0.196253	0.107493	0.305088	0.151111	0.148214	0.0084406	0.936
PNPO	brown	-0.0918006	0.381482	-0.0369986	0.724766	-0.0299057	0.775979	0.165619	0.112614	0.247336	0.0168378	0.0252898	0.809845	0.225856	0.0294937	0.48032	1.10271e-06	-0.0520462	0.620273	-0.0573725	0.584896	-0.0277715	0.791589	0.104174	0.320353	-0.0387286	0.712447	-0.241823	0.0195285	-0.070443	0.502237	0.00308908	0.976556	-0.242107	0.0193811	0.0654348	0.533176	-0.20236	0.0517427
CEL	brown	-0.0906211	0.387655	-0.0330791	0.752932	-0.0674449	0.520646	-0.0383468	0.715159	-0.230668	0.0261158	0.0889904	0.396287	-0.0338857	0.747108	0.732423	7.24733e-17	-0.0821822	0.433543	-0.023154	0.825638	-0.0629324	0.548983	-0.0908858	0.386264	-0.0339919	0.746342	-0.0406766	0.698663	-0.12215	0.243447	-0.00836972	0.936536	-0.194012	0.0624016	-0.0838357	0.424316	-0.0964605	0.357678
CNOT7	brown	0.0905473	0.388043	-0.13369	0.201402	0.0089235	0.932347	-0.130967	0.210818	-0.254345	0.0138843	-0.0598169	0.568975	-0.286344	0.00539295	0.308404	0.00263329	-0.153507	0.141814	-0.0251389	0.810958	-0.00124485	0.990551	-0.0650206	0.535777	-0.0264482	0.801311	0.13797	0.187218	-0.102295	0.329203	-0.0654076	0.533347	0.0677733	0.518613	0.130778	0.211484	0.00927177	0.929713
CTRC	brown	-0.0901113	0.390342	-0.0454555	0.665268	-0.0734819	0.483929	-0.049855	0.635088	-0.230141	0.026469	0.0902788	0.389457	-0.0249057	0.81268	0.769519	2.03773e-19	-0.0917274	0.381863	-0.0336289	0.748961	-0.0679756	0.517363	-0.0540605	0.606787	-0.0528161	0.615103	-0.0409763	0.696551	-0.127152	0.224534	-0.0179829	0.864153	-0.194245	0.0620825	-0.0880405	0.401368	-0.106915	0.307712
P4HB	brown	-0.0899618	0.391131	-0.0513546	0.624934	-0.0195534	0.852418	-0.0223269	0.831774	-0.164229	0.115707	0.114391	0.274916	-0.0531907	0.612595	0.867319	2.56893e-29	-0.136242	0.192854	0.00958454	0.927348	0.00384739	0.970803	-0.0361084	0.731133	0.00488937	0.962901	0.0613766	0.558924	-0.0795904	0.448232	-0.0169572	0.871834	-0.0814434	0.437702	-0.0694798	0.508114	-0.0628983	0.5492
CELA3A	brown	-0.0899504	0.391192	-0.0449673	0.668651	-0.0782764	0.455784	-0.061506	0.558094	-0.227364	0.0283969	0.145755	0.1633	-0.0533335	0.611639	0.763286	5.89062e-19	-0.0972314	0.353832	-0.0287894	0.784133	-0.0555559	0.596858	-0.0906984	0.387249	-0.0490877	0.640311	-0.0200052	0.849048	-0.123476	0.238329	-0.0259576	0.804922	-0.203852	0.0500051	-0.0962769	0.358599	-0.0950903	0.36458
PRSS1	brown	-0.0895338	0.393398	-0.0514033	0.624605	-0.0998713	0.340852	-0.0208717	0.842592	-0.273189	0.00806082	0.191139	0.0664594	-0.01543	0.883292	0.868327	1.8589e-29	-0.0919493	0.380708	-0.0389248	0.711054	-0.124462	0.234572	-0.0154105	0.883438	-0.0333752	0.750793	-0.121227	0.247053	-0.138028	0.187031	-0.0262269	0.802939	-0.183161	0.0788586	-0.0973016	0.353482	-0.142953	0.171633
PTGR2	brown	-0.0895215	0.393463	0.0179013	0.864764	0.0144507	0.890651	-0.0472327	0.653009	-0.185581	0.0749152	-0.0127622	0.903363	-0.0364353	0.728792	0.448234	6.6189e-06	-0.0441691	0.674197	0.0121175	0.908223	0.127603	0.222879	0.104228	0.320099	-0.068591	0.513568	0.321672	0.00166572	-0.0903795	0.388927	-0.0501643	0.632988	0.0209314	0.842148	0.0101821	0.922832	0.403274	6.12255e-05
ARSA	brown	-0.0893068	0.394604	0.0329925	0.753558	0.000502694	0.996184	0.0655992	0.532146	-0.000340213	0.997418	0.0778518	0.45824	0.143454	0.170122	0.71371	9.82061e-16	-0.0977375	0.35132	0.121132	0.247429	0.106153	0.311194	0.0684991	0.514134	0.0965122	0.35742	0.19428	0.0620344	-0.136454	0.192157	0.0614798	0.558262	0.034732	0.741012	0.0689029	0.511651	0.164946	0.114105
RPS14	brown	-0.0889708	0.396392	-0.0386722	0.712847	-0.0403808	0.70075	0.0888471	0.397052	-0.0405655	0.699447	0.0714269	0.496271	0.285277	0.00557555	0.676382	1.0026e-13	-0.1595	0.126722	0.0100504	0.923827	-0.018988	0.85664	0.0912265	0.384479	-0.0183609	0.861326	-0.0962777	0.358595	0.0191406	0.8555	0.0271289	0.796306	-0.183359	0.0785288	-0.0589199	0.574793	-0.154217	0.13996
SFXN2	brown	0.0879803	0.401692	-0.0337919	0.747785	0.0715115	0.495759	-0.0280621	0.789459	-0.20145	0.0528261	0.0193766	0.853738	-0.0691386	0.510204	0.750523	4.69172e-18	-0.0181349	0.863017	-0.0262809	0.802542	0.00468747	0.964432	-0.0858536	0.413211	-0.0825836	0.431293	0.164145	0.115897	-0.164119	0.115954	-0.0306475	0.770574	-0.019741	0.851019	-0.0298128	0.776656	0.0352926	0.736983
TOP3B	brown	0.0879492	0.401859	0.0490479	0.640582	0.0410998	0.695681	0.0549819	0.60066	0.0231515	0.825657	0.149143	0.153631	0.0685565	0.51378	0.448407	6.55836e-06	-0.0374982	0.721201	0.236334	0.0225656	0.294064	0.00422246	0.181129	0.082294	0.0293787	0.779826	0.207719	0.0457251	-0.0852876	0.416308	0.145837	0.163063	-0.0377385	0.719489	-0.00390979	0.97033	0.0745792	0.477407
SARDH	brown	-0.0873568	0.405049	-0.0633363	0.546417	-0.081666	0.436446	-0.0324469	0.757507	-0.201696	0.0525314	0.190775	0.0669887	-0.0363846	0.729155	0.867582	2.36199e-29	-0.117191	0.263256	-0.0329734	0.753697	-0.065125	0.535121	-0.072023	0.492674	-0.0539573	0.607474	-0.0549656	0.600769	-0.132803	0.204435	-0.0311351	0.767026	-0.192164	0.0649878	-0.0774494	0.460573	-0.114613	0.273977
CPA2	brown	-0.0869641	0.407172	-0.0536214	0.609715	-0.0834602	0.426402	-0.0506479	0.62971	-0.240854	0.0200373	0.0626007	0.551095	-0.0370955	0.724074	0.756552	1.78864e-18	-0.0885261	0.398766	-0.039739	0.705286	-0.0842105	0.42224	-0.0972257	0.35386	-0.0377429	0.719457	-0.080587	0.442551	-0.140254	0.179952	-0.0258457	0.805747	-0.230267	0.0263842	-0.0920015	0.380436	-0.112742	0.281939
NDUFV2	brown	-0.0848253	0.418848	0.0334724	0.750091	0.0323332	0.758331	-0.112834	0.281544	0.0851179	0.41724	0.0217178	0.836299	-0.0906248	0.387635	0.381339	0.000162388	0.0872685	0.405526	0.0585983	0.576887	0.222862	0.0317762	0.0115175	0.912749	-0.0600777	0.567288	0.397383	8.01021e-05	0.0485398	0.644051	0.104803	0.317422	0.0937728	0.371293	-0.0154347	0.883256	0.165542	0.112784
TMEM97	brown	-0.0847875	0.419057	-0.0533644	0.611432	-0.0649586	0.536167	-0.0701121	0.504252	-0.124503	0.234416	0.0813654	0.438142	0.0112085	0.915081	0.770293	1.78213e-19	-0.121169	0.24728	-0.00860459	0.934759	0.122276	0.242958	-0.0157137	0.881161	-0.0676763	0.519213	0.060877	0.562134	-0.0460228	0.661344	-0.0175522	0.867377	-0.167153	0.109278	-0.0850491	0.417618	-0.114219	0.275641
RPN1	brown	-0.0840373	0.423199	0.00085806	0.993487	0.0447832	0.669928	-0.0371105	0.723967	-0.0816242	0.436682	0.132967	0.203872	-0.0709158	0.499365	0.806847	1.62331e-22	-0.099057	0.344824	0.234135	0.0238913	0.184184	0.0771724	0.0307643	0.769723	0.0473155	0.65244	0.524806	6.66175e-08	-0.0389259	0.711046	0.0953089	0.363474	0.174971	0.0934439	0.00118679	0.990992	0.172789	0.097669
PABPC4	brown	-0.0838894	0.424019	0.05857	0.577071	0.0157844	0.880631	0.175163	0.0930797	-0.143236	0.170777	0.283753	0.0058459	0.0315267	0.764181	0.853242	1.81836e-27	0.027596	0.792877	0.201965	0.052211	0.0644854	0.539147	0.132941	0.203963	0.0482196	0.646241	0.100157	0.339466	-0.0581663	0.579703	0.179111	0.0858246	-0.0216275	0.83697	0.0405732	0.699392	-0.0463239	0.659266
CYB5A	brown	-0.0833832	0.42683	-0.0551087	0.599819	-0.0503375	0.631814	-0.0178571	0.865095	-0.0767087	0.464886	0.0430539	0.681974	0.0477942	0.649155	0.728504	1.2734e-16	-0.106444	0.309863	-0.0214427	0.838344	0.0812629	0.438721	-0.0463005	0.659428	-0.0855654	0.414786	-0.0617508	0.556525	-0.0517094	0.622541	-0.0159898	0.879089	-0.184942	0.0759412	-0.0658754	0.530417	-0.146989	0.159728
TUBGCP2	brown	0.0825956	0.431226	0.188877	0.0698025	0.162889	0.11875	0.25221	0.0147322	-0.0605079	0.564511	0.202827	0.051193	-0.0814757	0.43752	0.245218	0.017831	0.0727756	0.488152	0.370193	0.000259816	0.0813512	0.438223	0.143756	0.169213	0.0992621	0.343821	0.448001	6.70134e-06	-0.0185471	0.859934	0.3436	0.000746164	0.272023	0.00834563	0.164137	0.115914	0.442017	9.17681e-06
PHKA2	brown	0.0816781	0.436378	0.0719831	0.492914	0.11351	0.278652	0.205333	0.0483283	-0.0141573	0.892858	0.0488702	0.641794	-0.0768214	0.464229	0.228093	0.0278795	0.083044	0.42872	0.110105	0.29342	-0.0260377	0.804332	-0.0380864	0.717011	-0.05316	0.6128	0.0580977	0.580151	-0.0500935	0.633469	0.0490995	0.64023	0.0828535	0.429783	0.0233855	0.823923	0.0276243	0.792669
GAMT	brown	-0.0816515	0.436528	-0.0881765	0.400639	-0.127472	0.223359	-0.0859233	0.41283	-0.300822	0.0033899	0.0694573	0.508252	-0.0756652	0.470999	0.831042	6.55001e-25	-0.106141	0.311247	-0.0546989	0.602539	-0.077815	0.458453	-0.106874	0.307899	-0.069594	0.507415	-0.0336576	0.748754	-0.161267	0.122517	-0.0398479	0.704515	-0.222123	0.0323618	-0.076361	0.466918	-0.130937	0.210924
PCMTD1	brown	-0.080516	0.442955	-0.0188076	0.857987	0.355991	0.000461621	0.146971	0.15978	-0.0253688	0.809262	0.145977	0.162655	0.364022	0.000334621	0.441832	9.2657e-06	-0.0504683	0.630927	0.337691	0.000931848	0.425945	2.07455e-05	0.36208	0.000361968	0.259793	0.0119098	0.366429	0.000303355	-0.220485	0.0336925	0.288727	0.00500427	0.139068	0.183697	-0.0260194	0.804467	0.236753	0.0223204
RPS27	brown	-0.0803998	0.443615	0.0882603	0.400189	-0.00902152	0.931605	0.0537387	0.608932	-0.152834	0.143589	0.0183619	0.861319	0.206319	0.0472383	0.50371	2.64958e-07	-0.0529142	0.614445	0.0429487	0.682709	0.369912	0.000262858	0.0287633	0.784324	0.11295	0.281045	0.0789374	0.451976	0.156152	0.134995	0.0113337	0.914135	-0.112309	0.283802	-0.0124798	0.905491	0.109576	0.295758
ETFB	brown	-0.0802577	0.444424	0.120087	0.251561	0.0796646	0.447808	0.473167	1.6706e-06	0.360016	0.000393283	0.204676	0.0490665	0.164176	0.115826	0.370059	0.000261265	0.120226	0.251009	0.204737	0.0489968	0.0477647	0.649357	0.115387	0.27073	0.0202721	0.847059	-0.0290094	0.782524	-0.00976773	0.925963	0.324667	0.00149779	-0.03572	0.733916	0.213086	0.0402911	-0.0959364	0.360309
AMY2B	brown	-0.078728	0.453181	-0.0488285	0.642079	-0.0808751	0.440916	-0.0492317	0.63933	-0.252114	0.0147715	0.0564994	0.590632	-0.0488712	0.641788	0.70913	1.80114e-15	-0.123057	0.239939	-0.052135	0.619676	-0.089695	0.392543	-0.0998656	0.34088	-0.0500985	0.633435	-0.105495	0.314219	-0.134878	0.19739	-0.0236373	0.822058	-0.236942	0.0222104	-0.0946173	0.366982	-0.121442	0.24621
RABGAP1	brown	-0.0787232	0.453208	0.0117588	0.910928	-0.0219267	0.834746	0.0619145	0.555477	-0.267426	0.00955689	0.0485209	0.64418	-0.0385704	0.71357	0.53319	3.74788e-08	0.077842	0.458297	0.231176	0.025779	0.0468316	0.655767	-0.061021	0.561208	0.0834018	0.426726	0.169879	0.103536	-0.163397	0.11759	0.0509973	0.627347	0.18216	0.0805372	0.0447311	0.67029	0.293869	0.00424903
FAM129A	brown	-0.0780992	0.456808	0.0290567	0.782178	0.0164774	0.875431	0.117	0.264043	-0.18993	0.0682302	0.133335	0.202612	0.0211092	0.840825	0.879331	4.52384e-31	-0.0364655	0.728576	0.133682	0.201429	-0.0137564	0.895875	-0.0815218	0.437259	0.0344624	0.742952	0.0116929	0.911426	-0.111666	0.286586	0.0898175	0.391895	-0.121361	0.246528	0.0623985	0.552385	-0.061287	0.559499
RPS2	brown	-0.0765309	0.465925	-0.0448182	0.669685	-0.037428	0.721702	-0.109203	0.297417	0.146885	0.160027	0.110964	0.289644	0.233734	0.0241401	0.750146	4.97879e-18	-0.182715	0.0796029	0.0288359	0.783793	0.18347	0.078346	0.17706	0.0895362	-0.0301608	0.774119	0.351279	0.000555392	0.058716	0.57612	0.0476902	0.649868	0.0839478	0.423695	-0.106082	0.311519	-0.021626	0.836981
CBR4	brown	-0.0764587	0.466347	-0.101097	0.334932	-0.157978	0.130433	-0.127798	0.222169	-0.111862	0.285734	-0.0407708	0.697999	-0.0589245	0.574764	0.303954	0.00305645	-0.0731253	0.486059	0.0298085	0.776688	-0.0766288	0.465353	-0.0644978	0.539069	-0.0818944	0.435161	-0.0553682	0.5981	-0.123944	0.23654	0.0485038	0.644297	-0.123814	0.237035	-0.110113	0.293382	-0.106711	0.308644
SCFD1	brown	-0.0757903	0.470264	0.0697752	0.506308	0.0830112	0.428903	-0.0849757	0.418021	0.056886	0.588089	0.00606392	0.953997	-0.0898047	0.391963	0.298311	0.00368037	-0.0410065	0.696338	0.124464	0.234564	0.391906	0.000102373	-0.0107458	0.918574	0.0415473	0.692533	0.425229	2.14929e-05	-0.0799472	0.446193	0.0171106	0.870685	0.29424	0.00419869	0.0866383	0.408938	0.244794	0.0180359
SIRT3	brown	-0.0756709	0.470966	0.052439	0.617633	0.0685806	0.513632	0.123526	0.238137	-0.0360696	0.73141	0.330575	0.00121076	-0.0472291	0.653034	0.353279	0.000513652	-0.00966055	0.926773	0.115862	0.268746	0.0359017	0.732614	-0.0521053	0.619876	0.0425753	0.685321	0.115365	0.27082	0.200118	0.0544462	0.0791207	0.450924	-0.0192946	0.85435	0.327179	0.00136895	0.00375894	0.971474
CRNKL1	brown	0.0754917	0.47202	0.129101	0.21745	0.0190044	0.856517	0.18927	0.0692133	-0.0332434	0.751745	0.0922857	0.37896	0.118066	0.259684	0.256381	0.0131153	-0.030156	0.774153	0.0942389	0.36891	-0.00899994	0.931768	0.0148535	0.887623	0.0289324	0.783087	0.00841002	0.936231	-0.0285435	0.785933	0.0847879	0.419055	-0.0530173	0.613755	0.0351234	0.738198	-0.0138069	0.895495
RAB3D	brown	-0.0745606	0.477517	0.0145179	0.890146	0.123121	0.239691	0.0148508	0.887644	-0.0138365	0.895272	0.0644668	0.539264	-0.0215173	0.837789	0.414692	3.58454e-05	0.00248276	0.981156	0.0512694	0.625508	0.117572	0.261699	-0.0498277	0.635274	-0.0225765	0.829921	0.436223	1.23731e-05	-0.0265342	0.800677	0.00935186	0.929107	0.106831	0.308093	0.12551	0.230624	0.204517	0.049246
GGACT	brown	0.073978	0.480975	-0.0517476	0.622283	0.488975	6.58634e-07	0.0638458	0.543187	-0.140029	0.180656	0.0752979	0.473161	0.15055	0.149744	0.527267	5.63574e-08	-0.132126	0.206772	-0.0133081	0.89925	0.0637489	0.543801	0.0443841	0.672701	-0.00325169	0.975322	0.114879	0.272857	-0.175559	0.09233	-0.0224701	0.830711	0.0668126	0.524571	0.0609968	0.561364	-0.0207357	0.843605
SND1	brown	-0.0739294	0.481264	0.2968	0.00386562	0.0641293	0.541395	0.238532	0.021304	-0.128344	0.220181	0.254761	0.0137241	0.0914654	0.38323	0.815302	2.59279e-23	-0.013796	0.895577	0.170073	0.103136	0.0689817	0.511167	0.361854	0.000365288	0.0850214	0.41777	0.0665506	0.526202	0.173043	0.0971693	0.202998	0.0509931	-0.0564171	0.591173	0.0338373	0.747457	-0.0434828	0.678979
STT3A	brown	-0.0738733	0.481597	-0.0145417	0.889967	-0.00114953	0.991275	-0.0232797	0.824707	0.0301131	0.774467	0.18123	0.0821206	-0.0124898	0.905415	0.783423	1.68558e-20	-0.136558	0.191816	0.0849354	0.418243	0.0457828	0.663003	0.00349227	0.973497	0.00800825	0.939272	0.2409	0.0200129	-0.0635064	0.545338	0.0782325	0.456038	0.000969927	0.992638	-0.0402382	0.701757	-0.0404992	0.699914
PNLIP	brown	-0.0738078	0.481987	-0.043727	0.677276	-0.072032	0.492619	-0.0290725	0.782063	-0.220519	0.0336643	0.0938698	0.370796	-0.0259774	0.804776	0.807045	1.5568e-22	-0.085022	0.417766	-0.0386053	0.713322	-0.0738172	0.481931	-0.0568239	0.588497	-0.0221324	0.833218	-0.0749347	0.475304	-0.137679	0.188159	-0.0206451	0.844279	-0.146963	0.159803	-0.0782725	0.455807	-0.107078	0.306971
CTRL	brown	-0.0737105	0.482567	-0.0494615	0.637764	-0.125976	0.228885	-0.00560792	0.957453	-0.275394	0.00754559	0.183416	0.0784355	0.0511108	0.626579	0.746236	9.16062e-18	-0.210529	0.0428091	-0.0764198	0.466574	-0.114403	0.274863	-0.0376439	0.720162	-0.107002	0.307317	-0.191967	0.0652695	-0.111113	0.288996	-0.0750783	0.474456	-0.335774	0.00100054	-0.0756576	0.471044	-0.309047	0.00257666
PRG4	brown	-0.0734907	0.483877	-0.0120061	0.909063	-0.0260451	0.804277	-0.0595337	0.570809	0.257191	0.0128198	-0.0449084	0.66906	0.0487365	0.642707	0.531689	4.15913e-08	-0.134907	0.197293	-0.0288441	0.783733	0.289249	0.00492242	0.24432	0.0182674	0.247825	0.0166154	0.305085	0.00294345	-0.0302949	0.773141	0.0715147	0.495739	0.0332472	0.751717	-0.0563084	0.59189	0.0494545	0.637812
AMY2A	brown	-0.0730501	0.486509	-0.0393485	0.70805	-0.0689456	0.511389	-0.0489767	0.641068	-0.199516	0.0551912	0.0635564	0.54502	-0.0354204	0.736066	0.71802	5.48944e-16	-0.0802667	0.444373	-0.0440054	0.675336	-0.0716375	0.494998	-0.0922391	0.379202	-0.0111875	0.915239	-0.0653109	0.533954	-0.125953	0.22897	-0.0197731	0.850779	-0.135626	0.194894	-0.0862436	0.411084	-0.0998628	0.340894
EARS2	brown	0.0722968	0.491026	-0.0768455	0.464088	-0.0483873	0.645094	-0.00926182	0.929788	-0.179632	0.0849023	-0.00225648	0.982874	0.0162478	0.877153	0.489682	6.31103e-07	0.0588156	0.575472	-0.059098	0.573636	-0.102004	0.33059	0.0205866	0.844715	0.0242903	0.817227	-0.0898767	0.391582	-0.166015	0.111747	-0.00716933	0.945623	-0.145126	0.165146	-0.0866621	0.408809	-0.055492	0.597281
SLC4A1AP	brown	0.0716211	0.495097	0.0411174	0.695557	0.112645	0.282357	0.225462	0.0297859	0.137004	0.190353	0.188447	0.0704532	0.124565	0.234184	0.212588	0.0407719	0.0794029	0.449305	0.236917	0.0222249	0.335006	0.00102934	0.0317423	0.762615	0.351939	0.000541284	0.389098	0.000115903	-0.197881	0.0572583	0.383342	0.000148972	0.202314	0.0517966	0.190737	0.0670446	0.171201	0.100836
NDUFS2	brown	0.071367	0.496632	0.0369552	0.725076	0.0938617	0.370838	0.0705081	0.501841	0.05297	0.614072	0.192228	0.0648976	-0.0248172	0.813334	0.560303	5.21924e-09	0.116954	0.264229	0.115255	0.27128	0.165845	0.112117	-0.0469818	0.654734	-0.00685025	0.94804	0.505275	2.39918e-07	-0.103216	0.324844	0.0832515	0.427563	0.119031	0.255785	-0.00175978	0.986643	0.138779	0.18462
DBI	brown	-0.0702225	0.503579	-0.071664	0.494838	0.0642167	0.540842	-0.00963654	0.926955	-0.0357277	0.733861	-0.0383718	0.714982	0.0707792	0.500194	0.637721	6.22872e-12	-0.0984739	0.347685	0.0641674	0.541154	-0.0053727	0.959236	0.0435917	0.678219	-0.0650779	0.535417	0.0180217	0.863863	-0.119014	0.255852	-0.0277484	0.791759	-0.0540329	0.60697	-0.0182448	0.862195	-0.083682	0.425169
GP2	brown	-0.069907	0.505503	-0.0482738	0.64587	-0.0727389	0.488372	-0.0758748	0.469768	-0.211908	0.0414351	0.0907017	0.387231	-0.0502716	0.63226	0.749327	5.66229e-18	-0.100744	0.336628	-0.0265167	0.800807	-0.0382194	0.716065	-0.0953542	0.363245	-0.0477086	0.649741	0.00669017	0.949252	-0.121244	0.246985	-0.0279532	0.790257	-0.144627	0.166617	-0.102794	0.326838	-0.0843442	0.421502
SNTB1	brown	0.067423	0.520782	-0.0446212	0.671053	0.207866	0.0455683	-0.00882463	0.933094	-0.0291048	0.781826	0.11537	0.2708	-0.04856	0.643913	0.598615	2.33583e-10	-0.0795567	0.448425	0.0949919	0.365079	0.0705172	0.501786	0.0199459	0.84949	0.0876427	0.403507	0.379249	0.000177577	-0.231205	0.0257598	0.0181985	0.862541	0.0633146	0.546554	0.023097	0.826061	0.050277	0.632224
RPL18A	brown	0.0671283	0.522609	0.167949	0.107574	0.105409	0.314618	0.236658	0.0223758	-0.0958363	0.360812	0.675106	1.16036e-13	0.0190277	0.856343	0.538104	2.65571e-08	-0.0265649	0.800452	0.33694	0.000958218	-0.0391629	0.709365	-0.0113759	0.913817	0.0805956	0.442502	0.0953705	0.363163	-0.0406875	0.698586	0.217696	0.0360646	-0.055654	0.596209	-0.00551659	0.958145	-0.0291025	0.781844
SERPINB8	brown	-0.0662096	0.528329	0.0849918	0.417933	0.0719384	0.493183	0.187831	0.0713941	-0.0553151	0.598452	0.160012	0.125492	-0.0355206	0.735347	0.358522	0.000417483	-0.0333174	0.751211	0.240219	0.0203772	0.0193711	0.853779	-0.0885395	0.398694	0.0269978	0.797269	0.282171	0.00613878	0.335368	0.0010157	0.343927	0.000736968	0.0790818	0.451147	0.0932689	0.37388	0.00839632	0.936335
RPL9	brown	-0.0660251	0.529481	-0.0422297	0.687743	0.035008	0.739028	-0.039429	0.70748	0.233693	0.0241652	0.144002	0.168478	-0.0708704	0.49964	0.447635	6.83239e-06	-0.155807	0.135871	0.0303069	0.773054	0.0436584	0.677754	0.106215	0.31091	0.116252	0.267128	0.226079	0.0293293	0.0153187	0.884128	0.0886671	0.398012	0.0105505	0.920049	-0.0226874	0.829099	0.125879	0.229245
LOXL3	brown	-0.0659319	0.530064	0.0122178	0.907466	0.150329	0.150348	0.00932281	0.929327	0.0390577	0.710111	0.0526734	0.61606	0.090891	0.386237	0.358243	0.000422153	-0.0406203	0.69906	0.132905	0.204086	0.266774	0.00974057	0.433595	1.41433e-05	-0.0363523	0.729386	0.251879	0.0148677	0.155585	0.136434	0.077074	0.462756	-0.0166598	0.874063	-0.115792	0.269038	0.0309298	0.768519
RANBP6	brown	-0.0640041	0.542186	-0.0218185	0.83555	0.0448291	0.66961	-0.140995	0.17764	-0.0787265	0.453189	-0.0167243	0.87358	0.0868546	0.407765	0.462204	3.10161e-06	-0.124874	0.233016	0.0847991	0.418993	0.194588	0.0616139	-0.0447043	0.670476	-0.0105076	0.920373	0.234935	0.0234013	0.0298537	0.776358	-0.0314785	0.764531	0.0615124	0.558053	0.0221257	0.833268	0.24781	0.0166224
MOB3A	brown	-0.0635924	0.544792	0.162761	0.119044	0.264572	0.0103841	0.336393	0.000977866	-0.0347295	0.741031	0.614695	5.58985e-11	0.0314887	0.764457	0.515939	1.20376e-07	0.137571	0.188509	0.220444	0.0337261	0.00627694	0.952383	0.100034	0.340063	0.243223	0.0188123	0.123619	0.23778	-0.0139984	0.894054	0.107847	0.30349	-0.0471033	0.653898	0.247719	0.0166636	0.133318	0.20267
RPS9	brown	-0.0629304	0.548996	0.0397583	0.705149	-0.0447265	0.670322	0.0348297	0.74031	0.135479	0.195381	0.191043	0.066599	0.263093	0.0108368	0.682706	4.80518e-14	-0.186451	0.073538	0.0350465	0.738751	0.165032	0.113913	0.0631318	0.547716	0.0116752	0.911559	0.0495588	0.637103	0.120818	0.248663	0.125227	0.231688	-0.199027	0.0558036	-0.116198	0.267355	-0.15993	0.125689
RPS21	brown	-0.0622538	0.553308	-0.040705	0.698463	0.0157066	0.881214	0.0527433	0.615591	-0.197887	0.0572506	0.0581523	0.579794	0.0987087	0.346531	0.658634	7.19231e-13	-0.10275	0.327045	0.0337667	0.747967	0.0866974	0.408617	0.22253	0.0320376	-0.0361466	0.730859	0.0906553	0.387475	-0.0521581	0.619521	-0.00601104	0.954398	-0.04487	0.669326	-0.0239524	0.819726	-0.0346872	0.741335
RPS28	brown	-0.0616639	0.557082	-0.0784693	0.454671	-0.0016924	0.987154	-0.0241217	0.818474	-0.0408986	0.697098	0.224175	0.0307574	0.122571	0.241813	0.520309	9.01218e-08	-0.094981	0.365134	-0.0125719	0.904797	-0.0152517	0.884631	-0.0372988	0.722623	0.0791799	0.450584	0.297428	0.00378762	-0.0742946	0.479094	0.0366263	0.727426	0.0646822	0.537907	-0.00253988	0.980723	0.294253	0.00419695
ALDH1L2	brown	-0.0602727	0.566029	-0.0291421	0.781555	-0.0314543	0.764706	0.097169	0.354142	-0.157109	0.132589	0.127174	0.224451	-0.00604142	0.954168	0.89559	9.08183e-34	-0.100655	0.337058	0.044889	0.669194	-0.0244778	0.815841	-0.0507409	0.629081	0.0398882	0.70423	0.0166364	0.874238	-0.1434	0.170282	0.0190599	0.856103	-0.134209	0.199643	-0.0265223	0.800765	-0.0836803	0.425178
DDRGK1	brown	-0.0597723	0.569264	0.119537	0.253754	0.11888	0.256391	0.170757	0.101737	-0.150479	0.149937	0.192322	0.0647639	0.0388846	0.711339	0.560197	5.26145e-09	0.0603716	0.565391	0.305932	0.00286139	0.112998	0.280841	0.0690791	0.510569	0.0667513	0.524953	0.501005	3.1418e-07	-0.0519576	0.620869	0.195062	0.0609709	0.11247	0.28311	0.131448	0.209132	0.237745	0.0217485
SPTA1	brown	-0.0594439	0.571391	-0.305415	0.00291128	-0.200219	0.0543222	-0.0828461	0.429825	-0.231564	0.0255246	-0.195272	0.0606871	-0.289443	0.00489241	-0.345494	0.000694242	-0.176831	0.0899581	-0.289024	0.00495754	-0.493882	4.88638e-07	-0.179044	0.0859443	-0.186082	0.0741206	-0.37109	0.000250323	-0.132275	0.206256	-0.195502	0.0603779	-0.173526	0.0962252	-0.212787	0.0405791	-0.17199	0.0992518
CPA1	brown	-0.0584422	0.577903	-0.0319401	0.761181	-0.0685244	0.513978	-0.0279715	0.790123	-0.225795	0.0295382	0.17547	0.0924975	-0.0197954	0.850613	0.77193	1.3396e-19	-0.0815782	0.436941	-0.0224544	0.830828	-0.0509824	0.627447	-0.0827268	0.430491	-0.0208484	0.842766	-0.0128425	0.902758	-0.13123	0.209895	-0.00417672	0.968305	-0.142577	0.172776	-0.0914498	0.383312	-0.0928763	0.375904
SEL1L	brown	-0.0583866	0.578266	0.00269166	0.979571	0.0267607	0.799012	-0.0395024	0.70696	-0.120113	0.251458	0.116926	0.264348	-0.0275246	0.793401	0.634747	8.35512e-12	-0.058286	0.578922	0.25053	0.0154308	0.215728	0.0378206	-0.0511748	0.626148	0.169401	0.104524	0.508613	1.93822e-07	-0.0819027	0.435114	0.0879642	0.401778	0.0877812	0.402762	-0.0467645	0.65623	0.207345	0.0461252
UCHL3	brown	0.0583089	0.578773	0.0295975	0.778228	0.129066	0.217577	0.118976	0.256005	0.043482	0.678984	0.0626587	0.550726	0.165912	0.111972	0.432445	1.49909e-05	-0.035309	0.736865	0.221694	0.0327054	0.110083	0.293514	0.0989234	0.345478	0.186698	0.0731507	0.316912	0.00196784	-0.0564437	0.590998	0.14264	0.172582	0.217295	0.036417	0.318467	0.00186409	0.138515	0.185463
PDCD4	brown	-0.057749	0.58243	0.0235578	0.822647	0.0562106	0.592534	0.0312592	0.766124	-0.11894	0.256148	0.244234	0.0183093	-0.00271662	0.979382	0.761323	8.17347e-19	-0.0461121	0.660728	0.199303	0.0554577	0.26554	0.0100968	-0.0369383	0.725196	0.0985365	0.347377	0.517295	1.10083e-07	-0.159414	0.126929	0.0916506	0.382263	0.0446957	0.670535	0.0260216	0.804451	0.229649	0.0268023
PGPEP1	brown	-0.0572445	0.585735	0.0115731	0.91233	0.131144	0.210198	-0.116468	0.266235	0.275534	0.0075137	-0.0415367	0.692608	-0.0155722	0.882224	0.351918	0.000541729	-0.134902	0.197309	0.0497921	0.635516	0.202205	0.0519262	0.0589508	0.574593	0.145964	0.162692	0.174644	0.0940667	0.0158595	0.880067	0.0507386	0.629097	0.0666129	0.525814	-0.144747	0.166262	-0.0219117	0.834858
EIF2S3	brown	0.0572032	0.586006	0.291049	0.00464954	0.514088	1.35917e-07	0.490759	5.91198e-07	-0.0809767	0.440341	0.348257	0.000624394	0.0295502	0.778573	0.473045	1.68235e-06	0.185631	0.0748358	0.353274	0.000513749	0.146345	0.161584	0.117551	0.261785	0.174409	0.0945174	0.11887	0.256433	0.022947	0.827173	0.316969	0.0019639	0.141638	0.175651	0.417797	3.08848e-05	0.0313327	0.76559
RPS8	brown	-0.0564941	0.590666	-0.0322139	0.759195	0.00571946	0.956608	-0.0779979	0.457394	-0.030694	0.770235	0.198066	0.0570214	0.0429721	0.682545	0.792565	2.95605e-21	-0.14406	0.168304	0.0387755	0.712114	0.377357	0.000192453	0.354681	0.00048613	-0.00381152	0.971075	0.295913	0.0039783	-0.0383062	0.715448	0.0385879	0.713446	0.0503114	0.631991	-0.0883503	0.399707	0.0878844	0.402207
PRSS3	brown	-0.0564708	0.590819	-0.0532447	0.612233	-0.0757039	0.470772	-0.0486978	0.642972	-0.262597	0.0109925	0.180082	0.0841109	-0.0160956	0.878295	0.863109	9.64994e-29	-0.0886051	0.398344	-0.0203743	0.846297	-0.0418671	0.690287	-0.10319	0.324967	-0.0586555	0.576514	0.0192334	0.854807	-0.141257	0.176825	-0.0166231	0.874338	-0.145571	0.163838	-0.105189	0.315632	-0.115059	0.272103
DNPH1	brown	-0.0561504	0.592931	-0.0720535	0.49249	0.0317721	0.7624	0.0681142	0.516507	-0.0150871	0.885868	0.0298029	0.776729	0.102022	0.330504	0.587845	5.82855e-10	0.12899	0.217849	-0.0799263	0.446313	-0.019616	0.851951	0.347142	0.000651754	-0.0788908	0.452245	0.0739499	0.481142	-0.136059	0.193457	-0.0933899	0.373258	-0.0806941	0.441943	0.0573335	0.585151	0.122635	0.241567
NDUFV3	brown	-0.055722	0.59576	-0.0580487	0.580471	-0.119064	0.255652	-0.0181136	0.863176	-0.228645	0.027493	0.00700819	0.946843	0.0459962	0.661529	0.273149	0.00807038	-0.0780419	0.45714	-0.0651184	0.535162	-0.109239	0.297255	-0.0338111	0.747646	-0.0899817	0.391026	-0.233998	0.0239761	-0.0694282	0.50843	-0.0311683	0.766785	-0.154376	0.139546	-0.0672242	0.522014	-0.157978	0.130433
LDHB	brown	-0.0549084	0.601148	0.051583	0.623392	0.0722575	0.491263	0.0964774	0.357594	-0.170191	0.102894	0.159962	0.125611	0.00706087	0.946444	0.725255	2.01709e-16	0.163043	0.118398	0.170025	0.103234	0.043528	0.678663	-0.0078492	0.940475	0.111452	0.287516	0.191238	0.0663161	-0.0159102	0.879686	0.0722443	0.491342	0.0232585	0.824864	0.00856964	0.935023	0.00452906	0.965633
ALG2	brown	-0.0548108	0.601796	0.0105981	0.91969	0.0402812	0.701453	-0.0422084	0.687892	0.119403	0.254289	0.107152	0.306635	0.0433214	0.680105	0.515633	1.22827e-07	-0.0238049	0.820817	0.207781	0.0456591	0.272788	0.00815791	0.117496	0.262009	0.155482	0.136698	0.453808	4.91088e-06	-0.00849491	0.935589	0.252452	0.0146338	0.150765	0.149155	-0.0395637	0.706526	0.136202	0.192985
MAT2A	brown	0.0542748	0.605359	0.0986358	0.346889	0.188493	0.0703832	0.115434	0.270531	0.037961	0.717904	0.262069	0.0111605	-0.0216169	0.837049	0.654098	1.16537e-12	-0.0229568	0.827101	0.298926	0.00360722	0.219725	0.0343251	0.0401697	0.70224	0.167533	0.108462	0.543477	1.81064e-08	-0.150024	0.151187	0.229958	0.0265925	0.247817	0.0166191	0.115136	0.271779	0.270123	0.00882894
PTER	brown	-0.0539164	0.607747	0.16584	0.112128	-0.0640497	0.541898	0.274056	0.00785469	-0.153238	0.142521	0.198145	0.0569205	0.0653301	0.533833	0.472097	1.77625e-06	0.182015	0.0807827	0.00268274	0.979639	-0.111092	0.289086	-0.0899904	0.39098	-0.0284863	0.786351	-0.156051	0.135251	-0.0661037	0.52899	0.13401	0.200316	-0.166102	0.111556	0.113085	0.280469	-0.136808	0.190996
SARS	brown	-0.052789	0.615285	-0.102017	0.330525	-0.00100191	0.992395	-0.160417	0.124527	0.0786023	0.453905	0.0418837	0.69017	-0.036526	0.728144	0.62269	2.66283e-11	-0.156487	0.134148	0.0592775	0.572471	0.12367	0.237585	0.279529	0.00665677	-0.0103403	0.921637	0.428126	1.86168e-05	-0.0990346	0.344933	-0.0408142	0.697693	0.117446	0.262212	-0.0787572	0.453013	0.154771	0.138524
IMPA2	brown	-0.0527139	0.615789	-0.0271803	0.795928	-0.131358	0.209448	0.0232617	0.824841	-0.372533	0.000235728	0.18616	0.073996	-0.00460768	0.965037	0.848478	6.95782e-27	-0.123351	0.23881	-0.0352994	0.736934	-0.198379	0.0566221	-0.07161	0.495164	-0.067586	0.519771	-0.178981	0.0860565	-0.154909	0.138167	-0.0304464	0.772037	-0.141356	0.17652	-0.0930746	0.374881	-0.350069	0.000582138
RPS23	brown	-0.0512886	0.625379	0.195572	0.0602841	0.115091	0.271969	0.238334	0.0214153	-0.0800017	0.445883	0.222462	0.0320918	0.034561	0.742243	0.728876	1.20758e-16	0.0338358	0.747468	0.331624	0.00116536	0.41788	3.07621e-05	0.147698	0.157702	0.231761	0.025396	0.211784	0.0415575	-0.0332396	0.751773	0.212129	0.0412182	-0.0123045	0.906813	0.0366447	0.727295	0.0636142	0.544654
RPL23A	brown	-0.0509938	0.62737	0.0408594	0.697374	-0.0135202	0.897653	0.0636007	0.54474	-0.105673	0.313396	0.150493	0.149898	0.141276	0.176766	0.723375	2.62455e-16	-0.0828698	0.429692	0.0480575	0.64735	0.285338	0.00556506	0.151529	0.147083	-0.010553	0.92003	0.0867037	0.408583	-0.0071199	0.945997	0.0708696	0.499645	-0.0602972	0.565871	-0.0561979	0.592618	-0.0346533	0.741578
MRPL48	brown	-0.05044	0.631119	0.00392465	0.970217	-0.0608323	0.562422	-0.00697149	0.947121	0.287496	0.00520186	-0.0992225	0.344014	-0.123316	0.238941	0.310639	0.00244128	-0.0537077	0.609139	0.0559939	0.593964	0.218647	0.0352407	0.0214628	0.838194	-0.0231463	0.825696	0.1723	0.0986351	-0.121077	0.247645	0.126198	0.228056	0.0287483	0.784434	-0.0160353	0.878748	-0.0983296	0.348395
EEF2	brown	-0.0497674	0.635684	0.162067	0.120648	0.124694	0.233694	0.116747	0.265082	-0.0905667	0.387941	0.320758	0.00172023	-0.0267189	0.799319	0.807238	1.49426e-22	-0.0548572	0.601488	0.368473	0.000278946	0.287973	0.00512449	0.0999342	0.340547	0.127314	0.223938	0.545943	1.51537e-08	-0.0106449	0.919336	0.228913	0.0273072	0.220771	0.0334568	0.0277623	0.791657	0.285373	0.00555896
EIF5B	brown	0.0492764	0.639025	0.173205	0.096851	0.0709736	0.499015	0.355958	0.000462232	0.0817109	0.436194	0.2831	0.00596519	-0.0774422	0.460615	0.382796	0.000152524	0.067706	0.519029	0.39955	7.26041e-05	0.183034	0.0790699	-0.0235753	0.822518	0.245476	0.0177077	0.389436	0.000114193	0.055514	0.597135	0.434771	1.33237e-05	0.235801	0.0228811	0.205786	0.0478247	0.0557757	0.595405
COPZ1	brown	-0.0471888	0.65331	-0.0337539	0.748059	0.191289	0.0662426	0.222936	0.0317176	0.129229	0.216993	0.089332	0.39447	0.0893112	0.39458	0.321127	0.00169805	0.0616858	0.556941	0.0843009	0.421741	0.17733	0.0890398	0.0711608	0.497881	0.0297279	0.777276	0.474269	1.56794e-06	0.0774195	0.460747	0.0493342	0.638631	0.253505	0.0142125	0.327641	0.00134642	0.339389	0.000874594
RBMX	brown	-0.0471738	0.653414	0.0915564	0.382755	0.104169	0.320373	0.29698	0.00384316	0.195439	0.0604628	0.225604	0.0296798	0.335249	0.00102017	0.291719	0.0045515	0.119021	0.255822	0.262528	0.0110142	0.0501746	0.632919	0.071095	0.498279	0.0892777	0.394758	0.29187	0.00452964	-0.058712	0.576146	0.299019	0.00359622	-0.00100004	0.992409	0.106402	0.310052	0.0838839	0.424049
NSF	brown	-0.0469859	0.654705	0.275731	0.00746932	0.0749259	0.475356	0.139887	0.181103	0.337042	0.000954582	0.0830281	0.428809	0.0489876	0.640994	0.389945	0.000111658	0.00371781	0.971786	0.205953	0.04764	0.361233	0.000374532	0.177449	0.0888216	0.0126825	0.903963	0.380564	0.000167873	0.148265	0.156095	0.153501	0.141831	0.0876795	0.403309	0.0924493	0.378112	0.125133	0.232038
SCLY	brown	-0.0468461	0.655668	0.0549991	0.600546	0.0861911	0.41137	0.0349919	0.739144	-0.124074	0.236045	0.245384	0.0177514	-0.05248	0.617358	0.711904	1.2492e-15	-0.0606626	0.563514	0.135085	0.196698	0.285876	0.00547241	0.0310973	0.767301	0.115054	0.272123	0.522478	7.79422e-08	-0.107166	0.306573	0.0879385	0.401916	0.075706	0.470759	0.0170303	0.871286	0.219892	0.0341857
ADH1C	brown	0.0462172	0.660002	0.146737	0.160451	0.243822	0.0185129	0.267647	0.00949523	0.00135996	0.989678	0.108433	0.300857	0.291618	0.00456613	0.318482	0.00186308	0.0768958	0.463795	0.15345	0.141965	0.203829	0.0500313	0.0244125	0.816323	0.142206	0.173905	0.215196	0.038308	-0.207807	0.0456308	0.0381469	0.716581	0.0589502	0.574597	0.242146	0.0193611	0.249573	0.0158413
LRRC41	brown	0.0459416	0.661906	0.0270978	0.796535	0.130465	0.212589	0.0738024	0.482019	0.11712	0.263548	0.0531491	0.612872	0.190131	0.0679329	0.414308	3.65091e-05	-0.0475289	0.650975	0.0220108	0.834121	-0.00493337	0.962567	-0.0109231	0.917236	-0.00926026	0.9298	-0.0394157	0.707574	-0.0207485	0.84351	0.0882251	0.400378	-0.157437	0.131773	-0.0672403	0.521914	-0.116424	0.266418
RPL27A	brown	0.0458234	0.662723	-0.0904518	0.388546	-0.0638391	0.54323	0.0269552	0.797582	0.0279881	0.790001	0.0299082	0.775961	0.18311	0.0789422	0.47481	1.51982e-06	-0.185091	0.0757005	-0.0820517	0.434276	-0.00550061	0.958267	0.108483	0.300632	-0.114102	0.276139	-0.124354	0.234983	0.0291058	0.781819	-0.0293449	0.780073	-0.267474	0.0095435	-0.134268	0.199444	-0.225538	0.0297287
PDIA6	brown	-0.0439337	0.675835	0.0665617	0.526133	0.130754	0.21157	-0.00949105	0.928055	-0.0530287	0.613679	0.185218	0.0754967	-0.127492	0.223285	0.60732	1.08786e-10	-0.0613686	0.558975	0.32618	0.00141896	0.383873	0.000145589	0.0705886	0.501351	0.158984	0.127971	0.747102	8.01182e-18	-0.0485309	0.644112	0.217715	0.0360481	0.380966	0.00016501	0.110018	0.293801	0.375254	0.000210328
ERO1LB	brown	-0.0436101	0.67809	0.00447035	0.966078	0.0889583	0.396459	0.0167287	0.873547	-0.232349	0.0250163	0.150697	0.149342	0.0156697	0.881492	0.662681	4.6431e-13	-0.0938447	0.370925	-0.00557678	0.957689	-0.0709323	0.499265	-0.0589838	0.574378	-0.0133354	0.899045	-0.0436243	0.677991	-0.120291	0.250748	0.0036534	0.972275	-0.134658	0.198127	-0.0565356	0.590393	-0.0821373	0.433795
RPSA	brown	-0.0424785	0.685999	-0.0646417	0.538162	0.0157644	0.880781	0.0385534	0.713691	0.0852794	0.416354	0.14912	0.153695	0.250846	0.0152973	0.693281	1.34678e-14	-0.190083	0.068004	0.0314095	0.765032	0.0758208	0.470085	0.348394	0.000621086	-0.0237838	0.820974	0.27408	0.00784892	-0.0595496	0.570706	0.0667882	0.524723	-0.0598064	0.569043	-0.0276741	0.792304	0.163667	0.116977
PLCG2	brown	-0.0424193	0.686414	-0.0113604	0.913934	-0.0816995	0.436258	-0.117556	0.261763	-0.11429	0.275339	-0.0496237	0.636661	-0.0620013	0.554922	0.333559	0.00108566	-0.059953	0.568094	-0.0560599	0.593528	-0.0925189	0.377752	-0.0672199	0.522041	-0.0016699	0.987325	0.0385714	0.713563	0.00498277	0.962192	-0.0639827	0.542321	-0.103605	0.323017	-0.0955788	0.36211	0.0922655	0.379065
PDK2	brown	0.0418594	0.690341	-0.0955487	0.362262	-0.11146	0.287481	-0.0607742	0.562796	-0.226061	0.0293423	0.0324914	0.757185	-0.0427782	0.683902	0.617561	4.29554e-11	-0.0898644	0.391646	0.0036759	0.972104	-0.155865	0.135722	-0.0961709	0.35913	-0.182721	0.0795926	-0.103689	0.322621	-0.201554	0.0527009	-0.065497	0.532787	-0.115525	0.270152	-0.0908918	0.386233	-0.15795	0.130503
PPP6R3	brown	-0.0418039	0.690731	-0.00673666	0.9489	0.0583883	0.578255	0.0466678	0.656896	-0.0828291	0.42992	0.145615	0.16371	-0.0138431	0.895223	0.432084	1.52662e-05	-0.0792831	0.449992	0.0916509	0.382262	-0.0206579	0.844184	-0.0102513	0.922309	0.0125466	0.904987	0.0766048	0.465493	0.0987891	0.346136	0.0694221	0.508467	-0.0116901	0.911446	-0.00901078	0.931686	0.0268814	0.798124
ALG3	brown	0.0417284	0.691261	-0.0599929	0.567837	0.0541226	0.606372	-0.16011	0.125259	0.247107	0.0169432	0.0496352	0.636582	-0.176229	0.0910751	0.468057	2.23505e-06	-0.0916433	0.382301	0.0749819	0.475026	0.464406	2.74378e-06	0.0373813	0.722034	-0.0992181	0.344036	0.554549	8.04886e-09	-0.0380203	0.717482	0.108462	0.300727	0.343031	0.000762445	0.0874838	0.404364	0.0943939	0.368119
DENND2D	brown	-0.0409751	0.696559	-0.0888485	0.397044	0.0103882	0.921275	-0.08604	0.412194	-0.218195	0.0356298	0.000843611	0.993597	-0.048454	0.644637	0.256433	0.0130961	-0.13442	0.198929	-0.0390888	0.709891	0.0697904	0.506215	-0.0357937	0.733388	-0.125572	0.230394	0.11306	0.280576	-0.158944	0.128068	-0.084441	0.420967	-0.0406814	0.698629	0.0400953	0.702766	0.0726244	0.489059
X2.Mar	brown	-0.0408877	0.697175	0.0724215	0.490277	0.112576	0.282653	0.161465	0.122053	0.0202589	0.847157	0.375185	0.00021094	0.00498268	0.962193	0.513552	1.40763e-07	0.0284223	0.78682	0.420968	2.64864e-05	0.0738603	0.481675	0.0852923	0.416282	0.637092	6.62986e-12	0.237961	0.0216258	-0.201424	0.0528578	0.216471	0.0371493	0.0233179	0.824424	0.0507233	0.6292	0.109456	0.29629
PRSS2	brown	-0.040851	0.697433	-0.0576658	0.582975	-0.0892403	0.394957	-0.00183525	0.98607	-0.224707	0.0303524	0.288829	0.0049881	0.0092913	0.929565	0.779875	3.23933e-20	-0.0916237	0.382404	-0.000522538	0.996034	-0.0125055	0.905297	0.141055	0.177454	-0.0408044	0.697762	0.00449379	0.9659	-0.0788486	0.452487	-0.00293668	0.977712	-0.143817	0.16903	-0.0971191	0.35439	-0.108273	0.301572
NDUFA5	brown	0.0406837	0.698613	-0.101625	0.332396	0.0718426	0.49376	-0.0929388	0.375581	0.0690346	0.510842	0.0788708	0.452359	-0.0537407	0.608919	0.432753	1.47596e-05	-0.113074	0.280515	0.0688212	0.512153	0.123381	0.238693	0.0315456	0.764043	-0.0438273	0.676576	0.476573	1.37237e-06	-0.0267619	0.799003	-0.0196195	0.851925	0.0788737	0.452343	0.00879966	0.933283	0.347881	0.000633493
TPD52	brown	-0.0399786	0.703591	0.071374	0.49659	0.159487	0.126754	0.0434623	0.679121	0.172809	0.0976294	0.155264	0.137255	0.0110241	0.916473	0.447478	6.88972e-06	0.0709611	0.499091	0.143861	0.1689	0.226455	0.029054	-0.0122198	0.907452	0.256641	0.0130198	0.496843	4.07188e-07	-0.136618	0.191618	0.1075	0.305057	0.191228	0.0663307	0.165137	0.11368	0.139886	0.181107
ANK1	brown	-0.0380571	0.71722	-0.450992	5.71393e-06	-0.310286	0.00247078	-0.425257	2.14623e-05	-0.291347	0.00460563	-0.250004	0.0156551	-0.362558	0.000355055	-0.414595	3.60115e-05	-0.398687	7.55088e-05	-0.189391	0.069032	-0.316007	0.00203055	-0.144795	0.166119	-0.224582	0.0304469	-0.469644	2.0428e-06	-0.0525208	0.617084	-0.270136	0.00882541	-0.280092	0.00654338	-0.467572	2.29699e-06	-0.246915	0.0170314
PLCB2	brown	0.037089	0.72412	0.142612	0.172668	0.118082	0.259619	0.037503	0.721167	0.0240802	0.818781	0.384768	0.000140047	-0.0291088	0.781798	0.412839	3.91509e-05	-0.0280638	0.789447	0.194858	0.0612469	0.199454	0.0552688	0.0700691	0.504514	0.0498245	0.635296	0.410371	4.39975e-05	0.109343	0.296793	0.147041	0.159577	0.061221	0.559923	-0.0239012	0.820105	0.187346	0.0721418
HARS	brown	-0.0369171	0.725348	0.28895	0.00496919	0.241078	0.0199187	0.449311	6.25066e-06	0.0433397	0.679977	0.36177	0.000366519	0.0309085	0.768674	0.472114	1.77454e-06	0.211703	0.0416367	0.353126	0.000516735	0.172285	0.0986647	0.0425683	0.685371	0.275631	0.00749196	0.302924	0.00316277	0.127659	0.222677	0.317257	0.00194435	0.0743778	0.478601	0.112208	0.284239	0.0935941	0.372209
AP1M2	brown	0.0364022	0.729029	0.211523	0.0418151	0.0366008	0.727608	0.25638	0.0131158	0.184192	0.0771588	0.0121362	0.908082	0.159994	0.125535	0.256417	0.0131023	-0.00937584	0.928926	0.157758	0.130976	0.108331	0.301312	0.205816	0.0477916	0.0136153	0.896937	0.0608733	0.562158	0.0936447	0.37195	0.175449	0.0925373	0.0244421	0.816105	0.192848	0.064021	-0.0504234	0.631231
HINT1	brown	-0.0343635	0.743664	0.0214922	0.837976	0.206584	0.0469482	0.111092	0.289086	-0.0187524	0.8584	0.112575	0.282655	-0.0416919	0.691517	0.340043	0.000853414	-0.00512809	0.961091	0.108755	0.299412	0.0783209	0.455527	-0.0862498	0.41105	0.188546	0.0703029	0.0639202	0.542716	0.0212583	0.839716	0.106007	0.311862	-0.0450167	0.668308	0.158015	0.130343	-0.037174	0.723513
GOSR1	brown	-0.034283	0.744245	0.0979738	0.350151	0.119538	0.253749	0.0976511	0.351748	-0.0774374	0.460643	0.0987922	0.346121	-0.0243326	0.816915	0.619408	3.61947e-11	0.0413905	0.693636	0.256933	0.0129133	0.0940244	0.370006	0.110661	0.290973	0.111322	0.288082	0.297899	0.00373007	-0.099195	0.344149	0.227759	0.0281159	0.0974827	0.352583	0.162576	0.11947	0.0716117	0.495154
[truncated: 1,798 more rows]

[truncated: 1 more sheets: Table S5J]
