# Supplementary material for: Proteogenomic insights into the biology and treatment of pancreatic ductal adenocarcinoma
Source: J Hematol Oncol. 2022 Nov 25;15:168. doi: 10.1186/s13045-022-01384-3 (PMC9701038; doi:10.1186/s13045-022-01384-3)
Supplement: Supplementary file 28 — Additional file 28: Table S6. Proteomic Subtypes of PDAC Patients. Table S6A Proteomic subtypes, transcriptomic subtypes and phosphoproteomic subtypes of PDAC patients. Table S6B A list of differentially expressed proteins among three subtypes. Table S6C Pathway alterations in the proteomic subtypes of the PDAC cohort. Table S6D Matrix of protein expression and kinase activity of kinase activated in S-III. Table S6E Matrix of differential pathway enrichment between patients located in H-PDAC and BT-PDAC. Table S6F Matrix of differentially expressed proteins between patients located in H-PDAC and BT-PDAC. [file 13045_2022_1384_MOESM28_ESM.xlsx]

## Sheet: Description
Table S6. Proteomic Subtypes of PDAC Patients. Related to Fig. 6.
Table S6A	Proteomic subtypes, transcriptomic subtypes and phosphoproteomic subtypes of PDAC patients
Table S6B	A list of differentially expressed proteins among three subtypes
Table S6C	Pathway alterations in the proteomic subtypes of the PDAC cohort
Table S6D	Matrix of protein expression and kinase activity of kinase activited in S-III
Table S6E	Matrix of differential pathway enrichment between patients located in H-PDAC and BT-PDAC
Table S6F	Matrix of differentially expressed proteins between patients located in H-PDAC and BT-PDAC

## Sheet: Table S6A
Sample_ID	Proteomic Subtypes	Transcriptomic Subtypes	Phosphoproteomic Subtypes	Collission et. Subgroups
PDAC_1T	S-I	NA	NA	Exocrine-like
PDAC_2T	S-I	NA	NA	Classical
PDAC_3T	S-II	NA	NA	Exocrine-like
PDAC_4T	S-II	NA	NA	QM-PDA
PDAC_5T	S-I	NA	NA	Classical
PDAC_6T	S-I	NA	NA	Classical
PDAC_7T	S-II	NA	NA	Exocrine-like
PDAC_8T	S-I	NA	P-I	Classical
PDAC_9T	S-II	NA	NA	Classical
PDAC_10T	S-II	NA	P-I	Exocrine-like
PDAC_11T	S-I	NA	NA	Classical
PDAC_12T	S-I	NA	P-I	Classical
PDAC_13T	S-II	NA	NA	QM-PDA
PDAC_14T	S-II	NA	NA	Exocrine-like
PDAC_15T	S-I	NA	P-II	Classical
PDAC_16T	S-I	NA	P-III	Classical
PDAC_17T	S-II	NA	NA	QM-PDA
PDAC_18T	S-II	NA	NA	Exocrine-like
PDAC_19T	S-II	NA	NA	Classical
PDAC_20T	S-II	NA	NA	Exocrine-like
PDAC_21T	S-II	NA	P-I	Classical
PDAC_22T	S-I	NA	NA	Classical
PDAC_23T	S-I	NA	NA	QM-PDA
PDAC_24T	S-II	NA	NA	Exocrine-like
PDAC_25T	S-I	NA	P-I	Classical
PDAC_26T	S-I	NA	P-I	Classical
PDAC_27T	S-II	NA	NA	Exocrine-like
PDAC_28T	S-III	NA	P-II	QM-PDA
PDAC_29T	S-III	NA	NA	QM-PDA
PDAC_30T	S-I	NA	NA	Classical
PDAC_31T	S-III	NA	P-II	QM-PDA
PDAC_32T	S-III	NA	NA	QM-PDA
PDAC_33T	S-III	NA	P-II	QM-PDA
PDAC_34T	S-II	NA	NA	Exocrine-like
PDAC_35T	S-III	NA	NA	QM-PDA
PDAC_36T	S-II	NA	NA	Exocrine-like
PDAC_37T	S-III	NA	P-III	QM-PDA
PDAC_38T	S-II	NA	NA	Classical
PDAC_39T	S-II	NA	P-I	Exocrine-like
PDAC_40T	S-II	NA	P-I	Exocrine-like
PDAC_41T	S-III	NA	P-II	QM-PDA
PDAC_42T	S-II	NA	P-I	Exocrine-like
PDAC_43T	S-III	NA	NA	QM-PDA
PDAC_44T	S-III	NA	NA	QM-PDA
PDAC_45T	S-III	NA	P-III	QM-PDA
PDAC_46T	S-II	NA	P-II	Classical
PDAC_47T	S-II	NA	NA	Exocrine-like
PDAC_48T	S-III	NA	NA	QM-PDA
PDAC_49T	S-III	NA	P-II	QM-PDA
PDAC_50T	S-III	NA	NA	QM-PDA
PDAC_51T	S-III	NA	NA	QM-PDA
PDAC_52T	S-III	NA	NA	QM-PDA
PDAC_53T	S-III	NA	P-I	QM-PDA
PDAC_54T	S-III	NA	NA	QM-PDA
PDAC_55T	S-III	NA	NA	QM-PDA
PDAC_56T	S-III	NA	NA	QM-PDA
PDAC_57T	S-III	NA	NA	QM-PDA
PDAC_58T	S-I	R-III	P-II	Classical
PDAC_59T	S-II	NA	NA	QM-PDA
PDAC_60T	S-II	NA	NA	Exocrine-like
PDAC_61T	S-III	NA	NA	QM-PDA
PDAC_62T	S-II	NA	NA	QM-PDA
PDAC_63T	S-I	NA	NA	Classical
PDAC_64T	S-II	NA	NA	QM-PDA
PDAC_65T	S-II	NA	NA	Exocrine-like
PDAC_66T	S-I	R-III	P-II	QM-PDA
PDAC_67T	S-II	NA	P-II	QM-PDA
PDAC_68T	S-III	R-II	P-III	QM-PDA
PDAC_69T	S-II	R-III	P-II	Exocrine-like
PDAC_70T	S-I	R-II	P-II	QM-PDA
PDAC_71T	S-I	NA	P-II	Classical
PDAC_72T	S-I	NA	NA	Exocrine-like
PDAC_73T	S-II	NA	NA	Exocrine-like
PDAC_74T	S-II	R-III	P-I	Exocrine-like
PDAC_75T	S-II	NA	NA	Exocrine-like
PDAC_76T	S-I	R-III	P-I	Classical
PDAC_77T	S-I	NA	NA	Classical
PDAC_78T	S-I	NA	P-II	Classical
PDAC_79T	S-I	R-II	P-II	Classical
PDAC_80T	S-II	NA	P-I	Exocrine-like
PDAC_81T	S-III	R-III	P-II	QM-PDA
PDAC_82T	S-III	NA	NA	QM-PDA
PDAC_83T	S-III	NA	P-III	QM-PDA
PDAC_84T	S-II	NA	NA	Exocrine-like
PDAC_85T	S-III	NA	NA	QM-PDA
PDAC_86T	S-III	NA	NA	QM-PDA
PDAC_87T	S-II	NA	NA	Exocrine-like
PDAC_88T	S-I	NA	NA	Classical
PDAC_89T	S-II	NA	NA	QM-PDA
PDAC_90T	S-II	NA	P-I	Exocrine-like
PDAC_91T	S-II	NA	P-II	Exocrine-like
PDAC_92T	S-III	NA	P-II	QM-PDA
PDAC_93T	S-II	NA	NA	Exocrine-like
PDAC_94T	S-II	R-II	P-II	QM-PDA
PDAC_95T	S-III	NA	P-III	QM-PDA
PDAC_96T	S-II	R-II	P-II	Exocrine-like
PDAC_97T	S-III	NA	NA	QM-PDA
PDAC_98T	S-II	NA	P-III	QM-PDA
PDAC_99T	S-II	R-III	P-II	QM-PDA
PDAC_100T	S-II	R-III	P-II	Exocrine-like
PDAC_101T	S-III	R-II	P-II	QM-PDA
PDAC_102T	S-II	NA	NA	Exocrine-like
PDAC_103T	S-II	NA	NA	Classical
PDAC_104T	S-II	R-II	P-I	Exocrine-like
PDAC_105T	S-II	NA	NA	Exocrine-like
PDAC_106T	S-II	R-III	P-II	Classical
PDAC_107T	S-II	R-III	P-I	Classical
PDAC_108T	S-III	NA	P-III	QM-PDA
PDAC_109T	S-II	R-II	P-II	Exocrine-like
PDAC_110T	S-III	R-II	P-I	QM-PDA
PDAC_111T	S-II	R-II	P-I	Exocrine-like
PDAC_112T	S-II	NA	NA	Exocrine-like
PDAC_113T	S-III	NA	NA	QM-PDA
PDAC_114T	S-III	NA	NA	Exocrine-like
PDAC_115T	S-I	NA	NA	Classical
PDAC_116T	S-III	NA	NA	QM-PDA
PDAC_117T	S-II	NA	P-II	Exocrine-like
PDAC_118T	S-III	NA	NA	QM-PDA
PDAC_119T	S-I	NA	NA	QM-PDA
PDAC_120T	S-II	NA	NA	Classical
PDAC_121T	S-III	R-II	P-II	QM-PDA
PDAC_122T	S-III	R-I	P-III	QM-PDA
PDAC_123T	S-III	NA	NA	QM-PDA
PDAC_124T	S-II	NA	NA	Exocrine-like
PDAC_125T	S-II	R-III	P-II	Exocrine-like
PDAC_126T	S-III	NA	NA	QM-PDA
PDAC_127T	S-I	R-III	P-II	Classical
PDAC_128T	S-III	NA	NA	QM-PDA
PDAC_129T	S-III	NA	NA	QM-PDA
PDAC_130T	S-III	R-III	P-I	QM-PDA
PDAC_131T	S-II	NA	P-I	Exocrine-like
PDAC_132T	S-III	NA	P-III	QM-PDA
PDAC_133T	S-I	NA	NA	QM-PDA
PDAC_134T	S-I	R-II	P-I	Classical
PDAC_135T	S-I	R-III	P-II	Classical
PDAC_136T	S-III	R-III	P-II	QM-PDA
PDAC_137T	S-II	R-II	P-I	Exocrine-like
PDAC_138T	S-III	R-III	P-II	QM-PDA
PDAC_139T	S-III	NA	P-III	QM-PDA
PDAC_140T	S-II	R-II	P-II	Exocrine-like
PDAC_141T	S-III	NA	NA	QM-PDA
PDAC_142T	S-II	R-II	P-II	QM-PDA
PDAC_143T	S-II	R-II	P-II	Exocrine-like
PDAC_144T	S-II	NA	NA	Classical
PDAC_145T	S-I	R-II	P-I	Classical
PDAC_146T	S-II	R-II	P-II	Classical
PDAC_147T	S-II	NA	P-I	Exocrine-like
PDAC_148T	S-I	R-II	P-III	Exocrine-like
PDAC_149T	S-II	NA	P-II	Exocrine-like
PDAC_150T	S-II	NA	NA	Exocrine-like
PDAC_151T	S-I	NA	P-II	Classical
PDAC_152T	S-II	NA	NA	QM-PDA
PDAC_153T	S-II	NA	NA	QM-PDA
PDAC_154T	S-II	R-II	P-I	Classical
PDAC_155T	S-III	NA	NA	QM-PDA
PDAC_156T	S-II	NA	NA	Exocrine-like
PDAC_157T	S-I	NA	NA	Classical
PDAC_158T	S-II	R-I	P-II	QM-PDA
PDAC_159T	S-II	NA	NA	Classical
PDAC_160T	S-II	NA	NA	Exocrine-like
PDAC_161T	S-I	NA	NA	Classical
PDAC_162T	S-II	R-II	P-II	Classical
PDAC_163T	S-I	R-II	P-I	Classical
PDAC_164T	S-II	R-III	P-I	Classical
PDAC_165T	S-I	NA	P-II	Classical
PDAC_166T	S-II	R-III	P-I	Classical
PDAC_167T	S-II	R-I	P-III	Exocrine-like
PDAC_168T	S-III	NA	P-II	QM-PDA
PDAC_169T	S-III	NA	P-II	QM-PDA
PDAC_170T	S-I	NA	P-II	Classical
PDAC_171T	S-I	NA	P-II	Classical
PDAC_172T	S-II	NA	P-II	Exocrine-like
PDAC_173T	S-I	NA	NA	Exocrine-like
PDAC_174T	S-I	NA	P-I	Classical
PDAC_175T	S-III	NA	NA	QM-PDA
PDAC_176T	S-II	NA	NA	Exocrine-like
PDAC_177T	S-II	NA	P-I	Exocrine-like
PDAC_178T	S-I	NA	P-II	QM-PDA
PDAC_179T	S-II	R-II	P-III	QM-PDA
PDAC_180T	S-II	NA	NA	Exocrine-like
PDAC_181T	S-I	R-III	P-II	Classical
PDAC_182T	S-I	NA	NA	Classical
PDAC_183T	S-II	NA	P-III	Exocrine-like
PDAC_184T	S-II	NA	P-II	Classical
PDAC_185T	S-II	NA	P-II	Exocrine-like
PDAC_186T	S-I	NA	NA	Classical
PDAC_187T	S-I	NA	NA	Classical
PDAC_188T	S-I	NA	NA	Classical
PDAC_189T	S-I	NA	NA	Classical
PDAC_190T	S-I	NA	NA	Classical
PDAC_191T	S-II	NA	NA	QM-PDA
PDAC_192T	S-II	NA	P-II	Exocrine-like
PDAC_193T	S-I	NA	P-II	Exocrine-like
PDAC_194T	S-I	NA	NA	Classical
PDAC_195T	S-II	R-III	P-II	Classical
PDAC_196T	S-II	NA	NA	Exocrine-like
PDAC_197T	S-II	R-III	P-II	Exocrine-like
PDAC_198T	S-II	NA	NA	Exocrine-like
PDAC_199T	S-II	NA	P-II	Exocrine-like
PDAC_200T	S-I	NA	P-I	Classical
PDAC_201T	S-II	R-II	P-II	QM-PDA
PDAC_202T	S-II	NA	P-I	QM-PDA
PDAC_203T	S-II	R-II	P-II	Exocrine-like
PDAC_204T	S-II	NA	NA	Exocrine-like
PDAC_205T	S-I	NA	P-II	Classical
PDAC_206T	S-II	NA	NA	QM-PDA
PDAC_207T	S-I	NA	NA	Classical
PDAC_208T	S-II	NA	NA	Classical
PDAC_209T	S-II	R-III	P-II	Exocrine-like
PDAC_210T	S-II	NA	P-I	Exocrine-like
PDAC_211T	S-I	NA	P-I	Classical
PDAC_212T	S-II	R-III	P-II	QM-PDA
PDAC_213T	S-I	NA	NA	Classical
PDAC_214T	S-II	R-II	P-I	Exocrine-like
PDAC_215T	S-II	R-III	P-I	Exocrine-like
PDAC_216T	S-II	R-II	P-I	Exocrine-like
PDAC_217T	S-II	NA	P-II	Exocrine-like

## Sheet: Table S6B
Group	AVER S-I	AVER S-II	AVER S-III	P value	adj. P-value
A1BG	12.5414	12.5016	13.5836	0.226415	0.262
A1CF	0.00494474	0.0164142	0.0054713	0.966348	0.97
A2M	9.67755	6.15066	9.2263	1.78e-07	0
A2ML1	0.0387711	0.0738566	0.0498796	0.953016	0.958
AAAS	0.866324	0.60448	1.05936	0.0953425	0.122
AACS	0.189317	0.0975976	0.262703	0.00596157	0.01
AADAC	0.113591	0.0594745	0.0315231	0.0600948	0.08
AAGAB	0.447287	0.229345	0.388282	0.119087	0.148
AAK1	0.29894	0.300203	0.49987	0.00112799	0.002
AAMDC	0.46603	0.887022	2.49567	3.61e-05	0
AAMP	0.268668	0.202855	0.69049	0.00395816	0.007
AAR2	0.0460325	0.0397245	0.047175	0.00654196	0.011
AARS	2.36033	1.49718	2.04677	2.15e-11	0
AARS2	0.231354	0.170964	1.56221	1.27e-12	0
AASDHPPT	0.740597	0.580092	0.519203	0.331967	0.369
AASS	0.0609377	0.0730321	0.084825	1.05e-05	0
AATF	0.162643	0.0310835	0.0887269	1.56e-05	0
ABAT	4.49712	7.80612	2.49527	0.028186	0.041
ABCA1	0.0068807	0.00206557	0.00645463	0.00457597	0.008
ABCA8	0.0213649	0.00760943	0.0114926	0.0921113	0.118
ABCB1	0.0178465	0.00709434	0.178641	2.74e-09	0
ABCB10	0.0952772	0.0418061	0.0895065	4.87e-05	0
ABCB6	0.122968	0.0493042	0.121568	9.87e-06	0
ABCB7	0.180135	0.0897203	0.106012	0.163618	0.195
ABCB8	0.0558474	0.0406599	0.300571	1.39e-05	0
ABCB9	0.0475061	0.0321118	0.0286296	0.86129	0.876
ABCC1	0.110245	0.0656495	0.0981009	0.00515988	0.009
ABCC10	0.0045807	0.00465802	0.037325	0.315794	0.353
ABCC3	0.339986	0.108832	0.230384	9.09e-09	0
ABCC4	0.0268342	0.0146005	0.0118306	4.01e-06	0
ABCC6	0.00675263	0.00442358	0.00107037	0.224507	0.26
ABCD1	0.20656	0.141021	0.225348	0.106006	0.134
ABCD3	0.768216	0.276101	0.524017	1.62e-11	0
ABCD4	0.220745	0.00783538	0.0434519	1.59e-06	0
ABCE1	1.5892	1.02762	1.35976	3.14e-07	0
ABCF1	0.740433	0.523997	1.23248	3.38e-16	0
ABCF2	1.24448	0.558629	0.910702	7.19e-05	0
ABCF3	0.801572	0.419392	0.476567	4.35e-08	0
ABHD10	6.07013	3.26383	2.04282	7.91e-08	0
ABHD11	4.86855	2.56795	3.80991	2.66e-08	0
ABHD12	0.610002	0.392974	0.740328	1.43e-07	0
ABHD13	0.0550474	0.00889245	0.0107037	0.132359	0.162
ABHD14B	19.237	14.4205	13.8687	0.0026232	0.005
ABHD16A	0.542061	0.440451	0.686878	0.000161813	0
ABHD17B	0.00826316	0.00751462	0.0915148	0.144237	0.175
ABHD17C	0.137697	0.0442392	0.352471	0.00590811	0.01
ABHD4	0.0139807	0.0100217	0.0145306	0.534677	0.568
ABHD5	0.0661053	0.0447458	0.0876583	0.28552	0.323
ABHD6	0.0888009	0.286226	0.42198	0.522955	0.556
ABI1	1.67286	0.825882	1.27597	0.000109808	0
ABI2	0.238549	0.0196439	0.100169	1.28e-05	0
ABI3	8.65247	4.82466	3.00301	0.0791172	0.103
ABI3BP	0.281453	0.235764	0.386221	0.0530619	0.072
ABLIM1	0.708449	0.236985	0.710344	1.56e-06	0
ABLIM2	0.0193526	0.0373123	0.0167833	0.768751	0.79
ABLIM3	0.190462	0.0311778	0.0953028	2.77e-08	0
ABO	0.102936	0.0179604	0.0989815	0.0036714	0.006
ABR	0.758487	0.374824	0.815249	6.64e-06	0
ABRACL	19.7949	14.6261	13.4868	4.8e-05	0
ACAA1	1.82962	1.23417	3.57687	1.14e-07	0
ACAA2	9.17285	5.46319	8.69801	3.54e-09	0
ACACA	0.202061	0.108204	0.264106	7.12e-08	0
ACACB	0.0831404	0.0320934	0.0254009	0.0431956	0.06
ACAD10	0.119998	0.167419	0.216649	0.000846809	0.002
ACAD11	0.0232123	0.0177024	0.014763	0.81904	0.837
ACAD8	0.57824	0.409128	0.519316	0.129285	0.159
ACAD9	1.22784	0.75938	1.10512	3.58e-07	0
ACADL	0.0767175	0.231263	0.127611	0.417854	0.454
ACADM	2.77739	1.89644	2.57329	1.17e-06	0
ACADS	2.35452	1.45759	1.94723	0.00103931	0.002
ACADSB	0.611486	0.304082	0.823374	0.000148119	0
ACADVL	15.3774	8.98205	11.5667	3.96e-09	0
ACAN	0.0653535	0.0769844	0.194447	0.634753	0.664
ACAP1	0.0344886	0.0237264	0.14723	0.225499	0.261
ACAP2	0.144061	0.0530745	0.279174	1.75e-09	0
ACAT1	6.26844	7.06877	6.81179	0.00116217	0.002
ACAT2	1.82562	1.07138	1.88172	6.12e-09	0
ACBD3	1.06453	1.06093	1.40503	0.0174286	0.026
ACBD5	0.473215	0.37421	0.622983	0.000584654	0.001
ACBD6	0.0469833	0.0240868	0.0247778	0.01465	0.023
ACE	0.15672	0.598871	1.68752	0.0612288	0.082
ACHE	0.0153009	0.00686132	0.0102296	0.0335576	0.047
ACIN1	0.766972	0.413727	0.964715	7.38e-12	0
ACLY	7.20814	4.44017	5.58596	9.92e-09	0
ACO1	4.19916	2.99857	4.45081	3.1e-10	0
ACO2	10.5195	6.28839	7.27309	6.78e-11	0
ACOT1	0.0822789	0.206575	0.167578	0.288307	0.325
ACOT11	0.167334	0.0615387	1.30374	2.67e-06	0
ACOT13	3.42775	3.2345	8.05425	0.00313226	0.006
ACOT2	0.472004	0.269137	0.261101	9.19e-05	0
ACOT7	4.36484	2.14414	6.1582	9.81e-12	0
ACOT8	1.13613	0.874125	0.777829	0.014398	0.022
ACOT9	3.49395	2.25639	3.64352	1.38e-05	0
ACOX1	1.62226	0.829604	0.973331	0.0040192	0.007
ACOX2	0.0388412	0.0184486	0.0202454	0.543741	0.577
ACOX3	0.337281	0.166026	0.183203	6.05e-06	0
ACP1	7.56269	11.2157	15.0999	3.16e-08	0
ACP2	1.66419	1.42375	1.68615	0.011158	0.018
ACP5	0.610328	0.516988	0.823436	0.00206022	0.004
ACPP	0.0348132	0.0758448	0.0911769	0.61487	0.645
ACSF2	0.465354	0.296263	0.477401	0.0586895	0.079
ACSF3	0.337996	0.159866	0.311831	2.71e-06	0
ACSL1	4.71282	2.17553	1.94733	1.23e-06	0
ACSL3	0.711389	0.745033	0.785211	0.340964	0.378
ACSL4	0.411108	0.48885	1.14458	2.56e-05	0
ACSL5	1.02999	0.364046	1.24693	9.26e-09	0
ACSM3	0.128431	0.097142	0.108385	0.809796	0.828
ACSM4	5e-05	0.00655613	0.00458241	0.229046	0.265
ACSS1	0.764325	0.432417	0.619198	0.00149408	0.003
ACSS2	0.181056	0.195468	0.454031	0.00281102	0.005
ACSS3	0.21312	0.122908	0.115926	0.0249621	0.036
ACTA1	348.708	249.096	446.519	0.462716	0.498
ACTBL2	437.42	263.715	388.895	0.00315527	0.006
ACTL6A	1.71121	0.730958	2.17393	3.74e-15	0
ACTN1	122.667	53.3675	88.5828	1.14e-20	0
ACTN2	16.3508	7.64985	16.4399	5.34e-05	0
ACTN4	110.248	48.4442	75.0576	3.45e-21	0
ACTR10	0.604137	0.2949	0.356599	0.00139192	0.003
ACTR1A	9.47828	4.52137	7.18537	3.02e-19	0
ACTR1B	0.758546	0.447582	0.875196	1.98e-07	0
ACTR2	76.9206	46.6104	43.4905	1.75e-13	0
ACTR3	44.9747	34.4377	38.8804	0.00134953	0.003
ACTR3B	1.0127	0.723583	0.583304	0.00055847	0.001
ACTR5	0.041443	0.0092316	0.0102713	0.00798439	0.013
ACY1	0.967146	0.703606	1.37227	1.15e-05	0
ACY3	0.00185088	0.0184316	0.000584259	0.0630221	0.084
ACYP1	0.564323	0.351934	0.569769	0.1397	0.17
ACYP2	0.198304	0.412023	0.464318	0.0010088	0.002
ADA	0.610135	0.45954	0.560916	0.0411427	0.057
ADAM10	0.177578	0.261014	0.506339	1.29e-08	0
ADAM15	0.0274333	0.0282566	0.0375991	0.114052	0.143
ADAM17	0.104577	0.0768179	0.0983852	0.0667448	0.088
ADAM22	0.0108061	0.0163972	0.00360926	0.0127482	0.02
ADAM8	0.00543158	0.0200222	0.00119074	0.0117908	0.018
ADAM9	0.0106482	0.0410854	0.0591204	0.0258844	0.038
ADAMTS4	0.0607228	0.0424538	0.031138	0.283062	0.32
ADAMTSL1	0.00674561	0.00776038	0.0017037	0.0649036	0.086
ADAMTSL3	0.00531053	0.00315094	0.0027463	0.0148447	0.023
ADAMTSL4	0.0256114	0.0481028	0.0225639	0.115305	0.144
ADAP1	0.129909	0.0563939	0.109394	0.118836	0.148
ADAP2	0.0339123	0.0201995	0.0499296	0.753168	0.777
ADAR	1.34103	0.93147	1.52535	4.33e-10	0
ADARB1	0.0116939	0.00681651	0.0173537	0.033694	0.048
ADCK1	0.00797018	0.0128509	0.00358241	0.108758	0.137
ADCK3	0.440106	0.362279	0.373751	0.260711	0.297
ADCK4	0.0947675	0.0303972	0.0464602	0.0322835	0.046
ADCK5	0.0838842	0.0216198	0.020125	0.000393101	0.001
ADCY5	0.0369167	0.00566792	0.0172704	0.0136005	0.021
ADD1	1.20507	0.894011	1.67457	1.45e-12	0
ADD2	0.0501588	0.0931712	0.0821806	0.0158338	0.024
ADD3	2.66372	1.46066	2.50788	3.97e-10	0
ADH1B	5.06223	6.7568	9.55336	0.00313055	0.006
ADH1C	3.26159	1.90201	4.23668	0.00642741	0.011
ADH5	3.22629	2.51544	3.49792	5.57e-06	0
ADHFE1	0.0235421	0.0274608	0.0151157	0.993135	0.994
ADI1	0.711802	0.645626	0.629845	0.389053	0.425
ADIRF	0.694136	1.10863	1.03784	0.0390893	0.054
ADK	0.337011	0.665839	3.24521	6.86e-11	0
ADNP	0.0262544	0.00917736	0.155304	5.69e-06	0
ADO	0.271244	0.354224	0.947266	3.95e-09	0
ADPGK	0.601783	0.314906	0.418844	0.00135714	0.003
ADPRH	0.51704	0.199151	0.349196	0.00179449	0.003
ADPRHL2	1.2667	1.31617	1.41879	0.0166258	0.025
ADRBK1	0.603558	0.464151	1.12239	1.37e-05	0
ADRM1	1.91559	1.36279	1.55044	0.000478217	0.001
ADSL	2.02553	0.89515	1.23101	7.12e-06	0
ADSS	2.54225	1.57334	2.17956	2.43e-09	0
ADSSL1	0.244704	0.209986	0.140463	0.0946891	0.121
AEBP1	4.2936	4.36232	4.58516	0.142692	0.173
AFAP1	0.113461	0.0482934	0.146197	2.06e-10	0
AFAP1L2	0.0822132	0.0255948	0.0375917	1.86e-05	0
AFG3L2	1.34527	0.721043	1.27478	3.42e-07	0
AFM	0.677508	0.497332	0.655102	0.017496	0.026
AFMID	0.105597	0.287371	0.307381	0.0354416	0.05
AFTPH	0.0244807	0.0112755	0.0502907	0.00115026	0.002
AGA	1.62917	0.795101	1.09402	0.041783	0.058
AGAP1	0.0469526	0.00333396	0.0225815	0.0141592	0.022
AGAP2	0.00426667	0.0063934	0.00544352	0.144952	0.175
AGAP3	0.0576588	0.0304146	0.0527722	0.304624	0.342
AGFG1	0.45054	0.325319	5.97399	1.66e-13	0
AGFG2	0.248982	0.069009	0.179042	8.43e-08	0
AGK	0.917575	0.702017	1.0666	0.00902396	0.014
AGL	0.673872	0.620027	0.865959	0.00118136	0.002
AGMAT	0.0419904	0.0296835	0.0830102	0.119047	0.148
AGO1	1.50708	0.597935	0.884872	6.39e-09	0
AGO2	0.635456	0.388168	0.648976	2.13e-12	0
AGO3	0.305763	0.192598	0.476715	0.00874342	0.014
AGPAT1	0.390432	0.150565	0.34739	9.98e-05	0
AGPAT2	0.556925	0.287404	0.351769	0.00192943	0.004
AGPAT3	0.381489	0.183798	0.323042	0.167462	0.199
AGPAT5	0.25878	0.135559	0.188984	0.125545	0.155
AGPAT6	0.0552377	0.0113976	0.0481167	0.0228672	0.034
AGPS	1.00395	0.518277	0.703657	4.8e-11	0
AGR2	223.39	99.173	135.336	1.06e-06	0
AGR3	112.132	49.0114	60.3484	0.0420189	0.058
AGRN	2.64894	1.8771	2.36088	6.5e-06	0
AGT	4.56427	3.17576	2.71248	3.23e-05	0
AGTRAP	0.828154	0.356719	0.960613	7.97e-05	0
AHCTF1	0.0353728	0.218808	0.0959889	0.0145828	0.022
AHCY	13.831	13.2355	16.9906	0.000318128	0.001
AHCYL1	0.40539	1.23145	9.41626	8.12e-13	0
AHCYL2	0.479203	0.735885	1.34037	5.59e-05	0
AHDC1	0.0142544	0.0071033	0.0244176	0.000154794	0
AHNAK	6.04212	2.76525	4.72385	9.72e-20	0
AHNAK2	0.372726	0.184879	0.248445	0.000185164	0
AHR	0.0605351	0.0291434	0.073225	0.0198349	0.03
AHSA1	2.43029	1.07797	12.409	4.75e-27	0
AHSG	4.81951	2.99012	6.1403	1.4e-09	0
AHSP	0.0674956	0.218737	0.0928565	0.000615468	0.001
AIDA	2.38646	1.21119	1.90511	5.55e-14	0
AIF1	3.23855	2.68245	3.94271	0.0001	0
AIF1L	0.00920526	0.354068	0.00924722	0.0115414	0.018
AIFM1	6.03641	2.8711	5.35294	9.61e-16	0
AIFM2	0.258636	0.167032	0.2155	0.466399	0.502
AIM1	0.0740509	0.0565142	0.120081	2.73e-06	0
AIMP1	2.01305	1.04264	1.9085	1.36e-15	0
AIMP2	0.415681	0.165467	0.971403	3.3e-10	0
AIP	0.955682	0.644599	1.06258	6.11e-06	0
AK1	15.1557	10.493	11.2533	0.000167662	0
AK2	8.91008	4.65579	7.72555	2.1e-15	0
AK3	3.66324	2.81488	5.67355	3.27e-14	0
AKAP1	0.0146667	0.00725425	0.0248833	0.0655356	0.087
AKAP10	0.0206816	0.0112637	0.0227907	0.231707	0.268
AKAP11	0.00227193	0.00731981	0.00732685	0.298892	0.336
AKAP12	0.568158	0.412455	0.694578	2.4e-07	0
AKAP13	0.14357	0.0503179	0.192891	4.68e-10	0
AKAP17A	0.038686	0.0171797	0.148021	0.000239988	0.001
AKAP7	0.0468368	0.107033	0.0454565	0.45538	0.491
AKAP8	0.123293	0.0511585	0.269995	0.0105048	0.017
AKAP8L	0.0688939	0.0179245	0.02315	0.0257366	0.037
AKAP9	0.011093	0.00200802	0.0172537	4.14e-11	0
AKR1A1	14.0105	22.7052	29.7116	2.79e-05	0
AKR1B1	16.0314	17.0602	10.8665	0.267675	0.304
AKR1B10	4.90738	1.47785	6.11354	3.49e-06	0
AKR1C3	2.3374	2.22737	3.25072	0.00204978	0.004
AKR1E2	0.104469	3.5731	5.94977	1.73e-22	0
AKR7A2	7.55778	5.64732	8.61198	2.15e-07	0
AKR7A3	5.837	3.24864	8.07242	5.04e-06	0
AKT1	0.494118	0.25872	0.380792	1.25e-05	0
AKT1S1	0.965842	0.575428	0.685054	0.0759298	0.099
AKT2	0.369207	0.174918	0.380069	0.000133052	0
AKT3	0.0839298	0.0336203	0.0672222	0.000205708	0
AKTIP	0.0416737	0.0352712	0.0278352	0.00128503	0.003
ALAD	5.7024	4.32212	5.24976	7.67e-05	0
ALB	2905.43	2317.77	2713.94	0.0220007	0.032
ALCAM	1.27992	0.799615	0.883992	0.550736	0.584
ALDH16A1	1.8539	1.28398	1.50943	3.78e-06	0
ALDH18A1	5.12568	3.75981	3.49112	1.47e-05	0
ALDH1A1	72.7827	46.3418	45.4044	1.74e-07	0
ALDH1A2	0.191962	0.124407	0.468834	0.00203721	0.004
ALDH1A3	3.88183	1.32676	2.08157	0.000139761	0
ALDH1B1	5.61353	3.0156	5.62504	1.27e-05	0
ALDH1L1	0.203687	0.161912	0.133162	0.821936	0.84
ALDH1L2	1.45967	1.69142	1.36746	0.741277	0.765
ALDH2	30.1279	15.8985	27.0542	2.21e-06	0
ALDH3A1	0.839866	0.46656	0.870818	0.0314965	0.045
ALDH3A2	2.5624	3.40817	3.16112	0.1234	0.153
ALDH3B1	0.404685	0.359163	0.445749	0.0459767	0.063
ALDH4A1	0.728634	0.347893	0.651591	3.23e-05	0
ALDH5A1	0.482039	0.329246	0.549854	0.000264136	0.001
ALDH6A1	3.65118	3.64247	3.953	0.126242	0.156
ALDH7A1	7.3373	5.67386	6.08835	0.00067208	0.001
ALDH9A1	4.61562	4.94807	6.40633	0.000712353	0.001
ALDOA	92.8526	73.3886	98.3631	1.51e-05	0
ALDOB	1.78676	0.893003	1.09961	7.85e-05	0
ALDOC	8.59334	5.63866	6.76618	0.000416985	0.001
ALG1	0.394549	0.337644	0.402959	0.216853	0.252
ALG10	0.0632895	0.0272901	0.00625185	0.000108835	0
ALG11	0.331904	0.162322	0.186584	0.000562905	0.001
ALG12	0.253451	0.0909873	0.0973806	0.00382457	0.007
ALG13	0.102325	0.584609	1.19876	9.64e-06	0
ALG14	0.135284	0.199027	0.245785	0.0380398	0.053
ALG2	5.55564	3.39813	2.78426	5.86e-06	0
ALG3	0.288896	0.144653	0.094925	0.0483287	0.066
ALG5	1.86713	1.31909	1.26233	0.000438433	0.001
ALG6	0.186272	0.0836981	0.0736954	0.00526978	0.009
ALG9	0.0383649	0.0412722	0.00485278	0.00304367	0.005
ALKBH4	0.00949386	0.0800057	0.0801102	0.136629	0.167
ALKBH5	0.180191	0.152998	0.141675	0.00133783	0.003
ALKBH7	0.0296096	0.0131802	0.017237	0.214138	0.249
ALOX15	0.274943	0.161492	0.0127602	0.479129	0.514
ALOX5	3.3781	3.2572	5.85911	5.2e-06	0
ALOX5AP	2.0944	3.31496	9.78826	8.18e-08	0
ALPL	0.0865333	0.0385925	0.0646852	0.179349	0.212
ALYREF	3.32797	4.00723	4.60463	0.0150373	0.023
AMACR	0.120772	0.0542726	0.0690991	0.116767	0.146
AMBP	11.9763	12.2616	8.94116	0.33177	0.369
AMDHD2	0.528058	0.459513	0.494494	0.0757481	0.099
AMFR	0.0281395	0.0189995	0.0251009	0.132768	0.163
AMICA1	0.0210228	0.0100811	0.00584259	0.0202616	0.03
AMPD2	0.698172	0.739495	1.0507	0.00237522	0.004
AMPD3	0.436432	0.30888	0.838096	0.0623839	0.083
AMT	0.22496	0.105685	0.120844	0.881569	0.895
AMY2A	67.4222	126.173	28.1346	0.0588618	0.079
AMY2B	15.9259	38.7858	9.47329	0.271063	0.308
ANAPC1	0.0254088	0.0186929	0.0378435	0.000525268	0.001
ANAPC13	0.221573	0.216642	0.122763	0.0785315	0.102
ANAPC15	0.0373632	0.0743816	0.0169222	0.725601	0.751
ANAPC2	0.0684974	0.0248193	0.0322583	4.32e-05	0
ANAPC4	0.0433921	0.0222458	0.0240759	0.00622649	0.01
ANAPC5	0.0557939	0.0155217	0.131394	0.00463365	0.008
ANAPC7	0.138702	0.115837	0.147659	0.0795347	0.103
ANG	0.0205184	0.377343	0.781885	5.73e-07	0
ANGEL1	5e-05	0.000382547	5e-05	0.206669	0.242
ANGPTL2	0.170522	0.187915	0.208394	0.928937	0.937
ANK1	0.169783	0.453266	0.133294	0.000880432	0.002
ANK2	0.0746842	0.0298146	0.0624676	0.00439426	0.008
ANK3	0.158605	0.0515981	0.14273	4.35e-07	0
ANKFY1	0.906223	0.636469	0.868372	1.52e-06	0
ANKIB1	0.0426219	0.0220311	0.0327454	0.732269	0.757
ANKLE2	0.0573596	0.0184646	0.0165528	0.121116	0.15
ANKMY2	0.0152807	0.0147528	0.0300278	0.247315	0.284
ANKRD13A	0.272074	0.235495	0.183331	0.242016	0.278
ANKRD13D	0.0615991	0.0134094	0.0209898	7.61e-06	0
ANKRD17	0.0473368	0.0272278	0.0581417	0.155133	0.186
ANKRD22	0.924475	0.457487	1.17589	8.97e-05	0
ANKRD28	0.0821202	0.0555217	0.0955	0.0396465	0.055
ANKRD44	0.15794	0.104657	0.154779	0.000270494	0.001
ANKS1A	0.0556035	0.0331736	0.128752	6.37e-06	0
ANKZF1	0.0260509	0.0229726	0.0156509	0.142057	0.172
ANO1	0.0433667	0.0200958	0.0836315	0.233943	0.27
ANO10	0.259991	0.142171	0.131831	0.00078414	0.002
ANO6	0.0890649	0.0955302	0.130909	0.0856936	0.11
ANP32A	5.73151	3.54142	7.46087	5.68e-06	0
ANP32B	14.2405	11.9685	16.3142	0.0582798	0.078
ANP32E	10.5443	5.38788	7.03484	3.03e-12	0
ANPEP	2.27443	1.1834	2.2146	1.35e-07	0
ANTXR1	0.196027	0.110508	0.594195	0.00202199	0.004
ANTXR2	0.165622	0.097992	0.0974778	0.00434829	0.007
ANXA1	165.78	88.5154	100.559	2.85e-10	0
ANXA10	18.0668	6.74362	13.5837	0.00588926	0.01
ANXA11	14.8231	16.2151	19.1598	0.00380046	0.007
ANXA13	0.321949	0.084908	0.357037	0.00121499	0.002
ANXA2	668.691	334.007	450.124	4.64e-16	0
ANXA3	38.3884	31.9107	40.0442	0.00506679	0.009
ANXA4	321.983	180.814	219.659	1.16e-07	0
ANXA5	581.936	363.157	421.258	1.55e-13	0
ANXA6	93.4691	51.1215	45.771	1.48e-19	0
ANXA7	4.63673	3.99531	6.16199	1.09e-09	0
ANXA9	0.870475	0.388615	0.481474	0.00134172	0.003
AOC1	0.377861	0.204897	0.314061	0.0149735	0.023
AOC3	16.8448	10.8088	15.1063	0.0101049	0.016
AOX1	0.314239	0.349073	0.181513	0.502051	0.537
AP1B1	5.92881	2.89107	5.08571	2.96e-27	0
AP1G1	1.45384	1.11944	1.61705	9.41e-08	0
AP1G2	0.36677	0.184509	0.326106	1.67e-06	0
AP1M1	2.33164	1.2668	1.74441	6.65e-16	0
AP1M2	2.2446	1.83171	2.75213	0.00537629	0.009
AP1S1	0.756893	0.529094	0.997897	0.0392488	0.055
AP1S2	0.139005	0.262141	0.506798	8.95e-07	0
AP1S3	0.308945	0.141924	0.31951	0.247661	0.284
AP2A1	4.54088	2.88082	5.15301	6e-12	0
AP2A2	3.34892	2.11507	2.95934	6.71e-10	0
AP2B1	5.71607	3.38817	4.74615	5.25e-17	0
AP2M1	6.39459	2.41117	11.6009	2.03e-30	0
AP2S1	25.0003	13.7421	11.9104	3.05e-08	0
AP3B1	1.2431	0.920651	1.77496	1.09e-06	0
AP3D1	1.04775	0.544671	0.795067	4.45e-15	0
AP3M1	1.81564	1.25605	1.30826	0.000879923	0.002
AP3M2	0.172137	0.139218	0.244632	0.0734247	0.096
AP3S1	2.67724	3.96093	4.89443	0.00027465	0.001
AP4B1	0.0278263	0.00415	0.00896019	0.00476216	0.008
AP4M1	0.0158825	0.00809906	0.0176806	0.0476324	0.065
AP4S1	0.161455	0.0724538	0.13306	0.444968	0.481
AP5B1	0.0396447	0.0267203	0.0381343	0.0086301	0.014
AP5M1	0.00695088	0.0144429	0.0039963	0.64308	0.672
AP5S1	0.105903	0.0940075	0.0670324	0.437967	0.474
AP5Z1	0.0858237	0.0444231	0.0583102	0.027931	0.04
APAF1	0.0276193	0.017884	0.0260935	0.146951	0.177
APBB1IP	0.424228	0.25067	0.505728	0.0146328	0.023
APBB2	0.049014	0.0162217	0.0167185	0.104337	0.132
APCS	82.4605	69.4944	50.6473	0.613714	0.644
APEH	3.15486	2.62023	3.3829	6.19e-06	0
APEX1	3.64424	3.8199	5.34066	9.25e-05	0
APH1A	0.261138	0.260649	0.0774185	0.905673	0.916
API5	3.27474	2.42527	3.83702	3.78e-08	0
APIP	0.976837	0.715574	0.9852	0.00125899	0.002
APLP2	0.00922193	0.0120632	0.0377315	0.794247	0.814
APMAP	8.50114	8.93447	10.2248	0.0381649	0.053
APOA1	221.124	180.698	139.497	0.000624021	0.001
APOA1BP	3.44884	2.99527	5.74555	1.3e-05	0
APOA2	0.915417	4.14394	9.72045	0.492172	0.527
APOA4	1.94114	2.2848	5.20034	8.96e-06	0
APOB	2.48201	1.5362	2.66159	5.34e-06	0
APOBEC2	0.307557	0.076875	0.0794713	0.0194096	0.029
APOBEC3C	0.382381	0.327131	0.449595	0.00148161	0.003
APOBEC3F	0.0326281	0.0546057	0.0887463	0.25368	0.29
APOBEC3G	0.131648	0.0602231	0.176223	0.00280162	0.005
APOBR	0.955965	0.452463	1.61975	9.51e-05	0
APOC1	2.50323	3.10936	5.30031	1.37e-05	0
APOC2	0.421833	1.89201	1.92376	2.62e-06	0
APOC3	3.82122	3.51522	2.85163	0.425173	0.462
APOD	16.2097	12.7107	12.879	0.0372105	0.052
APOE	4.83065	5.13177	12.5023	1.57e-13	0
APOF	0.0341474	0.0432462	0.00949444	0.00134394	0.003
APOH	0.0352877	0.0932	0.550728	0.00243678	0.004
APOL1	0.067886	0.114307	0.0819139	0.00849044	0.014
APOL2	0.300902	0.595768	5.14816	7.59e-17	0
APOL3	0.115605	0.0866792	0.27333	0.0112714	0.018
APOM	0.379187	0.405002	0.517838	0.90168	0.912
APOO	1.56421	1.71785	2.3022	0.075476	0.099
APOOL	0.429221	0.379519	0.229944	0.004113	0.007
APP	0.100582	0.13019	0.342242	0.193563	0.227
APPL1	0.638214	0.390549	0.734031	2.02e-07	0
APPL2	0.185036	0.155714	0.260225	0.00318339	0.006
APRT	75.5265	58.4746	75.7129	0.000423971	0.001
APTX	0.0349553	0.0141538	0.0314602	8.6e-05	0
AQP1	0.0321061	0.0701425	0.130148	7.02e-14	0
AQR	0.309796	0.17774	0.2371	1.01e-07	0
ARAF	0.727745	0.494855	0.24933	0.196063	0.23
ARAP1	1.04069	0.519146	0.969969	5.14e-10	0
ARAP3	0.0116912	0.00358868	0.00815093	0.0343448	0.048
ARCN1	9.01748	5.02532	6.40266	3.85e-13	0
ARF1	36.7149	13.4283	23.4325	0.0285755	0.041
ARF4	147.313	113.405	74.8644	7.69e-11	0
ARF5	87.2006	51.4319	48.282	0.0160781	0.025
ARF6	23.7894	16.6858	10.955	6e-11	0
ARFGAP1	0.304824	0.275598	1.47311	0.00263078	0.005
ARFGAP2	1.10582	0.821313	1.10234	0.00193542	0.004
ARFGAP3	0.532561	0.330133	0.510952	4.59e-05	0
ARFGEF1	0.233688	0.137992	0.405521	3.33e-05	0
ARFGEF2	0.453055	0.24839	0.826322	2.67e-07	0
ARFIP1	1.87628	1.05073	1.81788	1.54e-11	0
ARFIP2	0.223961	0.124026	0.188405	0.0018103	0.003
ARFRP1	0.0955974	0.0649514	0.0449917	0.298289	0.335
ARG1	1.07168	1.40878	1.19261	0.928667	0.936
ARGLU1	0.0288421	0.0614882	0.745584	1.2e-15	0
ARHGAP1	10.7418	7.47129	10.1373	1.18e-08	0
ARHGAP10	0.00557018	0.00636509	0.0149009	0.00627356	0.01
ARHGAP12	0.0667816	0.0125519	0.0177806	0.000568001	0.001
ARHGAP17	0.85083	0.555348	0.627213	0.000224215	0.001
ARHGAP18	0.451145	0.513289	0.870883	5.73e-05	0
ARHGAP21	0.0261798	0.00230943	0.0139935	4.01e-18	0
ARHGAP24	0.00428158	0.000842925	0.00346574	0.0593817	0.079
ARHGAP25	0.228467	0.356139	0.237099	0.0580026	0.078
ARHGAP26	0.0406509	0.00695	0.0262241	2.66e-06	0
ARHGAP27	0.184318	0.0746594	0.175011	0.00366569	0.006
ARHGAP30	0.0575816	0.0411255	0.0654167	0.0119042	0.019
ARHGAP35	0.0280904	0.0122415	0.0404343	0.235193	0.271
ARHGAP4	0.467481	0.515551	0.79572	0.0981468	0.125
ARHGAP5	0.0851272	0.0188575	0.0448287	4.62e-07	0
ARHGAP9	0.0955482	0.0849986	0.0380935	0.0570819	0.077
ARHGDIA	26.4823	17.6519	23.8768	1.03e-07	0
ARHGDIB	5.97041	6.33557	15.6829	2.37e-16	0
ARHGEF1	1.60445	1.21639	2.15019	1.79e-11	0
ARHGEF10	0.0182254	0.0150335	0.0198417	0.362344	0.399
ARHGEF10L	0.100202	0.0402962	0.115474	4.93e-09	0
ARHGEF11	0.0791518	0.0220439	0.137669	0.000206037	0
ARHGEF12	0.273711	0.0577118	0.115721	5.88e-08	0
ARHGEF16	0.328669	0.345217	0.495735	0.00010452	0
ARHGEF17	0.0486246	0.0260057	0.0575481	4.72e-06	0
ARHGEF18	0.135353	0.0981632	0.151124	1.93e-07	0
ARHGEF2	0.446767	0.562962	1.21836	1.85e-10	0
ARHGEF37	0.0156544	0.00456038	0.0189769	0.0380311	0.053
ARHGEF40	0.136978	0.114392	0.171409	3.02e-06	0
ARHGEF6	0.284139	0.172813	0.294269	0.0204774	0.03
ARHGEF7	0.336418	0.140641	0.249353	2.26e-07	0
ARID1A	0.0321518	0.0222684	0.0803685	0.0014703	0.003
ARID1B	0.0113772	0.00248255	0.150464	9.32e-14	0
ARID2	0.00590439	0.00250896	0.0063787	0.718107	0.744
ARIH1	0.0862614	0.0860557	0.102155	0.756691	0.78
ARIH2	0.294255	0.0751	0.192423	0.0245677	0.036
ARL1	21.8072	15.2775	10.4313	2.75e-09	0
ARL15	0.149025	0.176952	0.248669	0.0822249	0.106
ARL2	2.05123	1.7778	2.49732	0.164877	0.197
ARL2BP	0.179593	0.65257	1.19841	0.102873	0.13
ARL3	4.66766	2.93734	3.34421	1.85e-05	0
ARL5A	0.266046	0.131653	0.496641	0.00265508	0.005
ARL6	0.0769193	0.0827703	0.195281	0.0238736	0.035
ARL6IP1	0.0525667	0.0816825	1.14125	2.87e-12	0
ARL6IP4	0.0839798	0.0590222	0.188283	0.000364455	0.001
ARL6IP5	31.6525	19.6678	15.1883	5.53e-13	0
ARL6IP6	0.173102	0.248578	0.263507	0.000130263	0
ARL8A	2.73606	2.60823	3.43608	0.00109645	0.002
ARL8B	6.42874	7.49829	10.6509	5.31e-07	0
ARMC1	0.386444	0.503867	1.04467	0.000741679	0.002
ARMC10	0.961158	0.394868	0.775557	6.95e-10	0
ARMC6	0.0497105	0.0461368	0.163138	0.500565	0.535
ARMC8	0.339161	0.202601	0.282946	7.91e-06	0
ARMC9	0.0870044	0.0622976	0.296569	1.95e-05	0
ARMCX1	0.536805	0.335087	0.609614	0.0289908	0.042
ARMCX2	0.135947	0.155098	0.101484	0.151467	0.182
ARMCX3	0.828777	0.454842	0.557378	0.00186824	0.004
ARPC1A	0.703087	0.826326	0.929798	0.00521012	0.009
ARPC1B	1.29881	3.89303	5.78548	8.3e-12	0
ARPC2	22.035	23.616	23.8533	0.146977	0.177
ARPC3	15.8738	8.83731	18.2705	2.19e-13	0
ARPC4	107.025	115.615	101.137	0.834498	0.852
ARPC5	10.8242	15.2118	22.337	1.26e-08	0
ARPC5L	8.00618	4.81124	5.35406	5.63e-08	0
ARPP19	0.389133	0.148269	0.487925	2.77e-07	0
ARRB1	0.998936	0.499052	0.700022	0.0010182	0.002
ARRB2	0.308889	0.20502	0.18594	0.568287	0.6
ARRDC1	0.163887	0.233515	0.217979	0.0572027	0.077
ARSA	1.13527	0.934299	0.912989	0.129792	0.159
ARSB	0.144167	0.146756	0.14012	0.3455	0.382
ARSD	0.654784	0.262118	0.410375	0.00635419	0.011
ARSE	0.155722	0.155403	0.176472	0.213191	0.248
ART4	0.0539465	0.0194028	0.0226583	0.0536052	0.072
ARVCF	0.139906	0.0199212	0.0564194	6.96e-07	0
AS3MT	0.000861404	0.0141887	0.000664815	0.192558	0.227
ASAH1	9.31543	8.71398	10.6491	0.0152456	0.023
ASAP1	0.0524623	0.0403	0.127471	0.00686987	0.011
ASAP2	0.29813	0.0416193	0.134547	2.16e-07	0
ASB15	0.0665254	0.0413307	0.0244972	0.0886882	0.114
ASB6	0.0334974	0.0112278	0.025712	0.000158678	0
ASB9	0.0418553	0.0213693	0.00715833	0.000488085	0.001
ASCC1	0.312559	0.123206	0.382849	1.54e-05	0
ASCC2	0.226217	0.124874	0.319477	0.00803022	0.013
ASCC3	0.45449	0.170973	0.254934	3.02e-06	0
ASF1A	0.0146149	0.025025	0.0257185	0.292025	0.329
ASH2L	0.0404079	0.0124868	0.0968528	1.54e-13	0
ASL	2.49967	1.95171	4.10178	1.81e-09	0
ASMTL	1.75612	3.90118	2.38925	0.00418656	0.007
ASNA1	8.49681	6.04714	9.02059	7.7e-05	0
ASNS	0.909086	0.790484	0.405273	0.00103175	0.002
ASPA	0.0711614	0.0306868	0.0368565	0.0397452	0.055
ASPH	1.84204	1.50699	2.39949	4.68e-07	0
ASPM	0.0131632	0.0248835	0.0344176	0.0195355	0.029
ASPN	18.5761	9.21562	7.69647	0.000393955	0.001
ASPSCR1	0.175218	0.204275	0.5722	0.00719903	0.012
ASRGL1	0.212841	0.19196	0.344319	0.0176275	0.027
ASS1	1.8425	1.39919	3.3691	4.13e-07	0
ASUN	0.143444	0.051784	0.119639	4.74e-05	0
ATAD1	0.50017	0.328291	0.27027	0.0637959	0.085
ATAD3A	0.993153	0.829473	1.63934	2.02e-05	0
ATE1	0.0924526	0.0391476	0.163374	9.97e-06	0
ATG13	0.0252167	0.0166226	0.108667	0.260315	0.297
ATG16L1	0.0985404	0.0801849	0.249519	0.000144282	0
ATG2A	0.0075193	0.00775377	0.014	0.0275885	0.04
ATG2B	0.0203754	0.0093184	0.0129324	0.000174159	0
ATG3	2.02963	1.67159	2.68741	0.00106646	0.002
ATG4B	0.117175	0.0768651	0.176633	4.27e-05	0
ATG4C	0.0134009	0.00793019	0.014837	0.0418238	0.058
ATG5	0.586777	0.352357	0.420592	0.111561	0.14
ATG7	1.68361	1.17636	1.4925	0.00158048	0.003
ATG9A	0.138918	0.109693	0.148725	0.232307	0.268
ATHL1	0.0146307	0.00709434	0.0165713	0.00526002	0.009
ATIC	8.82936	6.83623	8.46318	1.88e-05	0
ATL1	0.111775	0.0716731	0.100742	0.0223385	0.033
ATL2	0.0904579	0.031709	0.197082	7.21e-11	0
ATL3	5.84289	3.00899	3.37409	2.87e-15	0
ATM	0.0935307	0.0389906	0.0583528	3.9e-05	0
ATOX1	0.413746	3.00364	5.84633	0.000820019	0.002
ATP11A	0.0622368	0.0407066	0.0692713	0.00538484	0.009
ATP11B	0.0795912	0.0413675	0.0629583	1.77e-06	0
ATP13A1	0.817719	0.592307	0.955913	1.35e-06	0
ATP13A2	0.00468421	0.0072684	0.00192037	0.390596	0.427
ATP1A1	5.52584	4.14846	6.77023	8.66e-12	0
ATP1B1	6.82895	3.65025	7.11628	7.28e-06	0
ATP1B3	1.02964	0.947909	1.08021	0.325042	0.363
ATP2A1	0.414095	0.256924	0.819909	4.3e-06	0
ATP2A2	2.50433	1.96387	2.74566	7.79e-10	0
ATP2A3	1.34587	0.833092	0.900219	9.35e-06	0
ATP2B1	0.152711	0.236604	1.56663	0.000383299	0.001
ATP2B4	0.337866	0.288667	2.3873	1.62e-11	0
ATP2C1	0.161511	0.0352137	0.0842352	6.07e-11	0
ATP5A1	110.088	84.0514	101.461	6.12e-06	0
ATP5B	309.862	165.055	197.943	1.33e-17	0
ATP5C1	9.5931	8.79733	9.90155	0.0592526	0.079
ATP5D	2.31222	3.06163	5.54147	0.000854879	0.002
ATP5E	0.148689	0.934293	5.71694	1.45e-26	0
ATP5F1	5.22314	3.19828	6.65599	2.55e-13	0
ATP5H	14.4786	9.97462	36.8157	7.79e-12	0
ATP5I	22.7493	20.1928	25.1781	0.00681887	0.011
ATP5J	3.86843	3.14938	3.68496	0.00329286	0.006
ATP5L	17.9896	9.35449	10.0442	9.08e-12	0
ATP5O	34.5425	20.9591	21.5262	5.96e-09	0
ATP5S	0.273212	0.206252	0.448546	0.0397038	0.055
ATP6	4.60549	2.76209	2.7029	0.115897	0.145
ATP6AP1	0.645352	0.992367	1.11662	0.0271537	0.039
ATP6AP2	0.368415	0.334969	0.835067	1.49e-05	0
ATP6V0A1	1.12246	0.809841	1.12776	0.00747868	0.012
ATP6V0A2	0.0678675	0.0368165	0.0837972	0.0412292	0.057
ATP6V0C	0.865049	0.416069	0.30538	0.0289986	0.042
ATP6V0D1	3.04765	2.22499	3.41691	1.68e-06	0
ATP6V1A	6.89672	5.16483	7.77179	1.43e-10	0
ATP6V1B2	9.65396	5.41312	6.81181	1.95e-08	0
ATP6V1C1	2.50589	1.36739	1.68323	0.12789	0.157
ATP6V1D	2.12006	1.90638	3.02713	1.04e-05	0
ATP6V1E1	5.59262	4.0342	5.2528	6.53e-07	0
ATP6V1F	2.42334	2.43195	3.04474	0.0014531	0.003
ATP6V1G1	6.52273	5.15032	5.5931	0.15946	0.191
ATP6V1H	1.13886	0.995213	2.3956	4.43e-15	0
ATP7A	0.0030886	0.0659028	0.139254	0.339533	0.377
ATP8A1	0.154426	0.0818642	0.0568352	0.210822	0.246
ATP8B1	0.0495772	0.0163542	0.0518454	5.68e-05	0
ATP9A	0.359825	0.143575	0.216646	1.07e-08	0
ATP9B	0.00627018	0.0106825	0.0163778	0.909112	0.919
ATPAF1	0.216724	0.221183	0.200102	0.165069	0.197
ATPAF2	0.28335	0.137947	0.13852	0.0150348	0.023
ATPIF1	0.0205816	0.0248311	0.954743	0.0362463	0.051
ATRIP	0.0572132	0.0802858	0.0630296	0.261125	0.298
ATRN	0.0259351	0.0156278	0.128181	0.00371921	0.007
ATRX	0.0191386	0.00924434	0.0138102	4.87e-06	0
ATXN1	0.0237509	0.0107434	0.028237	0.129603	0.159
ATXN10	0.799325	0.31041	0.541891	4.91e-10	0
ATXN2	0.0579868	0.0394877	0.04995	0.00120806	0.002
ATXN2L	0.250335	0.306067	0.590939	9.41e-06	0
ATXN3	0.180544	0.0916868	0.192141	0.052439	0.071
ATXN7L3B	0.0817395	0.0711382	0.0724241	0.780572	0.802
AUH	0.541293	0.515825	1.07308	0.0198287	0.03
AUP1	0.417646	0.295442	0.376734	0.550304	0.584
AVEN	0.0168912	0.0360783	0.0680639	0.000657641	0.001
AVL9	0.160385	0.104165	0.166661	0.0091946	0.015
AXL	0.0339465	0.0679528	0.142969	0.311536	0.349
AZGP1	1.81091	1.77337	2.48224	0.0185454	0.028
AZU1	7.47428	12.327	23.9044	4.2e-05	0
B2M	2.55163	1.27622	20.5664	1.71e-18	0
B3GALNT2	5e-05	0.000145755	0.000537963	0.547543	0.581
B3GALT5	0.0607535	0.0166222	0.0645556	0.000634593	0.001
B3GALT6	14.5915	5.48877	4.46373	0.826856	0.845
B3GAT3	0.186968	0.140512	0.289524	0.0107696	0.017
B3GNT1	0.09465	0.0805995	0.0613824	0.0722082	0.095
B3GNT2	0.0244895	0.0136255	0.00553611	0.0519058	0.07
B3GNT3	0.105449	0.0688618	0.166502	0.0668057	0.088
B3GNT7	0.0171096	0.0312552	0.0416731	0.175951	0.209
B3GNT9	0.0418096	0.0359783	0.0359102	0.121265	0.15
B4GALT1	1.31371	1.05156	0.659044	0.512977	0.547
B4GALT4	0.649221	0.193669	0.185953	0.00374336	0.007
B4GALT7	0.0775982	0.0539047	0.119042	0.218849	0.254
BABAM1	0.201862	0.156968	0.302637	0.00013647	0
BACE2	0.461532	0.0524797	0.784019	0.00259355	0.005
BAD	0.0463807	0.113776	0.113676	0.000566176	0.001
BAG1	0.290718	0.264164	0.244969	0.110572	0.139
BAG2	2.14126	1.00458	3.1942	0.000586694	0.001
BAG3	0.408667	0.235182	1.3746	2.59e-14	0
BAG5	1.02021	0.267451	0.882573	6.25e-11	0
BAG6	1.21564	0.986728	1.61305	4.47e-08	0
BAIAP2	0.235328	0.171179	0.289256	0.000841713	0.002
BAIAP2L1	0.26337	0.132108	0.232891	0.00105403	0.002
BAK1	0.582893	0.491999	0.433797	0.502332	0.537
BANF1	18.5176	10.1032	10.754	0.000947653	0.002
BASP1	0.102339	0.270469	0.211877	0.00830419	0.013
BAX	5.68696	4.06213	7.01311	1.92e-10	0
BAZ1B	0.0612439	0.0268448	0.0692806	9.86e-05	0
BBS1	0.0518044	0.0129642	0.025288	6.69e-05	0
BBS7	0.413345	0.2253	0.894474	0.00051684	0.001
BCAM	1.80198	1.14806	1.44316	0.00357186	0.006
BCAP29	0.0537263	0.0239175	0.0548324	0.000712051	0.001
BCAP31	2.21007	1.08773	4.51727	6.52e-15	0
BCAR1	0.130989	0.0800778	0.153686	1.01e-06	0
BCAS1	0.0337842	0.0112566	0.0893741	4.27e-07	0
BCAS2	2.00025	2.00557	1.65501	0.681757	0.709
BCAS3	0.0324614	0.0232288	0.0388667	0.0952534	0.122
BCAT1	0.645656	0.926836	0.631607	0.519682	0.553
BCAT2	1.44393	1.19576	1.2052	0.000798064	0.002
BCCIP	0.378089	0.145252	0.223954	0.0017812	0.003
BCKDHA	0.3422	0.380937	0.85617	1.2e-05	0
BCKDHB	0.237675	0.16698	0.107042	0.000198736	0
BCKDK	0.442011	0.238997	0.279784	0.00403301	0.007
BCL10	1.49655	0.806235	0.915852	0.431941	0.468
BCL2	0.270189	0.0564708	0.110089	0.0297013	0.042
BCL2L1	0.664296	0.434261	1.26458	0.00240411	0.004
BCL2L13	0.627308	0.423661	0.807609	1.24e-05	0
BCL2L15	0.153055	0.153832	0.413828	0.0100927	0.016
BCL7C	0.0996553	0.0568835	0.0576796	0.341037	0.378
BCL9L	0.0292763	0.00907264	0.00586111	0.207658	0.243
BCLAF1	0.141532	0.162829	0.843665	8.27e-12	0
BCMO1	0.0658833	0.0525519	0.0733639	0.484695	0.52
BCR	0.056157	0.0178344	0.066362	6.04e-07	0
BCS1L	1.64573	1.90844	1.71368	0.574343	0.606
BDH1	1.40974	0.65607	1.21078	0.031157	0.044
BDH2	3.88918	2.02324	3.41546	0.000489642	0.001
BET1	0.191589	0.376683	0.598244	0.00432299	0.007
BET1L	1.41428	0.892665	1.22719	0.533313	0.567
BGN	209.109	142.686	122.259	1.47e-05	0
BHLHA15	0.10136	0.10435	0.0203657	0.269976	0.307
BICC1	0.0448149	0.00529953	0.057037	8.08e-05	0
BICD2	0.162259	0.0364792	0.0402028	0.00520875	0.009
BID	1.14406	0.604692	1.33291	0.00078036	0.002
BIN1	0.511659	0.369264	0.519045	0.0287406	0.041
BIN2	0.152285	0.157578	0.406815	0.000121898	0
BIN3	0.140629	0.0421071	0.148527	1.12e-05	0
BIRC6	0.0428702	0.0213099	0.0259833	5.22e-09	0
BLMH	1.27309	0.851449	1.19687	6.19e-08	0
BLOC1S1	2.02997	1.52397	2.25942	0.0253921	0.037
BLOC1S2	2.94233	2.12856	2.05342	0.0852078	0.11
BLOC1S3	1.40541	1.59057	2.77615	0.0254256	0.037
BLOC1S4	0.310919	0.234517	1.19186	0.00148561	0.003
BLOC1S5	0.0634	0.196362	0.303554	0.0330046	0.047
BLOC1S6	0.269361	0.109222	0.147476	0.00146012	0.003
BLVRA	11.4118	7.72009	11.1719	1.75e-08	0
BLVRB	39.6713	33.5729	30.4699	0.0143073	0.022
BMP2K	0.0747904	0.0427509	0.0188565	0.0190754	0.029
BMS1	0.0278658	0.00794953	0.0179352	1.21e-09	0
BNIP1	0.814873	1.02121	1.15934	0.0567461	0.076
BNIP2	0.173394	0.143822	0.0458028	0.00171973	0.003
BOK	0.0659096	0.038734	0.0733417	1.43e-05	0
BOLA1	0.146025	0.095775	0.142238	0.822023	0.84
BOP1	0.0302754	0.0272415	0.10747	1.31e-08	0
BPGM	0.160432	0.342417	0.407392	0.0781954	0.102
BPHL	1.6899	0.850497	1.05146	0.0100343	0.016
BPI	0.630996	2.43161	1.51492	0.121608	0.151
BPIFB1	0.526202	0.15225	0.850381	0.0782268	0.102
BPNT1	1.15004	1.23079	2.60746	3.39e-07	0
BRAF	0.0203018	0.0977972	0.214465	0.265629	0.303
BRAP	0.0602895	0.016517	0.0512889	0.00376859	0.007
BRAT1	0.0413175	0.0208165	0.0428398	1.94e-05	0
BRCC3	0.256575	0.148057	0.141533	0.0453356	0.062
BRD1	0.00438421	0.000284434	0.00177685	0.000632341	0.001
BRD3	0.0636088	0.0119769	0.19692	2.39e-09	0
BRD4	0.0208833	0.0212939	0.0554778	0.0011667	0.002
BRD8	0.0245395	0.0157632	0.01325	0.00213939	0.004
BRE	0.172004	0.0911981	0.143448	0.682537	0.71
BRI3BP	0.512618	0.212802	0.537456	0.0010064	0.002
BRIX1	1.83131	0.648005	0.581476	3.31e-06	0
BRK1	3.83967	3.35547	5.91666	0.00761486	0.012
BROX	0.508624	0.289984	0.343169	0.0625678	0.083
BRPF3	0.00305526	0.00468632	0.0189426	0.237677	0.274
BSDC1	0.0100632	0.005675	0.0161333	0.0538133	0.073
BSG	1.42371	1.33282	2.42906	6.68e-06	0
BSPRY	0.0396149	0.0123934	0.020688	0.00101111	0.002
BST1	2.33651	1.85359	2.03938	0.118185	0.147
BST2	0.138051	0.117954	2.0921	2.32e-10	0
BTAF1	0.0934947	0.0325811	0.0743093	5.42e-07	0
BTC	0.00415702	0.000869811	0.00233611	0.25007	0.286
BTD	0.325605	0.18411	0.282824	6.56e-06	0
BTF3	1.48576	0.703659	1.09871	1.39e-05	0
BTF3L4	1.10851	0.865769	2.28625	0.00115216	0.002
BTK	0.0225684	0.00803726	0.00295	0.000254785	0.001
BTN3A3	0.215016	0.130831	0.0399824	0.000200478	0
BUB3	2.97119	3.71505	5.15624	7.96e-06	0
BUD31	3.39889	9.0413	0.806005	0.635712	0.665
BYSL	0.153559	0.114235	0.160361	0.0530908	0.072
BZW1	0.774308	0.98731	2.1725	8.92e-13	0
BZW2	0.83694	0.702766	0.8966	1.59e-05	0
C10orf118	0.00239912	0.00154151	0.00919722	0.436125	0.472
C10orf129	5e-05	0.00145849	5e-05	0.350873	0.388
C10orf32	0.0885904	0.0821986	0.114503	0.588462	0.62
C10orf35	0.0644623	0.0557514	0.050112	0.438746	0.475
C10orf54	0.0379272	0.015384	0.00813704	0.000651605	0.001
C10orf76	0.255322	0.116203	0.0981213	1.37e-05	0
C11orf31	2.01051	1.86691	2.56366	0.0253969	0.037
C11orf52	5e-05	0.00398915	0.00641759	0.210795	0.246
C11orf54	0.408418	0.759961	1.43393	4.44e-06	0
C11orf58	0.237942	0.138795	0.0551722	2.23e-06	0
C11orf68	0.675402	0.706607	0.976711	0.000376069	0.001
C11orf73	0.250211	0.453517	0.377618	3.39e-07	0
C11orf83	0.747033	0.567886	0.907838	0.111672	0.14
C11orf96	0.00785263	0.0117811	0.717738	1.8e-30	0
C12orf10	3.06317	1.70049	2.61403	4.02e-08	0
C12orf23	1.78557	1.45015	0.962733	0.591496	0.622
C12orf4	0.00430439	0.0149142	0.0227704	6.1e-08	0
C12orf43	0.0125596	0.00674811	0.0261472	0.0314982	0.045
C12orf44	0.110028	0.173717	0.0675509	0.165805	0.198
C12orf5	0.551866	0.506387	0.766585	0.00916017	0.015
C12orf57	1.7552	0.874496	0.953443	0.220306	0.256
C14orf1	0.0259158	0.551481	0.427191	3.68e-07	0
C14orf119	0.0722246	0.0436547	0.222115	0.000728567	0.002
C14orf142	3.01448	1.67602	2.42031	0.0300138	0.043
C14orf159	1.60407	0.727719	1.53152	0.00578081	0.01
C14orf166	9.02673	6.84552	9.27607	5.08e-07	0
C14orf169	0.0383465	0.0493571	0.137267	0.267475	0.304
C14orf2	0.0884719	0.215367	0.769068	0.953169	0.958
C15orf48	2.99933	1.38049	1.53192	0.00811942	0.013
C15orf52	0.00252368	0.0154165	0.176522	1.18e-10	0
C16orf13	0.528825	0.429579	1.59516	2.35e-08	0
C16orf58	0.854701	0.429013	2.2138	1.28e-06	0
C16orf62	0.754325	0.298956	0.598287	1.65e-07	0
C16orf80	0.64687	0.731962	0.780066	0.0167532	0.025
C17orf104	0.00905789	0.0283764	0.0273694	3.19e-05	0
C17orf49	2.1312	1.4246	1.79415	3.44e-05	0
C17orf58	0.418356	0.236978	0.264473	0.15698	0.188
C17orf59	0.291994	0.155156	0.113255	0.563382	0.596
C17orf62	0.972809	1.73	1.8222	0.00184381	0.003
C17orf75	0.14264	0.0819981	0.129408	0.00507558	0.009
C17orf85	0.121403	0.148197	1.89218	0.00836178	0.014
C18orf8	0.291837	0.13177	0.137038	0.00378778	0.007
C19orf10	5.30994	4.16197	4.50489	0.00322127	0.006
C19orf12	0.331211	0.246875	0.210248	0.714979	0.741
C19orf25	0.365577	0.19094	0.305781	0.218116	0.254
C19orf33	0.378689	0.234046	0.89488	0.000614226	0.001
C19orf43	3.41324	1.83251	13.6816	0.00026918	0.001
C19orf52	0.172137	0.200662	0.324377	0.0179231	0.027
C19orf59	0.0994123	0.260959	0.264539	0.00375094	0.007
C19orf66	0.400197	0.313093	0.402769	0.0565942	0.076
C19orf70	0.455049	0.272146	0.451357	0.074462	0.097
C1GALT1	0.0318544	0.031384	0.0418361	0.665164	0.693
C1orf109	0.0317044	0.0653774	0.214558	1.08e-06	0
C1orf116	0.230709	0.14543	0.2888	5.57e-05	0
C1orf122	0.076643	0.158607	0.168611	2.75e-09	0
C1orf123	2.31266	1.37342	2.16713	0.00267587	0.005
C1orf198	0.682177	1.21725	1.09965	0.00209965	0.004
C1orf27	0.178958	0.235816	0.290669	0.00695949	0.011
C1orf35	0.0639956	0.0473821	0.134232	0.00350016	0.006
C1orf50	0.390666	0.113828	0.271906	2.96e-05	0
C1QA	0.165082	0.175661	0.0795676	0.12351	0.153
C1QB	4.49829	2.96007	4.85748	6.62e-05	0
C1QBP	9.48331	5.19801	4.30898	1.13e-11	0
C1QC	0.961475	1.81436	3.40222	1.13e-15	0
C1QTNF3	0.0422456	0.0460344	0.392403	1.78e-13	0
C1QTNF5	3.56693	1.99732	2.27169	0.0532258	0.072
C1R	0.993928	0.773516	3.21102	8.89e-18	0
C1RL	0.406697	0.281591	0.585489	0.229741	0.266
C1S	1.58014	1.4343	1.62473	0.0122706	0.019
C2	1.41516	1.27049	3.34887	9.25e-11	0
C20orf144	0.0272342	0.0264392	5e-05	0.000132082	0
C20orf27	0.296947	0.226745	0.669541	0.266766	0.304
C21orf2	0.0374702	0.0234075	0.0359833	0.00163156	0.003
C21orf33	2.05409	1.68572	8.92543	5.01e-09	0
C2CD2L	0.0694079	0.404942	0.28265	0.0342175	0.048
C2CD5	0.0789044	0.0431212	0.0871028	0.00173273	0.003
C2orf43	0.0553789	0.0450075	0.0766269	0.184764	0.218
C2orf47	0.338274	0.212873	0.29933	0.173284	0.206
C2orf49	0.0251667	0.021833	0.196453	0.00640507	0.011
C2orf54	0.0569114	0.0286585	0.0772	0.534293	0.568
C2orf69	0.00760877	0.00453255	0.0254167	9.82e-09	0
C2orf76	0.0139009	0.0172816	0.00264444	0.985171	0.987
C3	41.3742	27.4309	35.0622	3.88e-07	0
C3orf37	0.0640211	0.0307519	0.109599	1.1e-05	0
C3orf38	0.00790702	0.00208491	0.0448037	1.5e-05	0
C3orf58	0.0328842	0.0230778	0.0227778	0.771069	0.793
C4A	2.97773	2.89925	3.48419	0.0942291	0.12
C4BPA	3.26968	3.94937	2.51517	0.098441	0.125
C4orf27	1.86952	0.10774	0.718302	0.000735052	0.002
C4orf33	0.33993	0.135681	0.253451	0.000837953	0.002
C5	0.643004	0.656837	0.718039	0.555509	0.589
C5AR1	0.0171263	0.051792	0.115616	0.00161571	0.003
C5orf22	0.00342807	0.000266981	0.00283889	0.179826	0.213
C5orf51	0.107378	0.100276	0.120969	0.37163	0.408
C6	0.280363	0.241211	0.228396	0.0824557	0.107
C6orf132	0.0144728	0.00701651	0.0257861	0.00264578	0.005
C6orf203	0.0859246	0.0452033	0.0665343	0.245887	0.282
C6orf211	0.59381	0.281768	0.694587	1.49e-07	0
C6orf47	0.0604412	0.118449	0.248229	0.336079	0.374
C6orf89	0.0176702	0.00655472	0.000988889	0.0107046	0.017
C7	1.42611	0.872042	0.935476	4.25e-05	0
C7orf25	0.0191009	0.0373821	0.0129324	0.175703	0.208
C7orf26	0.0334325	0.0111019	0.0316944	2.04e-08	0
C7orf41	0.0278386	0.023634	0.0573259	0.120271	0.149
C7orf50	0.0975211	0.0578184	0.271978	0.000125876	0
C7orf55	0.057507	0.0287179	0.054588	0.197747	0.232
C8A	0.610031	1.15791	0.834822	0.260039	0.297
C8B	2.81808	1.96439	2.43179	2.68e-05	0
C8G	4.16363	3.62754	4.50846	0.0802601	0.104
C8orf33	0.25744	0.426445	0.0178185	0.0338408	0.048
C8orf47	5e-05	0.00449575	0.00184074	0.270443	0.307
C8orf82	0.15337	0.0802495	0.399984	3.07e-08	0
C9	7.35273	7.45517	5.57948	0.0429554	0.059
C9orf142	1.90249	1.06067	1.76623	0.000127193	0
C9orf64	0.957779	0.732692	1.79353	9.65e-14	0
C9orf78	0.0186491	0.0237236	0.00906019	0.00177661	0.003
C9orf89	0.73579	0.479206	0.722148	0.00251793	0.005
CA1	17.7985	43.9246	13.4134	1.08e-08	0
CA12	0.0597325	0.033416	0.00843148	0.030498	0.044
CA2	8.53545	9.8946	9.19931	0.0110708	0.017
CA3	0.0117658	0.0630354	0.00934259	3.22e-06	0
CA4	0.00757632	0.107367	0.104695	0.0109759	0.017
CA5B	0.0158553	0.00489953	0.0218241	0.134502	0.164
CA9	0.172492	0.191327	0.219869	0.15222	0.183
CAB39	3.08971	1.99433	2.61377	0.000208516	0
CAB39L	1.85058	0.847907	0.777773	0.0616243	0.082
CACNA2D1	0.308863	0.364078	0.568838	0.0432273	0.06
CACNG6	0.0397009	0.270446	1.77549	2.55e-07	0
CACTIN	0.369295	0.172111	0.0903833	0.00599196	0.01
CACUL1	0.0124816	0.00644623	0.0199611	0.000119232	0
CACYBP	0.93803	1.44096	1.86859	0.0283095	0.041
CAD	1.2491	0.6258	1.04296	9.69e-16	0
CADM1	0.198419	0.109439	0.187367	0.661422	0.69
CADM4	0.0320158	0.0105627	0.0290074	0.0694276	0.091
CADPS	0.758857	0.288044	0.226505	0.00354659	0.006
CADPS2	0.0300026	0.0183736	0.022362	2.74e-05	0
CALB2	0.771761	1.00216	1.08935	0.298483	0.336
CALCOCO1	0.00739035	0.00247217	0.0129731	0.00199885	0.004
CALD1	15.5528	6.71254	16.1654	6.73e-13	0
CALHM2	0.0415254	0.0195892	0.0591583	0.99692	0.998
CALML3	0.276079	1.38343	2.01596	0.001129	0.002
CALML5	0.204102	0.148857	1.0352	0.410158	0.447
CALR	38.6453	23.1331	26.274	2.93e-09	0
CALU	4.5502	4.47148	7.01209	1.37e-07	0
CAMK1	0.371642	0.249928	0.309729	0.000709443	0.001
CAMK1D	0.305039	0.194512	0.292666	0.000337838	0.001
CAMK2D	0.943232	0.657401	1.40477	1.92e-05	0
CAMK2G	0.499009	0.263838	0.558798	2.5e-05	0
CAMP	10.1467	8.47422	6.01952	0.677216	0.705
CAMSAP3	0.027914	0.00738208	0.0202852	0.000757471	0.002
CAND1	5.15182	3.1508	4.70728	8.6e-16	0
CAND2	0.0138193	0.00619151	0.0328981	0.000238257	0.001
CANT1	0.189656	0.137947	0.260203	0.00436455	0.008
CANX	35.4331	23.3149	23.4675	8.74e-08	0
CAP1	35.1858	23.2537	37.1347	1.06e-10	0
CAP2	0.508008	0.347772	0.805729	0.0990076	0.126
CAPG	96.1383	60.6002	92.4834	2.02e-08	0
CAPN1	18.8362	13.2176	18.3693	6.21e-12	0
CAPN2	7.47199	5.91561	8.44262	1.56e-07	0
CAPN5	0.448219	0.229012	0.461622	3.46e-07	0
CAPN6	0.0321096	0.0455458	0.0384574	0.929107	0.937
CAPN7	0.0522202	0.0229245	0.0390463	0.020361	0.03
CAPNS1	18.0619	11.6762	14.4686	2.27e-05	0
CAPRIN1	0.973319	0.819065	1.31821	4.86e-07	0
CAPS	1.448	1.36775	4.60645	1.03e-06	0
CAPZA1	42.9624	25.2343	23.5787	2.14e-12	0
CAPZA2	33.2361	18.2027	22.4435	6.52e-12	0
CAPZB	8.54099	12.1882	17.9873	3.45e-12	0
CARD11	0.00423947	0.00669858	0.010175	0.0490997	0.067
CARD8	0.038943	0.00777972	0.0186833	0.0188877	0.028
CARD9	0.44231	0.0599024	0.428046	7.84e-08	0
CARHSP1	8.30318	9.41821	7.18481	0.340601	0.378
CARKD	1.05758	0.885399	1.11892	0.0451325	0.062
CARM1	0.557535	0.456719	1.41601	1.3e-14	0
CARS	1.81176	1.19845	1.42592	2.2e-09	0
CARS2	0.428382	0.382222	0.346038	0.683329	0.71
CARTPT	0.291082	0.160551	0.214206	6.17e-05	0
CASC3	0.0139667	0.00489292	0.0206704	0.106558	0.134
CASC4	0.297098	0.250676	0.524028	0.0539045	0.073
CASK	0.973853	0.783977	1.27947	8.91e-08	0
CASKIN2	0.0109184	0.0132292	0.0352759	0.0158767	0.024
CASP1	1.1322	2.22265	6.39745	6.71e-07	0
CASP10	0.289129	0.135798	0.29641	4.1e-06	0
CASP14	0.108042	0.345258	0.0915361	0.200103	0.235
CASP3	0.66937	0.685078	0.985439	0.0557551	0.075
CASP4	0.00434035	0.0103632	0.119751	3e-09	0
CASP6	1.40359	0.863156	1.37362	0.000385174	0.001
CASP7	0.126006	0.0871075	0.14355	0.0038069	0.007
CASP8	0.812182	0.340529	0.508951	1.17e-06	0
CASR	0.00246579	0.00145802	0.000851852	0.325107	0.363
CAST	2.29747	1.0789	2.53639	9.37e-17	0
CAT	9.29495	11.2633	9.20215	0.0285682	0.041
CAV1	3.01389	1.86884	3.2413	3.56e-05	0
CAV2	0.459799	0.248737	0.0925389	0.502383	0.537
CBFB	0.743944	0.893311	1.53015	9.02e-05	0
CBL	0.164767	0.270171	0.255965	0.549154	0.583
CBLB	0.0409386	0.0265594	0.0303	0.0599183	0.08
CBR1	44.9943	28.6262	37.9584	1.75e-10	0
CBR3	8.27153	4.37489	4.40063	0.00695627	0.011
CBR4	1.21486	1.12693	0.595006	0.00754918	0.012
CBS	0.02805	0.0170637	0.00412685	0.28654	0.323
CBX1	5e-05	0.1211	3.45689	4.52e-37	0
CBX3	10.2973	9.08298	7.52912	0.27037	0.307
CBX5	0.180038	0.0731608	0.276374	0.000758903	0.002
CBX7	0.0438693	0.0135585	0.0556454	0.00785087	0.013
CBX8	0.00903596	0.0153297	0.0408259	9.08e-05	0
CC2D1A	0.615537	0.524673	0.587348	0.00414077	0.007
CC2D1B	0.950754	0.445229	1.25572	2.02e-05	0
CCAR1	2.55532	1.19911	2.31849	9.7e-07	0
CCBL1	0.0286377	0.00491226	0.0283852	0.0300287	0.043
CCBL2	2.02986	0.890752	1.234	0.00045949	0.001
CCDC101	0.0223158	0.00476038	0.0102713	0.00156686	0.003
CCDC109B	0.0419702	0.0182269	0.00569537	0.00609166	0.01
CCDC115	0.759637	0.270812	0.623468	2.65e-05	0
CCDC12	0.0330421	0.0262679	0.811753	0.000443967	0.001
CCDC124	1.51039	1.08985	2.57043	1.09e-06	0
CCDC126	0.0585509	0.0349986	0.0215343	8.1e-06	0
CCDC127	0.0528272	0.0242896	0.0975194	0.423117	0.46
CCDC132	0.226354	0.0911575	0.215782	1.37e-10	0
CCDC134	0.0936851	0.0482208	0.0466963	0.00565981	0.01
CCDC149	5e-05	0.00069717	5e-05	0.121269	0.15
CCDC151	0.0362675	0.0298307	0.0202204	0.5202	0.554
CCDC168	0.0029114	0.00052217	0.00118981	0.000424838	0.001
CCDC22	0.907507	0.551476	0.932793	2.52e-12	0
CCDC25	0.0802404	0.103944	0.461886	0.0541705	0.073
CCDC43	0.0658395	0.637895	0.455927	9.43e-09	0
CCDC47	0.85608	0.941845	1.45959	1.17e-05	0
CCDC50	0.114361	0.0648302	0.261423	1.45e-06	0
CCDC51	0.0615193	0.0638689	0.0658139	0.216619	0.252
CCDC53	1.45995	0.276348	1.02475	0.000262201	0.001
CCDC58	1.03567	0.760591	0.903895	0.835301	0.852
CCDC6	0.49246	0.734801	1.71584	4.99e-06	0
CCDC64B	0.117797	0.0359967	0.102788	1.01e-06	0
CCDC71L	0.390451	0.0621198	0.396141	0.0615246	0.082
CCDC80	0.384682	0.337941	0.202655	0.160854	0.193
CCDC86	0.0509535	0.00478821	0.0318833	0.000188477	0
CCDC88B	0.129039	0.0934453	0.149793	0.0613064	0.082
CCDC9	0.153279	0.226119	0.392983	3.11e-07	0
CCDC90B	0.115275	0.364175	0.119578	0.00064479	0.001
CCDC93	0.173173	0.188088	0.687042	2.99e-05	0
CCDC94	0.0363149	0.0111741	0.0498537	0.060052	0.08
CCDC97	0.0304377	0.00512642	0.0190519	0.0323877	0.046
CCL19	0.297007	0.104517	0.0970648	0.286014	0.323
CCM2	0.0959482	0.0587972	0.116964	1.31e-05	0
CCNH	0.0221947	0.00960896	0.0536259	0.0548579	0.074
CCNK	0.0518088	0.0215212	0.0352676	0.00210071	0.004
CCNL1	0.0171596	0.0107986	0.0450157	0.0188557	0.028
CCNY	0.216125	0.0975991	0.138034	0.00252995	0.005
CCNYL1	0.00477807	0.00947783	0.00873611	0.879076	0.893
CCS	0.642027	0.699443	2.10288	0.00249927	0.005
CCT2	15.0599	9.67828	12.1503	1.63e-11	0
CCT3	18.8069	12.5608	17.2378	2.09e-09	0
CCT4	7.49741	4.78517	7.64877	3.19e-16	0
CCT5	3.98143	3.55676	5.75509	3.14e-10	0
CCT6A	6.45491	4.70514	8.40584	2.81e-16	0
CCT7	5.86538	4.31105	5.62358	2.18e-08	0
CCT8	12.3767	8.93703	13.8948	1.08e-13	0
CD109	0.405111	0.222626	0.405615	0.000198973	0
CD14	3.24416	2.32073	2.88511	1.1e-07	0
CD151	0.205927	0.304457	0.729983	1.92e-06	0
CD163	0.0798667	0.0785278	0.125613	0.00147437	0.003
CD1A	0.135	0.0460524	0.0757889	0.0995002	0.126
CD248	0.121705	0.257383	0.246289	1.39e-06	0
CD276	0.0965526	0.046342	0.114644	0.00215359	0.004
CD2AP	0.778007	0.413486	1.09855	2.21e-08	0
CD2BP2	0.487628	0.275331	1.11592	0.0006718	0.001
CD300A	0.0944456	0.0507245	0.0448204	0.0220571	0.033
CD34	0.281495	0.22426	2.0929	0.110597	0.139
CD36	0.17978	0.247633	0.166412	0.110812	0.139
CD38	0.606333	0.365504	0.373869	0.143645	0.174
CD3D	0.0288702	0.0616226	0.233825	0.0168449	0.026
CD3E	0.197314	0.0715528	0.033962	0.00687457	0.011
CD4	0.0704307	0.0255033	0.0186037	0.03406	0.048
CD44	13.3725	11.6023	10.9892	0.0755594	0.099
CD47	0.692448	1.6075	2.72731	0.000205359	0
CD48	0.131903	0.0855099	0.0362056	0.115277	0.144
CD53	0.0231763	0.00241509	0.21509	4.77e-12	0
CD55	2.33913	1.23839	1.20924	0.000228955	0.001
CD58	0.00963684	0.123841	0.0816676	0.0300392	0.043
CD59	0.0241746	0.510385	2.64233	5.88e-19	0
CD5L	0.0359482	0.266084	0.174237	0.000195007	0
CD63	0.246239	1.13071	2.95652	1.08e-19	0
CD74	8.38663	5.58585	16.8236	6.65e-17	0
CD81	0.0637263	0.0639698	0.174222	2.17e-07	0
CD82	1.14979	0.745805	1.18155	0.12761	0.157
CD84	0.0379421	0.0300349	0.0351546	0.428648	0.465
CD8A	0.814763	0.326178	0.351072	0.0491299	0.067
CD9	0.801094	1.23967	2.16154	0.000591636	0.001
CD97	0.420949	0.295602	0.426754	0.000107252	0
CD99	0.0749219	0.0650991	1.34964	3.05e-11	0
CD99L2	0.0911456	0.0868731	0.0559907	0.00186537	0.004
CDC123	0.0510693	0.0458467	0.0299954	0.451286	0.487
CDC16	0.219511	0.108797	0.226105	0.0160995	0.025
CDC23	0.175638	0.0992085	0.125529	0.00113056	0.002
CDC26	0.624927	0.3068	0.314396	0.296325	0.333
CDC27	0.0439289	0.0351887	0.0399685	0.0189854	0.028
CDC37	2.05898	1.49855	3.91824	1.4e-14	0
CDC40	0.0380702	0.0265802	0.0907111	6.71e-06	0
CDC42	52.2025	22.0073	19.9386	1.17e-14	0
CDC42BPA	0.0732263	0.027367	0.0654694	1.5e-11	0
CDC42BPB	0.480002	0.183552	0.380176	2.71e-17	0
CDC42BPG	0.05265	0.00909717	0.0335639	9.6e-07	0
CDC42EP1	0.564881	0.465881	0.479506	0.302146	0.339
CDC42EP4	0.150214	0.146235	0.790044	0.0774366	0.101
CDC42EP5	0.918647	0.234465	0.765882	4.54e-06	0
CDC5L	0.515304	0.283514	0.835181	2.07e-15	0
CDC73	0.501079	0.1791	0.529211	0.000143075	0
CDCP1	0.0379728	0.0433538	0.0597185	0.483366	0.518
CDH1	3.15932	2.58957	8.08677	1.3e-07	0
CDH11	0.437311	0.476206	3.33481	2.71e-07	0
CDH13	0.313542	0.330279	0.410065	0.0135411	0.021
CDH17	0.403808	0.117592	0.468478	0.00380795	0.007
CDH3	0.0542	0.0247608	0.0390926	0.106257	0.134
CDH5	0.175604	0.087341	0.19883	0.00989743	0.016
CDH6	0.155117	0.0269042	0.0704185	2.42e-07	0
CDHR2	0.0621947	0.0341557	0.0967102	0.0869938	0.112
CDIPT	3.70983	2.15971	2.76547	1.44e-09	0
CDK1	1.29277	0.602165	1.06757	1.01e-05	0
CDK12	0.0229123	0.00610802	0.0579935	7.61e-06	0
CDK14	0.0237579	0.0069816	0.0120204	0.062787	0.083
CDK18	0.0216825	0.022383	0.0299481	0.445733	0.481
CDK2	0.452724	0.48473	2.07636	0.16866	0.201
CDK2AP1	0.137176	0.0246476	0.283026	0.00440245	0.008
CDK4	0.35338	0.188359	0.175535	0.00855413	0.014
CDK5	0.256327	0.159025	0.220406	0.428365	0.465
CDK5RAP3	3.79478	1.88317	3.47613	1.22e-10	0
CDK6	0.502688	0.322282	0.659531	0.03334	0.047
CDK7	0.0574535	0.0365981	0.0847389	0.0536004	0.072
CDK9	0.256699	0.148219	0.217609	0.00626614	0.01
CDKAL1	0.0126807	0.00919481	0.0139889	0.0415345	0.058
CDKN1B	0.0323325	0.0523642	0.0513287	0.22044	0.256
CDKN2A	0.0925246	0.236649	0.1336	0.877559	0.891
CDKN2AIP	0.269964	0.264077	0.259403	0.263806	0.301
CDKN2AIPNL	0.210576	0.177884	0.387914	0.000214951	0.001
CDKN2B	0.199979	0.229698	0.157646	0.265754	0.303
CDKN2C	0.027993	0.132168	0.347468	2.14e-10	0
CDNF	0.000775439	0.00113113	5e-05	0.607292	0.638
CDS2	0.437325	0.152981	0.280269	1.8e-07	0
CDV3	0.777882	1.34721	1.90067	0.00662398	0.011
CEACAM1	2.63873	1.92476	9.66887	0.0371145	0.052
CEACAM5	3.55948	2.89	11.418	0.0974456	0.124
CEACAM6	30.4312	24.9921	27.2562	0.31266	0.35
CEACAM8	1.49756	1.94536	1.71844	0.0817114	0.106
CEBPD	0.0378482	0.0112538	0.0440481	0.000937832	0.002
CEBPZ	0.0308193	0.00318726	0.0158491	2.69e-10	0
CECR1	0.576403	0.617214	1.15634	0.970561	0.973
CECR5	1.43297	1.28945	2.1691	0.00074017	0.002
CEL	28.654	70.5346	21.6899	0.357708	0.394
CELA2A	4.28263	19.2215	5.76954	0.783728	0.804
CELA2B	0.259129	8.91941	1.88079	0.61628	0.646
CELA3A	57.1549	90.0083	29.2871	0.0887514	0.114
CELA3B	9.18261	12.533	6.90446	0.206388	0.241
CELF1	0.408261	0.287091	0.94773	7.86e-08	0
CELF2	0.141438	0.158564	0.274882	0.000714258	0.001
CENPB	0.0237325	0.0115146	0.016887	0.0459398	0.063
CENPV	0.24557	0.14083	0.230427	0.250848	0.287
CEP152	0.00503246	0.000798113	0.00224259	0.968749	0.972
CEP170	0.205217	0.480774	0.870517	0.000256982	0.001
CEP170B	0.0348246	0.0106594	0.0365815	0.000280176	0.001
CEP290	0.00867193	0.0213094	0.0247398	0.382118	0.418
CEP41	0.0480658	0.0128142	0.0394463	0.000763085	0.002
CEP97	0.051157	0.0129486	0.0206046	0.0138661	0.021
CEPT1	0.658461	0.348291	0.378504	0.174238	0.207
CERCAM	0.0898289	0.0666939	0.0662269	0.269302	0.306
CERS2	1.15591	0.720197	0.778292	0.00186413	0.004
CERS4	0.0057114	0.00864764	0.00089537	0.0804215	0.104
CERS6	0.0105974	0.0150151	0.0333611	0.00157933	0.003
CES1	2.54971	1.48947	2.90991	0.0021582	0.004
CES2	3.51226	0.797979	2.6052	0.00326076	0.006
CETN2	0.214057	0.0574693	0.21852	1.98e-09	0
CFB	2.07596	2.75764	4.91865	1.31e-08	0
CFD	1.66914	1.48669	0.892744	0.475887	0.511
CFDP1	0.154063	0.0544429	0.158359	2.96e-06	0
CFH	1.78748	2.07144	3.45992	4.95e-05	0
CFI	1.48959	0.980352	0.882044	0.00447347	0.008
CFL1	467.776	304.173	352.795	9.42e-10	0
CFL2	12.7208	17.2297	14.7826	0.261328	0.298
CFTR	0.11948	0.065067	0.0867806	0.0477993	0.065
CGGBP1	0.176063	0.224816	0.437574	0.00823486	0.013
CGN	0.143782	0.193372	0.722684	1.48e-15	0
CGNL1	0.248169	0.00170377	0.00681204	0.0748478	0.098
CHAMP1	0.0609254	0.0220363	0.0879037	0.00279738	0.005
CHCHD1	0.119016	0.139752	0.262881	0.322352	0.36
CHCHD3	1.00479	0.787788	2.36209	5.52e-14	0
CHCHD5	0.672562	0.589946	0.391497	0.266898	0.304
CHCHD6	0.123298	0.0499052	2.08295	2.94e-10	0
CHD2	0.010793	0.0065967	0.011562	7.26e-05	0
CHD3	0.0154167	0.00696321	0.0480741	0.00158658	0.003
CHD4	0.226088	0.109883	0.270069	1.26e-09	0
CHDH	1.00207	0.42658	0.776162	0.00167776	0.003
CHERP	0.184035	0.251148	0.337609	0.000761881	0.002
CHGA	1.01828	2.19574	1.47781	0.40136	0.437
CHGB	0.712201	1.60986	0.581829	0.995293	0.996
CHI3L1	0.0874474	0.188574	0.175731	0.0789211	0.102
CHID1	1.80805	1.11539	1.57396	7.23e-09	0
CHIT1	0.00580351	0.0495618	0.143081	0.00353342	0.006
CHKA	0.0080614	0.0273712	0.004575	0.67651	0.704
CHKB	0.367685	0.203472	0.575778	6.04e-05	0
CHL1	0.0291544	0.0125009	0.0237389	0.00142532	0.003
CHM	0.0243193	0.0263396	0.204978	0.841569	0.858
CHMP1A	0.308171	0.33426	1.61256	1.5e-06	0
CHMP1B	0.0135877	0.0843594	1.36215	5.03e-36	0
CHMP2A	0.203194	0.424732	1.04062	1.46e-08	0
CHMP2B	0.00452368	0.0368995	0.425331	1.23e-23	0
CHMP4A	1.16486	0.685109	0.912353	0.212878	0.248
CHMP4B	0.482472	0.317079	1.2785	3.14e-13	0
CHMP4C	0.358477	0.063541	0.149832	0.0187527	0.028
CHMP5	0.131788	0.0560764	0.0947157	0.00308446	0.006
CHMP6	1.56947	0.472425	0.666075	0.0168732	0.026
CHMP7	0.513451	0.708025	0.512755	0.688651	0.716
CHN2	0.0021614	0.00757406	0.00118426	0.566719	0.599
CHORDC1	0.103354	0.0582241	0.0333333	0.0137018	0.021
CHP1	2.998	1.73258	2.07849	2.02e-07	0
CHPF	0.0696939	0.0573481	0.129829	0.00105197	0.002
CHPF2	0.00770614	0.0115009	0.111436	0.000282519	0.001
CHRAC1	0.0714904	0.0668255	0.154961	0.00142049	0.003
CHRD	0.0115965	0.0148118	0.00996667	0.182724	0.216
CHST14	0.586988	0.364586	0.351191	0.000539016	0.001
CHTOP	0.372257	0.732371	1.75899	0.00022573	0.001
CHUK	0.0394351	0.0250462	0.0227454	0.16599	0.198
CHURC1	0.110133	0.0857816	0.128015	0.141822	0.172
CIAO1	0.0225491	0.0253439	0.241643	0.129712	0.159
CIAPIN1	0.302303	0.265728	0.890809	1.44e-06	0
CIB1	1.28981	0.720241	0.983154	0.000362398	0.001
CIC	0.0133991	0.00378208	0.0270065	1.43e-05	0
CILP	0.503388	0.82893	0.681398	0.918941	0.927
CILP2	0.0134404	0.0136816	0.00461111	0.02643	0.038
CIRBP	17.0311	12.5995	10.4814	0.000114801	0
CIRH1A	0.0436807	0.0178005	0.045725	0.000357688	0.001
CISD1	2.52594	3.00112	7.4055	0.0457589	0.063
CISD2	11.3383	5.58039	6.20188	3.34e-09	0
CKAP4	13.9437	7.66492	12.6114	2.18e-13	0
CKAP5	0.235411	0.104292	0.194069	2.03e-12	0
CKB	43.3848	14.1534	52.1857	4.3e-06	0
CKMT2	0.264265	0.0589656	0.102994	0.588658	0.62
CLASP1	0.138461	0.0989726	0.208859	1.92e-08	0
CLASP2	0.0829921	0.0316222	0.0893241	1.1e-11	0
CLC	1.94051	4.50353	4.04914	0.0433457	0.06
CLCA1	2.17736	0.682907	0.892501	0.00429981	0.007
CLCC1	0.0372526	0.0527981	0.0840157	0.0833409	0.108
CLCN3	0.432932	0.107555	0.114588	0.0829834	0.107
CLCN7	0.0216377	0.0116217	0.0915806	1.41e-07	0
CLDN1	0.538024	0.164939	0.32116	1.95e-06	0
CLDN10	0.00930877	5e-05	0.00395648	0.00151171	0.003
CLDN12	0.124983	0.0124651	0.0486491	0.00329637	0.006
CLDN3	0.218922	0.0909915	0.115261	0.377534	0.414
CLDN7	0.99936	0.387911	0.349081	3.44e-05	0
CLEC11A	3.07134	2.96509	2.43205	0.797836	0.818
CLEC16A	0.00697456	0.0224741	0.0457037	0.0513804	0.07
CLEC3B	5.25367	5.06814	2.27669	3.31e-05	0
CLIC1	75.2267	49.6577	53.876	5.78e-07	0
CLIC2	1.65859	0.819021	1.26939	5.32e-06	0
CLIC3	1.72326	0.62995	1.38331	0.000673885	0.001
CLIC4	3.65705	2.34564	3.94457	2.25e-09	0
CLIC5	0.141452	0.0826538	0.0836	0.179518	0.212
CLIC6	0.0723009	0.0232146	0.0385481	0.00407004	0.007
CLINT1	1.91252	1.71261	2.31328	1.86e-06	0
CLIP1	0.181983	0.0532439	0.161607	2.65e-08	0
CLIP2	0.613024	0.0767226	0.599069	5e-12	0
CLMN	0.68456	0.233639	0.347774	1.02e-09	0
CLN5	0.211309	0.293481	0.207335	0.951268	0.957
CLN6	0.149219	0.0835915	0.323803	0.00658206	0.011
CLN8	0.00707895	0.00311085	0.0015713	0.12581	0.155
CLNS1A	2.22328	1.64656	2.11309	0.148607	0.179
CLP1	0.00474912	0.0120061	0.0311935	0.135978	0.166
CLPB	9.22205	6.39501	0.70047	0.00515615	0.009
CLPP	1.96532	1.25615	1.47514	0.000890577	0.002
CLPS	0.907683	12.4596	3.24419	0.00768541	0.013
CLPTM1	0.0186342	0.0361358	0.20882	2.72e-08	0
CLPTM1L	0.203194	0.0924642	0.140127	0.000754022	0.002
CLPX	0.329325	0.195956	0.288842	0.00266651	0.005
CLSTN1	0.136941	0.0791651	0.179473	0.0240626	0.035
CLTA	0.95029	1.81787	7.31667	1.5e-10	0
CLTB	0.315228	0.310539	20.958	3.26e-25	0
CLTC	30.7202	15.1512	20.8624	4.88e-21	0
CLU	56.5422	43.7799	29.0821	2.1e-05	0
CLUH	0.293282	0.145416	0.411197	4.44e-05	0
CLYBL	0.712646	0.240699	0.291721	0.000665409	0.001
CMA1	0.462878	0.710624	1.43221	6.07e-06	0
CMAS	1.18633	0.892497	1.26452	1.1e-05	0
CMBL	1.43698	1.71278	4.3857	5.82e-09	0
CMC1	0.73101	1.27306	2.48937	0.0104587	0.017
CMIP	0.0263807	0.0346033	0.0340889	0.0644489	0.085
CMPK1	34.8271	20.8587	20.6196	4.22e-06	0
CMPK2	1.39072	0.964744	1.25707	0.0873136	0.112
CMSS1	0.0248939	0.0373198	0.0538731	0.0445943	0.061
CMTM6	0.267079	0.0712995	0.0717037	0.170294	0.202
CMTM8	0.0374772	0.0229561	0.0129009	0.0439185	0.06
CNDP2	22.2167	14.0227	20.4835	3.2e-11	0
CNEP1R1	0.0109895	0.070416	0.122878	3.42e-05	0
CNIH4	1.56477	0.711424	0.577956	0.00226864	0.004
CNN1	17.129	24.2294	81.2846	5.27e-11	0
CNN2	13.0475	8.96058	12.9476	4.2e-06	0
CNN3	6.20195	5.56903	8.58591	1.1e-06	0
CNNM3	0.111492	0.0538208	0.078188	2.52e-07	0
CNNM4	0.0279298	0.00849858	0.0317769	3.53e-06	0
CNOT1	0.714635	0.436597	0.725981	1.22e-13	0
CNOT10	0.0921281	0.031534	0.0795944	3.2e-07	0
CNOT11	0.0118132	0.00730566	0.035512	1.43e-06	0
CNOT2	0.0096693	0.0323986	0.0343287	0.000916216	0.002
CNOT3	0.177887	0.136158	0.274137	0.0140411	0.022
CNOT6L	0.0430053	0.0295184	0.0153546	0.00192419	0.004
CNOT7	0.604713	0.286419	0.367542	0.000650476	0.001
CNP	1.44609	1.30579	1.86208	0.00020732	0
CNPY2	2.27039	1.91291	2.57678	4.64e-05	0
CNPY3	0.0718474	0.181106	0.445703	4.88e-09	0
CNPY4	1.54789	0.63086	1.35032	0.000509987	0.001
CNRIP1	0.358919	0.528723	0.456792	0.0988423	0.126
CNTN1	0.266182	0.0891434	0.160444	0.000459864	0.001
CNTNAP1	0.012743	0.0112108	0.0155306	0.0440946	0.061
COA3	0.852904	0.453985	3.18026	6.33e-07	0
COA4	5e-05	0.0514887	0.0172139	9.99e-05	0
COA6	0.123746	0.149057	0.19146	0.0389114	0.054
COASY	1.10364	0.793797	0.956457	6.7e-06	0
COBL	5e-05	0.000295755	0.000596296	0.127166	0.157
COBLL1	0.0134044	0.0230726	0.0497269	0.00103553	0.002
COCH	0.00304737	0.00778726	0.0060287	0.994003	0.995
COG1	0.288807	0.144658	0.390202	3.02e-13	0
COG2	0.165458	0.0718642	0.272568	2.11e-11	0
COG3	0.178349	0.0856722	0.15285	6.71e-05	0
COG4	0.405928	0.212518	0.482267	1.42e-08	0
COG5	0.125523	0.107845	0.598117	1.07e-11	0
COG6	0.360407	0.165352	0.256134	1.62e-06	0
COG7	0.509732	0.272009	0.382309	5.08e-06	0
COG8	0.230958	0.149512	0.371444	1.54e-05	0
COIL	0.232234	0.0645198	0.284843	0.0340868	0.048
COL10A1	10.1404	5.50075	6.69731	0.00378467	0.007
COL11A1	0.0426947	0.0282755	0.128061	1.03e-05	0
COL12A1	16.5897	17.527	18.0919	0.24507	0.281
COL14A1	49.5088	27.1218	34.5198	8.77e-05	0
COL15A1	5.13475	3.6312	4.55118	0.000255979	0.001
COL16A1	0.0077114	0.0330226	0.131664	1.32e-26	0
COL17A1	0.103611	0.0797825	0.241385	0.224708	0.261
COL18A1	4.06635	3.00206	4.43499	2.74e-09	0
COL1A1	299.649	241.569	264.687	0.216092	0.251
COL1A2	166.292	125.932	236.377	9e-06	0
COL21A1	0.165621	0.286	0.576475	0.00065393	0.001
COL28A1	0.0138053	0.0376217	0.0910296	6.25e-05	0
COL3A1	5.02224	2.36712	5.57276	5.92e-09	0
COL4A1	3.39482	1.24432	2.13615	4.97e-06	0
COL4A2	5.82535	4.80927	4.56169	0.00384211	0.007
COL4A3BP	0.234574	0.134072	0.163243	8.73e-05	0
COL5A1	0.750061	0.414953	0.552856	2.65e-06	0
COL5A2	0.645058	0.406001	3.85928	4.67e-26	0
COL5A3	0.00289649	0.00465189	0.0382167	0.229141	0.265
COL6A1	194.225	141.31	139.498	3.79e-05	0
COL6A2	159.075	144.446	157.452	0.140539	0.171
COL6A3	187.729	131.322	152.853	3.8e-06	0
COL6A6	0.0053114	0.00414953	0.0026787	0.784348	0.805
COL7A1	0.0828746	0.0900443	0.102962	0.00592904	0.01
COL8A1	1.14586	1.21096	0.41135	0.134545	0.164
COL8A2	0.0838798	0.0546571	0.0112231	0.00363302	0.006
COLEC12	0.000435965	0.0108406	0.0264426	0.000527417	0.001
COLGALT1	3.80818	3.25644	4.41689	0.00388599	0.007
COLGALT2	0.00769211	0.00334575	0.128542	2.43e-15	0
COMMD1	0.110827	0.0498344	0.128263	0.000245264	0.001
COMMD10	1.37539	0.640664	1.09214	0.0138875	0.021
COMMD2	1.08209	1.11597	1.27526	0.0702929	0.092
COMMD3	2.96208	1.53854	1.95081	0.000146091	0
COMMD4	0.834988	0.435449	0.556054	6.92e-05	0
COMMD5	1.49401	1.08578	0.898694	0.0241412	0.035
COMMD6	0.328049	0.299493	0.146965	0.558444	0.591
COMMD7	0.260386	0.209461	0.564058	0.000106223	0
COMMD8	1.51449	1.11185	1.38393	0.0357624	0.05
COMMD9	1.36009	1.09868	1.33441	0.0144742	0.022
COMP	1.38632	1.61091	1.42846	0.113683	0.142
COMT	2.34451	1.48407	3.48402	7.86e-07	0
COMTD1	0.0813018	0.0651792	0.252346	0.00219335	0.004
COPA	7.94709	5.56792	7.75158	2.03e-09	0
COPB1	8.88908	4.28822	5.39885	2.52e-18	0
COPB2	3.90386	2.91641	4.52395	6.09e-12	0
COPE	6.45966	5.99846	6.13663	0.289297	0.326
COPG1	5.56378	3.11961	4.70093	8.78e-18	0
COPG2	0.992889	0.418723	0.713659	1.36e-07	0
COPS2	1.16437	0.77174	1.17392	6.97e-05	0
COPS3	1.0536	0.650994	0.854248	2.54e-05	0
COPS4	1.14279	1.03701	2.15806	1e-15	0
COPS5	1.42482	1.00465	1.67594	0.000145409	0
COPS6	0.813009	0.64325	1.21967	4.05e-05	0
COPS7A	1.43354	1.08681	1.35719	5.37e-06	0
COPS7B	0.184724	0.479376	0.328776	0.0675291	0.089
COPS8	3.0187	1.8794	2.43722	0.000121578	0
COPZ1	6.41642	4.56254	5.14118	2.51e-05	0
COPZ2	0.226956	0.263488	0.318533	0.256385	0.293
COQ10B	0.354233	0.232936	0.183385	0.162605	0.194
COQ3	0.00442281	0.0022967	0.00628704	0.917195	0.926
COQ5	0.308193	0.159151	0.320076	0.00511179	0.009
COQ6	0.184891	0.109234	0.177962	0.00396583	0.007
COQ7	0.15031	0.254262	0.460188	0.0447715	0.061
COQ9	0.416562	0.245855	0.35978	1.64e-05	0
CORO1A	20.5708	17.537	21.2469	0.0622362	0.083
CORO1B	5.45695	4.85034	14.1941	1.06e-25	0
CORO1C	7.11392	4.23324	10.902	4.52e-15	0
CORO2A	0.529153	0.27051	0.524489	8.48e-06	0
CORO2B	0.165246	0.0861467	0.183829	0.0699435	0.092
COTL1	44.6192	24.7112	42.1765	1.3e-09	0
COX1	0.397825	0.103778	0.254081	1.25e-06	0
COX15	0.0925132	0.0432292	0.0398093	0.00106078	0.002
COX19	0.0239	0.050067	0.0291722	0.423309	0.46
COX2	158.553	80.4307	59.3396	5.66e-12	0
COX20	1.21712	2.34026	1.65361	0.0223905	0.033
COX3	0.0256702	0.0100175	0.138361	0.0305995	0.044
COX4I1	7.4527	6.30743	7.60765	0.00471411	0.008
COX5A	6.14402	4.98029	8.13391	6.54e-09	0
COX5B	11.6188	13.1368	14.713	0.063475	0.084
COX6A1	0.31369	1.14735	0.0841278	4.65e-05	0
COX6B1	1.5721	0.795572	7.99973	1.42e-12	0
COX6C	1.51251	1.27669	10.1339	3.17e-14	0
COX7A1	4.65493	1.06214	1.14894	0.0594754	0.079
COX7A2	21.6551	15.8529	13.3143	0.00647777	0.011
COX7A2L	1.46327	2.04231	2.0704	0.0258365	0.037
COX7C	5e-05	0.377988	0.414069	2.58e-07	0
CP	6.16294	4.52256	5.04156	3.9e-05	0
CPA1	164.338	230.476	95.5275	0.138432	0.169
CPA2	12.7167	31.095	8.52957	0.569008	0.601
CPA3	12.8403	12.1552	11.0613	0.617829	0.647
CPA5	5e-05	0.00738585	5e-05	0.125472	0.155
CPB1	134.55	196.493	85.8054	0.17986	0.213
CPB2	1.08267	1.16923	0.725029	0.169096	0.201
CPD	0.205337	0.19778	0.426346	0.00268062	0.005
CPE	3.00727	4.97186	5.47881	0.105407	0.133
CPM	0.0949544	0.0971759	0.131449	0.135855	0.166
CPN1	0.0449596	0.121874	0.0945056	0.208685	0.244
CPN2	0.224479	0.248752	0.257144	0.110325	0.139
CPNE1	6.54172	5.01193	5.6701	0.00493437	0.008
CPNE2	0.597821	0.388973	0.39021	0.133032	0.163
CPNE3	3.65353	2.69663	3.432	4.9e-06	0
CPNE8	0.278884	0.107136	0.132397	0.328842	0.366
CPOX	1.40218	0.903642	1.14597	5.72e-07	0
CPPED1	1.30624	2.73659	2.98311	4.36e-09	0
CPQ	1.1154	1.34931	1.51817	0.00860242	0.014
CPS1	3.49099	0.241953	0.81902	0.00175934	0.003
CPSF1	0.281404	0.14267	0.244156	4.39e-07	0
CPSF2	0.532782	0.115417	1.24962	1.19e-06	0
CPSF3	0.165148	0.234497	0.298446	0.0331042	0.047
CPSF3L	0.0477263	0.0998642	0.258416	7.26e-05	0
CPSF4	0.420994	0.21059	0.251882	0.0358485	0.05
CPSF6	0.95612	1.04084	1.49077	0.000255764	0.001
CPSF7	0.546196	0.618238	1.17216	6.57e-06	0
CPT1A	1.26401	1.01073	1.64916	1.85e-07	0
CPT2	1.04235	0.698307	0.670126	0.000373619	0.001
CPVL	1.43413	1.92759	1.75385	0.123677	0.153
CPXM1	0.356389	0.222699	0.17439	0.29001	0.327
CPXM2	0.500547	0.336326	0.446033	0.249103	0.285
CPZ	0.156327	0.112759	0.0455713	0.369461	0.406
CR1	0.0120684	0.0128722	0.00955741	0.226851	0.263
CRABP1	0.110025	3.52906	0.0732435	0.0332083	0.047
CRABP2	4.71452	2.89178	3.1526	0.636662	0.666
CRADD	0.131262	0.103394	0.13864	0.405323	0.441
CRAT	1.63487	1.38888	1.44716	0.000844433	0.002
CRBN	0.0252632	0.00583349	0.00775185	4.27e-07	0
CREB1	0.567262	0.308527	0.88161	0.00637293	0.011
CREG1	1.71269	1.23506	1.24844	0.0272389	0.039
CRELD1	0.174678	0.115367	0.111949	0.467948	0.503
CRELD2	0.000405263	0.00983396	0.0195556	0.00555671	0.009
CRH	0.0249474	0.0338132	0.00532963	0.0192088	0.029
CRIP1	0.809469	1.13308	53.4065	9e-17	0
CRIP2	8.95222	6.75385	5.34386	0.000432652	0.001
CRIPT	0.0944518	0.0532594	0.105177	0.143529	0.174
CRK	1.52642	1.26873	2.06754	2.75e-10	0
CRKL	2.82682	2.2193	2.83033	0.000355012	0.001
CRLF3	0.138059	0.0838255	0.0753565	0.653007	0.681
CRMP1	1.94646	2.01272	2.81811	0.00100348	0.002
CRNKL1	0.146568	0.208432	0.66096	6e-09	0
CROCC	0.0758412	0.0322269	0.166996	6.96e-09	0
CROT	0.0250018	0.0332255	0.00612593	0.00354315	0.006
CRP	0.581849	1.97027	1.55017	0.418938	0.455
CRTAC1	0.743608	0.366301	0.397717	0.755227	0.779
CRTAP	0.544869	0.430339	0.588235	0.715823	0.742
CRTC1	0.0722009	0.0272476	0.240256	0.0128008	0.02
CRTC2	0.0312544	0.0141462	0.0273407	0.00183933	0.003
CRTC3	0.059993	0.0354807	0.086725	0.000899893	0.002
CRYAB	12.9029	11.9891	12.7343	0.239089	0.275
CRYBB1	0.0220632	0.0137505	0.0259574	0.0541725	0.073
CRYL1	5.15851	5.01532	5.19795	0.0028517	0.005
CRYZ	15.3176	11.4478	20.0134	1.56e-07	0
CRYZL1	0.123447	0.182001	0.0978843	0.135347	0.165
CS	13.6173	7.68548	10.8899	6.27e-09	0
CSDE1	0.705081	0.688237	1.00962	0.000379351	0.001
CSE1L	14.8347	10.7821	11.354	0.0379715	0.053
CSF1R	0.00880614	0.00613726	0.0621611	0.338279	0.375
CSGALNACT2	0.0181588	0.0119925	0.0144815	0.0113311	0.018
CSK	2.21477	1.04508	2.02819	2.48e-12	0
CSNK1A1	1.79565	1.04395	1.71224	0.0234991	0.034
CSNK1D	0.205574	0.0977222	0.107989	0.0588454	0.079
CSNK2A1	1.58064	1.056	1.65569	0.805876	0.825
CSNK2A2	1.45976	1.03638	2.14378	1.79e-07	0
CSNK2B	1.06636	0.811537	1.6399	0.0591106	0.079
CSPG4	0.154347	0.131982	0.517743	0.00262932	0.005
CSRP1	68.1987	40.8161	51.8218	0.0134819	0.021
CSRP2	1.22459	1.38356	1.67276	0.000299597	0.001
CST1	3.04301	0.408061	0.593106	3.73e-07	0
CST3	38.4498	23.8108	25.0184	0.716375	0.742
CSTA	0.415391	1.05702	3.19231	2.51e-05	0
CSTB	53.8285	112.637	61.5272	3.19e-07	0
CSTF1	0.47285	0.476367	0.880998	0.265385	0.302
CSTF2	0.583623	0.56164	0.786367	0.327082	0.365
CSTF2T	0.295942	0.281532	0.537107	0.138873	0.169
CSTF3	0.412035	0.315734	0.46307	0.0145906	0.022
CTAGE5	0.117415	0.0663052	0.081187	6.09e-09	0
CTBP1	3.1645	1.81788	5.55909	2.35e-13	0
CTBP2	0.745466	0.412408	1.24617	1.84e-07	0
CTBS	0.174669	0.157772	0.378231	0.170495	0.203
CTCF	0.00525351	0.00121887	0.0334991	5.03e-08	0
CTDNEP1	0.0240789	0.0318929	0.0141222	0.651931	0.68
CTDP1	0.0519456	0.0454571	0.0895213	0.0111219	0.018
CTDSP1	0.134461	0.0967717	0.104841	0.967859	0.971
CTDSPL	0.0780553	0.0314208	0.02035	8e-05	0
CTDSPL2	0.132187	0.038859	0.0756806	0.140228	0.171
CTGF	0.0744123	0.087017	0.10736	0.559375	0.592
CTH	0.230908	0.243358	0.0892759	0.101894	0.129
CTHRC1	5.35482	5.4129	3.19745	0.0389984	0.054
CTIF	0.325687	0.107074	0.169064	6.93e-05	0
CTNNA1	6.34544	9.43168	17.6624	5.03e-12	0
CTNNA2	0.0964974	0.0516825	0.084325	0.884746	0.897
CTNNAL1	0.00940439	0.000915094	0.00142778	0.558245	0.591
CTNNB1	2.94916	1.96561	3.007	3.44e-09	0
CTNNBIP1	0.201201	0.0922467	0.212653	0.250142	0.286
CTNNBL1	0.468646	0.405891	0.601046	0.00900751	0.014
CTNND1	4.16062	1.97051	3.61614	8.38e-18	0
CTNND2	0.00167105	0.00100189	0.000158333	0.17799	0.211
CTPS1	0.27989	0.197517	0.586938	8.59e-06	0
CTPS2	0.441861	0.325219	0.630204	0.000483234	0.001
CTR9	0.0901149	0.0509575	0.12268	1.73e-10	0
CTRB1	1.04557	20.173	7.20125	0.301169	0.338
CTRB2	56.0534	48.8525	24.1701	0.0274822	0.04
CTRC	35.9842	54.308	19.1609	0.71064	0.737
CTRL	1.90051	4.36535	2.26891	0.763159	0.786
CTSA	1.36872	1.28741	1.56896	0.0747785	0.098
CTSB	3.90719	6.47386	11.2009	5.64e-12	0
CTSC	2.06487	3.94228	3.87418	0.00103162	0.002
CTSD	129.995	126.725	134.24	0.266902	0.304
CTSE	11.041	21.7488	21.7462	0.00033089	0.001
CTSF	0.01965	0.032767	0.00577685	0.131472	0.161
CTSG	62.0741	107.322	104.376	0.0184491	0.028
CTSH	0.335343	0.50113	0.661556	0.000106644	0
CTSL	0.837876	0.591205	0.397056	0.0294927	0.042
CTSS	0.449703	1.31014	2.82272	9.14e-12	0
CTSZ	2.91788	8.38205	27.7948	1.84e-18	0
CTTN	6.50702	3.543	5.91418	2.62e-15	0
CTTNBP2NL	0.110769	0.0210585	0.0906528	0.000416523	0.001
CTU2	0.112177	0.0622665	0.0744213	0.0109887	0.017
CUL1	0.290491	0.147455	0.491976	2.86e-15	0
CUL2	0.629875	0.365663	0.660091	5.09e-12	0
CUL3	0.615844	0.317235	0.8072	1.6e-25	0
CUL4A	0.684806	0.438617	0.737358	0.00167424	0.003
CUL4B	0.512482	0.297256	0.897327	0.00164445	0.003
CUL5	0.516464	0.287146	0.495224	9.01e-05	0
CUL7	0.0114667	0.00667453	0.00785	0.113952	0.143
CUTA	29.7036	22.9826	20.692	0.000339882	0.001
CUTC	0.149219	0.192467	0.208437	0.171715	0.204
CUX1	0.190353	0.0627604	0.214676	2.17e-13	0
CUZD1	0.215704	0.305617	0.310457	0.857916	0.873
CWC15	0.0373439	0.0227453	1.45013	2.25e-27	0
CWC22	0.0431351	0.0182142	0.0621231	1.65e-05	0
CWC27	0.535348	0.161279	0.710828	0.0362327	0.051
CWF19L1	0.453939	0.246362	0.431969	0.00670414	0.011
CXADR	0.0342061	0.0290198	0.0251648	0.147934	0.179
CXCL12	0.124719	0.0887868	0.0749306	0.376874	0.413
CXCL16	0.0350386	0.0184849	0.00945278	0.296053	0.333
CXorf38	0.59612	0.347171	0.278646	0.00216496	0.004
CXXC1	0.00330965	0.0419665	0.064688	0.00140061	0.003
CYB561	0.258124	0.0796189	0.0195435	2.05e-05	0
CYB561D2	0.531451	0.583393	0.242314	0.0169969	0.026
CYB5A	6.64934	9.32214	6.26848	2.47e-05	0
CYB5B	5.29389	3.65604	3.00293	0.00107282	0.002
CYB5R1	1.81131	2.36703	3.45185	1.83e-05	0
CYB5R2	0.494103	0.321788	0.34082	0.226417	0.262
CYB5R3	36.5381	25.2074	27.2068	1.36e-06	0
CYB5R4	0.0110781	0.00462594	0.00958981	0.00029548	0.001
CYBA	0.119596	0.377071	1.51726	1.61e-13	0
CYBB	0.745526	1.0355	1.28929	0.00647328	0.011
CYBRD1	0.0303105	0.0988939	1.11596	1.15e-16	0
CYC1	2.73062	2.91168	3.24144	0.00497721	0.008
CYCS	27.5817	30.4331	25.574	0.621678	0.651
CYFIP1	2.69265	2.15096	4.62321	8.98e-13	0
CYFIP2	0.769846	0.494905	0.967108	0.0403928	0.056
CYGB	3.98987	2.6967	4.07687	0.157796	0.189
CYHR1	0.0593658	0.0187863	0.0475083	0.000750041	0.002
CYLD	0.0187482	0.0376132	0.0894685	0.0202275	0.03
CYP1B1	0.44705	0.584049	0.341198	0.0637048	0.084
CYP20A1	0.315268	0.205088	0.240257	0.093312	0.119
CYP27A1	1.16931	0.550024	0.920562	3.29e-07	0
CYP2S1	1.13376	0.570619	0.888446	0.0015944	0.003
CYP2U1	0.0269675	0.00464528	0.0148287	0.00224297	0.004
CYP3A4	0.0654386	0.0104406	0.0839574	0.0519427	0.07
CYP3A5	0.153075	0.0669028	0.268868	0.0297933	0.043
CYP4F11	0.00856842	0.00987217	0.0222898	0.537752	0.571
CYP4F3	0.00884649	0.0437415	0.0364713	0.578352	0.61
CYP51A1	0.188619	0.0796274	0.24489	1.46e-06	0
CYP7B1	0.0611211	0.0454561	0.0443231	0.0480574	0.065
CYS1	0.0325553	0.0143462	0.0124019	0.32221	0.36
CYSTM1	1.04177	1.29813	1.67898	0.317386	0.355
CYTB	1.38712	0.791675	0.607287	0.0230924	0.034
CYTH1	0.0661947	0.0421825	0.123449	0.00595452	0.01
CYTH4	0.0668789	0.0464425	0.0746148	0.24219	0.278
D2HGDH	0.304025	0.0384585	0.0733861	0.0283399	0.041
DAAM2	0.0574947	0.00416509	0.0171917	0.0427309	0.059
DAB2	0.497496	0.303891	1.03229	3.43e-08	0
DAB2IP	0.0285158	0.0169033	0.0446583	3.92e-06	0
DAD1	41.902	29.3794	17.0268	2.59e-11	0
DAG1	0.970374	0.725216	0.93837	0.000115933	0
DAGLA	0.000194737	5e-05	0.00258241	0.0432475	0.06
DAGLB	0.236775	0.110748	0.183211	0.000932495	0.002
DAK	3.00234	1.4566	1.8881	3.5e-17	0
DAP	0.375501	0.356095	4.04037	1.65e-13	0
DAP3	1.15381	1.03417	1.67612	0.000150437	0
DAPK1	0.0404298	0.015759	0.0325824	0.00219843	0.004
DAPK3	0.540792	0.19579	0.671425	5.94e-05	0
DARS	4.33724	4.52306	14.386	8.25e-35	0
DARS2	1.80543	0.839352	1.10043	7.2e-11	0
DAXX	0.0783939	0.0179137	0.0371046	0.00209723	0.004
DAZAP1	5.08002	2.28504	3.20589	3.38e-15	0
DBI	25.5964	24.9501	18.8237	0.0325152	0.046
DBN1	6.38446	2.85879	4.07794	2.3e-11	0
DBNL	2.98591	2.215	6.38764	1.18e-27	0
DBR1	0.257694	0.278886	0.607343	8.73e-06	0
DBT	0.288639	0.174655	0.404062	2.84e-06	0
DCAF11	0.0954807	0.0543127	0.0837787	0.229893	0.266
DCAF5	0.0174561	0.0121481	0.0139731	0.49032	0.525
DCAF7	0.6092	0.389242	0.50897	0.377372	0.414
DCAF8	0.217481	0.244772	0.494033	0.0148247	0.023
DCAKD	0.402432	0.322435	0.30429	0.541141	0.575
DCD	0.324039	0.3413	0.668019	0.000638367	0.001
DCDC2	0.0264526	0.0127618	0.00749722	0.961782	0.966
DCHS1	0.00369474	0.0131075	0.0222222	0.179323	0.212
DCK	0.202596	0.240551	0.48041	0.135203	0.165
DCLK1	0.19712	0.125158	0.157585	0.01664	0.025
DCLK2	0.00584649	0.00120849	0.00196296	0.0035821	0.006
DCN	18.0552	22.8781	51.7809	3.46e-06	0
DCP1A	0.168446	0.10678	0.199344	0.029228	0.042
DCP1B	0.00972719	0.0226198	0.0130667	0.677931	0.705
DCPS	2.47672	1.80627	2.54446	0.000210178	0
DCTD	0.652017	0.601276	0.646157	0.00117414	0.002
DCTN1	1.51685	0.804758	1.75881	5.78e-23	0
DCTN2	5.83341	2.97762	4.03906	1.89e-16	0
DCTN3	0.666654	0.815627	1.59667	7.93e-06	0
DCTN4	2.63923	1.60721	1.7739	0.00115967	0.002
DCTN5	0.449961	0.319153	0.439731	0.168027	0.2
DCTN6	0.0513842	0.0254623	0.161047	0.0025303	0.005
DCTPP1	1.28895	1.11176	1.99539	5.04e-07	0
DCUN1D1	0.345885	0.242445	0.409085	0.153246	0.184
DCUN1D3	0.0112895	0.0355113	0.0465269	0.721631	0.747
DCUN1D5	0.0348079	0.0175759	0.101556	0.259601	0.296
DCXR	2.00046	1.89215	2.73836	4.19e-06	0
DDA1	0.173602	0.0307024	0.247925	0.0913385	0.117
DDAH1	4.41526	6.676	8.7327	3.93e-05	0
DDAH2	5.00701	5.69764	7.48305	2.28e-05	0
DDB1	3.16519	2.27906	3.21745	5.66e-07	0
DDB2	0.0549675	0.0595524	0.232258	0.0544802	0.073
DDC	0.0240711	0.0155099	0.049812	0.249658	0.286
DDHD2	0.107338	0.0629778	0.0717148	0.00126725	0.002
DDI2	1.60402	0.826725	1.13336	1.27e-06	0
DDOST	38.0616	30.503	33.0814	0.000205031	0
DDR1	0.115517	0.228217	0.189299	0.148936	0.18
DDRGK1	3.08483	1.71889	2.64008	1.41e-09	0
DDT	62.2935	56.1089	47.2507	0.00921305	0.015
DDX1	7.08008	4.00166	5.14583	1.47e-12	0
DDX17	11.0144	9.53385	11.7344	0.000185897	0
DDX18	0.621333	0.179372	0.26248	1.75e-11	0
DDX19A	0.224421	0.18427	0.56827	0.00568082	0.01
DDX19B	0.247987	0.129672	0.51346	9.49e-05	0
DDX20	0.0260351	0.0178472	0.0350157	0.000441569	0.001
DDX21	0.51149	0.259865	0.673756	1.13e-07	0
DDX23	0.441974	0.373597	0.787911	2.55e-15	0
DDX24	0.00794035	0.00461745	0.0273028	0.00178075	0.003
DDX27	0.212025	0.0988712	0.205573	7.41e-09	0
DDX28	0.0175789	0.0188679	0.0259843	0.0286637	0.041
DDX31	0.0351754	0.00181509	0.0234019	0.000847829	0.002
DDX39A	16.4726	10.8804	13.1745	0.0207636	0.031
DDX39B	21.4476	14.1891	16.9346	6.71e-08	0
DDX3X	5.24984	2.74165	3.82521	7.02e-19	0
DDX3Y	2.00293	0.834676	1.15963	0.132387	0.162
DDX41	0.0278096	0.0126	0.0418259	3.3e-05	0
DDX42	1.07864	0.553266	1.50932	4.82e-10	0
DDX43	0.0791439	0.0192745	0.0286769	0.0791325	0.103
DDX46	1.11185	0.475582	1.35638	4.4e-17	0
DDX47	0.269704	0.140239	0.274087	0.00258617	0.005
DDX49	0.0304833	0.0693858	0.193821	0.145969	0.176
DDX5	6.85334	5.97718	7.83076	5.37e-05	0
DDX50	0.177526	0.0284575	0.0949954	1.77e-07	0
DDX51	0.0101728	0.024625	0.00845463	0.276867	0.314
DDX52	0.00968684	0.00243302	0.00810833	0.0160143	0.024
DDX54	0.0214535	0.0181288	0.0574093	0.24623	0.283
DDX55	0.0141237	0.001725	0.00715833	0.0107211	0.017
DDX56	0.0481202	0.0309212	0.123642	7.86e-05	0
DDX58	0.866851	0.582703	0.67873	8.1e-05	0
DDX59	0.0157798	0.00064717	0.00368981	1.54e-05	0
DDX6	3.00552	1.68277	1.96916	2.46e-13	0
DDX60	0.293623	0.167649	0.24433	6.09e-06	0
DDX60L	0.0137237	0.0116325	0.0183898	0.127534	0.157
DECR1	6.88473	5.47059	7.12641	0.000132482	0
DECR2	0.487553	0.301171	0.851456	0.00514738	0.009
DEF6	0.125773	0.0609849	0.174262	9.53e-05	0
DEGS1	0.500965	0.0692863	0.129887	0.000276077	0.001
DEK	0.700794	0.600002	1.39281	3.91e-06	0
DENND2D	0.116007	0.0576392	0.0637898	4.16e-07	0
DENND3	0.0109175	0.00911792	0.0223472	0.00763492	0.012
DENND4A	0.00135526	0.00101274	0.000461111	0.350378	0.387
DENND4B	0.118391	0.00522642	0.0231648	0.000206676	0
DENND4C	0.0938649	0.0712703	0.126022	1.34e-06	0
DENR	0.12121	0.700176	1.18856	7.48e-13	0
DEPTOR	0.563861	0.391396	0.655406	0.14554	0.176
DERA	4.50789	2.62739	3.31857	7.06e-11	0
DERL1	2.46534	2.19993	1.57754	0.0140156	0.022
DERL2	3.4085	2.10919	1.27703	0.251689	0.288
DERL3	0.0666605	0.0812019	0.105374	0.820849	0.839
DES	245.754	85.332	525.053	3.74e-08	0
DFFA	0.673799	0.441317	0.938563	4.66e-06	0
DFFB	0.0311404	0.0103439	0.0453944	7.3e-05	0
DFNA5	0.876545	0.487287	0.409284	0.000196811	0
DGAT1	0.246918	0.101482	0.0768583	0.000308834	0.001
DGKA	0.69827	0.316223	0.711881	2.99e-06	0
DGKE	0.00336491	0.00127925	0.00151667	0.00291258	0.005
DGKQ	0.0602693	0.012058	0.0239444	3.53e-05	0
DGUOK	0.11303	0.0556599	0.0947028	0.00786946	0.013
DHCR24	0.485329	0.297832	0.153431	0.000538385	0.001
DHCR7	0.232682	0.320602	0.501938	0.00744553	0.012
DHODH	0.283688	0.155765	0.246858	0.0180681	0.027
DHPS	0.0777491	0.0562278	0.135693	0.00107046	0.002
DHRS1	0.27719	0.227833	0.748345	0.000129502	0
DHRS11	0.494963	0.184228	0.320432	2.51e-05	0
DHRS13	0.0659904	0.0483009	0.0675509	0.0657199	0.087
DHRS2	0.0683781	0.173088	0.0389407	0.482191	0.517
DHRS3	0.39694	0.197502	2.15299	0.360335	0.397
DHRS4	0.141863	0.191306	0.808909	1.43e-23	0
DHRS7	4.67095	3.02312	3.85729	2.78e-06	0
DHRS7B	0.807823	0.449847	0.481151	2.52e-05	0
DHRS9	0.33828	0.160454	0.380914	0.141523	0.172
DHRSX	0.0886412	0.0297778	0.0277009	0.0179467	0.027
DHTKD1	0.042543	0.036917	0.0424046	0.00159607	0.003
DHX15	5.1412	3.27081	5.43644	1.49e-17	0
DHX16	0.156122	0.121387	0.282439	6.27e-05	0
DHX29	0.253014	0.147225	0.111177	0.0063835	0.011
DHX30	1.56137	0.48712	0.609548	1.67e-10	0
DHX32	0.269688	0.0697594	0.0427083	0.00552059	0.009
DHX36	1.229	0.357757	0.438611	1.44e-08	0
DHX37	0.0175605	0.00616981	0.0155963	8.77e-05	0
DHX38	0.363111	0.163304	0.200755	3.42e-05	0
DHX40	0.0457526	0.0187368	0.0248417	0.00149621	0.003
DHX57	0.0884711	0.0274689	0.039175	3.42e-06	0
DHX58	0.0325965	0.0221604	0.0188037	0.362215	0.399
DHX8	0.0659439	0.0399825	0.0833778	7.74e-07	0
DHX9	9.41674	6.26866	9.82502	3.13e-14	0
DIABLO	2.55897	4.52935	4.51834	0.00111822	0.002
DIAPH1	0.834121	0.659031	2.10771	3.15e-17	0
DIAPH2	0.154035	0.0838071	0.19349	0.00122617	0.002
DICER1	0.0274491	0.00909292	0.0187009	6.32e-05	0
DIDO1	0.0753702	0.083134	0.251503	4.63e-06	0
DIEXF	0.0065114	0.00284245	0.018013	0.00714046	0.012
DIMT1	0.145225	0.052875	0.106313	2.48e-05	0
DIP2A	0.0357	0.012867	0.0299528	8.08e-05	0
DIP2B	0.131546	0.10717	0.22665	7.65e-05	0
DIP2C	0.0115772	0.00736792	0.0281259	0.000863635	0.002
DIRC2	0.238054	0.0596151	0.0462472	0.00240855	0.004
DIS3	0.408482	0.20779	0.397193	8.35e-10	0
DIS3L2	0.0715825	0.0622651	0.119665	0.000254085	0.001
DKC1	0.609543	0.27417	0.573493	4.54e-07	0
DLAT	4.5274	1.9753	2.75248	1.06e-15	0
DLD	6.72667	3.65691	5.74269	3.09e-13	0
DLG1	0.115839	0.0736976	0.314387	1.21e-10	0
DLG3	0.0941202	0.0435307	0.0490926	0.000602234	0.001
DLGAP4	0.116345	0.0832198	0.298764	0.00764486	0.012
DLST	18.3848	13.2211	17.053	1.27e-05	0
DMAP1	0.0437368	0.0232967	0.0728991	0.00150153	0.003
DMBT1	9.5316	6.11043	24.4046	0.221992	0.258
DMD	0.402272	0.207467	0.613665	0.00327902	0.006
DMTN	0.0291728	0.0627061	0.0253509	0.127455	0.157
DMXL1	0.027564	0.00348679	0.0183824	0.000276643	0.001
DMXL2	0.0221895	0.00766887	0.0224519	0.357516	0.394
DNAJA1	0.428459	0.449506	0.731687	0.000203423	0
DNAJA2	0.720939	0.456065	1.53603	1.27e-08	0
DNAJA3	0.489548	0.215932	0.267431	3.28e-06	0
DNAJA4	0.130876	0.0310142	0.0697481	0.000301653	0.001
DNAJB1	3.01849	1.82921	3.37409	3.02e-05	0
DNAJB11	4.66457	3.9082	3.1083	0.0129943	0.02
DNAJB12	0.187795	0.108264	0.155158	0.0387856	0.054
DNAJB2	0.280985	0.211067	0.411514	0.0434291	0.06
DNAJB4	0.269477	0.197851	0.260592	0.291406	0.328
DNAJB6	0.344596	0.258554	0.363905	0.190863	0.225
DNAJC1	0.2729	0.132531	0.149531	3.17e-06	0
DNAJC10	0.703032	0.472497	0.869713	0.000143702	0
DNAJC11	1.11247	0.673629	0.906017	7.71e-08	0
DNAJC12	0.00914912	0.00695519	0.00599537	0.799517	0.819
DNAJC13	0.551954	0.341869	0.528207	1.81e-11	0
DNAJC17	0.510865	0.169729	0.66664	2.92e-06	0
DNAJC19	0.322429	0.190168	0.231563	0.293686	0.331
DNAJC2	0.0306579	0.0136453	0.0868019	0.113838	0.142
DNAJC21	0.0101535	0.0209783	0.0286278	0.110888	0.139
DNAJC25	0.00448333	0.00280283	0.00471759	0.632335	0.661
DNAJC3	1.12104	2.09067	3.69459	0.000425566	0.001
DNAJC5	0.302304	0.478729	0.324463	0.001103	0.002
DNAJC7	0.700112	0.321133	0.562406	5.4e-07	0
DNAJC8	0.649701	0.445076	2.55821	3.62e-11	0
DNAJC9	0.498194	0.239193	0.772182	7.01e-09	0
DNASE1	0.0150912	0.0460792	0.0550685	0.515454	0.549
DNASE1L1	0.0339614	0.0137995	0.0732185	0.162719	0.194
DNASE2	0.0364325	0.42445	0.489614	3.75e-17	0
DNLZ	0.0439456	0.0562443	0.0544787	0.971373	0.974
DNM1	0.886144	0.707708	0.931069	0.000948524	0.002
DNM1L	1.55372	0.983026	1.43411	2.39e-10	0
DNM2	4.25737	2.09264	4.07552	8.61e-14	0
DNM3	1.99504	1.6731	1.38347	0.333462	0.371
DNMBP	0.0622228	0.0116269	0.0357769	0.00030901	0.001
DNMT1	0.0726184	0.0445349	0.103556	0.00598011	0.01
DNPEP	2.93024	2.60878	3.98457	1.09e-06	0
DNPH1	7.13067	6.07811	5.75418	0.0153452	0.023
DNTTIP1	0.112532	0.0491363	0.217811	1.47e-07	0
DNTTIP2	0.0303246	0.00660991	0.0223148	2.2e-09	0
DOCK1	0.10658	0.057733	0.135817	1.25e-07	0
DOCK10	0.0633491	0.0323151	0.0520843	1.41e-05	0
DOCK11	0.0576035	0.0218028	0.0399065	1.61e-05	0
DOCK2	0.511558	0.22668	0.489406	5.93e-07	0
DOCK4	0.020457	0.00766462	0.0209287	1.25e-06	0
DOCK5	0.221401	0.118367	0.192794	4.25e-06	0
DOCK6	0.824312	0.253775	0.799754	1.09e-10	0
DOCK7	1.05069	0.395132	0.503748	7.48e-08	0
DOCK8	0.114494	0.104888	0.258577	0.00425557	0.007
DOCK9	0.121092	0.0369387	0.0672398	2.07e-05	0
DOHH	0.145526	0.0839986	0.12542	0.0310409	0.044
DOK1	0.0537868	0.0216642	0.00393981	0.00185135	0.003
DOK2	0.293394	0.139275	0.233508	0.0510584	0.069
DOK3	0.170603	0.151312	0.20779	0.00870325	0.014
DOLK	0.0633965	0.0249783	0.00851852	3.15e-07	0
DOLPP1	0.209247	0.0846453	0.0827852	0.0660824	0.087
DOPEY2	0.0556088	0.0288042	0.0646019	1.22e-05	0
DPAGT1	0.0203509	0.0163533	0.0826296	3.81e-11	0
DPCD	0.232861	0.142211	0.150598	0.42709	0.463
DPEP1	12.5808	6.43825	5.27249	0.00119666	0.002
DPF2	0.220565	0.102604	0.198248	5.54e-07	0
DPH1	0.0668553	0.019833	0.0506444	0.0460943	0.063
DPH2	0.0538509	0.047308	0.0895259	0.101536	0.129
DPH5	0.0404509	0.081184	0.0749111	0.936023	0.943
DPM1	9.11115	5.73995	6.40229	0.0807456	0.105
DPM3	0.0972991	0.129376	1.74579	7.29e-14	0
DPP10	0.000459649	0.000495283	5e-05	0.611174	0.641
DPP3	2.42038	1.57772	3.33455	2.8e-14	0
DPP4	0.435624	0.323411	0.583111	0.0412788	0.057
DPP7	3.07042	3.28144	7.02594	4.69e-05	0
DPP8	0.0160614	0.00631085	0.020512	0.0090448	0.014
DPP9	0.433594	0.209608	0.591802	7.94e-07	0
DPT	24.6919	52.6896	45.7538	4.65e-06	0
DPY19L1	0.219761	0.130089	0.0869046	0.000107333	0
DPY19L3	0.0562693	0.0140651	0.0249074	0.108532	0.137
DPY30	0.814787	2.33231	2.77774	8.77e-16	0
DPYD	1.33972	0.712218	1.10539	1.44e-08	0
DPYSL2	15.0457	16.4418	21.8742	4.71e-06	0
DPYSL3	21.04	16.286	22.9351	7.38e-05	0
DPYSL4	0.386804	0.168475	0.24309	0.954388	0.959
DR1	0.762588	0.281152	1.01794	4.29e-09	0
DRAP1	0.764611	0.498632	0.627994	0.0953615	0.122
DRG1	7.02772	2.28492	3.06583	1.8e-07	0
DRG2	1.18616	0.937433	2.20779	1.06e-09	0
DSC1	0.00287632	0.0414976	0.034437	5.68e-07	0
DSC2	0.116659	0.0350599	0.106144	1.12e-05	0
DSCR3	0.354631	0.208279	0.366869	0.0138328	0.021
DSG1	0.0455333	0.0930821	0.181194	0.0204563	0.03
DSG2	2.67766	2.02392	5.48248	3.27e-07	0
DSG3	0.0449579	0.0782189	0.0619139	0.242106	0.278
DSP	1.11234	0.662593	1.65489	3.43e-15	0
DST	0.0511807	0.0190608	0.0398759	5.72e-12	0
DSTN	47.1537	20.3274	21.3369	4.01e-13	0
DTD1	0.762011	0.35256	0.529822	0.0167495	0.025
DTNA	0.109891	0.0525976	0.129033	0.00885401	0.014
DTNB	0.0416544	0.00870802	0.063912	0.00590277	0.01
DTNBP1	1.56049	0.543103	0.638053	0.931585	0.939
DTX3L	0.134921	0.036659	0.123286	6.51e-12	0
DTYMK	6.29757	4.7864	7.59648	0.00667076	0.011
DUOX2	0.127843	0.0892533	0.246455	0.0116408	0.018
DUS2L	0.00546754	0.00283019	0.00571296	0.128021	0.158
DUS3L	0.0608079	0.0225604	0.0229278	0.231779	0.268
DUSP12	0.0360123	0.0327085	0.0354278	0.892118	0.904
DUSP22	0.485531	0.196574	0.0886991	0.0376496	0.053
DUSP23	2.60237	2.41971	2.97701	0.0413181	0.057
DUSP3	5.61728	4.20714	6.33636	4.76e-05	0
DUT	1.81017	1.13814	2.35723	4.62e-09	0
DVL1	0.00479386	0.00183349	0.000491667	0.671304	0.699
DVL2	0.0098	0.00522689	0.00586389	0.870312	0.884
DYM	0.0562763	0.0337486	0.0343796	0.000120441	0
DYNC1H1	4.73269	2.51894	5.03595	3.22e-32	0
DYNC1I2	1.65855	1.29145	3.31666	5.54e-10	0
DYNC1LI1	0.51216	0.358231	0.517163	3.52e-05	0
DYNC1LI2	1.68622	0.925645	1.46072	3.32e-14	0
DYNC2H1	0.00187807	0.000500472	0.00174907	8.57e-06	0
DYNLRB1	5.71659	4.19003	6.00028	0.103298	0.131
DYNLT1	4.11845	2.06103	13.9429	0.0189547	0.028
DYRK1A	0.0398465	0.0233193	0.0284046	0.333916	0.371
DYSF	0.476012	0.50341	0.502644	0.151831	0.183
E2F4	0.00628947	0.0036934	0.0125639	0.000122489	0
EARS2	0.355544	0.301833	0.340705	0.02359	0.035
EBAG9	0.272676	0.102567	0.23175	0.886832	0.899
EBI3	0.102173	0.0441967	0.11474	0.0519669	0.07
EBNA1BP2	0.263036	0.248524	0.264824	0.000915335	0.002
EBP	0.871088	0.669404	0.521805	0.00963016	0.015
ECE1	0.273666	0.182129	0.0883093	0.0127299	0.02
ECE2	0.000308772	0.0126217	0.000125	0.406653	0.443
ECH1	13.6818	7.95413	24.8042	1.54e-22	0
ECHDC1	2.22808	1.74561	3.23561	1.53e-05	0
ECHDC2	0.581839	0.286152	0.394957	4.83e-06	0
ECHDC3	0.212454	0.160443	0.165795	0.170968	0.203
ECHS1	19.2465	8.43493	10.0841	8.25e-11	0
ECI1	10.3073	6.66124	9.48004	3.49e-08	0
ECI2	1.20455	0.728457	0.736694	0.0366626	0.051
ECM1	0.991673	0.994157	1.15305	0.376415	0.413
ECM2	0.0181307	0.0258071	0.0164759	0.0691059	0.091
ECSIT	0.36994	0.115783	0.217381	3.21e-05	0
EDC3	0.0686965	0.0313646	0.0752426	0.0319726	0.045
EDC4	0.463981	0.270434	1.2559	1.16e-29	0
EDEM3	0.242372	0.113122	0.285406	0.00194186	0.004
EDF1	2.79786	2.2162	2.95886	0.000863704	0.002
EDIL3	0.0504491	0.0637179	0.0211296	0.00376949	0.007
EEA1	0.93481	0.277415	0.492669	3.94e-05	0
EED	0.0260211	0.0275783	0.0220148	0.183966	0.217
EEF1A1	217.947	253.853	234.195	0.25766	0.294
EEF1A2	65.1681	107.21	123.008	0.163768	0.196
EEF1B2	13.306	12.6257	13.7959	0.0111825	0.018
EEF1D	21.9015	27.928	31.1094	0.00041559	0.001
EEF1E1	10.3873	5.65163	6.78539	7.25e-06	0
EEF1G	33.8432	23.7493	29.8967	0.000115482	0
EEF2	36.7905	28.469	33.9792	1.59e-06	0
EEFSEC	0.230799	0.193463	0.236371	0.364214	0.401
EEPD1	0.127039	0.0373443	0.133052	0.00933341	0.015
EFCAB4A	0.0846518	0.0362137	0.0669167	0.139338	0.17
EFEMP1	26.9481	22.4178	24.8409	0.0193233	0.029
EFEMP2	0.184918	0.200088	1.37894	6.4e-14	0
EFHD1	1.3909	1.16529	1.71005	0.264929	0.302
EFHD2	12.511	9.47587	10.2424	0.0789102	0.102
EFNB1	0.364174	0.099034	0.0817287	0.00036087	0.001
EFR3A	0.2662	0.130966	0.358566	3.7e-07	0
EFTUD1	0.282288	0.211782	0.169207	3.73e-06	0
EFTUD2	2.73296	1.47649	3.21929	3.24e-23	0
EGFR	0.33914	0.337894	0.437101	0.310524	0.348
EGLN1	0.0179281	0.0171042	0.0243889	0.364453	0.401
EHBP1	0.0559798	0.0298019	0.0926213	0.105298	0.133
EHBP1L1	0.146058	0.0943915	0.304979	3.54e-06	0
EHD1	4.31075	3.17561	3.46087	3.45e-06	0
EHD2	12.0489	5.84121	8.19978	3.56e-10	0
EHD3	1.9185	1.4547	1.6609	0.475438	0.511
EHD4	5.61133	4.37466	5.63007	1.61e-05	0
EHHADH	1.13785	0.51802	0.702933	1.2e-05	0
EI24	1.57273	1.52492	1.88374	0.194432	0.228
EIF1	8.10534	5.09136	5.7602	0.00501239	0.009
EIF1AD	0.162527	0.373583	0.872269	0.138674	0.169
EIF1B	1.76094	1.03936	0.936167	0.760853	0.783
EIF2A	1.30188	0.853667	1.4373	0.00178451	0.003
EIF2AK2	2.47405	1.59847	1.74352	1.2e-07	0
EIF2AK4	0.0193781	0.0144123	0.0200352	0.0120164	0.019
EIF2B1	0.868566	0.575405	0.896644	0.0469463	0.064
EIF2B2	0.324274	0.306567	0.768866	0.00151896	0.003
EIF2B3	1.16732	0.833699	0.997261	0.000392676	0.001
EIF2B4	0.897904	0.806512	1.45161	3.19e-06	0
EIF2B5	0.501415	0.3145	0.478093	5.92e-05	0
EIF2D	0.142132	0.0728835	0.0537611	0.0070131	0.012
EIF2S1	4.20111	4.87678	7.77873	9.37e-10	0
EIF2S2	1.3921	0.906552	1.88008	0.000116618	0
EIF2S3	2.20466	2.01337	3.7881	8.09e-14	0
EIF3A	4.21149	2.53249	4.85202	1.52e-22	0
EIF3B	3.33838	3.034	4.73071	7.15e-08	0
EIF3D	3.34304	2.41155	2.61681	2.48e-05	0
EIF3E	2.59708	2.4945	4.09754	0.000338774	0.001
EIF3F	69.5324	54.6054	42.7963	0.359898	0.397
EIF3G	1.14283	1.12051	2.21424	4.48e-11	0
EIF3H	2.64021	3.30668	7.09364	8.45e-07	0
EIF3I	3.42967	2.6108	3.02437	0.000100738	0
EIF3J	0.353927	0.589708	0.820412	0.000461535	0.001
EIF3K	4.95757	3.42875	5.13428	2.97e-05	0
EIF3L	3.36835	3.32762	5.92675	2.48e-10	0
EIF3M	3.20148	1.59498	6.60016	2.23e-28	0
EIF4A1	35.6268	26.2181	32.659	6.61e-08	0
EIF4A2	30.4312	21.0425	25.3793	4.68e-09	0
EIF4A3	7.93507	7.8338	17.203	1.09e-13	0
EIF4B	0.208973	0.464649	2.13843	1.59e-15	0
EIF4E	0.642767	0.976943	1.77249	0.000156425	0
EIF4E2	0.303968	0.236709	0.800356	9.59e-06	0
EIF4E3	0.0980895	0.0358099	0.0126241	0.469422	0.505
EIF4EBP1	0.715334	0.990217	0.402046	0.43277	0.469
EIF4G1	1.66015	1.15146	4.76807	4.77e-22	0
EIF4G2	1.85241	1.0185	1.39856	3.28e-14	0
EIF4G3	0.860623	0.361817	0.492454	3.15e-13	0
EIF4H	7.67764	3.89331	8.31186	2.54e-08	0
EIF5	2.35813	1.49211	1.76488	6.03e-07	0
EIF5A	29.529	22.8987	22.3634	0.00704929	0.012
EIF5A2	3.4722	4.16283	2.92459	0.583902	0.616
EIF5B	0.709298	0.407575	0.632857	1.39e-08	0
EIF6	5.50322	4.25265	5.3223	0.00324952	0.006
ELAC2	0.107811	0.0707608	0.148792	5.25e-05	0
ELANE	0.823308	0.844776	15.0916	4e-18	0
ELAVL1	7.95196	6.12746	10.8236	1.19e-13	0
ELF1	0.121067	0.0217533	0.0913241	1.08e-10	0
ELF3	0.0523342	0.0365552	0.068375	0.0692843	0.091
ELMO1	0.633823	0.346207	0.489331	1.44e-05	0
ELMO2	0.507491	0.243975	0.362219	3.43e-06	0
ELMO3	0.160874	0.0966448	0.26791	3.59e-07	0
ELMOD2	1.22986	0.766876	0.709616	0.510048	0.544
ELMSAN1	0.0199281	0.00926274	0.00771389	0.00199241	0.004
ELN	6.17023	2.31024	2.40894	6.63e-05	0
ELOVL1	0.182218	0.0802698	0.0983815	3.54e-06	0
ELOVL5	0.391596	0.175142	0.0969667	0.00509128	0.009
ELOVL7	0.0183912	0.0119689	0.00364259	0.166224	0.198
ELP2	0.00884386	0.0858514	0.0932157	1.96e-06	0
ELP3	0.643488	0.401024	0.538317	1.72e-08	0
ELP5	0.0521263	0.0502557	0.0598972	0.211994	0.247
ELP6	0.482545	0.295112	0.48253	1.94e-05	0
EMC1	0.899646	0.571057	0.796446	2.6e-07	0
EMC10	0.137214	0.0772684	0.186306	0.052154	0.071
EMC2	0.78593	0.584736	0.813513	1.1e-05	0
EMC3	0.938618	0.565675	0.548381	3.62e-05	0
EMC4	1.05834	0.667199	0.866465	0.87348	0.887
EMC6	1.49224	0.881375	0.868431	0.0265089	0.038
EMC7	1.76431	1.61798	1.28933	0.294009	0.331
EMC8	0.0942675	0.225566	0.309564	0.0417677	0.058
EMC9	0.0325833	0.00913349	0.0088287	0.732324	0.757
EMD	0.975326	1.40446	3.06076	8.01e-08	0
EMG1	0.172314	0.142877	0.370914	5.87e-06	0
EMILIN1	28.7078	24.1692	29.5737	0.00212567	0.004
EMILIN2	0.197302	0.186954	0.374588	8.92e-05	0
EML1	0.130032	0.104412	0.994105	0.00049405	0.001
EML2	1.44252	0.986001	1.85127	1.58e-10	0
EML3	0.36633	0.39937	0.528589	0.000341664	0.001
EML4	2.26855	1.75495	3.5044	1.96e-09	0
ENAH	0.274192	0.379374	2.18899	9.75e-13	0
ENDOD1	1.03473	0.554083	0.944476	1.37e-07	0
ENDOG	0.491165	0.101262	0.104363	4.03e-05	0
ENG	2.06258	1.09067	1.26751	3.22e-07	0
ENGASE	0.124504	0.0522203	0.0477972	0.00032342	0.001
ENO1	451.446	258.9	370.587	2.76e-13	0
ENO2	60.2871	36.7159	46.4535	2.49e-09	0
ENOPH1	2.87032	2.3691	1.88279	0.0104236	0.016
ENOSF1	0.0273351	0.0515344	0.136865	0.00830882	0.013
ENPEP	0.147185	0.18835	0.237635	0.340749	0.378
ENPP1	0.442932	0.32665	0.1799	0.000137115	0
ENPP2	0.0854421	0.081516	0.0191333	0.00179498	0.003
ENPP4	0.712584	0.313394	0.389176	0.00313309	0.006
ENPP5	0.000273684	0.00161887	5e-05	0.284567	0.321
ENSA	2.14391	1.13821	2.29005	0.0269527	0.039
ENTPD1	1.55157	1.15427	1.45542	0.0612004	0.082
ENTPD3	0.00480088	0.000665566	0.000438889	0.204856	0.24
ENTPD4	0.0277044	0.008725	0.00815185	0.00711149	0.012
ENTPD5	0.420428	0.223893	0.817336	0.000622447	0.001
ENY2	1.13331	0.577036	1.07289	0.186979	0.22
EOGT	0.162355	0.0788618	0.163187	0.000248084	0.001
EP300	0.0421509	0.0044283	0.0286741	0.0788477	0.102
EP400	0.0129132	0.00771651	0.0150352	2.82e-06	0
EPAS1	0.00710877	0.00951179	0.00912222	0.460915	0.496
EPB41	0.25969	0.255159	0.254333	1.31e-05	0
EPB41L1	0.647536	0.338029	1.01237	4.84e-08	0
EPB41L2	1.53549	0.888974	1.98758	5.52e-15	0
EPB41L3	0.487275	0.278321	0.569691	1.21e-06	0
EPB41L4B	0.151588	0.100227	0.103263	0.356591	0.393
EPB41L5	0.0172509	0.00807453	0.00215463	0.20523	0.24
EPB42	0.206497	0.509325	0.113887	3.83e-09	0
EPCAM	0.163576	0.124072	0.40188	1.15e-07	0
EPDR1	3.9506	3.48607	4.08981	0.331616	0.369
EPG5	0.00970702	0.00151274	0.00353148	0.0020492	0.004
EPHA2	0.109762	0.103774	0.216265	0.0927272	0.119
EPHB3	0.00240789	0.00811509	0.00541852	0.695345	0.722
EPHB4	0.115974	0.0380566	0.136765	2.01e-07	0
EPHX1	6.43831	10.4072	7.21904	0.605404	0.636
EPHX2	0.95385	0.665226	0.681705	0.0217535	0.032
EPM2AIP1	0.298719	0.124037	0.24562	1.99e-06	0
EPN1	0.460984	0.825742	1.28087	1.67e-05	0
EPN2	0.029557	0.0298094	0.0651204	0.92466	0.933
EPPK1	2.07654	1.05603	2.33195	1.37e-15	0
EPRS	1.60768	1.04002	1.81893	6.13e-12	0
EPS15	0.715782	0.414968	0.974959	9.83e-19	0
EPS15L1	0.558312	0.393669	0.594131	0.000217649	0.001
EPS8	1.8976	1.05498	1.28466	0.000232997	0.001
EPS8L1	0.627712	0.618322	0.939755	0.0214141	0.032
EPS8L2	1.35842	1.08113	1.73538	0.00861545	0.014
EPS8L3	0.434311	0.354976	1.36916	0.000101879	0
EPT1	0.0247254	0.0271472	0.00919352	0.269968	0.307
EPX	7.05768	7.09862	5.52992	0.613857	0.644
[truncated: 5,056 more rows]

## Sheet: Table S6C
	Pathway	P value
S-I	Phosphatidylinositol process	1.31193e-09
	Tricarboxylic acid cycle	1.56359e-07
	Fatty acid metabolism	3.1934e-05
	Glycolysis	5.99566e-05
	Ras signaling pathway	0.000207039
	Extracellular matrix	0.000488903
S-II	Blood coagulation	0.000118069
	Carbon metabolic process	0.00626603
	Inflammatory response	0.00880796
	Cell adhesion	0.0139648
	Extracellular matrix	0.0156248
S-III	NF-kappaB signaling pathway	1.06556e-09
	Coupled nucleotide-excision repair	2.26766e-09
	Insulin receptor signaling pathway	2.18961e-06
	DNA damage response	6.735e-06
	Wnt signaling pathway	3.84658e-05
	G1/S transition	0.000776909
	Cell cycle	0.0044846
	ERBB2 signaling pathway	0.0225582

## Sheet: Table S6D
PROTEIN EXPRESSION
ID	PDAC_1T	PDAC_2T	PDAC_5T	PDAC_6T	PDAC_8T	PDAC_11T	PDAC_12T	PDAC_15T	PDAC_16T	PDAC_22T	PDAC_23T	PDAC_25T	PDAC_26T	PDAC_30T	PDAC_58T	PDAC_63T	PDAC_66T	PDAC_70T	PDAC_71T	PDAC_72T	PDAC_76T	PDAC_77T	PDAC_78T	PDAC_79T	PDAC_88T	PDAC_115T	PDAC_119T	PDAC_127T	PDAC_133T	PDAC_134T	PDAC_135T	PDAC_145T	PDAC_148T	PDAC_151T	PDAC_157T	PDAC_161T	PDAC_163T	PDAC_165T	PDAC_170T	PDAC_171T	PDAC_173T	PDAC_174T	PDAC_178T	PDAC_181T	PDAC_182T	PDAC_186T	PDAC_187T	PDAC_188T	PDAC_189T
Proteomic Subtypes	S-I	S-I	S-I	S-I	S-I	S-I	S-I	S-I	S-I	S-I	S-I	S-I	S-I	S-I	S-I	S-I	S-I	S-I	S-I	S-I	S-I	S-I	S-I	S-I	S-I	S-I	S-I	S-I	S-I	S-I	S-I	S-I	S-I	S-I	S-I	S-I	S-I	S-I	S-I	S-I	S-I	S-I	S-I	S-I	S-I	S-I	S-I	S-I	S-I
AKT2	0.5255	0.3264	0.4489	0.2945	0.215	0.1809	0.5824	0.3381	0.4918	0.8481	0.4045	0.2389	0.2033	0.0954	0.2224	0.7708	0.3525	0.2811	0.2967	0.2796	0.341	0.1066	0.2522	0.5559	0.0783	0.0944	0.1269	0.3349	0.3341	0.2911	0.218	0.2385	0.1487	0.1167	1.6978	0.7799	0.2227	0.6896	0.0728	0.3128	5e-05	0.6726	0.4572	0.6143	0.3041	0.4584	0.1359	0.1915	5e-05
ERBB2	1.3261	5e-05	0.0153	5e-05	0.0275	0.0696	0.5488	0.552	0.4521	1.3588	0.059	0.0344	5e-05	5e-05	0.046	0.0644	0.0828	0.0485	0.0999	0.3574	0.0617	0.6079	0.2384	0.0608	0.4138	0.0337	0.0485	0.1923	0.0469	0.0281	0.0704	0.1424	0.3947	0.9682	0.12	0.0299	5e-05	5e-05	0.2409	0.1434	5e-05	0.1063	5e-05	5e-05	5e-05	0.0114	0.2561	1.3712	0.1128
INSR	0.0666	5e-05	0.2997	0.0897	0.1491	0.0339	0.0824	0.0075	0.1002	0.0459	0.13	5e-05	0.2678	5e-05	0.0214	0.0733	0.1341	0.2276	0.0319	5e-05	0.0979	0.05	5e-05	0.0619	0.0854	5e-05	0.0142	0.2329	0.0432	0.1671	0.0851	0.0973	5e-05	0.0508	0.6151	0.0611	0.0288	0.1797	0.3638	0.0175	5e-05	0.1343	0.1314	0.081	0.3256	0.1422	0.0454	0.0059	0.0172
MAPK14	1.6994	0.9993	1.8595	1.9014	0.9605	2.2396	1.1438	0.6694	0.9566	1.9614	1.7012	1.122	1.3952	3.954	1.6337	1.0475	0.7009	4.8161	0.4054	3.6455	1.1521	1.6519	1.1295	0.7774	1.8433	0.6672	1.025	0.9587	0.4161	0.8056	1.9272	1.6036	0.6538	0.9791	0.9237	1.2228	1.263	2.1508	2.2475	0.6882	0.3459	1.1992	1.9844	1.5428	0.948	0.9178	3.154	0.7857	0.4902
PRKACB	0.9402	1.2394	0.1247	1.4653	0.5048	0.9106	1.3256	1.2212	1.3659	1.1491	1.043	1.246	1.1197	5e-05	1.7114	2.1682	1.1539	1.3989	0.7497	1.4048	1.1778	0.9028	4.3642	0.9282	0.713	0.7612	0.3229	1.7143	1.0649	1.7061	1.8276	0.8723	1.2004	0.4596	0.6557	3.8954	1.6201	0.7196	0.6428	1.1579	1.1679	0.8047	0.3183	0.4498	0.7646	1.1088	1.1855	0.9018	0.4757
PTK2B	0.0111	0.3095	0.0321	5e-05	0.1182	0.063	5e-05	0.0705	0.1372	0.3833	1.1585	0.1445	0.2043	5e-05	0.3546	0.1973	5e-05	0.0709	0.0173	0.3921	0.2263	0.3456	0.2659	0.0996	0.0886	0.043	0.0649	0.0416	0.109	0.0384	0.2348	0.0738	0.0311	0.0658	0.1839	0.1304	0.0548	0.0392	0.0542	0.275	0.0534	0.07	0.1346	0.2206	0.0256	0.1517	5e-05	0.4779	0.1676
ROCK1	0.2316	0.3292	0.2616	0.318	0.1799	0.8896	0.8712	0.1068	0.316	0.1787	0.7362	0.1086	0.0914	0.2461	0.2286	0.5503	0.0882	0.0415	0.2908	0.1308	0.2435	0.2809	0.1512	0.1436	0.1696	0.0485	0.3656	0.0695	5e-05	0.2739	0.0935	0.0631	0.2122	0.1671	0.091	0.1001	0.0136	0.0212	0.1489	0.08	0.0657	0.1078	0.335	0.2168	0.1215	0.3822	0.0624	0.2237	0.2536
ROCK2	0.504	0.1452	0.1925	1.4462	0.1745	1.5424	1.1514	0.4218	0.3124	0.647	0.867	0.1512	0.2968	0.289	0.2164	0.4208	0.3266	0.0498	0.268	0.0958	0.1897	0.244	0.0976	0.129	0.2142	0.0967	0.3392	0.124	0.1698	0.1323	0.0971	0.0963	0.2049	0.1891	0.0591	0.0757	0.0963	0.0656	0.202	0.1438	0.1862	0.167	0.2839	0.3383	0.2091	0.4563	0.101	0.1269	0.4414
KINASE ACTIVITY
ID	PDAC_8T	PDAC_12T	PDAC_15T	PDAC_16T	PDAC_25T	PDAC_26T	PDAC_58T	PDAC_66T	PDAC_70T	PDAC_71T	PDAC_76T	PDAC_78T	PDAC_79T	PDAC_127T	PDAC_134T	PDAC_135T	PDAC_145T	PDAC_148T	PDAC_151T	PDAC_163T	PDAC_165T	PDAC_170T	PDAC_171T	PDAC_174T	PDAC_178T	PDAC_181T	PDAC_193T	PDAC_200T	PDAC_205T	PDAC_211T	PDAC_10T	PDAC_21T	PDAC_39T	PDAC_40T	PDAC_42T	PDAC_46T	PDAC_67T	PDAC_69T	PDAC_74T	PDAC_80T	PDAC_90T	PDAC_91T	PDAC_94T	PDAC_96T	PDAC_98T	PDAC_99T	PDAC_100T	PDAC_104T	PDAC_106T
Proteomic Subtypes	S-I	S-I	S-I	S-I	S-I	S-I	S-I	S-I	S-I	S-I	S-I	S-I	S-I	S-I	S-I	S-I	S-I	S-I	S-I	S-I	S-I	S-I	S-I	S-I	S-I	S-I	S-I	S-I	S-I	S-I	S-II	S-II	S-II	S-II	S-II	S-II	S-II	S-II	S-II	S-II	S-II	S-II	S-II	S-II	S-II	S-II	S-II	S-II	S-II
AKT2	-0.00432482	-0.00153255	0.0130225	-0.00503874	-0.00616406	-0.00886139	-0.00234581	-0.0545165	0.0101294	-0.00145211	-0.0164446	-0.00422978	-0.0686457	-0.0102695	0.0484408	0.00270748	-0.010254	0.000445567	0.0105097	0.11692	0.0062933	-0.00770262	0.0038305	-0.0123639	0.00708827	0.0118576	0.00835358	0.0422631	0.00365711	-0.00141582	-0.00949209	-0.0172167	-0.00568091	-0.00362269	-0.0178668	0.00072492	-0.0452923	0.00554681	-0.0224503	0.000175742	-0.0209675	0.0553986	-0.0270591	0.00762637	0.0114778	-0.0470282	-0.0006938	0.0407195	0.04681
ERBB2	0.247776	0.262323	0.329175	0.425546	0.235027	0.239015	0.272882	0.283637	0.308678	0.272784	0.205606	0.253235	0.248528	0.226593	0.2364	0.279584	0.241859	0.476935	0.31721	0.189228	0.300211	0.26386	0.297269	0.223651	0.303905	0.322081	0.302728	0.205998	0.296452	0.265984	0.239669	0.470854	0.242447	0.260754	0.190764	0.279191	0.310705	0.297204	0.179944	0.268632	0.19047	0.274353	0.193804	0.303415	0.309593	0.305082	0.268992	0.20773	0.241565
INSR	0.0670336	0.0777236	0.128836	0.0625712	0.0573569	0.0585338	0.0849811	0.0948866	0.113128	0.085357	0.033198	0.0702046	0.066772	0.0503773	0.0583377	0.0905223	0.0621952	0.0814504	0.119356	0.0199417	0.106737	0.0780996	0.103762	0.0456044	0.108764	0.123295	0.109075	0.0336721	0.103631	0.0799793	0.0594328	0.0284905	0.0621789	0.0765631	0.0220666	0.0913069	0.114485	0.103713	0.171315	0.276356	0.0216253	0.086681	0.0259733	0.109026	0.114452	0.110742	0.081761	0.0335903	0.0614924
MAPK14	0.0887269	0.16074	0.126581	0.138556	0.125433	0.12024	0.146858	0.102116	0.156975	0.118877	0.141863	0.156359	0.148401	0.157786	0.170307	0.119616	0.175242	0.112667	0.128895	0.207094	0.168584	0.173345	0.0963019	0.114281	0.148983	0.157228	0.199447	0.211247	0.14126	0.162571	0.19677	0.123323	0.112522	0.114067	0.160327	0.10923	0.155764	0.14667	0.211824	0.0998333	0.181088	0.186533	0.159132	0.115921	0.0806704	0.113619	0.113738	0.196594	0.129335
PRKACB	-0.118388	-0.110281	-0.0756617	-0.12182	-0.123553	-0.123782	-0.106783	-0.100474	-0.086286	-0.10626	-0.142481	-0.115282	-0.118944	-0.129601	-0.123357	-0.101193	-0.120676	-0.108385	-0.0822978	-0.151405	-0.0907319	-0.110608	-0.0919414	-0.133622	-0.0897512	-0.0792903	-0.0897839	-0.142186	-0.0925298	-0.109594	-0.123651	-0.142677	-0.121559	-0.111294	-0.150097	-0.101095	-0.0850438	-0.0929221	-0.154314	-0.108319	-0.150326	-0.104462	-0.147123	-0.0888031	-0.0852072	-0.0875609	-0.109071	-0.142284	-0.123586
PTK2B	0.198087	0.211882	0.275563	0.194393	0.186416	0.189751	0.222081	0.233392	0.256177	0.221918	0.159251	0.203971	0.1991	0.178538	0.188378	0.228685	0.19266	0.21757	0.263696	0.142284	0.248234	0.213255	0.244638	0.174942	0.251208	0.268469	0.250391	0.158695	0.244572	0.215674	0.189849	0.151732	0.193347	0.210607	0.144704	0.228064	0.257322	0.245226	0.134798	0.21891	0.143625	0.222997	0.147744	0.250947	0.257191	0.252843	0.218061	0.160166	0.192987
ROCK1	0.126407	0.147084	0.165205	0.327036	0.147424	0.160416	0.0781801	0.25928	0.21793	0.273593	0.218864	0.181581	0.144734	0.313531	0.211909	0.128487	0.137225	0.20091	0.298411	0.114476	0.261124	0.112108	0.0911778	0.162064	0.20839	0.204759	0.217413	0.216077	0.11643	0.19933	0.0840604	0.117376	0.156845	0.117546	0.177374	0.129462	0.0792878	0.275871	0.088858	0.126775	0.193717	0.267314	0.116647	0.128956	0.221425	0.0973811	0.196782	0.188069	0.0621993
ROCK2	-0.104806	-0.0958159	-0.0600395	0.214297	-0.110342	-0.10934	-0.0915332	-0.0855723	-0.0710133	-0.0903889	0.190273	-0.10084	-0.104937	0.130595	0.112865	-0.0866729	-0.10692	0.00721816	-0.0671774	-0.136267	0.155868	-0.0959575	-0.0774319	-0.118374	-0.0736613	-0.0642132	-0.0744678	-0.127342	-0.0776825	0.0120022	-0.109133	-0.129402	-0.00450842	0.00841151	-0.134861	-0.0872287	-0.0703267	-0.0771703	-0.0169787	0.263041	0.107592	-0.0895825	-0.134273	-0.0737049	-0.0701088	-0.0727024	0.0185776	-0.126013	-0.109024
[truncated: 168 more columns]

## Sheet: Table S6E
PROTEIN LEVEL
ID	PDAC_1T	PDAC_2T	PDAC_3T	PDAC_4T	PDAC_5T	PDAC_6T	PDAC_7T	PDAC_8T	PDAC_9T	PDAC_11T	PDAC_218T	PDAC_219T	PDAC_13T	PDAC_15T	PDAC_16T	PDAC_17T	PDAC_18T	PDAC_19T	PDAC_20T	PDAC_21T	PDAC_22T	PDAC_23T	PDAC_24T	PDAC_28T	PDAC_29T	PDAC_31T	PDAC_32T	PDAC_33T	PDAC_221T	PDAC_35T	PDAC_37T	PDAC_41T	PDAC_43T	PDAC_44T	PDAC_45T	PDAC_48T	PDAC_49T	PDAC_50T	PDAC_51T	PDAC_52T	PDAC_53T	PDAC_54T	PDAC_55T	PDAC_56T	PDAC_57T	PDAC_61T	PDAC_63T	PDAC_66T	PDAC_67T
Location	H-PDAC	H-PDAC	H-PDAC	H-PDAC	H-PDAC	H-PDAC	H-PDAC	H-PDAC	H-PDAC	H-PDAC	H-PDAC	H-PDAC	H-PDAC	H-PDAC	H-PDAC	H-PDAC	H-PDAC	H-PDAC	H-PDAC	H-PDAC	H-PDAC	H-PDAC	H-PDAC	H-PDAC	H-PDAC	H-PDAC	H-PDAC	H-PDAC	H-PDAC	H-PDAC	H-PDAC	H-PDAC	H-PDAC	H-PDAC	H-PDAC	H-PDAC	H-PDAC	H-PDAC	H-PDAC	H-PDAC	H-PDAC	H-PDAC	H-PDAC	H-PDAC	H-PDAC	H-PDAC	H-PDAC	H-PDAC	H-PDAC
ERBB2 signaling pathway	0.241378	0.245238	-0.250429	0.145637	-0.0682435	0.18784	-0.184593	-0.225276	-0.0511904	-0.070608	-0.29524	-0.0131507	-0.186103	0.255491	0.298075	0.00566396	-0.284389	-0.121841	-0.098391	0.173694	0.264814	-0.0439115	-0.227191	0.291356	-0.0211057	0.230275	0.199262	-0.0667089	0.40565	-0.011103	0.381008	0.110358	-0.230753	-0.0521677	-0.057268	0.555238	-0.124012	-0.161154	-0.277956	0.0256121	0.30372	-0.230735	-0.0122812	0.433625	0.126205	-0.157289	0.255488	0.0210165	0.317127
Cell cycle	-0.18155	0.0176848	-0.0680545	0.128625	-0.0770395	-0.0182322	-0.189042	-0.0677403	-0.0505838	-0.167727	0.0430086	-0.0476125	-0.306626	-0.0250669	-0.037167	-0.140084	-0.0659339	-0.0222137	-0.196818	0.073721	0.0378701	0.0434012	-0.180969	0.0455515	-0.0523283	0.124026	-0.0553709	0.261609	0.161352	0.193934	0.0108372	-0.0677659	0.00964085	0.0688046	0.103631	-0.0831053	-0.151352	0.14756	0.177898	-0.0661333	0.0385729	0.144755	0.119267	0.0491405	0.322785	0.0233611	0.0230627	0.10465	0.10566
G1/S transition	-0.00621334	0.102597	-0.183389	-0.0468486	0.00708162	-0.0170887	-0.208386	-0.0472383	0.0564926	-0.00585897	-0.0321995	-0.126678	-0.151901	0.0573764	0.137166	0.00590685	-0.124682	-0.0610258	-0.221752	0.0762245	0.172889	0.182265	-0.16982	-6.28e-05	-0.0258856	0.0166731	-0.0149768	0.186575	0.161287	0.210578	-0.0268117	-4.24e-05	0.136758	-0.0261418	0.131695	0.0480072	-0.0520786	0.188673	0.0419377	0.0623758	-0.00331821	0.159947	0.0198981	0.113594	0.211554	0.145336	0.112156	0.192234	0.10735
Cell proliferation	0.108283	-0.156177	0.0925089	-0.149405	-0.18392	-0.177059	0.173713	-0.172741	0.191837	0.179001	-0.130898	0.0277984	-0.17589	-0.257586	-0.113432	-0.0836421	0.0145082	0.118212	-0.0428546	0.0872326	0.110735	0.229721	0.130011	0.258626	0.33619	0.195992	0.170941	-0.0703817	0.119936	0.259631	-0.0607234	-0.00365379	-0.0785388	0.117602	0.308454	0.0428584	0.0651866	0.212134	0.215115	0.336644	-0.0741817	0.0294755	0.155707	0.282742	0.172132	0.200738	0.120586	0.0875707	-0.0352198
PHOSPHOPROTEIN LEVEL
ID	PDAC_8T	PDAC_15T	PDAC_16T	PDAC_21T	PDAC_28T	PDAC_31T	PDAC_33T	PDAC_37T	PDAC_41T	PDAC_45T	PDAC_49T	PDAC_53T	PDAC_66T	PDAC_67T	PDAC_68T	PDAC_71T	PDAC_74T	PDAC_76T	PDAC_78T	PDAC_79T	PDAC_80T	PDAC_81T	PDAC_83T	PDAC_92T	PDAC_95T	PDAC_98T	PDAC_101T	PDAC_108T	PDAC_110T	PDAC_121T	PDAC_122T	PDAC_127T	PDAC_130T	PDAC_132T	PDAC_136T	PDAC_138T	PDAC_139T	PDAC_147T	PDAC_148T	PDAC_151T	PDAC_158T	PDAC_165T	PDAC_167T	PDAC_168T	PDAC_169T	PDAC_172T	PDAC_178T	PDAC_179T	PDAC_181T
Location	pancreaticoduodenum	pancreaticoduodenum	pancreaticoduodenum	pancreaticoduodenum	pancreaticoduodenum	pancreaticoduodenum	pancreaticoduodenum	pancreaticoduodenum	pancreaticoduodenum	pancreaticoduodenum	pancreaticoduodenum	pancreaticoduodenum	pancreaticoduodenum	pancreaticoduodenum	pancreaticoduodenum	pancreaticoduodenum	pancreaticoduodenum	pancreaticoduodenum	pancreaticoduodenum	pancreaticoduodenum	pancreaticoduodenum	pancreaticoduodenum	pancreaticoduodenum	pancreaticoduodenum	pancreaticoduodenum	pancreaticoduodenum	pancreaticoduodenum	pancreaticoduodenum	pancreaticoduodenum	pancreaticoduodenum	pancreaticoduodenum	pancreaticoduodenum	pancreaticoduodenum	pancreaticoduodenum	pancreaticoduodenum	pancreaticoduodenum	pancreaticoduodenum	pancreaticoduodenum	pancreaticoduodenum	pancreaticoduodenum	pancreaticoduodenum	pancreaticoduodenum	pancreaticoduodenum	pancreaticoduodenum	pancreaticoduodenum	pancreaticoduodenum	pancreaticoduodenum	pancreaticoduodenum	pancreaticoduodenum
ERBB2 signaling pathway	0.0207808	-0.245082	0.46857	-0.0934885	0.454431	-0.219316	-0.503837	0.213866	0.180439	-0.0945597	-0.341066	-0.204954	-0.444496	0.124506	0.00106229	0.161885	-0.117708	0.262677	-0.0867577	0.137939	-0.297489	-0.323648	0.0117805	-0.0235289	-0.472924	-0.137208	-0.507969	0.0761147	-0.266985	-0.159081	0.0196487	-0.261776	0.154661	-0.209808	-0.0608478	0.0948075	0.319412	0.093804	-0.0179532	-0.289409	-0.187739	-0.293373	0.297321	0.133222	0.245503	-0.403015	0.0225287	0.216666	-0.195823
Cell cycle	0.0360073	0.261033	-0.296176	0.155374	-0.517772	-0.223085	0.243293	0.136145	0.486085	0.330781	0.330375	-0.00296797	-0.161628	0.377199	-0.197222	-0.170793	-0.457084	-0.152108	0.115807	0.378884	0.258433	0.0913363	0.404016	-0.212615	-0.175955	0.083664	0.0415602	-0.0089874	0.140418	0.243818	-0.186898	-0.460804	0.0484796	0.305513	0.175604	0.0697708	-0.126217	0.412759	0.0769397	0.0605254	0.366516	0.235412	-0.182884	0.0504132	0.298269	0.0369467	0.208173	-0.194035	0.424804
Cell proliferation	0.204769	0.285562	0.185147	-0.39482	0.0662378	0.0143473	0.106388	0.325102	0.339959	-0.229483	0.0629746	-0.134267	-0.115724	-0.0766976	0.104586	0.276868	-0.188079	0.175226	0.268829	0.433346	-0.0516567	0.259361	-0.0941815	-0.0224166	0.168352	0.281904	-0.212967	0.294923	0.368994	0.048015	0.280374	-0.0511219	-0.164242	0.103879	0.225841	0.21296	0.412113	0.0631031	-0.027279	0.218946	-0.439882	0.183447	0.326219	0.219867	0.150557	0.204497	-0.387892	-0.145332	0.590334
[truncated: 177 more columns]

## Sheet: Table S6F
ID	PDAC_1T	PDAC_2T	PDAC_3T	PDAC_4T	PDAC_5T	PDAC_6T	PDAC_7T	PDAC_8T	PDAC_9T	PDAC_11T	PDAC_218T	PDAC_219T	PDAC_13T	PDAC_15T	PDAC_16T	PDAC_17T	PDAC_18T	PDAC_19T	PDAC_20T	PDAC_21T	PDAC_22T	PDAC_23T	PDAC_24T	PDAC_28T	PDAC_29T	PDAC_31T	PDAC_32T	PDAC_33T	PDAC_221T	PDAC_35T	PDAC_37T	PDAC_41T	PDAC_43T	PDAC_44T	PDAC_45T	PDAC_48T	PDAC_49T	PDAC_50T	PDAC_51T	PDAC_52T	PDAC_53T	PDAC_54T	PDAC_55T	PDAC_56T	PDAC_57T	PDAC_61T	PDAC_63T	PDAC_66T	PDAC_67T
Location	H-PDAC	H-PDAC	H-PDAC	H-PDAC	H-PDAC	H-PDAC	H-PDAC	H-PDAC	H-PDAC	H-PDAC	H-PDAC	H-PDAC	H-PDAC	H-PDAC	H-PDAC	H-PDAC	H-PDAC	H-PDAC	H-PDAC	H-PDAC	H-PDAC	H-PDAC	H-PDAC	H-PDAC	H-PDAC	H-PDAC	H-PDAC	H-PDAC	H-PDAC	H-PDAC	H-PDAC	H-PDAC	H-PDAC	H-PDAC	H-PDAC	H-PDAC	H-PDAC	H-PDAC	H-PDAC	H-PDAC	H-PDAC	H-PDAC	H-PDAC	H-PDAC	H-PDAC	H-PDAC	H-PDAC	H-PDAC	H-PDAC
ERBB2	1.3261	5e-05	5e-05	1.1369	0.0153	5e-05	5e-05	0.0275	5e-05	0.0696	5e-05	0.6309	5e-05	0.552	0.4521	5e-05	5e-05	0.0346	0.8461	0.9704	1.3588	0.059	0.3446	0.8596	0.6576	0.669	0.2303	0.3247	0.1663	0.117	0.4908	0.0114	5e-05	5e-05	5e-05	0.0894	5e-05	5e-05	0.3076	5e-05	0.7968	5e-05	5e-05	5e-05	0.0054	5e-05	0.0644	0.0828	5e-05
GRB7	0.2231	0.0718	5e-05	0.3644	0.1275	0.3734	5e-05	0.0739	0.0435	0.0524	5e-05	0.0386	0.0118	0.0248	0.0538	0.2639	0.01	0.2792	0.0121	0.2509	0.1153	0.1698	5e-05	2.2171	5e-05	0.4243	1.3389	0.0248	0.2348	0.8126	0.2189	0.2198	0.1187	0.0313	0.0341	0.0568	0.0157	0.4245	5e-05	0.109	0.6483	0.0673	5e-05	0.0592	0.1582	0.0644	0.1321	0.0754	0.2245
AKT2	0.5255	0.3264	0.2131	0.1558	0.4489	0.2945	5e-05	0.215	0.5077	0.1809	0.8405	0.0449	0.2149	0.3381	0.4918	0.0843	0.1189	0.2322	5e-05	0.0886	0.8481	0.4045	0.1149	0.2386	0.3247	0.5956	0.4139	0.3978	1.2947	0.486	0.3796	0.223	0.1152	0.2574	0.7083	5e-05	5e-05	0.4695	5e-05	1.0936	0.4019	0.3555	0.1039	0.7178	0.6092	0.5794	0.7708	0.3525	0.0554
CDK12	5e-05	0.3015	5e-05	5e-05	5e-05	5e-05	5e-05	5e-05	5e-05	5e-05	5e-05	5e-05	5e-05	5e-05	0.3519	5e-05	5e-05	5e-05	5e-05	5e-05	0.0173	5e-05	5e-05	0.088	0.4917	5e-05	0.05	0.076	5e-05	0.2199	5e-05	5e-05	5e-05	5e-05	0.1427	5e-05	5e-05	0.2454	0.0428	5e-05	0.0093	5e-05	5e-05	5e-05	5e-05	5e-05	5e-05	0.0471	5e-05
CDK9	0.2937	1.0716	0.1596	5e-05	0.1763	0.1562	5e-05	0.0844	0.2606	0.1809	0.0861	0.1069	0.1717	0.6426	0.1085	0.1209	5e-05	0.1784	5e-05	0.231	0.4692	0.5782	5e-05	0.0889	0.2998	0.1843	0.5936	0.2354	0.2014	0.6909	0.2207	0.0806	0.1596	0.3159	0.0984	0.1124	0.5046	0.5894	0.2547	0.2269	0.2181	0.2152	0.4226	0.0665	0.2063	0.3829	0.4227	0.1605	0.2191
MCM2	0.0612	1.0083	0.095	0.729	0.2526	0.339	0.065	0.2514	0.4994	0.0277	1.0135	0.2245	0.0168	0.1159	0.2028	5e-05	0.0921	1.5769	0.0152	1.8394	0.5655	0.329	0.0146	0.0277	0.1367	0.6603	0.317	0.4199	0.4587	0.5839	0.3494	0.0312	0.6884	0.5212	1.3208	5e-05	0.4816	0.6296	1.294	0.0169	0.5095	1.5384	0.3526	0.873	1.5107	0.5468	0.1061	0.6195	0.6065
MCM3	0.1773	0.4287	0.2662	0.1245	0.1096	0.1588	0.1772	0.3588	0.1215	0.0536	0.3805	0.118	0.2332	0.4249	0.277	5e-05	0.2128	0.1651	0.1266	1.188	0.3833	0.6042	0.173	0.0183	0.3022	0.6383	0.3464	0.5865	0.5627	0.4171	1.0442	0.0339	0.4105	0.5586	0.7541	0.2152	0.9729	0.8039	1.5535	5e-05	1.868	0.8501	1.0566	2.4805	0.9867	0.1422	0.1227	0.2921	0.1652
MCM5	0.0429	0.5325	0.0725	0.1076	0.0352	5e-05	5e-05	0.1061	0.0816	0.0665	0.5402	0.1416	5e-05	0.0997	0.188	5e-05	0.0927	0.1844	0.0342	0.9077	0.6517	0.269	5e-05	5e-05	0.032	0.3866	0.0847	0.4637	0.3488	0.1108	0.1722	0.03	0.2118	0.1703	0.2262	0.0956	0.196	3.0607	0.8084	0.014	0.3376	0.6649	0.6634	0.4962	0.7642	0.0739	0.0637	0.2899	3.1438
MCM6	0.0721	0.2724	0.1217	0.4129	0.1934	0.0567	0.0228	0.1617	0.0901	0.2715	0.2008	1.3302	5e-05	0.1032	0.1055	5e-05	0.0344	0.2701	0.0041	0.6301	0.292	0.3407	5e-05	0.27	0.4876	0.5554	0.4104	1.2535	0.4718	0.6165	0.2958	0.0692	0.2666	0.137	0.2186	0.0814	0.1486	0.0881	4.3324	5e-05	0.6322	1.4118	0.2024	0.7586	1.836	0.1226	0.066	0.7367	3.2325
MCM7	0.2632	1.0922	0.2177	0.7553	0.1784	5e-05	0.0748	0.1635	0.2042	0.0326	0.2717	0.1353	0.0872	0.0767	0.4142	5e-05	0.0333	0.4079	0.0718	1.5967	0.56	0.3793	5e-05	0.0693	0.0695	0.8851	0.0637	0.892	0.705	0.6483	0.756	0.0901	0.6478	0.0853	0.2512	0.1188	0.1293	0.3399	1.4412	0.0212	0.8388	0.9725	0.3565	0.5229	1.4357	0.2009	0.348	1.0522	0.476
ID	Lower	Upper	HR	P value
ERBB2	0.8099	1.69	1.1687	0.4047
GRB7	1.2257	3.79	2.1549	0.0077
AKT2	0.5317	2.61	1.1789	0.6854
CDK12	0.0951	28.14	1.6356	0.7346
CDK9	0.2757	3.47	0.9782	0.9728
MCM2	1.4128	2.8	1.9888	0.0001
MCM3	0.9558	2	1.3835	0.0854
MCM5	1.3053	2.71	1.8822	0.0007
MCM6	1.1165	1.34	1.2211	0
MCM7	1.1366	2.49	1.6822	0.0093
[truncated: 177 more columns]
