# Supplementary material for: Proteogenomic insights into the biology and treatment of pancreatic ductal adenocarcinoma
Source: J Hematol Oncol. 2022 Nov 25;15:168. doi: 10.1186/s13045-022-01384-3 (PMC9701038; doi:10.1186/s13045-022-01384-3)
Supplement: Supplementary file 30 — Additional file 30: Table S8. HOGA1 inactivation promotes pancreatic cancer growth through activating LARP7-CDK1 pathway. Table S8A Quantified western blot results of 12 pairs of samples. Table S8B Proliferation of PANC-1 and BxPC-3 cells associated with HOGA1 knocked down. Table S8C Proliferation of PANC-1 and BxPC-3 cells associated with HOGA1 overexpressed. Table S8D Proliferation of PANC-1 and BxPC-3 cells associated with metabolic enzyme treatment. Table S8E A list of 773 different proteins detected in PANC-1 cells. Table S8F GO term category of HOGA1 interacting proteins in cultured PANC-1 cells. Table S8G LARP7 mRNA levels in PANC-1 cells with various treatments. Table S8H The percentage of G2/M phase cells in PANC-1 cells. Table S8I Tumor weight of indicated PANC-1 cells subcutaneously injected into nude mice. Table S8J MS matrix of protein groups and their relative intensities in WT, HOGA1 KD and HOGA1 OE groups. Table S8K GO term category of proteins upregulated in HOGA1 KD group and downregulated in HOGA1 OE group. [file 13045_2022_1384_MOESM30_ESM.xlsx]

## Sheet: Description
Table S8. HOGA1 inactivation promotes pancreatic cancer growth through activating LARP7-CDK1 pathway. Related to Fig. 8.
Table S8A	Quantified western blot results of 12 pairs of samples
Table S8B	Proliferation of PANC-1 and BxPC-3 cells associated with HOGA1 knocked down
Table S8C	Proliferation of PANC-1 and BxPC-3 cells associated with HOGA1 overexpressed
Table S8D	Proliferation of PANC-1 and BxPC-3 cells associated with metabolic enzyme treatment
Table S8E	A list of 773 different proteins detected in PANC-1 cells
Table S8F	GO term category of HOGA1 interacting proteins in cultured PANC-1 cells
Table S8G	LARP7 mRNA levels in PANC-1 cells with various treatments
Table S8H	The percentage of G2/M phase cells in PANC-1 cells
Table S8I	Tumor weight of indicated PANC-1 cells subcutaneously injected into nude mice
Table S8J	MS matrix of protein groups and their relative intensities in WT, HOGA1 KD and HOGA1 OE groups.
Table S8K	GO term category of proteins upregulated in HOGA1 KD group and downregulated in HOGA1 OE group.

## Sheet: Table S8A
	Normal tissue		Tumor tissue
	Mean	SD	Mean	SD
HOGA1	1	0.21	0.15	0.03
LARP7	1	0.18	4.33	0.35
CDK1	1	0.09	3.87	0.4
CCNB1	1	0.23	3.2	0.33
CCNB2	1	0.18	2.89	0.25

## Sheet: Table S8B
	PANC-1									BxPC-3
Days	Scrambled siRNA				HOGA1 siRNA					Days	Scrambled siRNA				HOGA1 siRNA
0										0
1	0.147	0.154	0.174	0.154	0.156	0.142	0.166	0.146		1	0.354	0.412	0.455	0.402	0.366	0.45	0.398	0.406
2	0.331	0.356	0.378	0.354	0.447	0.456	0.478	0.449		2	0.512	0.556	0.536	0.512	0.612	0.689	0.712	0.756
3	0.489	0.568	0.569	0.512	0.756	0.712	0.854	0.814		3	0.654	0.712	0.778	0.755	0.889	0.956	1.059	1.021
4	0.812	0.894	0.954	0.978	1.336	1.564	1.223	1.159		4	1.023	1.112	1.256	1.235	1.65	1.847	1.745	1.798

## Sheet: Table S8C
	PANC-1										BxPC-1
Days	Vector				HOGA1					Days	Vector				HOGA1
0										0
1	0.147	0.154	0.174	0.154	0.156	0.141	0.165	0.148		1	0.358	0.442	0.413	0.399	0.366	0.423	0.409	0.406
2	0.356	0.398	0.401	0.399	0.214	0.203	0.254	0.278		2	0.499	0.526	0.536	0.539	0.412	0.478	0.459	0.478
3	0.556	0.548	0.553	0.569	0.401	0.366	0.378	0.413		3	0.678	0.715	0.755	0.749	0.516	0.524	0.559	0.528
4	0.813	0.955	0.912	0.956	0.612	0.545	0.634	0.599		4	1.123	1.112	1.239	1.235	0.756	0.689	0.814	0.763

## Sheet: Table S8D
PANC-1											PANC-1
Days	Control				hydroxyproline						Days	Control				glyoxylate
0											0
1	0.189	0.179	0.197	0.153	0.156	0.189	0.165	0.148			1	0.189	0.179	0.197	0.153	0.177	0.196	0.169	0.153
2	0.298	0.322	0.354	0.423	0.398	0.387	0.432	0.412			2	0.298	0.322	0.354	0.423	0.305	0.377	0.365	0.401
3	0.621	0.604	0.544	0.514	0.569	0.668	0.587	0.603			3	0.621	0.604	0.544	0.514	0.599	0.623	0.587	0.635
4	0.986	0.923	1.123	0.913	1.115	0.958	0.925	1.235			4	0.986	0.923	1.123	0.913	1.112	0.869	0.998	1.098
BxPC-3											BxPC-3
Days	Control				hydroxyproline						Days	Control				glyoxylate
0											0
1	0.358	0.506	0.445	0.436	0.445	0.423	0.469	0.401			1	0.358	0.506	0.445	0.436	0.456	0.423	0.412	0.478
2	0.556	0.526	0.579	0.539	0.569	0.601	0.621	0.513			2	0.556	0.526	0.579	0.539	0.512	0.555	0.578	0.498
3	0.654	0.715	0.712	0.751	0.777	0.714	0.687	0.664			3	0.654	0.715	0.712	0.751	0.655	0.602	0.678	0.628
4	1.254	1.365	1.313	1.116	1.265	1.321	1.256	1.414			4	1.254	1.365	1.313	1.116	1.102	1.354	1.235	1.112

## Sheet: Table S8E
Symbol	Con_FOT*10e5	HOGA1_FOT*10e5	Fold Change (HOGA1/Con)
HOGA1	706.605	11091.6	15.697
RPL38	0.0183862	1236.89	67272.8
RPS20	0.0183862	949.962	51667.2
RPS21	0.0183862	589.942	32086.1
RPS28	0.0183862	496.822	27021.5
RPL34	0.0183862	420.97	22896
RPS15A	0.0183862	388.098	21108.1
RPL36	0.0183862	386.896	21042.7
WDR60	0.0183862	375.132	20402.9
ERH	0.0183862	369.967	20122
RPL39	0.0183862	282.087	15342.3
RPL30	0.0183862	256.028	13925
RPL37A	0.0183862	142.443	7747.29
BANF1	0.0183862	120.015	6527.44
SNRPD1	0.0183862	117.263	6377.77
RPS27L	0.0183862	82.9088	4509.3
SNRPE	0.0183862	81.387	4426.53
SRP9	0.0183862	72.6822	3953.09
MIF	0.0183862	62.3728	3392.37
EXOSC3	0.0183862	44.5926	2425.33
RNPS1	0.0183862	38.8552	2113.28
CSTB	0.0183862	38.101	2072.26
TXN	0.0183862	36.3293	1975.9
SF3B5	0.0183862	33.1434	1802.63
BTBD1	0.0183862	30.554	1661.79
RPS29	0.0183862	29.5834	1609
NOP10	0.0183862	27.7723	1510.5
MAGOHB	0.0183862	26.8939	1462.72
HSPE1	0.0183862	26.3203	1431.52
LOC100506562	0.0183862	25.8168	1404.14
HNRNPUL1	0.0183862	24.7315	1345.11
MND1	0.0183862	23.3674	1270.92
FXR2	0.0183862	20.2817	1103.09
PROC	0.0183862	18.9618	1031.31
NHP2L1	0.0183862	18.4946	1005.9
RPL22L1	0.0183862	18.3823	999.786
NIP7	0.0183862	17.0209	925.746
SRRM1	0.0183862	16.9035	919.356
LARP7	0.0183862	16.3902	891.439
CHP1	0.0183862	15.1116	821.901
NCAPD3	0.0183862	14.8203	806.056
SNRPD2	0.0183862	14.7241	800.824
HMGA1	0.0183862	14.4674	786.865
C1orf35	0.0183862	13.9731	759.976
PWP1	0.0183862	13.6549	742.672
VDAC1	0.0183862	13.5205	735.361
TMEM43	0.0183862	12.9658	705.191
BUB3	0.0183862	12.9094	702.125
EXOSC9	0.0183862	12.9066	701.975
PLBD2	0.0183862	12.7639	694.213
SURF6	0.0183862	12.0511	655.446
LSM14B	0.0183862	11.8379	643.845
PLRG1	0.0183862	11.6762	635.054
SRSF4	0.0183862	11.6699	634.711
HNRPDL	0.0183862	11.4227	621.267
BTBD2	0.0183862	11.101	603.77
HINT1	0.0183862	11.0541	601.218
EDF1	0.0183862	10.7979	587.281
TMA16	0.0183862	10.5822	575.552
FAM83D	0.0183862	10.4754	569.741
PRPF4B	0.0183862	10.4143	566.417
EXOSC5	0.0183862	10.3894	565.067
MAGEB2	0.0183862	10.3299	561.829
APOC3	0.0183862	10.1296	550.936
ZC3H18	0.0183862	10.0594	547.119
NCBP2	0.0183862	9.92185	539.636
RBX1	0.0183862	9.7614	530.909
C3	0.0183862	9.51776	517.658
NKAP	0.0183862	8.90156	484.144
LUC7L3	0.0183862	8.75608	476.232
NUFIP2	0.0183862	8.67132	471.621
GNL2	0.0183862	8.47775	461.093
RPL7L1	0.0183862	8.28812	450.78
NEDD8	0.0183862	8.24594	448.485
RBM42	0.0183862	7.80794	424.663
PHF6	0.0183862	7.75038	421.532
CNIH4	0.0183862	7.68296	417.866
TRMT10C	0.0183862	7.42079	403.607
TCEB1	0.0183862	7.1535	389.069
TIAL1	0.0183862	7.04429	383.129
LSM3	0.0183862	6.77621	368.549
LUC7L	0.0183862	6.7494	367.091
ZNF346	0.0183862	6.67371	362.974
EXOSC1	0.0183862	6.60274	359.114
YTHDC2	0.0183862	6.58264	358.021
LARP4	0.0183862	6.45332	350.988
TBCA	0.0183862	6.19707	337.05
SLIRP	0.0183862	6.07446	330.382
RPL37	0.0183862	5.95895	324.099
DDX24	0.0183862	5.64158	306.838
WBSCR22	0.0183862	5.62897	306.152
FKBP1A	0.0183862	5.4011	293.758
CBX5	0.0183862	5.19649	282.63
MRPS25	0.0183862	5.11843	278.384
HERC5	0.0183862	5.08058	276.326
UPF3B	0.0183862	5.0723	275.876
U2AF1	0.0183862	5.07191	275.854
LARP4B	0.0183862	5.03445	273.817
DDT	0.0183862	4.99266	271.544
POP1	0.0183862	4.77898	259.922
GLTSCR2	0.0183862	4.74232	257.928
NOL12	0.0183862	4.71827	256.62
MRPS22	0.0183862	4.67372	254.197
TCEB3	0.0183862	4.64337	252.546
DYNLL1	0.0183862	4.60867	250.659
ERLIN1	0.0183862	4.46359	242.769
TCEB2	0.0183862	4.45295	242.19
ACTR2	0.0183862	4.44506	241.761
TOE1	0.0183862	4.43954	241.461
COX5A	0.0183862	4.38869	238.695
NOL9	0.0183862	4.37331	237.858
ZNF207	0.0183862	4.2921	233.441
HIGD1A	0.0183862	4.29092	233.377
PRKRA	0.0183862	4.28737	233.184
TEX10	0.0183862	4.21167	229.067
PPIL1	0.0183862	4.17146	226.88
CDK11B	0.0183862	4.1687	226.73
DHX37	0.0183862	4.08709	222.291
HMGA2	0.0183862	4.05792	220.705
RPS19BP1	0.0183862	4.00706	217.939
ANXA11	0.0183862	3.98814	216.909
KNOP1	0.0183862	3.92691	213.579
DHX57	0.0183862	3.90456	212.364
NDUFA4	0.0183862	3.84633	209.197
ZFR	0.0183862	3.8252	208.047
DDX55	0.0183862	3.7564	204.306
HIST2H4B	23.6488	4639.03	196.163
ISG20L2	0.0183862	3.56177	193.72
AP3S1	0.0183862	3.56011	193.63
C17orf85	0.0183862	3.50362	190.557
NDUFA13	0.0183862	3.47235	188.857
WDR82	0.0183862	3.4168	185.835
CLK2	0.0183862	3.40119	184.986
MTPN	0.0183862	3.39619	184.714
SRSF11	0.0183862	3.26731	177.704
DDX51	0.0183862	3.24192	176.324
EIF2C1	0.0183862	3.20916	174.542
SRP19	0.0183862	3.09905	168.553
DAD1	0.0183862	3.09175	168.156
CMAS	0.0183862	3.07449	167.217
RBBP6	0.0183862	3.05489	166.151
DYNLRB1	0.0183862	2.96193	161.095
IK	0.0183862	2.94584	160.22
FAM98B	0.0183862	2.8942	157.412
NMNAT1	0.0183862	2.85501	155.28
TFCP2	0.0183862	2.78208	151.313
EIF2S2	0.0183862	2.7434	149.21
COX5B	0.0183862	2.71533	147.683
APOBEC3C	0.0183862	2.69239	146.435
EML4	0.0183862	2.65442	144.37
RSBN1L	0.0183862	2.63593	143.365
PRPF38A	0.0183862	2.61484	142.218
PFN2	0.0183862	2.61389	142.166
C19orf70	0.0183862	2.60037	141.431
SAP30BP	0.0183862	2.59071	140.905
SMARCD1	0.0183862	2.5902	140.877
SF3B14	0.0183862	2.58578	140.637
SMARCB1	0.0183862	2.58161	140.41
DDX10	0.0183862	2.54214	138.264
PINX1	0.0183862	2.51805	136.954
MPHOSPH6	0.0183862	2.50796	136.405
C9orf114	0.0183862	2.445	132.98
ATXN2	0.0183862	2.41843	131.535
AATF	0.0183862	2.36576	128.67
SRBD1	0.0183862	2.35949	128.329
RPP38	0.0183862	2.3289	126.666
ABT1	0.0183862	2.32018	126.192
RPA3	0.0183862	2.30824	125.542
ZNF384	0.0183862	2.29444	124.792
KPNA1	0.0183862	2.25746	122.78
WDR43	0.0183862	2.22474	121.001
TAF15	0.830971	100.358	120.772
EEFSEC	0.0183862	2.21477	120.458
WDR12	0.0183862	2.21342	120.385
PTDSS1	0.0183862	2.1962	119.448
DNAJC10	0.0183862	2.19355	119.304
BZW1	0.0183862	2.15784	117.362
ARHGEF2	0.0183862	2.14786	116.819
MRPS34	0.0183862	2.13434	116.084
RPL23	4.99723	577.287	115.521
KEAP1	0.0183862	2.11873	115.235
FAM120A	0.0183862	2.11313	114.93
TTC37	0.0183862	2.10737	114.617
SEC13	0.0183862	2.092	113.781
TIMM13	0.0183862	2.08739	113.53
RER1	0.0183862	2.06062	112.074
DDX31	0.0183862	2.01583	109.638
IMP4	0.0183862	1.95709	106.443
DHX29	0.0183862	1.9304	104.992
TRA2B	1.24767	129.875	104.094
FRG1	0.0183862	1.90028	103.354
SREK1	0.0183862	1.89815	103.238
RPLP2	7.02265	710.5	101.173
TSR2	0.0183862	1.85813	101.061
POLR2H	0.0183862	1.85687	100.993
CDC40	0.0183862	1.81406	98.6642
ZAK	0.0183862	1.80968	98.4262
DNAJB11	0.0183862	1.78966	97.3369
SDAD1	0.0183862	1.78268	96.9574
NEMF	0.0183862	1.77889	96.7516
CUL3	0.0183862	1.77448	96.5114
MRPL15	0.0183862	1.77408	96.49
ARID1A	0.0183862	1.73592	94.4143
MRPL22	0.0183862	1.72094	93.5995
DPF2	0.0183862	1.71223	93.1257
RCL1	0.0183862	1.70844	92.9198
CSNK2B	0.0183862	1.70757	92.8727
NCOA5	0.0183862	1.69137	91.9914
RPL35A	4.02074	369.348	91.8607
CD3EAP	0.0183862	1.68305	91.5389
C12orf43	0.0183862	1.67769	91.2473
NOP14	0.0183862	1.67272	90.9772
RPL26L1	0.0183862	1.66571	90.5955
RNMTL1	0.0183862	1.66476	90.544
YAP1	0.0183862	1.66074	90.3253
TRMT6	0.0183862	1.65037	89.7614
MRPL40	0.0183862	1.61702	87.9474
ATP5J2	0.0183862	1.60058	87.0532
PEBP1	0.0183862	1.56577	85.1599
UTP3	0.0183862	1.52973	83.2001
NSUN5	0.0183862	1.52946	83.1851
SRP72	0.0183862	1.52224	82.7927
SNIP1	0.0183862	1.51794	82.5589
UTP15	0.0183862	1.51526	82.4131
ADAMTS1	0.0183862	1.50415	81.8085
MTCH2	0.0183862	1.49859	81.5061
NGDN	0.0183862	1.492	81.1481
SF3B4	0.0183862	1.4825	80.6313
P4HA1	0.0183862	1.48053	80.5241
MARK3	0.0183862	1.48045	80.5198
SPATS2	0.0183862	1.44931	78.8259
TIA1	0.0367724	2.85202	77.5586
EIF2C3	0.177516	13.7014	77.1844
GLYR1	0.0183862	1.41485	76.9518
KHK	0.0183862	1.39167	75.691
ZFP91	0.0183862	1.3852	75.3394
BRD2	0.0183862	1.36971	74.4967
DGCR8	0.0183862	1.35836	73.8791
TOP3B	0.0183862	1.35197	73.5318
IGHMBP2	0.0183862	1.33577	72.6505
NOL10	0.0183862	1.32512	72.0716
MFAP1	0.0183862	1.31479	71.5098
MRPS18B	0.0183862	1.31105	71.3061
PPIH	0.0183862	1.29957	70.6821
YLPM1	0.0183862	1.27517	69.3548
RAB2A	0.0183862	1.26981	69.0632
CRNKL1	0.0183862	1.24513	67.7209
NEDD4	0.0183862	1.24284	67.5966
EIF2A	0.0183862	1.23863	67.3671
RPS24	4.74263	317.174	66.8773
ASPH	0.0183862	1.22108	66.413
MARK2	0.0183862	1.22033	66.3722
RSBN1	0.0183862	1.21537	66.1021
TFG	2.04846	134.684	65.749
PTCD3	0.0183862	1.19869	65.195
C11orf31	0.0183862	1.1787	64.1079
SKIV2L	0.0183862	1.1733	63.8142
FAU	2.14605	135.382	63.0843
WBP11	0.0183862	1.1569	62.9222
EIF2B2	0.0183862	1.13589	61.7793
USP10	0.471838	28.8856	61.2193
RPS16	7.33951	447.818	61.0147
NDUFS1	0.0183862	1.11334	60.5528
YTHDC1	0.0183862	1.10277	59.9782
STRBP	0.0183862	1.09492	59.5515
CETN3	0.0183862	1.0885	59.2019
STON2	0.0183862	1.07202	58.3057
ZNF629	0.0183862	1.06508	57.9283
PTDSS2	0.0183862	1.05475	57.3665
FUS	11.1194	637.29	57.3132
GYG1	0.0183862	1.05022	57.1199
CWC27	0.0183862	1.02775	55.8977
TRMT1L	0.222463	12.3153	55.3587
HS2ST1	0.0183862	1.01564	55.2394
ZC3H13	0.0183862	1.01028	54.9478
WDR55	0.0183862	1.00039	54.4096
CPSF2	0.0183862	0.985129	53.5798
EIF2S1	0.432773	23.0867	53.3461
ASNA1	0.0183862	0.97342	52.943
MRPS27	0.0183862	0.962657	52.3576
XPO5	0.0183862	0.960725	52.2525
TNRC6C	0.0183862	0.95832	52.1217
FAM98A	0.599497	31.1935	52.0328
RBM15	0.126301	6.5306	51.7066
DHX8	0.0183862	0.939002	51.0711
RPS23	3.38567	171.128	50.5448
RBM12B	0.0183862	0.918975	49.9818
PDCD4	0.0183862	0.918699	49.9668
ABCF1	0.231384	11.4389	49.4368
CASC3	0.0183862	0.896306	48.7489
HLTF	0.0183862	0.892718	48.5537
SRFBP1	0.0183862	0.877501	47.7261
EPB41L2	0.0183862	0.874505	47.5631
RBMX2	0.0183862	0.872139	47.4345
C4A	0.0183862	0.863702	46.9756
MEPCE	0.0183862	0.862717	46.922
KRT8	0.0183862	0.845883	46.0064
PRDX5	0.0183862	0.845015	45.9592
CPSF4	0.0183862	0.835514	45.4425
RBM19	0.0183862	0.835356	45.4339
SGPL1	0.0183862	0.829127	45.0951
PHF8	0.0183862	0.827393	45.0008
RACGAP1	0.0183862	0.82211	44.7134
WWP1	0.0183862	0.820454	44.6234
MLF1IP	0.0183862	0.814225	44.2846
SAMD1	0.0183862	0.801412	43.5877
RBM7	0.0183862	0.79952	43.4848
CSTF1	0.0183862	0.794868	43.2318
RBM15B	0.0183862	0.778507	42.3419
PRC1	0.0183862	0.777245	42.2733
XPOT	0.0183862	0.773618	42.0761
AKAP17A	0.0183862	0.749412	40.7595
ZNF444	0.0183862	0.74614	40.5815
ALDOC	0.0183862	0.741448	40.3264
PAPD4	0.0183862	0.739241	40.2063
MRPS26	0.0183862	0.736087	40.0348
LGALS3BP	0.0183862	0.730055	39.7067
RPL28	15.707	617.302	39.3011
MLL3	0.0183862	0.722407	39.2907
MRPL23	0.0183862	0.720711	39.1985
ERCC3	0.0183862	0.717518	39.0248
SEPT6	0.0183862	0.70372	38.2743
GTF3C2	0.0183862	0.697885	37.957
AGL	0.0183862	0.697254	37.9227
GNAI3	0.0183862	0.697254	37.9227
ADD3	0.0183862	0.696978	37.9077
TOMM22	0.0183862	0.696781	37.897
NOL6	0.0183862	0.69619	37.8648
PDCD2	0.0183862	0.692838	37.6825
BAZ1A	0.0183862	0.689527	37.5024
SCAF1	0.0183862	0.689054	37.4767
PLEC	0.0183862	0.68113	37.0457
MTA1	0.0183862	0.680499	37.0114
SPTY2D1	0.0183862	0.671983	36.5483
SNRNP70	1.15107	42.0694	36.5482
FMR1	2.53504	92.5444	36.5061
EIF5B	0.543309	19.1979	35.3352
XPC	0.0183862	0.64553	35.1095
CDC42BPA	0.0183862	0.643756	35.013
TDRD3	0.0183862	0.642691	34.9551
XAB2	0.0183862	0.64139	34.8843
C3orf17	0.0183862	0.640326	34.8264
PM20D2	0.0183862	0.628932	34.2068
THOC1	0.0183862	0.62842	34.1789
GNL3L	0.0183862	0.6229	33.8787
MTPAP	0.0183862	0.620219	33.7329
SPATS2L	0.0183862	0.620022	33.7222
CBX1	0.0183862	0.619155	33.675
SCAPER	0.0183862	0.618918	33.6621
ZMYM4	0.0183862	0.610797	33.2204
CSE1L	4.88572	161.686	33.0936
B3GALT6	0.0183862	0.607091	33.0189
WRNIP1	0.0183862	0.604174	32.8602
PACSIN3	0.0183862	0.593135	32.2598
GTF2F2	0.0183862	0.58868	32.0175
MCM10	0.0183862	0.586551	31.9017
ELAC2	0.0183862	0.57776	31.4236
HOXB9	0.0183862	0.574211	31.2306
RSF1	0.0183862	0.573936	31.2156
GKAP1	0.0183862	0.572161	31.1191
TPP1	0.0183862	0.567509	30.8661
STAT3	0.0183862	0.566957	30.836
NVL	1.03221	31.6453	30.6578
BAG4	0.0183862	0.563646	30.6559
SUGP2	0.0183862	0.562779	30.6088
MINA	0.0183862	0.56061	30.4908
SRPK2	0.272425	8.12569	29.8272
EMC2	0.0183862	0.532422	28.9577
DHX30	1.12574	32.3474	28.7343
HJURP	0.0183862	0.522527	28.4195
GFM2	0.0183862	0.521975	28.3895
ZCCHC3	0.367514	10.2972	28.0184
SNX1	0.0183862	0.510581	27.7698
RPL27	63.0495	1745.07	27.6777
JUN	0.0183862	0.508886	27.6776
SRSF2	2.17704	59.3253	27.2505
PLOD2	0.0183862	0.497808	27.0751
RBM27	0.0183862	0.48807	26.5455
ZCCHC8	0.0183862	0.487794	26.5304
TFIP11	0.0183862	0.484877	26.3718
RPP30	0.0183862	0.482827	26.2603
WDR5	0.0183862	0.47987	26.0995
PFN1	1.92783	49.4141	25.632
BBX	0.0183862	0.470132	25.5698
NAMPT	0.0183862	0.461813	25.1174
PKN3	0.0183862	0.450854	24.5213
CLK3	0.0183862	0.443718	24.1332
RFC1	0.286091	6.85703	23.968
ZNF638	0.0183862	0.439657	23.9124
NSDHL	0.0183862	0.439578	23.9081
TTC40	0.0183862	0.436424	23.7365
CPSF1	0.0183862	0.436346	23.7322
SUGP1	0.0183862	0.435794	23.7022
IQGAP2	0.0183862	0.435005	23.6593
IPO9	0.0183862	0.430314	23.4042
JAKMIP3	0.0183862	0.427436	23.2476
MRE11A	0.0183862	0.425425	23.1383
PAPD5	0.0183862	0.425307	23.1319
MICU1	0.0183862	0.423336	23.0246
RPL27A	53.4433	1212.8	22.6933
PRPF4	0.27735	6.28459	22.6595
EXOSC2	0.851312	19.2898	22.6589
POLR1B	0.0183862	0.415884	22.6194
CAPRIN1	6.13731	137.76	22.4462
POLR1A	0.0183862	0.407251	22.1498
GTF3C5	0.0183862	0.401179	21.8196
C6orf211	0.0183862	0.4011	21.8153
HARS	0.0183862	0.401022	21.811
EDC3	0.0183862	0.400864	21.8024
GAPVD1	0.0183862	0.399799	21.7445
CCDC9	0.0183862	0.397395	21.6137
DIMT1	0.386613	8.32045	21.5214
CEP55	0.0183862	0.393783	21.4173
SKIL	0.0183862	0.384542	20.9147
CDK12	0.0183862	0.379512	20.6411
MAGED4B	0.0183862	0.369167	20.0785
SPATA5L1	0.0183862	0.368134	20.0223
GTF3C1	0.0183862	0.367239	19.9736
TOP2B	0.753978	14.7781	19.6002
RCOR1	0.0183862	0.355609	19.3411
TRA2A	1.95911	36.9979	18.8851
TUBB3	0.0183862	0.346679	18.8554
ACAD11	0.0183862	0.3428	18.6444
HCFC1	0.0183862	0.342414	18.6234
CCDC6	0.0183862	0.341787	18.5893
TFB1M	0.376645	6.98279	18.5395
PDCD7	0.0183862	0.340454	18.5169
KIAA1429	0.0183862	0.336879	18.3224
ATP6V0A1	0.0183862	0.335826	18.2651
C5	0.0183862	0.334738	18.2059
SRPK1	1.48428	26.8636	18.0988
FTSJ3	1.69523	30.4866	17.9838
LOC100996657	8.74871	155.871	17.8164
FXR1	5.69143	100.76	17.7038
AQR	0.0183862	0.323506	17.5951
RRP12	0.266723	4.65874	17.4666
ESF1	0.0183862	0.315854	17.1789
HNRNPH3	11.508	192.429	16.7213
CPNE8	0.0183862	0.307098	16.7026
RECQL4	0.0183862	0.304456	16.559
RPL22	74.588	1229.95	16.4899
BRD4	0.0183862	0.301902	16.42
CAPN2	0.0183862	0.301708	16.4095
MOV10	0.668782	10.801	16.1503
RBM3	1.71873	27.4013	15.9428
GRWD1	2.54674	40.591	15.9384
CDC5L	1.79327	28.5765	15.9355
NOL11	0.0183862	0.292578	15.9129
SUZ12	0.0183862	0.291565	15.8578
INA	0.0183862	0.289475	15.7442
FLOT2	0.0183862	0.289243	15.7315
BCLAF1	2.52351	38.7908	15.3717
USP16	0.0183862	0.282351	15.3567
PPP2R1B	0.0183862	0.278389	15.1412
ZFC3H1	0.0183862	0.273288	14.8637
ATP6V0D2	0.0183862	0.2719	14.7883
GTF3C4	0.0183862	0.271163	14.7482
G3BP1	16.2548	239.288	14.7211
PTPLAD1	1.15652	16.8329	14.5548
EXOSC10	1.37663	20.0046	14.5315
SLC4A1AP	0.0183862	0.260609	14.1742
NAA25	0.0183862	0.257589	14.0099
URB2	0.0183862	0.251861	13.6984
PDCD6	1.58881	21.7625	13.6973
ORC4	0.0183862	0.251691	13.6891
SECISBP2	0.0183862	0.244969	13.3235
CLASP2	0.0183862	0.244611	13.304
RPL9	68.7132	906.832	13.1973
RFC2	0.761252	10.0346	13.1817
ZNF574	0.0183862	0.24204	13.1642
TOP1	5.80862	75.8913	13.0653
WHSC1	0.0183862	0.238878	12.9923
DDX50	2.41323	31.1336	12.9012
ZNF598	0.0183862	0.2338	12.7161
CDH2	0.0183862	0.233789	12.7154
RPS19	35.6244	440.84	12.3747
STT3B	0.0183862	0.226105	12.2975
TNRC6B	0.900361	11.0419	12.2639
LARP1	1.79237	21.9391	12.2403
FANCI	0.0183862	0.224757	12.2242
TRIM24	0.0183862	0.223128	12.1356
RPS15	17.0182	204.587	12.0217
IGF2BP3	2.47938	29.7731	12.0083
RPS25	19.5851	234.983	11.9981
DDX1	4.18374	50.1711	11.9919
RPS12	13.838	164.024	11.8532
TRIM27	0.0183862	0.217853	11.8488
RPL32	30.6267	351.805	11.4869
THRAP3	3.12538	35.5049	11.3602
NOP9	0.0183862	0.208344	11.3316
SRSF7	23.4422	263.692	11.2486
EXOSC7	0.592597	6.62876	11.186
TOP2A	2.19141	24.5032	11.1815
STAU1	4.6169	51.6219	11.1811
RPS9	56.8005	632.401	11.1337
HOXD13	0.0183862	0.204366	11.1152
AURKA	0.0183862	0.203724	11.0803
THOC2	0.0183862	0.203389	11.062
MCMBP	1.86002	20.5506	11.0486
USP39	0.548487	6.0374	11.0074
RPL17	85.3811	922.681	10.8066
SMU1	0.744787	7.99638	10.7365
CROCC	0.0183862	0.197049	10.7172
SNRPD3	6.7646	71.6335	10.5895
RPL18A	65.5581	689.211	10.513
G3BP2	13.9459	146.512	10.5057
PGAM5	3.76552	39.5225	10.4959
PPP6R3	0.0183862	0.190485	10.3602
ARID2	0.0183862	0.190075	10.3379
LYAR	2.85507	29.4439	10.3128
CAD	6.13073	62.5975	10.2105
ERCC6-PGBD3	0.0183862	0.186949	10.1679
BRIX1	4.35826	44.0249	10.1015
RPS18	48.6641	486.217	9.99128
AGAP1	0.0183862	0.182999	9.95305
LUC7L2	6.2364	61.8445	9.91671
RPS13	66.0475	651.64	9.86624
DIDO1	0.0183862	0.181288	9.85999
ACIN1	0.363877	3.58061	9.84017
PABPC4	4.52425	44.0012	9.72562
PELP1	0.29079	2.82308	9.70829
MAP7D3	0.0183862	0.176021	9.57352
CIRBP	3.189	30.3975	9.53201
RBM6	0.0183862	0.174846	9.50962
KIF2A	0.327042	3.03104	9.26805
RBM34	3.1622	28.9637	9.15933
MAP4K4	0.0183862	0.166602	9.06126
ACO1	0.0183862	0.164781	8.9622
UPF1	1.76782	15.7207	8.89271
NOL8	0.0183862	0.162825	8.85585
HEATR3	0.0183862	0.162691	8.84856
RRBP1	1.01275	8.6386	8.52983
ITCH	0.0183862	0.156533	8.51363
TBL3	0.498256	4.23848	8.50663
RFC5	1.77591	15.0754	8.48884
MORC2	0.0183862	0.153628	8.3556
SRSF9	6.30734	52.5523	8.33192
NOB1	0.567496	4.6615	8.21415
HK2	0.0183862	0.148451	8.07407
GPATCH4	1.16701	9.25914	7.93408
STAU2	0.653485	5.17993	7.92662
MTDH	4.01341	31.3378	7.80827
TCF20	0.0183862	0.142459	7.74814
MYH14	0.0183862	0.142368	7.74321
CAND2	0.0183862	0.141749	7.70955
RPL24	125.068	956.388	7.64696
PRPF40A	0.858032	6.53966	7.6217
RPL19	50.113	378.625	7.55542
DDX27	1.7304	13.032	7.5312
H1FX	13.1591	98.9465	7.51927
RPL6	211.956	1562.53	7.37197
DDX52	0.955651	7.023	7.34892
RPL11	79.8132	581.347	7.28385
RPS3	101.802	727.098	7.14227
DHX16	0.0183862	0.1309	7.11946
BTF3	15.1921	104.947	6.90799
SRSF3	51.9271	355.98	6.85538
U2AF2	12.8266	87.1548	6.79483
ECT2	0.0183862	0.124541	6.77359
MCM5	6.99106	47.0014	6.72306
DHX9	31.0218	207.311	6.68276
DDX54	2.16776	14.4028	6.6441
SART1	0.793342	5.25878	6.62863
EIF2AK2	0.701486	4.60512	6.56481
SNRPA	12.1919	79.8771	6.55168
GNB2L1	38.9382	254.372	6.53271
DECR1	1.82455	11.9088	6.527
ADAR	1.46006	9.40895	6.44422
POGZ	0.0183862	0.118402	6.43974
ASCC3	0.0183862	0.118063	6.4213
GFPT1	0.0183862	0.115611	6.28793
WDR3	0.699316	4.35794	6.23171
GTPBP1	0.749308	4.62878	6.17741
DNAH8	0.0183862	0.112993	6.14555
PSMD7	0.789915	4.81723	6.09841
ARAP3	0.0183862	0.111704	6.07544
DDX18	2.66273	16.074	6.03664
SKIV2L2	1.17162	6.99225	5.96803
RPLP0	83.7242	498.438	5.95334
CEBPZ	0.285776	1.6963	5.93576
SSR4	3.73816	22.1457	5.92422
POLR1C	1.01187	5.98378	5.91359
EXOSC6	3.60914	21.319	5.90694
RPSA	218.587	1270.76	5.81351
LUZP1	0.0183862	0.106453	5.78983
DHX36	0.271303	1.55902	5.74644
MYBBP1A	4.76224	27.0481	5.67969
IMP3	2.14111	12.0523	5.629
NXF1	1.2054	6.77503	5.62056
POLD2	0.338253	1.89724	5.60895
PRPF3	2.13887	11.8063	5.51989
UGGT1	0.1063	0.584738	5.50083
EIF2S3	6.46825	35.4903	5.48686
SRRM2	1.66709	9.02653	5.41454
CSNK1A1	0.34855	1.88372	5.40444
SRP14	10.4086	55.0045	5.28451
DDX41	0.884121	4.66426	5.27559
CNOT1	0.0183862	0.0969201	5.27135
MSI1	0.855248	4.46714	5.22321
NUP133	0.191645	0.998217	5.20868
RPL5	311.805	1623.01	5.20521
DDX3X	9.9057	51.4484	5.19382
SERBP1	24.457	126.981	5.192
RTCB	15.7848	80.9967	5.1313
RBM10	1.29928	6.6193	5.0946
RPL18	177.276	898.947	5.07089
RBM39	15.9719	80.9691	5.06947
RPS26	17.0211	85.9563	5.04997
PLOD1	0.400757	2.02044	5.04156
DDX21	72.8353	363.746	4.99409
IGF2BP1	62.5436	309.909	4.95508
RPL10	117.906	583.318	4.94733
TJP1	0.112603	0.552725	4.90863
KRR1	2.13213	10.0863	4.73059
PURA	3.86344	18.1315	4.69311
RPS3A	96.8763	451.327	4.6588
PRRC2A	0.801335	3.72128	4.64385
RPS14	297.062	1376.49	4.63369
RPL31	48.3513	223.818	4.629
ATAD3B	0.384009	1.77613	4.62524
KIAA0020	0.759171	3.50354	4.61495
RBM28	1.81811	8.36933	4.60331
NAT10	3.72603	16.9184	4.5406
MLLT4	0.0183862	0.0834607	4.53932
WTAP	1.05522	4.76913	4.51958
RPS10	68.4288	308.426	4.50726
TSR1	2.39062	10.689	4.47124
ANP32E	1.83503	8.19784	4.46742
SRSF1	33.9031	151.321	4.46335
PA2G4	25.0812	111.846	4.45936
PRPSAP2	1.62189	7.18701	4.43126
GLMN	0.0183862	0.0812845	4.42096
ZC3HAV1	1.58911	7.00487	4.40805
ANXA6	1.28121	5.62305	4.38886
TARBP1	0.0183862	0.0804882	4.37764
POLRMT	0.264343	1.1569	4.37651
EXOSC4	6.21395	27.164	4.37145
BAG6	0.240739	1.04746	4.35101
RPL7	203.215	881.837	4.33943
RPL10A	263.714	1142.59	4.33268
SLIT2	0.0183862	0.0790295	4.29831
ILF2	55.7752	239.683	4.29729
FLOT1	0.865501	3.70831	4.28458
RPS8	249.151	1064.96	4.27437
ISYNA1	3.68338	15.6935	4.26064
MLEC	0.867372	3.6865	4.2502
RPL21	263.879	1118.46	4.23854
NOP16	1.46886	6.21915	4.234
ELAVL1	26.1229	110.249	4.22041
RPS6	241.203	1010.32	4.18868
PRPF8	2.33225	9.61987	4.12471
PRRC2C	0.463921	1.89973	4.09494
PNN	1.42262	5.78706	4.06787
HNRNPA3	37.0882	150.836	4.06697
RPL12	166.05	667.095	4.01742
RPL4	313.915	1254.32	3.99571
LAS1L	0.384907	1.52835	3.97071
NOC2L	2.77619	10.9638	3.94924
DDX47	3.19648	12.6189	3.94774
RPL15	52.3507	203.475	3.88678
ERLIN2	4.92389	19.1104	3.88116
UTP6	0.217524	0.840009	3.86168
RPS17	137.947	531.318	3.8516
RRS1	7.91292	30.1227	3.80678
CHD1	0.325306	1.23307	3.79049
RPL8	535.496	2028.88	3.78879
PRPF6	0.940159	3.51284	3.73643
NPM3	14.9435	54.4604	3.64442
NKRF	6.6281	23.5977	3.56025
THOC3	0.567407	1.9852	3.49872
RRP1B	9.38348	32.7748	3.49282
SNRNP40	5.81117	20.2892	3.49141
RPS2	52.5497	180.026	3.42582
GNL3	13.1213	44.7621	3.4114
EBNA1BP2	11.0404	37.3488	3.38292
PABPC1	45.4386	153.636	3.38117
EIF2C2	1.48606	4.98123	3.35198
VDAC2	8.03191	26.5371	3.30396
PDCD11	2.12764	7.02379	3.30121
HNRNPAB	27.6392	91.0735	3.29509
SMARCC1	1.0104	3.28694	3.2531
GLT25D1	0.128985	0.418802	3.24691
NMT1	2.04652	6.60432	3.2271
HNRNPH2	7.62988	24.5628	3.21929
NSUN2	1.8705	6.01138	3.21378
CHD4	1.16243	3.71387	3.19492
C14orf166	3.92465	12.4426	3.17038
CLTA	2.75089	8.70207	3.16336
SEC63	0.447411	1.41249	3.15702
SRRT	1.09575	3.45891	3.15667
DARS2	0.463561	1.45703	3.14313
CPNE3	1.64419	5.0861	3.09338
RPL13A	145.657	449.434	3.08556
EIF3L	3.42309	10.5168	3.0723
ABCD3	0.463262	1.42124	3.06789
SND1	13.2091	40.2559	3.0476
GTPBP4	11.8207	35.7781	3.02675
H1F0	11.7855	35.4891	3.01126
HNRNPR	13.3786	40.0423	2.99301
EXOSC8	2.38823	7.06755	2.95933
CBX3	15.5648	45.9842	2.95437
CCDC137	0.970349	2.85998	2.94737
TBL2	3.01103	8.8369	2.93484
RPL7A	490.174	1438.19	2.93404
PCF11	0.0183862	0.0539006	2.93158
PES1	4.53548	12.9772	2.86127
ZNF326	1.25379	3.57844	2.8541
PRPF31	1.81841	5.13696	2.82497
ABCF2	8.48064	23.9135	2.81977
SMARCA4	1.80883	5.09793	2.81835
RPL14	146.308	409.577	2.79941
PNP	0.423972	1.18481	2.79455
DSP	0.316939	0.881877	2.78248
FIP1L1	0.970319	2.67902	2.76097
RFC4	2.04517	5.61872	2.74731
CKMT1A	13.1412	35.9208	2.73344
DNAJC9	1.31085	3.57387	2.72638
HUWE1	0.0367724	0.0989386	2.69057
SNRNP200	3.82347	10.1411	2.65232
WDR36	2.03365	5.38572	2.64831
HIST1H1C	166.44	435.596	2.61714
SYNCRIP	25.2249	65.988	2.61599
EIF3M	0.886441	2.31474	2.61128
RPL23A	268.953	702.221	2.61095
HIST1H1D	11.9118	30.5217	2.56231
C8orf33	4.07747	10.4348	2.55913
LLGL1	0.132185	0.336618	2.54657
RPL3	202.841	515.115	2.5395
PPP2R2A	0.179252	0.453534	2.53015
PRPF19	29.6014	74.3893	2.51303
SENP3	2.47878	6.18603	2.49559
EFTUD2	8.43304	20.987	2.48866
ALYREF	50.6773	126.114	2.48856
RFC3	0.831031	2.05435	2.47205
EIF3H	3.5783	8.81798	2.46429
RPL26	248.223	606.382	2.44289
CCT6A	80.2443	195.429	2.43543
UTP14A	1.47149	3.55093	2.41314
DDX17	53.4268	128.353	2.40241
HNRNPA2B1	263.205	625.147	2.37513
PPAN	3.05324	7.24259	2.3721
RPL13	502.103	1186.15	2.36237
COX2	2.7503	6.48723	2.35874
RPS7	222.418	524.222	2.35692
PWP2	1.42274	3.3337	2.34315
EIF3F	9.55875	22.2257	2.32517
EWSR1	18.0404	41.7698	2.31534
RBM17	0.848618	1.955	2.30375
AP3D1	0.364835	0.838392	2.298
MKI67	1.25664	2.84941	2.26748
ADD1	0.95137	2.15626	2.26648
NACA	60.7654	137.515	2.26305
VIM	221.371	494.496	2.23379
NOP2	27.5134	61.2137	2.22487
RPL35	181.617	401.81	2.21241
BOP1	6.56075	14.4844	2.20774
SMARCD2	1.5219	3.33993	2.19457
RBM25	5.17969	11.3553	2.19228
YBX1	82.687	180.341	2.18101
SSBP1	19.0897	40.8512	2.13996
KPNA6	1.27555	2.69724	2.11456
HNRNPL	51.2041	107.356	2.09662
NOC3L	3.9956	8.37288	2.09553
RPS4X	164	342.051	2.08568
HNRNPA0	14.4524	29.9497	2.0723
BCAS2	2.46397	5.09201	2.06659
IMMT	4.03886	8.26328	2.04595
PNKP	0.307045	0.628183	2.0459
FKBP3	20.5236	41.8486	2.03905
SNRPA1	5.06593	10.2846	2.03014
CCDC86	3.01896	6.12137	2.02764
LSM12	2.06149	4.16555	2.02065
TRIP13	0.344629	0.693548	2.01245

## Sheet: Table S8F
Pathway	- Log10 (P value)
poly(A) RNA binding	165.704
structural constituent of ribosome	35.9071
nucleotide binding	30.7126
RNA binding	17.4044
ATP-dependent RNA helicase activity	15.8069
mRNA binding	9.95724
double-strand RNA binding	5.36578
AU-rich element binding	4.92509
helicase activity	4.78602
translation initiation factor activity	4.54731
mRNA 5'-UTR binding	4.04098

## Sheet: Table S8G
	PANC-1								PANC-1
	Scrambled siRNA			HOGA1 siRNA					Vector			HOGA1
	Mean	SEM	N	Mean	SEM	N			Mean	SEM	N	Mean	SEM	N
Relative mRNA Level of LARP7	1	0.06601	5	0.92	0.11013	5		Relative mRNA Level of LARP7	1	0.044	5	0.988	0.07	5

## Sheet: Table S8H
HOGA1
	Scrambled siRNA			HOGA1 siRNA
	Mean	SEM	N	Mean	SEM	N
G2/M phase cells (%)	6.5	0.15	5	8.3	0.12	5

## Sheet: Table S8I
PANC-1
	siRNA
	Mean	SEM
Scrambled siRNA	0.82	0.11
HOGA1 siRNA	1.82	0.17
LARP7 siRNA	0.36	0.05
HOGA1 siRNA + LARP7 siRNA	0.51	0.13

[truncated: 2 more sheets: Table S8J, Table S8K]
